# Supplementary material for: Proteomic dataset for altered glycoprotein expression upon GALNT3 knockdown in ovarian cancer cells
Source: Data Brief. 2016 May 30;8:342–9. doi: 10.1016/j.dib.2016.05.060 (PMC4908283; doi:10.1016/j.dib.2016.05.060)
Supplement: Supplementary file 2 — Supplementary material [file mmc2.zip]

Archive with 5 entries (5 files):
- Supplementary Tables/Supplementary Table 1.xls
- Supplementary Tables/Supplementary Table 2..xls
- Supplementary Tables/Supplementary Table 3..xls
- Supplementary Tables/Supplementary Table 4..xls
- Supplementary Tables/Supplementary Table 5..xls
