# Supplementary material for: Proteomic dataset for altered glycoprotein expression upon GALNT3 knockdown in ovarian cancer cells
Source: Data Brief. 2016 May 30;8:342–9. doi: 10.1016/j.dib.2016.05.060 (PMC4908283; doi:10.1016/j.dib.2016.05.060)
Supplement: Supplementary file 2 — Supplementary material [file mmc2.zip › Supplementary Tables/Supplementary Table 1.xls]

## Sheet: Notes
SUPPLEMENTARY TABLE 1
Protein Identification by MaxQuant/Andromeda software
Sheets description :
Raw Ac4GalNAz : Raw 'Protein Group' file generated by MaxQuant on the Ac4GalNAz samples (for more clarity, some columns have been removed). The protein has been filtered by MaxQuant at 1% FDR on peptide and protein level based on a Reverse database search. The sequences identified in the reverse database (REV_) are underlined in red
Raw Ac4GalNAc : Raw 'Protein Group' file generated by MaxQuant on the Ac4GalNAc samples (for more clarity, some columns have been removed). The protein has been filtered by MaxQuant at 1% FDR on peptide and protein level based on a Reverse database search. The sequences identified in the reverse database (REV_) are underlined in red
Filtered Ac4GalNAz : Protein list generated by MaxQuant on the Ac4GalNAz samples after substraction of reverse sequences (REV_), sequences identified in a contaminant database (CON_) and sequences identified only by a modification site (+ in column 'identified by site')
Filtered Ac4GalNAc : Protein list generated by MaxQuant on the Ac4GalNAc samples after substraction of reverse sequences (REV_), sequences identified in a contaminant database (CON_) and sequences identified only by a modification site (+ in column 'identified by site')
After Substraction : Protein list generated by MaxQuant on the Ac4GalNAz samples after substraction of the proteins also identified in the Ac4GalNAc negative control (the substraction was done separately for each of the 3 media, soluble and insoluble fractions). The proteins are considered as identified in a sample (YES in 'ID' columns) if it has been detected by MaxQuant in at least 2 of the 3 r…
Quantifiable proteins : This tab show the list of proteins which will be used for quantification. A protein is considered as quantifiable in conditionned media, soluble or insoluble fraction only if it has been seen in at least 2 replicates over 3 in one of the two conditions to compare (control vs GALNT3).
Column headers :
Protein IDs : Identifier(s) of protein(s) contained in the protein group
Protein names : Name(s) of protein(s) contained within the group
Gene names : Name(s) of the gene(s) associated to the protein(s) contained within the group
Fasta headers : Fasta headers(s) of protein(s) contained within the group
Razor + unique peptides : The total number of razor + unique peptides associated with the protein group (i.e. these peptides are shared with another protein group)
Unique + razor sequence coverage [%]: Percentage of the sequence that is covered by the identified unique and razor peptides of the best protein sequence contained in the group
Mol. weight [kDa] : Molecular weight of the leading protein sequence contained in the protein group
Score : Protein identification score which is derived from peptide posterior error probability (PEP)
Only identified by site : sequences identified only by a modification site
LFQ Intensity : Normalized and Summed up eXtracted Ion Current (XIC) of all isotopic clusters
ID in … : If YES, the protein is considered as 'identified' meaning that at least 2 LFQ intensity has been detected by MaxQuant over the 3 replicates of the same sample.

## Sheet: Raw Ac4GalNAz
Majority protein IDs	Protein names	Gene names	Fasta headers	Razor + unique peptides	Unique + razor sequence coverage [%]	Mol. weight [kDa]	Score	Only identified by site	LFQ intensity AZ_CTL _Media_inj1	LFQ intensity AZ_CTL _Media_inj2	LFQ intensity AZ_CTL _Media_inj3	LFQ intensity AZ_CTL _Solub_inj1	LFQ intensity AZ_CTL _Solub_inj2	LFQ intensity AZ_CTL _Solub_inj3	LFQ intensity AZ_CTL _Insolub_inj1	LFQ intensity AZ_CTL _Insolub_inj2	LFQ intensity AZ_CTL _Insolub_inj3	LFQ intensity AZ_GalNT3KD _Media_inj1	LFQ intensity AZ_GalNT3KD _Media_inj2	LFQ intensity AZ_GalNT3KD _Media_inj3	LFQ intensity AZ_GalNT3KD _Solub_inj1	LFQ intensity AZ_GalNT3KD _Solub_inj2	LFQ intensity AZ_GalNT3KD _Solub_inj3	LFQ intensity AZ_GalNT3KD _Insolub_inj1	LFQ intensity AZ_GalNT3KD _Insolub_inj2	LFQ intensity AZ_GalNT3KD _Insolub_inj3
A5YKK6;B5MDN3	CCR4-NOT transcription complex subunit 1	CNOT1	>A5YKK6 CCR4-NOT transcription complex subunit 1 OS=Homo sapiens GN=CNOT1 PE=1 SV=2;>B5MDN3 CCR4-NOT transcription complex subunit 1 OS=Homo sapiens GN=CNOT1 PE=4 SV=2	73	40	266.94	323.31		489070000	497950000	510890000	907100000	883180000	968640000	395370000	413080000	378090000	509010000	513180000	465000000	905160000	924760000	942450000	382140000	401390000	410820000
B1AHL2	Fibulin-1	FBLN1	>B1AHL2 Fibulin-1 OS=Homo sapiens GN=FBLN1 PE=4 SV=1	26	49.4	78.329	323.31		3571600000	3427200000	3443000000	900490	461370	0	0	0	0	3681400000	3802500000	3575900000	610750	0	203660	259410	0	0
C9JIZ6;B1AVU8;P07602	Prosaposin;Saposin-A;Saposin-B-Val;Saposin-B;Saposin-C;Saposin-D	PSAP	>C9JIZ6 Prosaposin OS=Homo sapiens GN=PSAP PE=4 SV=1;>B1AVU8 Saposin-D OS=Homo sapiens GN=PSAP PE=4 SV=1;>P07602 Prosaposin OS=Homo sapiens GN=PSAP PE=1 SV=2	23	48.9	58.353	323.31		4901100000	5229500000	5160700000	922460	0	0	5915500	7748200	6065400	8444100000	9648500000	6309600000	299620	482440	241980	18178000	7701200	20157000
B3KUE5;P55058	Phospholipid transfer protein	PLTP	>B3KUE5 Phospholipid transfer protein OS=Homo sapiens GN=PLTP PE=2 SV=1;>P55058 Phospholipid transfer protein OS=Homo sapiens GN=PLTP PE=1 SV=1	21	39.6	56.634	323.31		14411000000	14336000000	14432000000	263200	317410	335780	147090	153490	378940	18320000000	20261000000	20166000000	138590	215530	131610	259600	0	462890
P27824;B4DGP8;B4E2T8	Calnexin	CANX	>P27824 Calnexin OS=Homo sapiens GN=CANX PE=1 SV=2;>B4DGP8 Calnexin OS=Homo sapiens GN=CANX PE=2 SV=1;>B4E2T8 Calnexin OS=Homo sapiens GN=CANX PE=2 SV=1	27	46.1	67.567	323.31		652150000	632310000	601140000	391180000	422630000	345440000	1813700000	1583300000	1796100000	319350000	327130000	329980000	472440000	422050000	454260000	2003700000	2028200000	2010500000
B4DZI8;P35606	Coatomer subunit beta	COPB2	>B4DZI8 Coatomer protein complex, subunit beta 2 (Beta prime), isoform CRA_b OS=Homo sapiens GN=COPB2 PE=2 SV=1;>P35606 Coatomer subunit beta OS=Homo sapiens GN=COPB2 PE=1 SV=2	40	61.7	99.045	323.31		1043400000	1093200000	1000900000	1503100000	1363200000	1392900000	692170000	735980000	715590000	1231500000	1245200000	1233900000	1759700000	1731600000	1817600000	909600000	889500000	852160000
B4E1H2;P05155;B4E1F0;E9PGN7;H9KV48	Plasma protease C1 inhibitor	SERPING1	>B4E1H2 Plasma protease C1 inhibitor OS=Homo sapiens GN=SERPING1 PE=2 SV=1;>P05155 Plasma protease C1 inhibitor OS=Homo sapiens GN=SERPING1 PE=1 SV=2;>B4E1F0 Plasma protease C1 inhibitor OS=Homo sapiens GN=SERPING1 PE=2 SV=1;>E9PGN7 Plasma protease C1 inhi	16	33.5	49.757	323.31		2441400000	2560100000	2592900000	0	0	0	10114000	0	3778700	2391400000	2321000000	2438300000	0	0	0	0	0	0
B4E3Q1;O94985;Q5SR54	Calsyntenin-1;Soluble Alc-alpha;CTF1-alpha	CLSTN1	>B4E3Q1 Calsyntenin-1 OS=Homo sapiens GN=CLSTN1 PE=2 SV=1;>O94985 Calsyntenin-1 OS=Homo sapiens GN=CLSTN1 PE=1 SV=1;>Q5SR54 Calsyntenin-1 (Fragment) OS=Homo sapiens GN=CLSTN1 PE=4 SV=1	33	36.3	107.81	323.31		2163200000	2049600000	2203100000	1020900	1047100	1015300	1814900	2293800	2170500	3961500000	3989900000	4126500000	0	732340	1257700	2520300	2803100	3026400
B7Z254;Q15084;F8WA83;B5MCQ5	Protein disulfide-isomerase A6	PDIA6	>B7Z254 Protein disulfide-isomerase A6 OS=Homo sapiens GN=PDIA6 PE=2 SV=1;>Q15084 Protein disulfide-isomerase A6 OS=Homo sapiens GN=PDIA6 PE=1 SV=1;>F8WA83 Protein disulfide-isomerase A6 OS=Homo sapiens GN=PDIA6 PE=3 SV=1;>B5MCQ5 Protein disulfide-isomeras	16	48.7	47.837	323.31		328250000	286540000	343780000	1279000000	1254500000	1318200000	1981600000	2237100000	2135600000	206760000	211300000	213450000	1165700000	1188200000	1230000000	2537900000	2467800000	2670700000
C9J9K3;P08865;A6NE09	40S ribosomal protein SA	RPSA;RPSAP58	>C9J9K3 40S ribosomal protein SA (Fragment) OS=Homo sapiens GN=RPSA PE=3 SV=1;>P08865 40S ribosomal protein SA OS=Homo sapiens GN=RPSA PE=1 SV=4;>A6NE09 40S ribosomal protein SA OS=Homo sapiens GN=RPSAP58 PE=3 SV=1	15	64.4	29.505	323.31		1351500000	1435200000	1355000000	571450000	571840000	683370000	1366800000	1533200000	1456900000	1249400000	1231100000	1394900000	730130000	764470000	828810000	1118200000	1189900000	1265300000
CON__ENSEMBL:ENSBTAP00000024146			>ENSEMBL:ENSBTAP00000024146 (Bos taurus) similar to alpha-2-macroglobulin isoform 1	82	59.6	164.34	323.31		24811000000	25576000000	24824000000	984060	509320	333870	1069500	967740	557610	31924000000	32489000000	34108000000	823200	664310	365180	1062500	718760	513440
P02769;CON__P02769			>P02769 ALBU_BOVIN Serum albumin OS=Bos taurus GN=ALB PE=1 SV=4;>P02769 SWISS-PROT:P02769 (Bos taurus) Bovine serum albumin precursor	53	75.6	69.293	323.31		40768000000	42074000000	42904000000	66401000	43526000	67791000	406570000	433100000	431590000	48902000000	50117000000	50930000000	139530000	130720000	145680000	426970000	468340000	527040000
CON__P13645;P13645	Keratin, type I cytoskeletal 10	KRT10	>P13645 SWISS-PROT:P13645 Tax_Id=9606 Gene_Symbol=KRT10 Keratin, type I cytoskeletal 10;>P13645 Keratin, type I cytoskeletal 10 OS=Homo sapiens GN=KRT10 PE=1 SV=6	28	51.6	59.51	323.31		3687400000	3731400000	3835800000	626010000	623250000	576260000	2072100000	2278900000	2134600000	1433000000	1518700000	1394900000	1339200000	1257900000	1341200000	1418000000	1430300000	1375000000
CON__P35527;P35527;K7EQQ3	Keratin, type I cytoskeletal 9	KRT9	>P35527 SWISS-PROT:P35527 Tax_Id=9606 Gene_Symbol=KRT9 Keratin, type I cytoskeletal 9;>P35527 Keratin, type I cytoskeletal 9 OS=Homo sapiens GN=KRT9 PE=1 SV=3;>K7EQQ3 Keratin, type I cytoskeletal 9 OS=Homo sapiens GN=KRT9 PE=3 SV=1	25	59.1	62.129	323.31		983440000	1004300000	951510000	224690000	233570000	228490000	816940000	859820000	778820000	620150000	567580000	546820000	430290000	442960000	455920000	492140000	536790000	513040000
CON__Q2UVX4			>Q2UVX4 SWISS-PROT:Q2UVX4 (Bos taurus) Complement C3 precursor	73	52.2	187.37	323.31		3805900000	3778300000	3710000000	1377500	1615200	1560200	1090700	731780	1238800	3829200000	4547600000	4027200000	1113200	1034200	955770	1786300	1317700	886710
CON__Q3SZ57			>Q3SZ57 SWISS-PROT:Q3SZ57 (Bos taurus) Alpha-fetoprotein precursor	30	55.7	68.587	323.31		1595300000	1811400000	595860000	0	0	0	0	1299000	0	4477800000	2093400000	2220400000	5182700	0	0	2378100	3033300	5993700
CON__Streptavidin			>Streptavidin (S.avidinii)	5	46.9	16.622	323.31		11393000000	11780000000	11488000000	2318400000	1909800000	2243200000	9453900000	10443000000	9489500000	10942000000	12629000000	12241000000	4189400000	4328800000	4476500000	9434000000	11222000000	10810000000
E7EU23;P50395	Rab GDP dissociation inhibitor beta	GDI2	>E7EU23 Rab GDP dissociation inhibitor beta OS=Homo sapiens GN=GDI2 PE=4 SV=1;>P50395 Rab GDP dissociation inhibitor beta OS=Homo sapiens GN=GDI2 PE=1 SV=2	33	75.7	51.18	323.31		3468300000	3553100000	3524000000	1983500000	1981600000	2035600000	1384700000	1491200000	1416000000	3567300000	3617700000	3658700000	1426700000	1454000000	1573600000	1202900000	1245000000	1320400000
G8JL96;E9PDC5;Q13332	Receptor-type tyrosine-protein phosphatase S	PTPRS	>G8JL96 Receptor-type tyrosine-protein phosphatase S OS=Homo sapiens GN=PTPRS PE=4 SV=1;>E9PDC5 Receptor-type tyrosine-protein phosphatase S OS=Homo sapiens GN=PTPRS PE=4 SV=2;>Q13332 Receptor-type tyrosine-protein phosphatase S OS=Homo sapiens GN=PTPRS PE	39	31.7	214.59	323.31		426000000	510750000	364950000	80189000	55135000	61676000	87412000	119300000	81621000	829010000	764090000	878720000	44285000	55052000	47600000	95579000	109400000	124220000
E9PF10;O75694	Nuclear pore complex protein Nup155	NUP155	>E9PF10 Nuclear pore complex protein Nup155 OS=Homo sapiens GN=NUP155 PE=4 SV=1;>O75694 Nuclear pore complex protein Nup155 OS=Homo sapiens GN=NUP155 PE=1 SV=1	34	35.3	148.09	323.31		102110000	103110000	81113000	512760000	538990000	540320000	793520000	858290000	779880000	65611000	72963000	39430000	380860000	388800000	397710000	790380000	843420000	850730000
E9PLK3;P55786;B7Z463	Puromycin-sensitive aminopeptidase	NPEPPS	>E9PLK3 Puromycin-sensitive aminopeptidase OS=Homo sapiens GN=NPEPPS PE=4 SV=1;>P55786 Puromycin-sensitive aminopeptidase OS=Homo sapiens GN=NPEPPS PE=1 SV=2;>B7Z463 Puromycin-sensitive aminopeptidase OS=Homo sapiens GN=NPEPPS PE=2 SV=1	43	54.9	102.99	323.31		2871400000	3002200000	2890900000	1553100000	1464900000	1678100000	860830000	922010000	865180000	3007900000	2983400000	3022000000	1686200000	1677200000	1714400000	1155000000	1139100000	1178000000
F5H365;Q15436;F5H6C4;B3KXI2	Protein transport protein Sec23A	SEC23A	>F5H365 Protein transport protein Sec23A OS=Homo sapiens GN=SEC23A PE=4 SV=1;>Q15436 Protein transport protein Sec23A OS=Homo sapiens GN=SEC23A PE=1 SV=2;>F5H6C4 Protein transport protein Sec23A OS=Homo sapiens GN=SEC23A PE=4 SV=1;>B3KXI2 Protein transport	27	53.9	82.968	323.31		650150000	629390000	638570000	587080000	570490000	582840000	317060000	310870000	325540000	799410000	797830000	835690000	783480000	784030000	781690000	366140000	405520000	369950000
G5EA52;P30101	Protein disulfide-isomerase A3	PDIA3	>G5EA52 Protein disulfide isomerase family A, member 3, isoform CRA_b OS=Homo sapiens GN=PDIA3 PE=3 SV=1;>P30101 Protein disulfide-isomerase A3 OS=Homo sapiens GN=PDIA3 PE=1 SV=4	28	60.8	54.963	323.31		906840000	943990000	966420000	2310100000	2377200000	2477300000	3044500000	3321300000	3164100000	692810000	730930000	712620000	2071200000	2148600000	2260200000	4041900000	3627400000	4018600000
G8JLB6;P31943;E9PCY7;D6RBM0;D6RIT2;D6RIU0;D6RAM1;D6R9T0;D6RFM3;D6RDU3;D6RJ04;D6RIH9;H0YB39	Heterogeneous nuclear ribonucleoprotein H;Heterogeneous nuclear ribonucleoprotein H, N-terminally processed	HNRNPH1	>G8JLB6 Heterogeneous nuclear ribonucleoprotein H OS=Homo sapiens GN=HNRNPH1 PE=4 SV=1;>P31943 Heterogeneous nuclear ribonucleoprotein H OS=Homo sapiens GN=HNRNPH1 PE=1 SV=4;>E9PCY7 Heterogeneous nuclear ribonucleoprotein H OS=Homo sapiens GN=HNRNPH1 PE=4	20	52.1	51.229	323.31		1054100000	1106900000	927670000	3907500000	3450100000	3647600000	1474000000	1745800000	1469700000	925750000	982150000	1020400000	3462400000	3914600000	3809700000	1789800000	1736200000	1725600000
O00391	Sulfhydryl oxidase 1	QSOX1	>O00391 Sulfhydryl oxidase 1 OS=Homo sapiens GN=QSOX1 PE=1 SV=3	29	45.5	82.577	323.31		3223800000	2079500000	2521700000	1781200	533140	481390	1454900	1307200	7837000	3912300000	3419900000	2720700000	1601700	1404400	1363900	1200300	752830	760520
O00410;H0Y8C6;B4E0R6	Importin-5	IPO5	>O00410 Importin-5 OS=Homo sapiens GN=IPO5 PE=1 SV=4;>H0Y8C6 Importin-5 (Fragment) OS=Homo sapiens GN=IPO5 PE=4 SV=1;>B4E0R6 Importin-5 OS=Homo sapiens GN=IPO5 PE=2 SV=1	54	64.8	123.63	323.31		6857900000	7000600000	6899100000	1167600000	1196500000	1255300000	646440000	656040000	616090000	4063000000	4550900000	4306100000	1036300000	1090400000	1163000000	621420000	625220000	645430000
O00468	Agrin;Agrin N-terminal 110 kDa subunit;Agrin C-terminal 110 kDa subunit;Agrin C-terminal 90 kDa fragment;Agrin C-terminal 22 kDa fragment	AGRN	>O00468 Agrin OS=Homo sapiens GN=AGRN PE=1 SV=5	70	52.1	217.23	323.31		17123000000	17301000000	17223000000	1081200	521440	711980	1351700	1519100	2353000	9421700000	9452500000	9178200000	1092800	610390	0	444110	298020	285220
O14980	Exportin-1	XPO1	>O14980 Exportin-1 OS=Homo sapiens GN=XPO1 PE=1 SV=1	42	47.9	123.38	323.31		3488100000	3526400000	3400900000	2296000000	2183600000	2415500000	720130000	714910000	684280000	2739400000	2753400000	2912500000	2759700000	2761300000	2861600000	748030000	761670000	765480000
O15067;F5GWT9	Phosphoribosylformylglycinamidine synthase	PFAS	>O15067 Phosphoribosylformylglycinamidine synthase OS=Homo sapiens GN=PFAS PE=1 SV=4;>F5GWT9 Phosphoribosylformylglycinamidine synthase OS=Homo sapiens GN=PFAS PE=4 SV=1	42	53.4	144.73	323.31		1616200000	1600400000	1644400000	731740000	785250000	782510000	420130000	416650000	400370000	1499500000	1458600000	1495600000	514830000	535830000	492150000	385820000	401070000	360660000
O15230	Laminin subunit alpha-5	LAMA5	>O15230 Laminin subunit alpha-5 OS=Homo sapiens GN=LAMA5 PE=1 SV=8	86	33.2	399.73	323.31		871140000	808390000	733770000	3460000	5706100	5106200	46746000	23097000	49914000	1980600000	2157200000	2021500000	1870500	4546100	3084000	13644000	20683000	35658000
O43175;Q5SZU1	D-3-phosphoglycerate dehydrogenase	PHGDH	>O43175 D-3-phosphoglycerate dehydrogenase OS=Homo sapiens GN=PHGDH PE=1 SV=4;>Q5SZU1 D-3-phosphoglycerate dehydrogenase OS=Homo sapiens GN=PHGDH PE=3 SV=1	24	49.2	56.65	323.31		439200000	429300000	448260000	2746600000	2763800000	2762200000	699240000	820430000	709060000	329250000	302810000	334480000	2949100000	2937400000	3244800000	765150000	803650000	780950000
O43707;F5GXS2	Alpha-actinin-4	ACTN4	>O43707 Alpha-actinin-4 OS=Homo sapiens GN=ACTN4 PE=1 SV=2;>F5GXS2 Alpha-actinin-4 OS=Homo sapiens GN=ACTN4 PE=4 SV=1	52	65.6	104.85	323.31		4615900000	4764800000	4643300000	416250000	410580000	384320000	3636900000	3841100000	3722000000	3347500000	3341600000	3337100000	785320000	800060000	807880000	2525300000	2359400000	2435200000
O43776;B4DN60	Asparagine--tRNA ligase, cytoplasmic	NARS	>O43776 Asparagine--tRNA ligase, cytoplasmic OS=Homo sapiens GN=NARS PE=1 SV=1;>B4DN60 Asparagine--tRNA ligase, cytoplasmic OS=Homo sapiens GN=NARS PE=2 SV=1	26	51.1	62.942	323.31		1017200000	1041900000	1034200000	1862400000	1777100000	1989100000	588210000	622670000	569740000	943660000	927020000	930630000	1366400000	1401700000	1402100000	462880000	490590000	554580000
O60763;F5H4X1;F5GYR8;H0Y7C0	General vesicular transport factor p115	USO1	>O60763 General vesicular transport factor p115 OS=Homo sapiens GN=USO1 PE=1 SV=2;>F5H4X1 General vesicular transport factor p115 OS=Homo sapiens GN=USO1 PE=4 SV=1;>F5GYR8 General vesicular transport factor p115 OS=Homo sapiens GN=USO1 PE=4 SV=1;>H0Y7C0 Ge	32	47.1	107.89	323.31		554820000	527670000	549920000	592580000	577040000	569250000	134230000	140250000	142760000	622150000	605360000	605070000	591010000	612970000	590570000	172920000	179810000	173620000
O75083;D6RD66	WD repeat-containing protein 1	WDR1	>O75083 WD repeat-containing protein 1 OS=Homo sapiens GN=WDR1 PE=1 SV=4;>D6RD66 WD repeat-containing protein 1 (Fragment) OS=Homo sapiens GN=WDR1 PE=4 SV=1	29	64.4	66.193	323.31		3820300000	4122500000	3986700000	2383400000	1995400000	2321200000	1605800000	1666300000	1675100000	3288700000	3230400000	3237600000	1611800000	1638900000	1836400000	1119000000	1100400000	1220500000
O75487;B4E2C0	Glypican-4;Secreted glypican-4	GPC4	>O75487 Glypican-4 OS=Homo sapiens GN=GPC4 PE=1 SV=4;>B4E2C0 Secreted glypican-4 OS=Homo sapiens GN=GPC4 PE=2 SV=1	25	55.6	62.411	323.31		2329300000	2403500000	2512900000	597050	239380	637870	437380	588070	266160	17456000000	17955000000	17425000000	2979900	521300	809200	6529500	9619700	9977600
O75533	Splicing factor 3B subunit 1	SF3B1	>O75533 Splicing factor 3B subunit 1 OS=Homo sapiens GN=SF3B1 PE=1 SV=3	33	31.6	145.83	323.31		694150000	778840000	755330000	889200000	904820000	880960000	526770000	532540000	466290000	717510000	733730000	725380000	807510000	860620000	868570000	481640000	485020000	539850000
O75643	U5 small nuclear ribonucleoprotein 200 kDa helicase	SNRNP200	>O75643 U5 small nuclear ribonucleoprotein 200 kDa helicase OS=Homo sapiens GN=SNRNP200 PE=1 SV=2	82	46.2	244.5	323.31		986660000	1086800000	1045400000	1697900000	1643700000	1757500000	1632900000	1759900000	1645700000	897200000	849410000	898330000	1777300000	1829000000	1943200000	1469500000	1505100000	1600100000
O95025	Semaphorin-3D	SEMA3D	>O95025 Semaphorin-3D OS=Homo sapiens GN=SEMA3D PE=2 SV=2	23	35.1	89.65	323.31		964630000	975620000	1105400000	475910	286460	34711	0	301480	98636	2011700000	2046100000	1916500000	76923	136890	0	391850	403810	397840
P00558;B7Z7A9;E7ERH5	Phosphoglycerate kinase 1	PGK1	>P00558 Phosphoglycerate kinase 1 OS=Homo sapiens GN=PGK1 PE=1 SV=3;>B7Z7A9 Phosphoglycerate kinase OS=Homo sapiens GN=PGK1 PE=2 SV=1;>E7ERH5 Phosphoglycerate kinase OS=Homo sapiens GN=PGK1 PE=3 SV=1	30	74.1	44.614	323.31		7980000000	8135000000	7773600000	6382800000	6295200000	6541700000	2486900000	2553700000	2397600000	7937100000	7568900000	7621900000	5534300000	5866000000	5998100000	2692100000	2636200000	2995000000
P01033;Q5H9A7;H0Y789	Metalloproteinase inhibitor 1	TIMP1	>P01033 Metalloproteinase inhibitor 1 OS=Homo sapiens GN=TIMP1 PE=1 SV=1;>Q5H9A7 Metalloproteinase inhibitor 1 OS=Homo sapiens GN=TIMP1 PE=4 SV=1;>H0Y789 Metalloproteinase inhibitor 1 (Fragment) OS=Homo sapiens GN=TIMP1 PE=4 SV=1	9	64.7	23.171	323.31		19734000000	19524000000	20034000000	3156400	1024200	491600	18825000	22093000	18999000	37442000000	35120000000	36745000000	0	0	2947600	42971000	31088000	35692000
P04075;J3KPS3;H3BQN4;H3BUH7	Fructose-bisphosphate aldolase A	ALDOA	>P04075 Fructose-bisphosphate aldolase A OS=Homo sapiens GN=ALDOA PE=1 SV=2;>J3KPS3 Fructose-bisphosphate aldolase OS=Homo sapiens GN=ALDOA PE=3 SV=1;>H3BQN4 Fructose-bisphosphate aldolase OS=Homo sapiens GN=ALDOA PE=3 SV=1;>H3BUH7 Fructose-bisphosphate al	30	84.9	39.42	323.31		12184000000	13076000000	13095000000	5903600000	6488500000	6255000000	4092300000	3868700000	3989500000	14271000000	14957000000	13958000000	7583800000	7675600000	7016600000	5043900000	4672800000	4403000000
P04264;CON__P04264	Keratin, type II cytoskeletal 1	KRT1	>P04264 Keratin, type II cytoskeletal 1 OS=Homo sapiens GN=KRT1 PE=1 SV=6;>P04264 SWISS-PROT:P04264 Tax_Id=9606 Gene_Symbol=KRT1 Keratin, type II cytoskeletal 1	31	47.4	66.038	323.31		3724400000	3961900000	3856700000	679440000	713190000	677340000	2567800000	2416200000	2568400000	1682300000	1723600000	1702000000	1367700000	1319500000	1255200000	1556900000	1538500000	1484200000
P04406;E7EUT5	Glyceraldehyde-3-phosphate dehydrogenase	GAPDH	>P04406 Glyceraldehyde-3-phosphate dehydrogenase OS=Homo sapiens GN=GAPDH PE=1 SV=3;>E7EUT5 Glyceraldehyde-3-phosphate dehydrogenase OS=Homo sapiens GN=GAPDH PE=3 SV=1	16	65.1	36.053	323.31		10280000000	10558000000	10910000000	2293000000	2283000000	2502600000	4835800000	5053800000	4654300000	9730600000	9984900000	10054000000	3695900000	3678900000	4179400000	5750900000	6099000000	6583800000
P04843;B7Z4L4	Dolichyl-diphosphooligosaccharide--protein glycosyltransferase subunit 1	RPN1	>P04843 Dolichyl-diphosphooligosaccharide--protein glycosyltransferase subunit 1 OS=Homo sapiens GN=RPN1 PE=1 SV=1;>B7Z4L4 Dolichyl-diphosphooligosaccharide--protein glycosyltransferase subunit 1 OS=Homo sapiens GN=RPN1 PE=2 SV=1	30	60.8	68.569	323.31		747730000	799640000	776160000	634690000	566860000	724270000	2601400000	2488100000	2555700000	350030000	375710000	394290000	624820000	608660000	667790000	2733600000	2669600000	3078400000
P04844	Dolichyl-diphosphooligosaccharide--protein glycosyltransferase subunit 2	RPN2	>P04844 Dolichyl-diphosphooligosaccharide--protein glycosyltransferase subunit 2 OS=Homo sapiens GN=RPN2 PE=1 SV=3	20	47.4	69.283	323.31		282060000	284150000	283750000	471860000	486110000	492180000	1503300000	1672700000	1490800000	139340000	126460000	92626000	401680000	403480000	401720000	1494700000	1435400000	1476700000
P05023	Sodium/potassium-transporting ATPase subunit alpha-1	ATP1A1	>P05023 Sodium/potassium-transporting ATPase subunit alpha-1 OS=Homo sapiens GN=ATP1A1 PE=1 SV=1	41	44.9	112.89	323.31		711460000	781690000	733930000	489980000	475170000	491120000	2857800000	3040900000	2999200000	405020000	373660000	405280000	518590000	507870000	536080000	3426800000	3692800000	3524100000
P05165	Propionyl-CoA carboxylase alpha chain, mitochondrial	PCCA	>P05165 Propionyl-CoA carboxylase alpha chain, mitochondrial OS=Homo sapiens GN=PCCA PE=1 SV=4	42	65	80.058	323.31		503300000	519170000	490540000	1156600000	1109800000	1164200000	17669000000	18828000000	17394000000	201820000	173530000	188500000	3100200000	3039700000	3163100000	10900000000	11909000000	11868000000
P06396;F5H1A8;Q5T0H9	Gelsolin	GSN	>P06396 Gelsolin OS=Homo sapiens GN=GSN PE=1 SV=1;>F5H1A8 Gelsolin OS=Homo sapiens GN=GSN PE=4 SV=1;>Q5T0H9 Gelsolin OS=Homo sapiens GN=GSN PE=4 SV=1	29	44	85.696	323.31		1300700000	1405200000	1342400000	188260000	167570000	185470000	143670000	140130000	176910000	2048100000	2323400000	2207400000	244910000	234500000	232190000	237090000	247400000	220740000
P06576;F8VPV9;H0YH81;F8W079	ATP synthase subunit beta, mitochondrial;ATP synthase subunit beta	ATP5B	>P06576 ATP synthase subunit beta, mitochondrial OS=Homo sapiens GN=ATP5B PE=1 SV=3;>F8VPV9 ATP synthase subunit beta OS=Homo sapiens GN=ATP5B PE=3 SV=1;>H0YH81 ATP synthase subunit beta (Fragment) OS=Homo sapiens GN=ATP5B PE=3 SV=1;>F8W079 ATP synthase su	25	69.2	56.559	323.31		922970000	1036300000	953460000	745920000	706400000	739990000	7243500000	7893500000	7134700000	419090000	382830000	407920000	825220000	825330000	885770000	11516000000	10913000000	12045000000
P06733	Alpha-enolase	ENO1	>P06733 Alpha-enolase OS=Homo sapiens GN=ENO1 PE=1 SV=2	28	75.1	47.168	323.31		17984000000	18689000000	18497000000	2121100000	2192200000	1983200000	4135600000	4271100000	4014600000	17490000000	19017000000	18315000000	3359800000	3389600000	3416300000	4176800000	4220100000	4168500000
P06748	Nucleophosmin	NPM1	>P06748 Nucleophosmin OS=Homo sapiens GN=NPM1 PE=1 SV=2	12	54.4	32.575	323.31		1517400000	1504400000	1550100000	907720000	959040000	870430000	1455100000	1430900000	1428100000	1530400000	1919200000	1812900000	873700000	841180000	847710000	1899000000	1653200000	1717900000
P07814;V9GYZ6	Bifunctional glutamate/proline--tRNA ligase;Glutamate--tRNA ligase;Proline--tRNA ligase	EPRS	>P07814 Bifunctional glutamate/proline--tRNA ligase OS=Homo sapiens GN=EPRS PE=1 SV=5;>V9GYZ6 Bifunctional glutamate/proline--tRNA ligase (Fragment) OS=Homo sapiens GN=EPRS PE=4 SV=1	51	47.5	170.59	323.31		737630000	815520000	787750000	1055500000	992510000	940550000	443160000	416780000	443470000	652470000	658740000	664870000	981680000	904450000	1039400000	504880000	493550000	517140000
P07900;Q86U12	Heat shock protein HSP 90-alpha	HSP90AA1	>P07900 Heat shock protein HSP 90-alpha OS=Homo sapiens GN=HSP90AA1 PE=1 SV=5;>Q86U12 Full-length cDNA clone CS0CAP007YF18 of Thymus of Homo sapiens (human) OS=Homo sapiens GN=HSP90AA1 PE=2 SV=1	31	43	84.659	323.31		6452700000	6626900000	6414400000	2717400000	2762100000	2930700000	2025600000	2121100000	2116500000	4817100000	4754200000	4636700000	2721300000	2679300000	2748000000	2112600000	2105900000	2191600000
P08133;E7EMC6	Annexin A6;Annexin	ANXA6	>P08133 Annexin A6 OS=Homo sapiens GN=ANXA6 PE=1 SV=3;>E7EMC6 Annexin OS=Homo sapiens GN=ANXA6 PE=3 SV=1	40	66.3	75.872	323.31		760740000	740280000	764240000	998550000	1111500000	1090100000	1649400000	1692000000	1674600000	375340000	375230000	397600000	747350000	750610000	758080000	1113600000	1029800000	1135200000
P08237	ATP-dependent 6-phosphofructokinase, muscle type	PFKM	>P08237 6-phosphofructokinase, muscle type OS=Homo sapiens GN=PFKM PE=1 SV=2	28	45.6	85.182	323.31		304840000	304460000	296170000	1280500000	1227800000	1245300000	415980000	418040000	437230000	364260000	352730000	379280000	1336800000	1258100000	1333300000	506210000	479180000	493580000
P08238	Heat shock protein HSP 90-beta	HSP90AB1	>P08238 Heat shock protein HSP 90-beta OS=Homo sapiens GN=HSP90AB1 PE=1 SV=4	54	64.1	83.263	323.31		23246000000	23903000000	24286000000	15658000000	14083000000	15747000000	9165000000	9662300000	9281700000	17295000000	17380000000	17153000000	12982000000	12975000000	14093000000	8729400000	8679400000	8911600000
P08603	Complement factor H	CFH	>P08603 Complement factor H OS=Homo sapiens GN=CFH PE=1 SV=4	62	57.4	139.09	323.31		2390800000	2437500000	2515900000	701040	524060	439060	148300	268170	0	13549000000	13569000000	14534000000	523150	438490	524930	718280	713880	727290
P08670;B0YJC4;B0YJC5	Vimentin	VIM	>P08670 Vimentin OS=Homo sapiens GN=VIM PE=1 SV=4;>B0YJC4 Vimentin OS=Homo sapiens GN=VIM PE=3 SV=1;>B0YJC5 Vimentin OS=Homo sapiens GN=VIM PE=3 SV=1	40	78.3	53.651	323.31		1707600000	1839300000	1802200000	3130400000	2933100000	3217100000	4206300000	4011000000	3981000000	1150700000	1283600000	1187800000	4504800000	4703200000	4564900000	8366200000	8696800000	8340200000
P09211;A8MX94	Glutathione S-transferase P	GSTP1	>P09211 Glutathione S-transferase P OS=Homo sapiens GN=GSTP1 PE=1 SV=2;>A8MX94 Glutathione S-transferase P OS=Homo sapiens GN=GSTP1 PE=3 SV=1	15	69.5	23.356	323.31		6299100000	6081700000	6503900000	3927400000	3801300000	4305100000	2159600000	2388200000	2181000000	5369000000	5540400000	5713800000	3156700000	3107900000	3421700000	2128200000	2074800000	2244900000
P09429;Q5T7C4;Q5T7C6;B2RPK0	High mobility group protein B1;Putative high mobility group protein B1-like 1	HMGB1;HMGB1P1	>P09429 High mobility group protein B1 OS=Homo sapiens GN=HMGB1 PE=1 SV=3;>Q5T7C4 High mobility group protein B1 OS=Homo sapiens GN=HMGB1 PE=4 SV=1;>Q5T7C6 High mobility group protein B1 (Fragment) OS=Homo sapiens GN=HMGB1 PE=4 SV=1;>B2RPK0 Putative high m	16	51.2	24.893	323.31		1041600000	1164700000	1103100000	430640000	436220000	428400000	2365000000	2661000000	2430900000	1043000000	1148500000	1100100000	507500000	484670000	564670000	2258700000	3015400000	2394800000
P10809	60 kDa heat shock protein, mitochondrial	HSPD1	>P10809 60 kDa heat shock protein, mitochondrial OS=Homo sapiens GN=HSPD1 PE=1 SV=2	43	75.2	61.054	323.31		1746500000	1951000000	1819800000	2218100000	2323500000	2293400000	11644000000	12117000000	11521000000	709830000	687390000	692050000	2194200000	2231800000	2175500000	12104000000	11245000000	11905000000
P11047	Laminin subunit gamma-1	LAMC1	>P11047 Laminin subunit gamma-1 OS=Homo sapiens GN=LAMC1 PE=1 SV=3	43	34.2	177.6	323.31		2104600000	1616800000	1741300000	2342800	4549200	6125300	44959000	48049000	32509000	2276100000	1989600000	1782100000	2409300	3117200	4859200	52665000	66298000	52616000
P11142;E9PKE3;E9PNE6;E9PN89;A8K7Q2	Heat shock cognate 71 kDa protein	HSPA8	>P11142 Heat shock cognate 71 kDa protein OS=Homo sapiens GN=HSPA8 PE=1 SV=1;>E9PKE3 Heat shock cognate 71 kDa protein OS=Homo sapiens GN=HSPA8 PE=3 SV=1;>E9PNE6 Heat shock cognate 71 kDa protein OS=Homo sapiens GN=HSPA8 PE=3 SV=1;>E9PN89 Heat shock cognat	34	58.8	70.897	323.31		9404800000	10127000000	9767600000	6427900000	6001600000	6495900000	5670100000	5949200000	5631000000	8145000000	7766100000	7954600000	5309300000	5214000000	5720700000	5432600000	5848800000	5773700000
P11586;F5H2F4	C-1-tetrahydrofolate synthase, cytoplasmic;Methylenetetrahydrofolate dehydrogenase;Methenyltetrahydrofolate cyclohydrolase;Formyltetrahydrofolate synthetase;C-1-tetrahydrofolate synthase, cytoplasmic, N-terminally processed	MTHFD1	>P11586 C-1-tetrahydrofolate synthase, cytoplasmic OS=Homo sapiens GN=MTHFD1 PE=1 SV=3;>F5H2F4 C-1-tetrahydrofolate synthase, cytoplasmic OS=Homo sapiens GN=MTHFD1 PE=3 SV=1	47	54.7	101.56	323.31		839980000	871000000	846270000	3587600000	3327400000	3476800000	862120000	900800000	834840000	733230000	731130000	765590000	2520300000	2538600000	2616600000	841890000	880040000	878720000
P11717	Cation-independent mannose-6-phosphate receptor	IGF2R	>P11717 Cation-independent mannose-6-phosphate receptor OS=Homo sapiens GN=IGF2R PE=1 SV=3	63	34.2	274.37	323.31		1340800000	1315400000	1327700000	282240000	241810000	264760000	614270000	656950000	637950000	1310000000	1302100000	1304800000	195500000	190340000	204100000	388770000	432530000	436450000
P12814	Alpha-actinin-1	ACTN1	>P12814 Alpha-actinin-1 OS=Homo sapiens GN=ACTN1 PE=1 SV=2	33	47.2	103.06	323.31		1442700000	1499800000	1380200000	222070000	221750000	241650000	1006700000	1015400000	963490000	1162400000	1101600000	1184000000	427440000	409000000	418350000	615870000	565410000	589500000
P12956;B1AHC9;B1AHC8;F5H1I8	X-ray repair cross-complementing protein 6	XRCC6	>P12956 X-ray repair cross-complementing protein 6 OS=Homo sapiens GN=XRCC6 PE=1 SV=2;>B1AHC9 X-ray repair cross-complementing protein 6 OS=Homo sapiens GN=XRCC6 PE=4 SV=1;>B1AHC8 X-ray repair complementing defective repair in Chinese hamster cells 6 (Ku a	38	59.9	69.842	323.31		2024300000	2083500000	2143100000	3905600000	3599500000	4106200000	2579900000	2836900000	2670500000	2142200000	2117400000	2196100000	3231000000	3288200000	3594400000	2624400000	2542900000	2774400000
P13010	X-ray repair cross-complementing protein 5	XRCC5	>P13010 X-ray repair cross-complementing protein 5 OS=Homo sapiens GN=XRCC5 PE=1 SV=3	35	55.5	82.704	323.31		1732100000	1871600000	1729600000	3787300000	3989600000	3669700000	2756000000	2914600000	2796800000	1872500000	1858000000	1804200000	3901300000	3898700000	3942400000	2780000000	2818500000	2912000000
P13489;E9PIM9	Ribonuclease inhibitor	RNH1	>P13489 Ribonuclease inhibitor OS=Homo sapiens GN=RNH1 PE=1 SV=2;>E9PIM9 Ribonuclease inhibitor (Fragment) OS=Homo sapiens GN=RNH1 PE=4 SV=1	18	60.5	49.973	323.31		501440000	522650000	524050000	968560000	1048200000	982620000	210240000	251490000	213850000	379550000	353730000	371320000	773520000	782340000	765350000	213860000	200220000	222960000
P13639	Elongation factor 2	EEF2	>P13639 Elongation factor 2 OS=Homo sapiens GN=EEF2 PE=1 SV=4	47	56.6	95.337	323.31		8301100000	8781200000	8592300000	6987500000	6907900000	6856800000	3393300000	3704100000	3432000000	7686000000	7911100000	7868800000	6803000000	6707300000	7179700000	3958500000	4327700000	4138900000
P13667	Protein disulfide-isomerase A4	PDIA4	>P13667 Protein disulfide-isomerase A4 OS=Homo sapiens GN=PDIA4 PE=1 SV=2	38	54.9	72.932	323.31		381710000	392280000	374710000	1248900000	1183100000	1232400000	1844300000	1749200000	1850200000	268450000	248000000	246310000	1070300000	1047900000	1057000000	2654700000	2517000000	2545900000
P14210	Hepatocyte growth factor;Hepatocyte growth factor alpha chain;Hepatocyte growth factor beta chain	HGF	>P14210 Hepatocyte growth factor OS=Homo sapiens GN=HGF PE=1 SV=2	42	62	83.133	323.31		1799600000	1752200000	2232100000	3225300	1698500	417190	13494000	7245700	6401200	3626300000	3415600000	4148700000	1399700	2307300	1905800	21963000	11402000	9359500
P14543	Nidogen-1	NID1	>P14543 Nidogen-1 OS=Homo sapiens GN=NID1 PE=1 SV=3	43	51.6	136.38	323.31		3800900000	3677800000	3571000000	210980	114460	300330	433560	211310	211360	7139300000	8944200000	7539800000	157430	313850	639730	375510	527710	313160
P14618	Pyruvate kinase PKM	PKM	>P14618 Pyruvate kinase PKM OS=Homo sapiens GN=PKM PE=1 SV=4	43	73.1	57.936	323.31		12065000000	12612000000	12536000000	15331000000	15318000000	16705000000	6763600000	7251700000	6704100000	13125000000	13371000000	13680000000	11138000000	11804000000	12061000000	8072200000	7761900000	8383400000
P14625	Endoplasmin	HSP90B1	>P14625 Endoplasmin OS=Homo sapiens GN=HSP90B1 PE=1 SV=1	44	57.3	92.468	323.31		5124500000	5285600000	5229200000	2265600000	2238200000	2331900000	6139600000	6335100000	6098200000	3899500000	3808300000	3719300000	1807200000	1842000000	2006000000	8383400000	8049000000	8494700000
P14866;M0QXS5	Heterogeneous nuclear ribonucleoprotein L	HNRNPL	>P14866 Heterogeneous nuclear ribonucleoprotein L OS=Homo sapiens GN=HNRNPL PE=1 SV=2;>M0QXS5 Heterogeneous nuclear ribonucleoprotein L (Fragment) OS=Homo sapiens GN=HNRNPL PE=4 SV=1	26	62.1	64.132	323.31		984700000	1044200000	1033100000	4192500000	3481500000	4016700000	1690800000	1701100000	1673300000	927620000	925720000	928860000	3805600000	3731200000	4029600000	2183500000	2160300000	1962000000
P17987;E7EQR6;E7ERF2;F5H282	T-complex protein 1 subunit alpha	TCP1	>P17987 T-complex protein 1 subunit alpha OS=Homo sapiens GN=TCP1 PE=1 SV=1;>E7EQR6 T-complex protein 1 subunit alpha OS=Homo sapiens GN=TCP1 PE=3 SV=1;>E7ERF2 T-complex protein 1 subunit alpha OS=Homo sapiens GN=TCP1 PE=3 SV=1;>F5H282 T-complex protein 1	30	62.6	60.343	323.31		2756500000	2837100000	2632800000	3009400000	3050800000	2997900000	1438400000	1496900000	1444200000	2567700000	2630900000	2635900000	2483000000	2403300000	2486900000	1542600000	1558200000	1558600000
P18206;Q5JQ13	Vinculin	VCL	>P18206 Vinculin OS=Homo sapiens GN=VCL PE=1 SV=4;>Q5JQ13 Vinculin (Fragment) OS=Homo sapiens GN=VCL PE=4 SV=1	65	63.1	123.8	323.31		4987000000	5110200000	5132100000	1686700000	1683300000	1735400000	1475500000	1537300000	1439900000	5937700000	5776900000	5809800000	1746200000	1766300000	1941100000	1521600000	1615600000	1605700000
P21333;Q5HY54	Filamin-A	FLNA	>P21333 Filamin-A OS=Homo sapiens GN=FLNA PE=1 SV=4;>Q5HY54 Filamin-A OS=Homo sapiens GN=FLNA PE=4 SV=1	123	63.5	280.74	323.31		5656700000	5880600000	5719600000	5895400000	5821800000	5820200000	1878500000	2009900000	1901300000	4188500000	4092400000	4054200000	4310600000	4240900000	4381600000	1343700000	1419800000	1331800000
P21796;C9JI87	Voltage-dependent anion-selective channel protein 1	VDAC1	>P21796 Voltage-dependent anion-selective channel protein 1 OS=Homo sapiens GN=VDAC1 PE=1 SV=2;>C9JI87 Voltage-dependent anion-selective channel protein 1 (Fragment) OS=Homo sapiens GN=VDAC1 PE=4 SV=1	19	80.6	30.772	323.31		714690000	770830000	769200000	612650000	567290000	654850000	13979000000	15522000000	14307000000	274360000	264930000	258540000	622160000	667910000	681910000	7324400000	7460200000	7893300000
P22102	Trifunctional purine biosynthetic protein adenosine-3;Phosphoribosylamine--glycine ligase;Phosphoribosylformylglycinamidine cyclo-ligase;Phosphoribosylglycinamide formyltransferase	GART	>P22102 Trifunctional purine biosynthetic protein adenosine-3 OS=Homo sapiens GN=GART PE=1 SV=1	36	49.9	107.77	323.31		792890000	854100000	799220000	947360000	1000100000	979820000	529330000	575350000	501220000	724470000	748140000	758060000	947350000	972930000	951940000	600630000	536250000	625760000
P22314	Ubiquitin-like modifier-activating enzyme 1	UBA1	>P22314 Ubiquitin-like modifier-activating enzyme 1 OS=Homo sapiens GN=UBA1 PE=1 SV=3	46	59.5	117.85	323.31		9870700000	10014000000	9854100000	5813300000	5786000000	6067000000	2770700000	2944800000	2794400000	9904000000	10014000000	10110000000	5244700000	5228700000	5470800000	2929900000	2894800000	3028200000
P23528;E9PK25;G3V1A4;E9PP50;E9PQB7;E9PS23;E9PLJ3	Cofilin-1	CFL1	>P23528 Cofilin-1 OS=Homo sapiens GN=CFL1 PE=1 SV=3;>E9PK25 Cofilin-1 OS=Homo sapiens GN=CFL1 PE=4 SV=1;>G3V1A4 Cofilin 1 (Non-muscle), isoform CRA_a OS=Homo sapiens GN=CFL1 PE=4 SV=1;>E9PP50 Cofilin-1 (Fragment) OS=Homo sapiens GN=CFL1 PE=4 SV=1;>E9PQB7 C	18	80.7	18.502	323.31		5909100000	6398900000	6191100000	8157300000	8821000000	7961700000	3370100000	3484500000	3296200000	5699300000	6231000000	5845300000	6692700000	6472900000	6130300000	3888600000	3359300000	3426500000
P25205;B4DWW4;J3KQ69	DNA replication licensing factor MCM3	MCM3	>P25205 DNA replication licensing factor MCM3 OS=Homo sapiens GN=MCM3 PE=1 SV=3;>B4DWW4 DNA replication licensing factor MCM3 OS=Homo sapiens GN=MCM3 PE=2 SV=1;>J3KQ69 DNA replication licensing factor MCM3 OS=Homo sapiens GN=MCM3 PE=3 SV=1	45	63	90.98	323.31		518360000	510190000	499680000	2032800000	1961300000	2068200000	1074600000	1233100000	1133400000	493340000	485170000	523680000	2257900000	2238700000	2262500000	1213500000	1244300000	1266400000
P25705;K7ENP3	ATP synthase subunit alpha, mitochondrial	ATP5A1	>P25705 ATP synthase subunit alpha, mitochondrial OS=Homo sapiens GN=ATP5A1 PE=1 SV=1;>K7ENP3 ATP synthase subunit alpha OS=Homo sapiens GN=ATP5A1 PE=3 SV=1	29	55.9	59.75	323.31		782000000	884430000	825640000	1067900000	1004800000	1036500000	9504200000	9869500000	9611800000	432020000	404790000	427220000	1225200000	1166700000	1244700000	9394400000	9498600000	10039000000
P27348	14-3-3 protein theta	YWHAQ	>P27348 14-3-3 protein theta OS=Homo sapiens GN=YWHAQ PE=1 SV=1	12	47.3	27.764	323.31		632940000	708310000	717880000	1028600000	1223000000	1048300000	523590000	573120000	544850000	599340000	618760000	643370000	951150000	904260000	894380000	645470000	591950000	546640000
P27694	Replication protein A 70 kDa DNA-binding subunit;Replication protein A 70 kDa DNA-binding subunit, N-terminally processed	RPA1	>P27694 Replication protein A 70 kDa DNA-binding subunit OS=Homo sapiens GN=RPA1 PE=1 SV=2	34	63.5	68.137	323.31		905890000	911290000	882450000	661650000	670180000	677030000	708200000	627230000	672250000	862790000	854510000	859160000	789080000	755160000	750920000	694050000	698710000	683630000
P27695;G3V3M6;G3V5Q1;G3V3C7;G3V5M0;G3V359;G3V5D9	DNA-(apurinic or apyrimidinic site) lyase;DNA-(apurinic or apyrimidinic site) lyase, mitochondrial	APEX1	>P27695 DNA-(apurinic or apyrimidinic site) lyase OS=Homo sapiens GN=APEX1 PE=1 SV=2;>G3V3M6 DNA-(apurinic or apyrimidinic site) lyase (Fragment) OS=Homo sapiens GN=APEX1 PE=4 SV=1;>G3V5Q1 DNA-(apurinic or apyrimidinic site) lyase (Fragment) OS=Homo sapien	23	67.9	35.554	323.31		2048600000	2137900000	2060700000	450350000	390540000	448100000	698300000	725430000	767190000	2417000000	2496400000	2378900000	540900000	546720000	499660000	859660000	877920000	891590000
P27708;F8VPD4	CAD protein;Glutamine-dependent carbamoyl-phosphate synthase;Aspartate carbamoyltransferase;Dihydroorotase	CAD	>P27708 CAD protein OS=Homo sapiens GN=CAD PE=1 SV=3;>F8VPD4 CAD protein OS=Homo sapiens GN=CAD PE=3 SV=1	74	48.2	242.98	323.31		206620000	221780000	229120000	1400800000	1378800000	1449900000	640800000	681560000	608160000	173200000	128580000	147400000	1128700000	1123600000	1117200000	599730000	563340000	586860000
P31930	Cytochrome b-c1 complex subunit 1, mitochondrial	UQCRC1	>P31930 Cytochrome b-c1 complex subunit 1, mitochondrial OS=Homo sapiens GN=UQCRC1 PE=1 SV=3	19	57.1	52.645	323.31		358860000	359070000	346540000	504070000	474430000	524300000	2517600000	2620500000	2374200000	168120000	187110000	184250000	564270000	562770000	583840000	2748700000	2702100000	2938400000
P31939;F5GWY2	Bifunctional purine biosynthesis protein PURH;Phosphoribosylaminoimidazolecarboxamide formyltransferase;IMP cyclohydrolase	ATIC	>P31939 Bifunctional purine biosynthesis protein PURH OS=Homo sapiens GN=ATIC PE=1 SV=3;>F5GWY2 Phosphoribosylaminoimidazolecarboxamide formyltransferase OS=Homo sapiens GN=ATIC PE=4 SV=1	32	71.5	64.615	323.31		1510800000	1549900000	1520000000	1551900000	1691200000	1620900000	817850000	833240000	805720000	1579700000	1574400000	1588500000	1201800000	1198300000	1278800000	872110000	772930000	810860000
P33176	Kinesin-1 heavy chain	KIF5B	>P33176 Kinesin-1 heavy chain OS=Homo sapiens GN=KIF5B PE=1 SV=1	50	61	109.68	323.31		580600000	560440000	579030000	1347300000	1303500000	1361400000	356160000	350050000	337070000	450090000	453770000	484310000	1226200000	1228600000	1229600000	408050000	387330000	356640000
P33991	DNA replication licensing factor MCM4	MCM4	>P33991 DNA replication licensing factor MCM4 OS=Homo sapiens GN=MCM4 PE=1 SV=5	42	59.1	96.557	323.31		457310000	465850000	458890000	2474800000	2431700000	2471200000	532670000	477140000	494040000	435130000	462650000	478260000	2080800000	2115800000	2171700000	740800000	641950000	642530000
P33992;B1AHB1	DNA replication licensing factor MCM5	MCM5	>P33992 DNA replication licensing factor MCM5 OS=Homo sapiens GN=MCM5 PE=1 SV=5;>B1AHB1 DNA replication licensing factor MCM5 OS=Homo sapiens GN=MCM5 PE=3 SV=1	41	52.9	82.285	323.31		414690000	418850000	444990000	1589900000	1631000000	1699600000	813940000	867270000	872540000	447160000	425110000	438410000	1687300000	1849000000	1967000000	968240000	996420000	1045000000
P33993	DNA replication licensing factor MCM7	MCM7	>P33993 DNA replication licensing factor MCM7 OS=Homo sapiens GN=MCM7 PE=1 SV=4	33	50.3	81.307	323.31		400350000	419420000	429310000	2439600000	2363200000	2442400000	518520000	575370000	540110000	441630000	453520000	415550000	1998500000	1995000000	2166900000	681470000	721270000	704760000
P34932	Heat shock 70 kDa protein 4	HSPA4	>P34932 Heat shock 70 kDa protein 4 OS=Homo sapiens GN=HSPA4 PE=1 SV=4	46	65.8	94.33	323.31		4454100000	4418400000	4341800000	3099000000	3188700000	3240200000	1287800000	1411800000	1299100000	4187100000	4532100000	4324500000	2365000000	2394200000	2458800000	1315900000	1255000000	1305600000
P35555	Fibrillin-1	FBN1	>P35555 Fibrillin-1 OS=Homo sapiens GN=FBN1 PE=1 SV=3	47	20.8	312.24	323.31		1563400000	1751500000	1513200000	824710	831740	5255000	1444400	2042600	1636200	2740500000	2959500000	3544300000	1416700	739030	4892600	1024400	1118100	0
P35579	Myosin-9	MYH9	>P35579 Myosin-9 OS=Homo sapiens GN=MYH9 PE=1 SV=4	146	61.1	226.53	323.31		2511300000	2572400000	2490000000	34558000000	34283000000	35039000000	3695700000	3981000000	3646200000	2066200000	2040100000	2218500000	26158000000	25991000000	26779000000	2768700000	2798000000	2699700000
P35580	Myosin-10	MYH10	>P35580 Myosin-10 OS=Homo sapiens GN=MYH10 PE=1 SV=3	120	53.1	229	323.31		955600000	877760000	917090000	9856600000	9952500000	9664800000	3215300000	3189600000	3149900000	773770000	845170000	829850000	15570000000	15737000000	15827000000	2577100000	2696400000	2533800000
Q8N8K8;P36776;K7EJE8;K7EKE6;F5GZ27	Lon protease homolog, mitochondrial	LONP1	>Q8N8K8 Lon protease homolog, mitochondrial OS=Homo sapiens GN=LONP1 PE=2 SV=1;>P36776 Lon protease homolog, mitochondrial OS=Homo sapiens GN=LONP1 PE=1 SV=2;>K7EJE8 Lon protease homolog, mitochondrial OS=Homo sapiens GN=LONP1 PE=3 SV=1;>K7EKE6 Lon proteas	42	53.2	100.4	323.31		189730000	193520000	191190000	875330000	946190000	962270000	1694900000	1838700000	1683300000	113400000	88140000	71957000	656290000	650450000	653800000	1800100000	1590900000	1642300000
P38646	Stress-70 protein, mitochondrial	HSPA9	>P38646 Stress-70 protein, mitochondrial OS=Homo sapiens GN=HSPA9 PE=1 SV=2	35	56.4	73.68	323.31		592760000	647890000	598700000	1141100000	1199300000	1169300000	5274100000	5470900000	5140100000	304090000	316470000	306930000	1003700000	1034400000	994270000	6374500000	6583200000	6303300000
P40939	Trifunctional enzyme subunit alpha, mitochondrial;Long-chain enoyl-CoA hydratase;Long chain 3-hydroxyacyl-CoA dehydrogenase	HADHA	>P40939 Trifunctional enzyme subunit alpha, mitochondrial OS=Homo sapiens GN=HADHA PE=1 SV=2	32	59.6	82.999	323.31		191250000	186440000	180960000	731920000	783500000	723610000	4059100000	4538600000	3891600000	158480000	132470000	129520000	743380000	797640000	798440000	5388700000	4900700000	5033600000
P41252;J3KR24	Isoleucine--tRNA ligase, cytoplasmic	IARS	>P41252 Isoleucine--tRNA ligase, cytoplasmic OS=Homo sapiens GN=IARS PE=1 SV=2;>J3KR24 Isoleucine--tRNA ligase, cytoplasmic OS=Homo sapiens GN=IARS PE=4 SV=1	53	46	144.5	323.31		798530000	888290000	848110000	1915200000	1824900000	2012600000	594140000	626970000	594290000	687390000	672090000	715760000	1620600000	1676500000	1749900000	584560000	571880000	622420000
P42704	Leucine-rich PPR motif-containing protein, mitochondrial	LRPPRC	>P42704 Leucine-rich PPR motif-containing protein, mitochondrial OS=Homo sapiens GN=LRPPRC PE=1 SV=3	77	57	157.9	323.31		432240000	424850000	442060000	1971000000	1990000000	2111700000	4401400000	4608800000	4394200000	272180000	281690000	228480000	1648400000	1719600000	1777300000	3922000000	3983500000	4075600000
P45880;B4DKM5;Q5JSD2;Q5JSD1	Voltage-dependent anion-selective channel protein 2	VDAC2	>P45880 Voltage-dependent anion-selective channel protein 2 OS=Homo sapiens GN=VDAC2 PE=1 SV=2;>B4DKM5 Voltage-dependent anion-selective channel protein 2 OS=Homo sapiens GN=VDAC2 PE=2 SV=1;>Q5JSD2 Voltage-dependent anion-selective channel protein 2 (Fragm	15	64.6	31.566	323.31		1764000000	1866300000	1942100000	551300000	524960000	600660000	5321500000	5940500000	5264900000	568790000	612340000	555820000	613780000	592340000	663990000	3140400000	3213000000	3339000000
P46940;H0YLE8	Ras GTPase-activating-like protein IQGAP1	IQGAP1	>P46940 Ras GTPase-activating-like protein IQGAP1 OS=Homo sapiens GN=IQGAP1 PE=1 SV=1;>H0YLE8 Ras GTPase-activating-like protein IQGAP1 OS=Homo sapiens GN=IQGAP1 PE=4 SV=1	49	40.1	189.25	323.31		741750000	750300000	717980000	567760000	548700000	587490000	531680000	571970000	512480000	691000000	637660000	658740000	456540000	456930000	451380000	418320000	379580000	422570000
P48147	Prolyl endopeptidase	PREP	>P48147 Prolyl endopeptidase OS=Homo sapiens GN=PREP PE=1 SV=2	35	60.4	80.699	323.31		2197600000	2163600000	2121800000	308150000	323610000	334190000	290960000	300820000	267130000	2379600000	2427700000	2421000000	362200000	359270000	349790000	419470000	391340000	413470000
P49327	Fatty acid synthase;[Acyl-carrier-protein] S-acetyltransferase;[Acyl-carrier-protein] S-malonyltransferase;3-oxoacyl-[acyl-carrier-protein] synthase;3-oxoacyl-[acyl-carrier-protein] reductase;3-hydroxyacyl-[acyl-carrier-protein] dehydratase;Enoyl-[acyl-carrier-protein] reductase;Oleoyl-[acyl-carrier-protein] hydrolase	FASN	>P49327 Fatty acid synthase OS=Homo sapiens GN=FASN PE=1 SV=3	98	50.5	273.42	323.31		3292000000	3485800000	3430000000	6213000000	5913100000	6371700000	2370000000	2517300000	2250000000	3271500000	3206800000	3288400000	5509000000	5360100000	5763400000	2263500000	2354500000	2400200000
P49368	T-complex protein 1 subunit gamma	CCT3	>P49368 T-complex protein 1 subunit gamma OS=Homo sapiens GN=CCT3 PE=1 SV=4	37	65.7	60.533	323.31		2864000000	2931600000	2883200000	4049700000	3893400000	4260400000	1347800000	1415600000	1405900000	2716000000	2685500000	2855500000	2921100000	2997700000	3199700000	1573900000	1667900000	1526800000
P49411	Elongation factor Tu, mitochondrial	TUFM	>P49411 Elongation factor Tu, mitochondrial OS=Homo sapiens GN=TUFM PE=1 SV=2	28	70.6	49.541	323.31		108580000	122290000	123380000	2111300000	2132000000	2046100000	3330400000	3108300000	3346600000	111270000	120820000	108110000	1649100000	1553200000	1555700000	3677700000	3613800000	3538600000
P49419;F8VS02	Alpha-aminoadipic semialdehyde dehydrogenase	ALDH7A1	>P49419 Alpha-aminoadipic semialdehyde dehydrogenase OS=Homo sapiens GN=ALDH7A1 PE=1 SV=5;>F8VS02 Alpha-aminoadipic semialdehyde dehydrogenase OS=Homo sapiens GN=ALDH7A1 PE=3 SV=1	28	57.7	58.486	323.31		545040000	561400000	540960000	956580000	871470000	1012600000	1642000000	1715500000	1693400000	382080000	361840000	374490000	773470000	790120000	867900000	1674100000	1833200000	1740900000
P49588	Alanine--tRNA ligase, cytoplasmic	AARS	>P49588 Alanine--tRNA ligase, cytoplasmic OS=Homo sapiens GN=AARS PE=1 SV=2	36	45.2	106.81	323.31		384840000	426990000	421480000	1241900000	1173300000	1164500000	535830000	542210000	545990000	311680000	302940000	316220000	883990000	924330000	942960000	516020000	513050000	555440000
P49736;H0Y8E6	DNA replication licensing factor MCM2	MCM2	>P49736 DNA replication licensing factor MCM2 OS=Homo sapiens GN=MCM2 PE=1 SV=4;>H0Y8E6 DNA replication licensing factor MCM2 (Fragment) OS=Homo sapiens GN=MCM2 PE=3 SV=1	36	49.6	101.89	323.31		983320000	1079800000	982770000	2882200000	2743200000	3072800000	561790000	626110000	568610000	1212100000	1118800000	1162300000	2426500000	2523600000	2647300000	691250000	690520000	737840000
P50454;E9PPV6;E9PR70;E9PK86;E9PMI5;E9PKH2	Serpin H1	SERPINH1	>P50454 Serpin H1 OS=Homo sapiens GN=SERPINH1 PE=1 SV=2;>E9PPV6 Serpin H1 OS=Homo sapiens GN=SERPINH1 PE=3 SV=1;>E9PR70 Serpin H1 (Fragment) OS=Homo sapiens GN=SERPINH1 PE=3 SV=1;>E9PK86 Serpin H1 (Fragment) OS=Homo sapiens GN=SERPINH1 PE=3 SV=1;>E9PMI5 Se	23	59.3	46.44	323.31		2204100000	2302400000	2367600000	1001900000	1029700000	1094800000	5120600000	5523100000	4967200000	2886400000	2907600000	2932600000	1526200000	1493200000	1711800000	8907300000	9616400000	10142000000
P50991;B7Z9L0;B7Z2F4	T-complex protein 1 subunit delta	CCT4	>P50991 T-complex protein 1 subunit delta OS=Homo sapiens GN=CCT4 PE=1 SV=4;>B7Z9L0 T-complex protein 1 subunit delta OS=Homo sapiens GN=CCT4 PE=2 SV=1;>B7Z2F4 T-complex protein 1 subunit delta OS=Homo sapiens GN=CCT4 PE=2 SV=1	28	59.6	57.924	323.31		1832300000	1939700000	1872400000	2707400000	2724400000	2730600000	1181400000	1187000000	1201300000	1693500000	1699400000	1734400000	2168600000	2180600000	2250300000	1270000000	1236800000	1219800000
P51610;A6NEM2	Host cell factor 1;HCF N-terminal chain 1;HCF N-terminal chain 2;HCF N-terminal chain 3;HCF N-terminal chain 4;HCF N-terminal chain 5;HCF N-terminal chain 6;HCF C-terminal chain 1;HCF C-terminal chain 2;HCF C-terminal chain 3;HCF C-terminal chain 4;HCF C-terminal chain 5;HCF C-terminal chain 6	HCFC1	>P51610 Host cell factor 1 OS=Homo sapiens GN=HCFC1 PE=1 SV=2;>A6NEM2 HCF N-terminal chain 5 OS=Homo sapiens GN=HCFC1 PE=4 SV=2	48	32.1	208.73	323.31		1380300000	1372900000	1328500000	518330000	544570000	479400000	579040000	554710000	593610000	2080800000	2096000000	1998800000	579760000	552100000	543530000	787330000	747230000	714620000
P51991	Heterogeneous nuclear ribonucleoprotein A3	HNRNPA3	>P51991 Heterogeneous nuclear ribonucleoprotein A3 OS=Homo sapiens GN=HNRNPA3 PE=1 SV=2	25	50.8	39.594	323.31		323790000	349920000	319130000	2917900000	3188000000	2817300000	1744100000	1247300000	1768300000	353040000	334660000	340930000	4484900000	4397200000	3984800000	2500200000	2179700000	1929900000
P52907	F-actin-capping protein subunit alpha-1	CAPZA1	>P52907 F-actin-capping protein subunit alpha-1 OS=Homo sapiens GN=CAPZA1 PE=1 SV=3	14	71	32.922	323.31		1185000000	1230800000	1201100000	613340000	615350000	581940000	566270000	561140000	539000000	1148900000	1077800000	1176000000	524880000	571140000	578630000	460580000	498080000	501760000
P53396;B4E3P0	ATP-citrate synthase	ACLY	>P53396 ATP-citrate synthase OS=Homo sapiens GN=ACLY PE=1 SV=3;>B4E3P0 ATP-citrate synthase OS=Homo sapiens GN=ACLY PE=2 SV=1	46	49.1	120.84	323.31		1469600000	1576400000	1511900000	3315000000	3342800000	3453900000	875400000	864450000	811300000	1382500000	1432000000	1497800000	2354600000	2332000000	2508200000	800250000	831000000	846160000
P53618;E9PP73	Coatomer subunit beta	COPB1	>P53618 Coatomer subunit beta OS=Homo sapiens GN=COPB1 PE=1 SV=3;>E9PP73 Coatomer subunit beta (Fragment) OS=Homo sapiens GN=COPB1 PE=4 SV=1	41	51.2	107.14	323.31		1033300000	1054900000	1025100000	1558800000	1534600000	1641900000	550670000	537590000	528210000	1070500000	1026100000	1073300000	1725400000	1741800000	1762300000	649540000	643230000	689190000
P53621	Coatomer subunit alpha;Xenin;Proxenin	COPA	>P53621 Coatomer subunit alpha OS=Homo sapiens GN=COPA PE=1 SV=2	62	56.9	138.34	323.31		1237900000	1233800000	1202900000	2536700000	2314500000	2611200000	1177600000	1200100000	1147600000	1405200000	1392900000	1437200000	2873500000	2914300000	3112800000	1343300000	1406500000	1493100000
P55060;B4DUC5	Exportin-2	CSE1L	>P55060 Exportin-2 OS=Homo sapiens GN=CSE1L PE=1 SV=3;>B4DUC5 Exportin-2 OS=Homo sapiens GN=CSE1L PE=2 SV=1	41	40.3	110.42	323.31		2841300000	2952000000	2869800000	3061300000	2860900000	3124600000	772000000	789180000	792810000	1777700000	1960000000	1859800000	3372600000	3302900000	3435200000	684560000	658370000	685630000
P55072	Transitional endoplasmic reticulum ATPase	VCP	>P55072 Transitional endoplasmic reticulum ATPase OS=Homo sapiens GN=VCP PE=1 SV=4	51	71.5	89.321	323.31		8742700000	9114900000	8893700000	5320600000	5213600000	5566000000	2578400000	2720200000	2582400000	9403700000	9170800000	9296100000	4416200000	4359200000	4695300000	3198300000	3053200000	3148600000
P55268	Laminin subunit beta-2	LAMB2	>P55268 Laminin subunit beta-2 OS=Homo sapiens GN=LAMB2 PE=1 SV=2	54	37.9	195.98	323.31		2026200000	2018700000	1899800000	98718000	94667000	104350000	199810000	218320000	158010000	1414800000	1427700000	1590700000	65810000	73275000	60153000	261090000	220920000	229480000
P60709	Actin, cytoplasmic 1;Actin, cytoplasmic 1, N-terminally processed	ACTB	>P60709 Actin, cytoplasmic 1 OS=Homo sapiens GN=ACTB PE=1 SV=1	26	75.7	41.736	323.31		45201000000	45727000000	42838000000	54647000000	59462000000	55524000000	50005000000	47235000000	46903000000	45759000000	46251000000	45661000000	58222000000	59871000000	56650000000	55091000000	53459000000	53842000000
P60842;J3KT12;J3QS69;J3KTB5;J3QL43;J3KSZ0	Eukaryotic initiation factor 4A-I	EIF4A1	>P60842 Eukaryotic initiation factor 4A-I OS=Homo sapiens GN=EIF4A1 PE=1 SV=1;>J3KT12 Eukaryotic initiation factor 4A-I OS=Homo sapiens GN=EIF4A1 PE=4 SV=1;>J3QS69 Eukaryotic initiation factor 4A-I (Fragment) OS=Homo sapiens GN=EIF4A1 PE=4 SV=1;>J3KTB5 Euk	21	52	46.153	323.31		1268500000	1314700000	1236200000	6487800000	6649500000	6951800000	1310800000	1459800000	1270700000	1096400000	1056600000	1167500000	4860100000	4997200000	5356500000	1494900000	1649000000	1648000000
P62195;J3QSA9;J3KRP2;J3QQM1;J3QLH6	26S protease regulatory subunit 8	PSMC5	>P62195 26S protease regulatory subunit 8 OS=Homo sapiens GN=PSMC5 PE=1 SV=1;>J3QSA9 26S protease regulatory subunit 8 (Fragment) OS=Homo sapiens GN=PSMC5 PE=4 SV=1;>J3KRP2 26S protease regulatory subunit 8 (Fragment) OS=Homo sapiens GN=PSMC5 PE=4 SV=1;>J3	28	70.2	45.626	323.31		408300000	412490000	412150000	681320000	687080000	746610000	312430000	257610000	310040000	465010000	469500000	458890000	529710000	564650000	510590000	296490000	310250000	302600000
P62258	14-3-3 protein epsilon	YWHAE	>P62258 14-3-3 protein epsilon OS=Homo sapiens GN=YWHAE PE=1 SV=1	23	74.9	29.174	323.31		5019900000	5081900000	4996200000	3181500000	2804600000	2886400000	2272100000	2553200000	2389900000	4398300000	4691600000	4369100000	3070100000	3025100000	2961700000	3074700000	3039900000	2679200000
P62873;F6UT28;F6X3N5;B1AKQ8	Guanine nucleotide-binding protein G(I)/G(S)/G(T) subunit beta-1	GNB1	>P62873 Guanine nucleotide-binding protein G(I)/G(S)/G(T) subunit beta-1 OS=Homo sapiens GN=GNB1 PE=1 SV=3;>F6UT28 Guanine nucleotide-binding protein G(I)/G(S)/G(T) subunit beta-1 (Fragment) OS=Homo sapiens GN=GNB1 PE=4 SV=1;>F6X3N5 Guanine nucleotide-bind	14	63.8	37.377	323.31		270970000	268120000	261010000	215260000	177580000	216990000	871880000	932630000	874280000	197210000	223550000	208920000	198650000	189790000	181880000	1192200000	1111600000	1140400000
P68104;Q5VTE0	Elongation factor 1-alpha 1;Putative elongation factor 1-alpha-like 3	EEF1A1;EEF1A1P5	>P68104 Elongation factor 1-alpha 1 OS=Homo sapiens GN=EEF1A1 PE=1 SV=1;>Q5VTE0 Putative elongation factor 1-alpha-like 3 OS=Homo sapiens GN=EEF1A1P5 PE=5 SV=1	22	68.2	50.14	323.31		5445100000	5590200000	5630300000	15820000000	14866000000	15619000000	8214100000	8584000000	8647900000	5132700000	5438500000	5249500000	12082000000	12187000000	12504000000	8570700000	8370200000	8914700000
P68363;A8MUB1;P68366	Tubulin alpha-1B chain;Tubulin alpha-4A chain	TUBA1B;TUBA4A	>P68363 Tubulin alpha-1B chain OS=Homo sapiens GN=TUBA1B PE=1 SV=1;>A8MUB1 Tubulin alpha-4A chain OS=Homo sapiens GN=TUBA4A PE=2 SV=1;>P68366 Tubulin alpha-4A chain OS=Homo sapiens GN=TUBA4A PE=1 SV=1	26	72.9	50.151	323.31		6259800000	6602400000	6432900000	27708000000	24983000000	28126000000	8722700000	9639300000	8840700000	5861400000	6383100000	6452900000	25685000000	26495000000	28710000000	9026800000	8644700000	9449400000
P68371	Tubulin beta-4B chain	TUBB4B	>P68371 Tubulin beta-4B chain OS=Homo sapiens GN=TUBB4B PE=1 SV=1	25	65.8	49.83	323.31		3691800000	3950200000	3645700000	17823000000	20051000000	20382000000	4987400000	4918400000	4502700000	3838900000	4095100000	3754200000	17202000000	16760000000	17696000000	5831100000	5467600000	5721800000
P78371;F5GWF6;F8VQ14	T-complex protein 1 subunit beta	CCT2	>P78371 T-complex protein 1 subunit beta OS=Homo sapiens GN=CCT2 PE=1 SV=4;>F5GWF6 T-complex protein 1 subunit beta OS=Homo sapiens GN=CCT2 PE=3 SV=2;>F8VQ14 T-complex protein 1 subunit beta OS=Homo sapiens GN=CCT2 PE=3 SV=1	33	68.2	57.488	323.31		2986600000	3079400000	2921000000	2141700000	2200500000	2231800000	1286600000	1407500000	1249900000	2821000000	2839100000	2831700000	1883600000	1997100000	2008700000	1165200000	1150700000	1235100000
P78527;E7EUY0	DNA-dependent protein kinase catalytic subunit	PRKDC	>P78527 DNA-dependent protein kinase catalytic subunit OS=Homo sapiens GN=PRKDC PE=1 SV=3;>E7EUY0 DNA-dependent protein kinase catalytic subunit OS=Homo sapiens GN=PRKDC PE=4 SV=1	173	44.5	469.08	323.31		1557100000	1677100000	1633200000	12926000000	12299000000	13421000000	7475400000	8171300000	7582300000	1180700000	1186500000	1212500000	9982900000	10346000000	10930000000	6649000000	6727800000	7315000000
P98160	Basement membrane-specific heparan sulfate proteoglycan core protein;Endorepellin;LG3 peptide	HSPG2	>P98160 Basement membrane-specific heparan sulfate proteoglycan core protein OS=Homo sapiens GN=HSPG2 PE=1 SV=4	129	47.1	468.83	323.31		4871500000	4835300000	4739100000	3182000	2868600	2195400	924530	954370	1340000	4298900000	4621900000	4344300000	3025300	993350	1257400	2162700	1472000	1543300
Q00610	Clathrin heavy chain 1	CLTC	>Q00610 Clathrin heavy chain 1 OS=Homo sapiens GN=CLTC PE=1 SV=5	79	53.6	191.61	323.31		4532400000	4716300000	4541300000	7281500000	6832100000	7424100000	3405100000	3469100000	3440300000	4504500000	4496800000	4536900000	6250100000	6395900000	6534300000	3775700000	3653900000	3789200000
Q01082	Spectrin beta chain, non-erythrocytic 1	SPTBN1	>Q01082 Spectrin beta chain, non-erythrocytic 1 OS=Homo sapiens GN=SPTBN1 PE=1 SV=2	102	56	274.61	323.31		1488000000	1572800000	1529300000	757430000	684690000	749180000	645470000	618990000	632830000	1592300000	1527300000	1602800000	942310000	990910000	1033000000	662140000	683760000	697620000
Q01813	ATP-dependent 6-phosphofructokinase, platelet type	PFKP	>Q01813 6-phosphofructokinase type C OS=Homo sapiens GN=PFKP PE=1 SV=2	22	39	85.595	323.31		203510000	204110000	208570000	582580000	547840000	558410000	153700000	174320000	139460000	258880000	245940000	253490000	451520000	477200000	444720000	188630000	181740000	186850000
Q02487	Desmocollin-2	DSC2	>Q02487 Desmocollin-2 OS=Homo sapiens GN=DSC2 PE=1 SV=1	17	29.4	99.961	323.31		50866000	45407000	50564000	0	0	0	0	0	0	1026000000	1024100000	970310000	0	0	0	0	4350400	0
Q02809;B4DR87	Procollagen-lysine,2-oxoglutarate 5-dioxygenase 1	PLOD1	>Q02809 Procollagen-lysine,2-oxoglutarate 5-dioxygenase 1 OS=Homo sapiens GN=PLOD1 PE=1 SV=2;>B4DR87 Procollagen-lysine,2-oxoglutarate 5-dioxygenase 1 OS=Homo sapiens GN=PLOD1 PE=2 SV=1	37	61.5	83.549	323.31		3054200000	3019700000	3080000000	266690000	293460000	296650000	901300000	884250000	837030000	6873600000	7138900000	7021800000	354390000	341390000	346580000	1556700000	1432000000	1503500000
Q07954	Prolow-density lipoprotein receptor-related protein 1;Low-density lipoprotein receptor-related protein 1 85 kDa subunit;Low-density lipoprotein receptor-related protein 1 515 kDa subunit;Low-density lipoprotein receptor-related protein 1 intracellular domain	LRP1	>Q07954 Prolow-density lipoprotein receptor-related protein 1 OS=Homo sapiens GN=LRP1 PE=1 SV=2	87	25.4	504.6	323.31		1556300000	1565900000	1573800000	40868000	41582000	11912000	80085000	83338000	191290000	1791100000	1914000000	2217700000	13151000	19186000	31090000	166000000	190520000	165080000
Q08211	ATP-dependent RNA helicase A	DHX9	>Q08211 ATP-dependent RNA helicase A OS=Homo sapiens GN=DHX9 PE=1 SV=4	56	52.4	140.96	323.31		2214600000	2373500000	2221600000	6382100000	6001600000	6362500000	3491100000	3542400000	3456000000	2482100000	2368100000	2403900000	6980300000	6930100000	7373600000	3051900000	3197500000	3208600000
Q09028	Histone-binding protein RBBP4	RBBP4	>Q09028 Histone-binding protein RBBP4 OS=Homo sapiens GN=RBBP4 PE=1 SV=3	19	71.1	47.655	323.31		2042600000	1983000000	2018600000	1350300000	1339400000	1356200000	910750000	870810000	914450000	2237600000	2011400000	2183500000	1304900000	1311900000	1338300000	889100000	941860000	880300000
Q12841;B4DTT5	Follistatin-related protein 1	FSTL1	>Q12841 Follistatin-related protein 1 OS=Homo sapiens GN=FSTL1 PE=1 SV=1;>B4DTT5 Follistatin-related protein 1 OS=Homo sapiens GN=FSTL1 PE=2 SV=1	17	57.1	34.985	323.31		9878600000	9826200000	10194000000	182410	151940	184400	610020	0	343200	11267000000	11597000000	11964000000	0	154240	0	284200	334720	347840
Q12906	Interleukin enhancer-binding factor 3	ILF3	>Q12906 Interleukin enhancer-binding factor 3 OS=Homo sapiens GN=ILF3 PE=1 SV=3	35	46.4	95.337	323.31		3170000000	3130600000	3213000000	1474800000	1531900000	1612300000	1283200000	1454900000	1295200000	3750800000	4153900000	3915000000	1761000000	1699700000	1857900000	1485100000	1470300000	1534400000
Q13085	Acetyl-CoA carboxylase 1;Biotin carboxylase	ACACA	>Q13085 Acetyl-CoA carboxylase 1 OS=Homo sapiens GN=ACACA PE=1 SV=2	73	43	265.55	323.31		132380000	116900000	77021000	1727000000	1651800000	1828800000	1030800000	1078800000	984020000	20154000	14579000	15579000	1584700000	1588400000	1660600000	863660000	783780000	854110000
Q13200;E7EW34;E9PCS3	26S proteasome non-ATPase regulatory subunit 2	PSMD2	>Q13200 26S proteasome non-ATPase regulatory subunit 2 OS=Homo sapiens GN=PSMD2 PE=1 SV=3;>E7EW34 26S proteasome non-ATPase regulatory subunit 2 OS=Homo sapiens GN=PSMD2 PE=4 SV=1;>E9PCS3 26S proteasome non-ATPase regulatory subunit 2 OS=Homo sapiens GN=PS	37	48.9	100.2	323.31		905470000	908130000	883430000	1188300000	1130900000	1199000000	557010000	563640000	544820000	820990000	854410000	870490000	1151700000	1152900000	1158200000	573090000	568720000	611580000
Q13263	Transcription intermediary factor 1-beta	TRIM28	>Q13263 Transcription intermediary factor 1-beta OS=Homo sapiens GN=TRIM28 PE=1 SV=5	30	59.3	88.549	323.31		518560000	542700000	485760000	927950000	866810000	838650000	912550000	943950000	814430000	649080000	621900000	596160000	1185700000	1264500000	1290600000	822630000	788560000	821640000
Q13308	Inactive tyrosine-protein kinase 7	PTK7	>Q13308 Inactive tyrosine-protein kinase 7 OS=Homo sapiens GN=PTK7 PE=1 SV=2	36	45.2	118.39	323.31		1377400000	1304800000	1308400000	197690000	194940000	207630000	344750000	340920000	338590000	2652600000	2724100000	2698600000	205130000	196030000	205960000	442950000	433130000	430590000
Q13813;A6NG51	Spectrin alpha chain, non-erythrocytic 1	SPTAN1	>Q13813 Spectrin alpha chain, non-erythrocytic 1 OS=Homo sapiens GN=SPTAN1 PE=1 SV=3;>A6NG51 Spectrin alpha chain, non-erythrocytic 1 OS=Homo sapiens GN=SPTAN1 PE=4 SV=2	69	36.7	284.54	323.31		812850000	870940000	774650000	469350000	439790000	459740000	414370000	427810000	407120000	789980000	814900000	817670000	652240000	674550000	624150000	466420000	484900000	496940000
Q14112	Nidogen-2	NID2	>Q14112 Nidogen-2 OS=Homo sapiens GN=NID2 PE=1 SV=3	48	46.3	151.25	323.31		5560600000	5484300000	5587500000	270670	266240	0	870310	161820	0	1107800000	1005200000	1016100000	284520	184730	160470	473840	730060	149710
Q14126	Desmoglein-2	DSG2	>Q14126 Desmoglein-2 OS=Homo sapiens GN=DSG2 PE=1 SV=2	22	22.2	122.29	323.31		139580000	347210000	135180000	0	528100	0	0	0	413420	4132700000	4314800000	3758700000	655290	399970	0	843570	0	0
Q14152;F5H335	Eukaryotic translation initiation factor 3 subunit A	EIF3A	>Q14152 Eukaryotic translation initiation factor 3 subunit A OS=Homo sapiens GN=EIF3A PE=1 SV=1;>F5H335 Eukaryotic translation initiation factor 3 subunit A OS=Homo sapiens GN=EIF3A PE=3 SV=1	35	27.2	166.57	323.31		859190000	908660000	894930000	840550000	844410000	858060000	323370000	342110000	319780000	785970000	776640000	798720000	669220000	683120000	755450000	287680000	293790000	322150000
Q14204	Cytoplasmic dynein 1 heavy chain 1	DYNC1H1	>Q14204 Cytoplasmic dynein 1 heavy chain 1 OS=Homo sapiens GN=DYNC1H1 PE=1 SV=5	181	45.5	532.4	323.31		2030200000	2084600000	2050000000	4832100000	4487200000	4823400000	1801900000	1850500000	1797800000	1609900000	1588200000	1610600000	3637300000	3688600000	3848100000	1652600000	1643900000	1718900000
Q14517	Protocadherin Fat 1;Protocadherin Fat 1, nuclear form	FAT1	>Q14517 Protocadherin Fat 1 OS=Homo sapiens GN=FAT1 PE=1 SV=2	82	25.7	506.27	323.31		902950000	1067100000	861980000	1102200	1937900	2000000	1545100	1076400	1151200	2070500000	2194700000	1951700000	3481900	652330	804330	1364100	598530	859620
Q14566	DNA replication licensing factor MCM6	MCM6	>Q14566 DNA replication licensing factor MCM6 OS=Homo sapiens GN=MCM6 PE=1 SV=1	44	54.3	92.888	323.31		616190000	609720000	602990000	1705000000	1694600000	1849900000	598720000	565980000	582410000	516410000	557710000	546350000	1986400000	1985500000	2071000000	657260000	635950000	641200000
Q14697;F5H6X6	Neutral alpha-glucosidase AB	GANAB	>Q14697 Neutral alpha-glucosidase AB OS=Homo sapiens GN=GANAB PE=1 SV=3;>F5H6X6 Neutral alpha-glucosidase AB OS=Homo sapiens GN=GANAB PE=4 SV=1	45	53	106.87	323.31		2224100000	2410200000	2249600000	2225500000	1968300000	2218400000	4153100000	4414800000	4307000000	2512500000	2342300000	2348700000	1639000000	1639300000	1808200000	4358800000	4125400000	4597000000
Q14974;B7ZAV6;F5H4R7;J3KTM9	Importin subunit beta-1	KPNB1	>Q14974 Importin subunit beta-1 OS=Homo sapiens GN=KPNB1 PE=1 SV=2;>B7ZAV6 Importin subunit beta-1 OS=Homo sapiens GN=KPNB1 PE=2 SV=1;>F5H4R7 Importin subunit beta-1 OS=Homo sapiens GN=KPNB1 PE=4 SV=1;>J3KTM9 Importin subunit beta-1 (Fragment) OS=Homo sapi	33	43.8	97.169	323.31		3525200000	3568700000	3548400000	2866800000	3350200000	2926300000	902200000	960580000	912940000	2454700000	2654900000	2393000000	2579100000	2530400000	2513300000	951830000	1013000000	943790000
Q14980;F5H4J1	Nuclear mitotic apparatus protein 1	NUMA1	>Q14980 Nuclear mitotic apparatus protein 1 OS=Homo sapiens GN=NUMA1 PE=1 SV=2;>F5H4J1 Nuclear mitotic apparatus protein 1 (Fragment) OS=Homo sapiens GN=NUMA1 PE=4 SV=1	69	39.4	238.26	323.31		915600000	984900000	932440000	392770000	392360000	362700000	210930000	202990000	227040000	1015200000	1075300000	1053200000	600030000	603110000	588770000	324480000	307750000	284020000
Q15113	Procollagen C-endopeptidase enhancer 1	PCOLCE	>Q15113 Procollagen C-endopeptidase enhancer 1 OS=Homo sapiens GN=PCOLCE PE=1 SV=2	27	67.3	47.972	323.31		16084000000	16610000000	16644000000	53797000	58630000	44712000	165790000	136820000	161530000	23617000000	22164000000	22726000000	130350000	117800000	120140000	524190000	506690000	491910000
Q15149	Plectin	PLEC	>Q15149 Plectin OS=Homo sapiens GN=PLEC PE=1 SV=3	102	27.4	531.78	323.31		723900000	666550000	709140000	718520000	685980000	742000000	408780000	383680000	408320000	408600000	402990000	413640000	517900000	554450000	559060000	331940000	336530000	360670000
Q15393	Splicing factor 3B subunit 3	SF3B3	>Q15393 Splicing factor 3B subunit 3 OS=Homo sapiens GN=SF3B3 PE=1 SV=4	48	49.8	135.58	323.31		1904000000	1954600000	1933200000	1604200000	1582500000	1653500000	1372200000	1477500000	1472500000	1931300000	1809700000	1909400000	1659800000	1651000000	1821400000	1348000000	1360400000	1405200000
Q16576;E9PC52;Q5JP01	Histone-binding protein RBBP7	RBBP7	>Q16576 Histone-binding protein RBBP7 OS=Homo sapiens GN=RBBP7 PE=1 SV=1;>E9PC52 Histone-binding protein RBBP7 OS=Homo sapiens GN=RBBP7 PE=4 SV=1;>Q5JP01 Histone-binding protein RBBP7 (Fragment) OS=Homo sapiens GN=RBBP7 PE=4 SV=1	11	52.5	47.82	323.31		626720000	601040000	643510000	382190000	395790000	359320000	193070000	189590000	198310000	690040000	669150000	628840000	389730000	398420000	381560000	230320000	198610000	220350000
Q6P2Q9	Pre-mRNA-processing-splicing factor 8	PRPF8	>Q6P2Q9 Pre-mRNA-processing-splicing factor 8 OS=Homo sapiens GN=PRPF8 PE=1 SV=2	83	41	273.6	323.31		515390000	534910000	510210000	1730100000	1598800000	1717200000	1414800000	1460600000	1340300000	511490000	530160000	515140000	1747900000	1814200000	1919500000	1319000000	1294700000	1382700000
Q6UVK1	Chondroitin sulfate proteoglycan 4	CSPG4	>Q6UVK1 Chondroitin sulfate proteoglycan 4 OS=Homo sapiens GN=CSPG4 PE=1 SV=2	68	38.7	250.53	323.31		2289100000	2385600000	1920700000	1043800	581200	755700	965790	1300100	986340	3410400000	3943900000	3389800000	729910	243780	936230	912510	991550	1860400
Q76M96	Coiled-coil domain-containing protein 80	CCDC80	>Q76M96 Coiled-coil domain-containing protein 80 OS=Homo sapiens GN=CCDC80 PE=1 SV=1	42	41.5	108.17	323.31		5396000000	5357700000	5319000000	212000	187530	130000	456510	435880	371810	7964200000	8213300000	7701500000	215920	85520	215510	470950	294980	252030
Q7KZF4	Staphylococcal nuclease domain-containing protein 1	SND1	>Q7KZF4 Staphylococcal nuclease domain-containing protein 1 OS=Homo sapiens GN=SND1 PE=1 SV=1	47	57.7	102	323.31		1380600000	1442000000	1501100000	2898600000	2781800000	2850600000	951170000	1042500000	938650000	1311900000	1418900000	1357200000	2563300000	2540000000	2611900000	1041900000	1183700000	1103700000
Q7Z406	Myosin-14	MYH14	>Q7Z406 Myosin-14 OS=Homo sapiens GN=MYH14 PE=1 SV=2	42	27.8	227.87	323.31		83238000	91495000	68073000	1201100000	1153800000	1206700000	96223000	71877000	106630000	51276000	48336000	50619000	501650000	471960000	496510000	92063000	3405900	77714000
Q7Z6Z7;H0Y5W0	E3 ubiquitin-protein ligase HUWE1	HUWE1	>Q7Z6Z7 E3 ubiquitin-protein ligase HUWE1 OS=Homo sapiens GN=HUWE1 PE=1 SV=3;>H0Y5W0 E3 ubiquitin-protein ligase HUWE1 (Fragment) OS=Homo sapiens GN=HUWE1 PE=4 SV=1	89	28	481.89	323.31		896810000	866470000	888490000	597400000	630880000	582920000	337130000	340880000	354430000	814950000	796180000	791820000	673130000	649930000	639490000	405800000	405350000	390390000
Q86VP6	Cullin-associated NEDD8-dissociated protein 1	CAND1	>Q86VP6 Cullin-associated NEDD8-dissociated protein 1 OS=Homo sapiens GN=CAND1 PE=1 SV=2	46	44.8	136.37	323.31		4880500000	5169100000	5135600000	2725300000	2808400000	3043000000	1177100000	1225900000	1168500000	4131700000	4340500000	4383900000	2654500000	2594100000	2921500000	1096000000	1067800000	1160500000
Q8N2S1;E7ENG9;E7EUU1;F5GXC9	Latent-transforming growth factor beta-binding protein 4	LTBP4	>Q8N2S1 Latent-transforming growth factor beta-binding protein 4 OS=Homo sapiens GN=LTBP4 PE=1 SV=2;>E7ENG9 Latent-transforming growth factor beta-binding protein 4 OS=Homo sapiens GN=LTBP4 PE=4 SV=1;>E7EUU1 Latent-transforming growth factor beta-binding p	34	31.4	173.43	323.31		1324900000	1427900000	1700900000	373660	272330	0	577980	146440	804410	2659500000	2825600000	943700000	0	0	0	829070	571460	456780
Q8WUM4	Programmed cell death 6-interacting protein	PDCD6IP	>Q8WUM4 Programmed cell death 6-interacting protein OS=Homo sapiens GN=PDCD6IP PE=1 SV=1	41	54.6	96.022	323.31		2385600000	2457600000	2386400000	1095400000	1077700000	1053900000	541300000	602440000	527410000	2241700000	2267400000	2225500000	973530000	926640000	1010900000	600040000	638610000	604350000
Q92499	ATP-dependent RNA helicase DDX1	DDX1	>Q92499 ATP-dependent RNA helicase DDX1 OS=Homo sapiens GN=DDX1 PE=1 SV=2	39	56.5	82.431	323.31		680330000	648690000	624990000	1844100000	1802000000	1842000000	606550000	655020000	581330000	671040000	754060000	713170000	1745300000	1706400000	1674100000	646960000	615380000	640150000
Q92598;B4DYH1;B4DY72	Heat shock protein 105 kDa	HSPH1	>Q92598 Heat shock protein 105 kDa OS=Homo sapiens GN=HSPH1 PE=1 SV=1;>B4DYH1 Heat shock 105kDa/110kDa protein 1, isoform CRA_b OS=Homo sapiens GN=HSPH1 PE=2 SV=1;>B4DY72 Heat shock protein 105 kDa OS=Homo sapiens GN=HSPH1 PE=2 SV=1	37	55	96.864	323.31		521760000	507090000	564950000	1099000000	1153900000	1120900000	484140000	564350000	519670000	513480000	527240000	542520000	899770000	876910000	883030000	538360000	528050000	516420000
Q92616	Translational activator GCN1	GCN1L1	>Q92616 Translational activator GCN1 OS=Homo sapiens GN=GCN1L1 PE=1 SV=6	105	43.5	292.75	323.31		331360000	321430000	377400000	2405000000	2456900000	2467200000	988550000	1020600000	1034100000	223980000	212750000	284860000	2464800000	2491500000	2537900000	928510000	884520000	935590000
Q92859	Neogenin	NEO1	>Q92859 Neogenin OS=Homo sapiens GN=NEO1 PE=1 SV=2	42	43.5	160.01	323.31		2944700000	2176100000	3514800000	2545700	2299600	2002200	2763300	1758500	3295300	3971900000	4031800000	3988500000	2500800	1697800	1797700	9247200	8884300	8191700
Q96AC1;H0YJ34	Fermitin family homolog 2	FERMT2	>Q96AC1 Fermitin family homolog 2 OS=Homo sapiens GN=FERMT2 PE=1 SV=1;>H0YJ34 Fermitin family homolog 2 (Fragment) OS=Homo sapiens GN=FERMT2 PE=4 SV=1	36	53.1	77.86	323.31		1457100000	1419800000	1406600000	1704500000	1657500000	1673900000	668040000	749300000	682480000	1596800000	1423300000	1449600000	2560900000	2579000000	2555200000	942490000	899000000	911700000
Q96RQ3;E9PHF7;E9PG35;F5GYT8;G5E9X5	Methylcrotonoyl-CoA carboxylase subunit alpha, mitochondrial	MCCC1	>Q96RQ3 Methylcrotonoyl-CoA carboxylase subunit alpha, mitochondrial OS=Homo sapiens GN=MCCC1 PE=1 SV=3;>E9PHF7 Methylcrotonoyl-CoA carboxylase subunit alpha, mitochondrial OS=Homo sapiens GN=MCCC1 PE=4 SV=1;>E9PG35 Methylcrotonoyl-CoA carboxylase subunit	34	61.5	80.472	323.31		179550000	206380000	181420000	889490000	881720000	939660000	18896000000	20173000000	18440000000	106060000	58101000	86773000	2381500000	2511600000	2560100000	15039000000	15935000000	15726000000
Q99460	26S proteasome non-ATPase regulatory subunit 1	PSMD1	>Q99460 26S proteasome non-ATPase regulatory subunit 1 OS=Homo sapiens GN=PSMD1 PE=1 SV=2	35	46.5	105.84	323.31		572540000	634130000	618420000	1084400000	1096300000	1156800000	486650000	548740000	524850000	603430000	564290000	601210000	1003600000	994700000	1071600000	524720000	536400000	553330000
Q99714;Q5H928	3-hydroxyacyl-CoA dehydrogenase type-2	HSD17B10	>Q99714 3-hydroxyacyl-CoA dehydrogenase type-2 OS=Homo sapiens GN=HSD17B10 PE=1 SV=3;>Q5H928 3-hydroxyacyl-CoA dehydrogenase type-2 OS=Homo sapiens GN=HSD17B10 PE=4 SV=1	15	81.2	26.923	323.31		79163000	87473000	77406000	266580000	250720000	269110000	888140000	892960000	866120000	88456000	72509000	82775000	386790000	431270000	416730000	1539900000	1532200000	1678800000
Q99798;A2A274	Aconitate hydratase, mitochondrial	ACO2	>Q99798 Aconitate hydratase, mitochondrial OS=Homo sapiens GN=ACO2 PE=1 SV=2;>A2A274 Aconitate hydratase, mitochondrial OS=Homo sapiens GN=ACO2 PE=4 SV=1	39	60.5	85.424	323.31		349520000	344420000	373670000	585010000	551150000	573240000	1281000000	1430800000	1352800000	259840000	242250000	262000000	655820000	629520000	676840000	1811700000	1814500000	1876100000
Q99832;F5GZK5;B7Z1C9	T-complex protein 1 subunit eta	CCT7	>Q99832 T-complex protein 1 subunit eta OS=Homo sapiens GN=CCT7 PE=1 SV=2;>F5GZK5 T-complex protein 1 subunit eta OS=Homo sapiens GN=CCT7 PE=3 SV=1;>B7Z1C9 Chaperonin containing TCP1, subunit 7 (Eta), isoform CRA_a OS=Homo sapiens GN=CCT7 PE=2 SV=1	31	69.8	59.366	323.31		1933200000	2079300000	2018200000	2484400000	2409100000	2481100000	1032600000	1145100000	1097100000	1782900000	1699700000	1828100000	2239200000	2076300000	2395300000	1156700000	1101700000	1096600000
Q9BQ16;B4DJY3	Testican-3	SPOCK3	>Q9BQ16 Testican-3 OS=Homo sapiens GN=SPOCK3 PE=1 SV=2;>B4DJY3 Testican-3 OS=Homo sapiens GN=SPOCK3 PE=2 SV=1	24	56	49.428	323.31		1676100000	1776400000	1737100000	0	0	0	0	0	0	18639000000	21817000000	20962000000	0	0	844500	629820	510550	404270
Q9H4A4;A6NKB8	Aminopeptidase B	RNPEP	>Q9H4A4 Aminopeptidase B OS=Homo sapiens GN=RNPEP PE=1 SV=2;>A6NKB8 Aminopeptidase B OS=Homo sapiens GN=RNPEP PE=4 SV=1	32	61.2	72.595	323.31		2274800000	2338300000	2211500000	977590000	957300000	979560000	633580000	673040000	628280000	2431200000	2535400000	2596900000	866010000	881420000	904900000	612760000	716000000	635750000
Q9P0M6;Q5SQT3	Core histone macro-H2A.2;Histone H2A	H2AFY2	>Q9P0M6 Core histone macro-H2A.2 OS=Homo sapiens GN=H2AFY2 PE=1 SV=3;>Q5SQT3 Histone H2A (Fragment) OS=Homo sapiens GN=H2AFY2 PE=3 SV=1	19	58.1	40.058	323.31		87760000	87742000	44996000	538910000	463630000	540830000	738990000	836020000	712620000	18248000	43933000	21880000	302520000	316040000	338120000	852310000	933030000	878970000
Q9P258	Protein RCC2	RCC2	>Q9P258 Protein RCC2 OS=Homo sapiens GN=RCC2 PE=1 SV=2	25	59.2	56.084	323.31		1699400000	1794700000	1827300000	726130000	675030000	763160000	1021800000	1141600000	1072100000	1758800000	1752800000	1817700000	665240000	708990000	828420000	953270000	972470000	1031000000
Q9P2J5;B4DER1;B4DJ10;F5H698	Leucine--tRNA ligase, cytoplasmic	LARS	>Q9P2J5 Leucine--tRNA ligase, cytoplasmic OS=Homo sapiens GN=LARS PE=1 SV=2;>B4DER1 Leucine--tRNA ligase, cytoplasmic OS=Homo sapiens GN=LARS PE=2 SV=1;>B4DJ10 Leucine--tRNA ligase, cytoplasmic OS=Homo sapiens GN=LARS PE=2 SV=1;>F5H698 Leucine--tRNA ligase	53	51.3	134.46	323.31		463170000	469880000	482610000	2019300000	2150000000	2137500000	461590000	474800000	455230000	369420000	356750000	365690000	1528400000	1562200000	1607900000	442980000	434070000	454440000
Q9UBG0	C-type mannose receptor 2	MRC2	>Q9UBG0 C-type mannose receptor 2 OS=Homo sapiens GN=MRC2 PE=1 SV=2	40	36.3	166.67	323.31		1348300000	1277700000	1347900000	18950000	40658000	33216000	170430000	169350000	189980000	4722200000	4922800000	4796100000	106320000	95272000	99114000	374910000	401400000	377620000
Q9UBT2;B3KWB9;K7EPL2	SUMO-activating enzyme subunit 2	UBA2	>Q9UBT2 SUMO-activating enzyme subunit 2 OS=Homo sapiens GN=UBA2 PE=1 SV=2;>B3KWB9 SUMO-activating enzyme subunit 2 OS=Homo sapiens GN=UBA2 PE=2 SV=1;>K7EPL2 SUMO-activating enzyme subunit 2 (Fragment) OS=Homo sapiens GN=UBA2 PE=4 SV=2	29	53.3	71.223	323.31		1164200000	1148600000	1111700000	955700000	1034800000	1027100000	348370000	348530000	368700000	1180000000	1215800000	1134100000	935500000	965050000	914140000	413500000	366820000	360870000
Q9UMS4	Pre-mRNA-processing factor 19	PRPF19	>Q9UMS4 Pre-mRNA-processing factor 19 OS=Homo sapiens GN=PRPF19 PE=1 SV=1	18	64.3	55.18	323.31		1190700000	1226100000	1171500000	1238700000	1178500000	1238900000	1034200000	1076000000	969070000	1201500000	1138500000	1224700000	1300800000	1315300000	1327100000	907720000	880950000	985790000
Q9Y230;B3KQ59;M0R0Y3	RuvB-like 2	RUVBL2	>Q9Y230 RuvB-like 2 OS=Homo sapiens GN=RUVBL2 PE=1 SV=3;>B3KQ59 RuvB-like 2 OS=Homo sapiens GN=RUVBL2 PE=2 SV=1;>M0R0Y3 RuvB-like 2 OS=Homo sapiens GN=RUVBL2 PE=4 SV=1	29	64.4	51.156	323.31		688760000	708610000	708990000	981110000	999820000	947010000	642630000	642150000	650250000	752490000	827010000	783450000	841860000	870240000	903700000	810260000	760470000	786450000
Q9Y265;E7ETR0	RuvB-like 1	RUVBL1	>Q9Y265 RuvB-like 1 OS=Homo sapiens GN=RUVBL1 PE=1 SV=1;>E7ETR0 RuvB-like 1 OS=Homo sapiens GN=RUVBL1 PE=4 SV=1	22	66	50.227	323.31		793840000	808050000	845280000	1737500000	1851300000	1904900000	958840000	970570000	829850000	877230000	856390000	914980000	1349200000	1325100000	1508400000	1053600000	942480000	1071900000
Q9Y490;Q5TCU6	Talin-1	TLN1	>Q9Y490 Talin-1 OS=Homo sapiens GN=TLN1 PE=1 SV=3;>Q5TCU6 Talin-1 OS=Homo sapiens GN=TLN1 PE=4 SV=1	89	45.8	269.76	323.31		2000700000	2145500000	2084900000	1307800000	1351300000	1391200000	604780000	590930000	563930000	1727600000	1759700000	1721600000	1377100000	1394600000	1404100000	547710000	536740000	541810000
Q9Y4L1;E9PL22;E9PJ21	Hypoxia up-regulated protein 1	HYOU1	>Q9Y4L1 Hypoxia up-regulated protein 1 OS=Homo sapiens GN=HYOU1 PE=1 SV=1;>E9PL22 Hypoxia up-regulated protein 1 OS=Homo sapiens GN=HYOU1 PE=3 SV=1;>E9PJ21 Hypoxia up-regulated protein 1 (Fragment) OS=Homo sapiens GN=HYOU1 PE=3 SV=1	38	49.7	111.33	323.31		1039400000	1043900000	1070200000	414010000	409430000	378640000	1292000000	1444000000	1235900000	1178200000	1170200000	1138400000	318630000	315880000	307170000	1786800000	1700400000	1748800000
Q9Y5B9	FACT complex subunit SPT16	SUPT16H	>Q9Y5B9 FACT complex subunit SPT16 OS=Homo sapiens GN=SUPT16H PE=1 SV=1	39	40.5	119.91	323.31		1226400000	1183100000	1255400000	682200000	634190000	635550000	1776700000	2046200000	1787600000	927740000	935390000	1165700000	613870000	625990000	635600000	1763600000	1859400000	1828500000
Q9Y678	Coatomer subunit gamma-1	COPG1	>Q9Y678 Coatomer subunit gamma-1 OS=Homo sapiens GN=COPG1 PE=1 SV=1	29	40.2	97.717	323.31		570510000	565780000	627880000	828260000	765960000	828690000	279520000	257200000	260320000	585150000	586730000	638220000	973620000	980110000	1045400000	404680000	393310000	364880000
Q5SZK8	FRAS1-related extracellular matrix protein 2	FREM2	>Q5SZK8 FRAS1-related extracellular matrix protein 2 OS=Homo sapiens GN=FREM2 PE=1 SV=2	65	28	351.15	320.96		1406400000	1502200000	1307000000	489110	2072500	1598300	674800	0	568300	2077600	1498000	933420	752400	1158400	856220	534230	308720	2961000
Q8TEQ6	Gem-associated protein 5	GEMIN5	>Q8TEQ6 Gem-associated protein 5 OS=Homo sapiens GN=GEMIN5 PE=1 SV=3	38	37.1	168.59	319.67		244160000	285740000	257520000	420550000	357970000	381950000	205930000	207000000	220450000	216780000	211740000	243520000	360410000	347690000	386970000	185240000	188760000	193790000
P63244;J3KPE3;D6RAC2;H0YAF8;H0Y8W2;H0YAM7;D6REE5;D6RHH4;D6R9Z1;D6R9L0;D6RFX4	Guanine nucleotide-binding protein subunit beta-2-like 1;Guanine nucleotide-binding protein subunit beta-2-like 1, N-terminally processed	GNB2L1	>P63244 Guanine nucleotide-binding protein subunit beta-2-like 1 OS=Homo sapiens GN=GNB2L1 PE=1 SV=3;>J3KPE3 Guanine nucleotide-binding protein subunit beta-2-like 1 OS=Homo sapiens GN=GNB2L1 PE=4 SV=1;>D6RAC2 Guanine nucleotide-binding protein subunit bet	18	77.6	35.076	318.57		2529600000	2623400000	2630400000	1961800000	1902500000	2014700000	2532000000	2885300000	2647800000	2482600000	2227200000	2367000000	2095400000	2105400000	2281700000	2386300000	2454700000	2427600000
P48643;E7ENZ3;B7ZAR1;E9PCA1;B4DYD8	T-complex protein 1 subunit epsilon	CCT5	>P48643 T-complex protein 1 subunit epsilon OS=Homo sapiens GN=CCT5 PE=1 SV=1;>E7ENZ3 T-complex protein 1 subunit epsilon OS=Homo sapiens GN=CCT5 PE=4 SV=1;>B7ZAR1 T-complex protein 1 subunit epsilon OS=Homo sapiens GN=CCT5 PE=2 SV=1;>E9PCA1 T-complex prot	37	68.9	59.67	317.73		1994800000	2094400000	2060400000	2375600000	2321300000	2442400000	843010000	897120000	828380000	1991700000	1959400000	1975700000	1829100000	1897500000	1977400000	975980000	1011700000	1046500000
P02649;H0Y7L5;E9PEV4;E7ERP7	Apolipoprotein E	APOE	>P02649 Apolipoprotein E OS=Homo sapiens GN=APOE PE=1 SV=1;>H0Y7L5 Apolipoprotein E (Fragment) OS=Homo sapiens GN=APOE PE=3 SV=2;>E9PEV4 Apolipoprotein E (Fragment) OS=Homo sapiens GN=APOE PE=3 SV=1;>E7ERP7 Apolipoprotein E (Fragment) OS=Homo sapiens GN=AP	16	55.8	36.154	317.42		4018100000	3969400000	3986800000	15365000	22177000	15868000	78401000	83621000	79658000	2040500000	2206800000	2129100000	0	590500	0	26618000	27289000	30815000
O94906	Pre-mRNA-processing factor 6	PRPF6	>O94906 Pre-mRNA-processing factor 6 OS=Homo sapiens GN=PRPF6 PE=1 SV=1	29	35.4	106.92	316.44		9718200	2753800	2964200	614880000	593180000	559410000	345140000	284640000	400830000	6071500	7953800	4890400	511110000	475010000	440860000	275390000	230990000	207940000
F8W6I7;P09651;F8VZ49;Q32P51;F8W646;F8VTQ5	Heterogeneous nuclear ribonucleoprotein A1;Heterogeneous nuclear ribonucleoprotein A1, N-terminally processed;Heterogeneous nuclear ribonucleoprotein A1-like 2	HNRNPA1;HNRNPA1L2	>F8W6I7 Heterogeneous nuclear ribonucleoprotein A1 OS=Homo sapiens GN=HNRNPA1 PE=4 SV=2;>P09651 Heterogeneous nuclear ribonucleoprotein A1 OS=Homo sapiens GN=HNRNPA1 PE=1 SV=5;>F8VZ49 Heterogeneous nuclear ribonucleoprotein A1 (Fragment) OS=Homo sapiens GN	18	54.1	33.155	314.45		7877100000	7398600000	7147600000	3513100000	4168700000	3515500000	3514500000	2591700000	3328200000	7213700000	7141700000	7392800000	6047600000	6071000000	5549300000	3953800000	3831400000	3227100000
Q8NCH0;H0YN65	Carbohydrate sulfotransferase 14	CHST14	>Q8NCH0 Carbohydrate sulfotransferase 14 OS=Homo sapiens GN=CHST14 PE=1 SV=2;>H0YN65 Carbohydrate sulfotransferase 14 OS=Homo sapiens GN=CHST14 PE=4 SV=1	18	51.6	42.996	312.22		3980100000	3551100000	3533700000	6069100	0	7794500	53296000	50125000	48916000	4905900000	4830000000	4617700000	2381700	0	330110	25712000	19829000	32153000
O95373	Importin-7	IPO7	>O95373 Importin-7 OS=Homo sapiens GN=IPO7 PE=1 SV=1	28	31.9	119.52	311.79		1683500000	1704700000	1655700000	521280000	573000000	574080000	318120000	322200000	290110000	956250000	1030800000	1007400000	372660000	382670000	351510000	222960000	199970000	224460000
P23246	Splicing factor, proline- and glutamine-rich	SFPQ	>P23246 Splicing factor, proline- and glutamine-rich OS=Homo sapiens GN=SFPQ PE=1 SV=2	25	37.6	76.149	311.13		1046600000	1057700000	1081200000	848040000	935760000	785000000	1958500000	1844500000	1900600000	1317900000	1413600000	1415000000	924180000	1005700000	903190000	1922900000	1965900000	1889800000
O15143	Actin-related protein 2/3 complex subunit 1B	ARPC1B	>O15143 Actin-related protein 2/3 complex subunit 1B OS=Homo sapiens GN=ARPC1B PE=1 SV=3	14	44.6	40.949	310.57		824310000	901680000	888600000	712110000	630200000	702870000	521310000	564790000	519790000	915590000	880710000	890250000	544040000	540120000	648990000	392000000	425290000	458060000
P11021	78 kDa glucose-regulated protein	HSPA5	>P11021 78 kDa glucose-regulated protein OS=Homo sapiens GN=HSPA5 PE=1 SV=2	30	51.1	72.332	310.56		1113700000	1139000000	1141300000	1045400000	968760000	1001400000	2328400000	2299400000	2302000000	689830000	657830000	644350000	1062400000	1056500000	1183600000	3934300000	3947600000	4141300000
O43264;A1A528	Centromere/kinetochore protein zw10 homolog	ZW10	>O43264 Centromere/kinetochore protein zw10 homolog OS=Homo sapiens GN=ZW10 PE=1 SV=3;>A1A528 Centromere/kinetochore protein zw10 homolog OS=Homo sapiens GN=ZW10 PE=2 SV=1	18	33.9	88.828	308.9		72205000	75534000	57517000	192660000	189540000	217470000	68224000	84861000	78293000	45538000	42921000	45947000	134420000	141050000	144580000	70767000	52911000	81211000
P16615;H7C5W9	Sarcoplasmic/endoplasmic reticulum calcium ATPase 2	ATP2A2	>P16615 Sarcoplasmic/endoplasmic reticulum calcium ATPase 2 OS=Homo sapiens GN=ATP2A2 PE=1 SV=1;>H7C5W9 Sarcoplasmic/endoplasmic reticulum calcium ATPase 2 (Fragment) OS=Homo sapiens GN=ATP2A2 PE=3 SV=1	42	44.6	114.76	308.85		234440000	225110000	218680000	705760000	748750000	713000000	1063000000	1140700000	1074300000	60032000	65831000	55050000	528560000	541710000	504410000	1176100000	1206700000	1139000000
Q16555	Dihydropyrimidinase-related protein 2	DPYSL2	>Q16555 Dihydropyrimidinase-related protein 2 OS=Homo sapiens GN=DPYSL2 PE=1 SV=1	22	59.4	62.293	308.45		1196800000	1242300000	1201300000	1032100000	1006400000	1026800000	563750000	615720000	557360000	949630000	834770000	863310000	584830000	592490000	622530000	462990000	449880000	473330000
P52597	Heterogeneous nuclear ribonucleoprotein F;Heterogeneous nuclear ribonucleoprotein F, N-terminally processed	HNRNPF	>P52597 Heterogeneous nuclear ribonucleoprotein F OS=Homo sapiens GN=HNRNPF PE=1 SV=3	13	46.7	45.671	307.68		478300000	539270000	511860000	452300000	561040000	491440000	243540000	251630000	249870000	526230000	523130000	534870000	426530000	460810000	464160000	363920000	322240000	300510000
P35237	Serpin B6	SERPINB6	>P35237 Serpin B6 OS=Homo sapiens GN=SERPINB6 PE=1 SV=3	20	61.7	42.621	306.99		1095000000	1289200000	1199800000	1364500	889580	712300	1875100	4275600	2227600	1429500000	1475500000	1517200000	2394900	2451100	1814500	2182200	2184600	1428600
O43390;B4DT28;E7ETM7	Heterogeneous nuclear ribonucleoprotein R	HNRNPR	>O43390 Heterogeneous nuclear ribonucleoprotein R OS=Homo sapiens GN=HNRNPR PE=1 SV=1;>B4DT28 Heterogeneous nuclear ribonucleoprotein R OS=Homo sapiens GN=HNRNPR PE=2 SV=1;>E7ETM7 Heterogeneous nuclear ribonucleoprotein R OS=Homo sapiens GN=HNRNPR PE=4 SV=	28	47.7	70.942	305.47		1693800000	1803100000	1736400000	2453800000	2485400000	2537100000	1542800000	1729800000	1581600000	1740900000	1580400000	1715500000	2253400000	2252500000	2398800000	1546300000	1562300000	1666200000
P22695;H3BRG4;H3BSJ9;H3BP04	Cytochrome b-c1 complex subunit 2, mitochondrial	UQCRC2	>P22695 Cytochrome b-c1 complex subunit 2, mitochondrial OS=Homo sapiens GN=UQCRC2 PE=1 SV=3;>H3BRG4 Cytochrome b-c1 complex subunit 2, mitochondrial OS=Homo sapiens GN=UQCRC2 PE=3 SV=1;>H3BSJ9 Cytochrome b-c1 complex subunit 2, mitochondrial OS=Homo sapie	17	47	48.442	305.31		268200000	277090000	271980000	193420000	212080000	201910000	1837800000	1841100000	1829500000	154410000	168350000	155420000	259740000	259930000	292630000	2130700000	2001100000	2061600000
Q16531;F5GY55	DNA damage-binding protein 1	DDB1	>Q16531 DNA damage-binding protein 1 OS=Homo sapiens GN=DDB1 PE=1 SV=1;>F5GY55 DNA damage-binding protein 1 OS=Homo sapiens GN=DDB1 PE=4 SV=1	53	52.5	126.97	305.3		1935500000	1984100000	1959200000	785620000	749010000	779200000	857630000	1001300000	885780000	2042400000	2012100000	2041300000	745540000	707000000	802590000	860470000	863700000	912830000
P23526	Adenosylhomocysteinase	AHCY	>P23526 Adenosylhomocysteinase OS=Homo sapiens GN=AHCY PE=1 SV=4	24	55.3	47.716	305.19		4487600000	5214900000	5272700000	2886200000	2750600000	2919500000	1363300000	1449800000	1366400000	4701000000	5119700000	4954500000	2638600000	2672000000	3056600000	1565900000	1654100000	1768300000
P26599;K7EKJ7	Polypyrimidine tract-binding protein 1	PTBP1	>P26599 Polypyrimidine tract-binding protein 1 OS=Homo sapiens GN=PTBP1 PE=1 SV=1;>K7EKJ7 Polypyrimidine tract-binding protein 1 (Fragment) OS=Homo sapiens GN=PTBP1 PE=4 SV=1	16	43.7	57.221	303.74		1075300000	1182500000	1145200000	1503900000	1751100000	1479800000	1414900000	1364200000	1245800000	892270000	951040000	917850000	1295300000	1308800000	1260100000	1451300000	1368100000	1369200000
P39023;G5E9G0;H7C422;B5MCW2;H7C3M2	60S ribosomal protein L3	RPL3	>P39023 60S ribosomal protein L3 OS=Homo sapiens GN=RPL3 PE=1 SV=2;>G5E9G0 60S ribosomal protein L3 OS=Homo sapiens GN=RPL3 PE=2 SV=1;>H7C422 60S ribosomal protein L3 (Fragment) OS=Homo sapiens GN=RPL3 PE=3 SV=1;>B5MCW2 60S ribosomal protein L3 (Fragment)	19	45.7	46.108	302		264970000	251010000	236730000	1325900000	1243500000	1280900000	1562100000	1656700000	1597800000	244320000	250010000	282330000	1339900000	1328300000	1370900000	1942400000	2104900000	1867500000
P12004	Proliferating cell nuclear antigen	PCNA	>P12004 Proliferating cell nuclear antigen OS=Homo sapiens GN=PCNA PE=1 SV=1	15	85.1	28.768	301.89		2347100000	2304700000	2281900000	2876700000	2780000000	2849600000	968920000	1114000000	1028500000	1638200000	1594100000	1683600000	2438200000	2674000000	2339400000	994570000	1035600000	1042900000
P49915;F8W720	GMP synthase [glutamine-hydrolyzing]	GMPS	>P49915 GMP synthase [glutamine-hydrolyzing] OS=Homo sapiens GN=GMPS PE=1 SV=1;>F8W720 GMP synthase [glutamine-hydrolyzing] OS=Homo sapiens GN=GMPS PE=4 SV=1	38	62.5	76.715	301.7		981980000	971610000	1007300000	1577200000	1486800000	1532500000	641670000	654000000	609590000	937440000	902810000	951490000	1608500000	1601000000	1650800000	631150000	706150000	658980000
P63104;E7EX29;B0AZS6;B7Z2E6;H0YB80	14-3-3 protein zeta/delta	YWHAZ	>P63104 14-3-3 protein zeta/delta OS=Homo sapiens GN=YWHAZ PE=1 SV=1;>E7EX29 14-3-3 protein zeta/delta (Fragment) OS=Homo sapiens GN=YWHAZ PE=3 SV=1;>B0AZS6 14-3-3 protein zeta/delta OS=Homo sapiens GN=YWHAZ PE=2 SV=1;>B7Z2E6 14-3-3 protein zeta/delta OS=H	15	59.6	27.745	301.62		1461800000	1380100000	1460400000	1860200000	1916900000	1774100000	1422600000	1144600000	1448900000	1054800000	1155000000	1113800000	1741600000	1762800000	1638300000	1562100000	1514500000	1455100000
P27797;K7EJB9	Calreticulin	CALR	>P27797 Calreticulin OS=Homo sapiens GN=CALR PE=1 SV=1;>K7EJB9 Calreticulin (Fragment) OS=Homo sapiens GN=CALR PE=3 SV=1	17	53.2	48.141	301.51		670490000	701030000	667170000	1101200000	919000000	1004000000	2434600000	2307100000	2302600000	567280000	596250000	566570000	868450000	879930000	895610000	2987500000	2961400000	3054600000
Q9BRK5;G3V1E2	45 kDa calcium-binding protein	SDF4	>Q9BRK5 45 kDa calcium-binding protein OS=Homo sapiens GN=SDF4 PE=1 SV=1;>G3V1E2 45 kDa calcium-binding protein OS=Homo sapiens GN=SDF4 PE=4 SV=1	12	32	41.806	301.1		537430000	603610000	589560000	10598000	5807300	9917800	3576400	1374400	6632000	853970000	730230000	996340000	4502700	1701800	1344800	15838000	11713000	10116000
P38919	Eukaryotic initiation factor 4A-III;Eukaryotic initiation factor 4A-III, N-terminally processed	EIF4A3	>P38919 Eukaryotic initiation factor 4A-III OS=Homo sapiens GN=EIF4A3 PE=1 SV=4	29	62	46.871	300.83		755290000	777940000	750770000	2276100000	2175400000	2247700000	1174900000	1279600000	1223100000	715690000	756770000	747450000	2211100000	2241000000	2244200000	1200900000	1262000000	1248500000
P56192;A6NC17;B3KVK7	Methionine--tRNA ligase, cytoplasmic	MARS	>P56192 Methionine--tRNA ligase, cytoplasmic OS=Homo sapiens GN=MARS PE=1 SV=2;>A6NC17 Methionine--tRNA ligase, cytoplasmic OS=Homo sapiens GN=MARS PE=3 SV=3;>B3KVK7 Methionine--tRNA ligase, cytoplasmic OS=Homo sapiens GN=MARS PE=2 SV=1	32	41	101.11	300.81		299320000	307720000	289160000	1132600000	1192200000	1147300000	320150000	320630000	305240000	226270000	226420000	253960000	894310000	872300000	928480000	306730000	278680000	310040000
I3L1P8;Q02978	Mitochondrial 2-oxoglutarate/malate carrier protein	SLC25A11	>I3L1P8 Mitochondrial 2-oxoglutarate/malate carrier protein (Fragment) OS=Homo sapiens GN=SLC25A11 PE=3 SV=1;>Q02978 Mitochondrial 2-oxoglutarate/malate carrier protein OS=Homo sapiens GN=SLC25A11 PE=1 SV=3	14	55.1	32.182	298.71		91953000	82888000	86542000	90754000	75961000	110390000	773530000	829550000	738470000	45866000	45832000	47507000	107340000	98109000	111230000	708460000	668340000	794680000
P25391	Laminin subunit alpha-1	LAMA1	>P25391 Laminin subunit alpha-1 OS=Homo sapiens GN=LAMA1 PE=1 SV=2	66	29.3	337.08	297.58		2498600000	2439600000	2474700000	3138000	2144700	1911300	2370800	2449000	1066000	79319000	40265000	72470000	2141000	1756200	1183800	3586300	2420400	2991900
P61160;F5H6T1	Actin-related protein 2	ACTR2	>P61160 Actin-related protein 2 OS=Homo sapiens GN=ACTR2 PE=1 SV=1;>F5H6T1 Actin-related protein 2 OS=Homo sapiens GN=ACTR2 PE=3 SV=1	15	45.9	44.76	296.42		1321900000	1380200000	1276600000	883900000	855160000	877300000	557890000	561350000	537280000	1405700000	1285200000	1329700000	706970000	703920000	721580000	572180000	609390000	568560000
CON__Q0IIK2;CON__Q29443;Q29443			>Q0IIK2 TREMBL:Q0IIK2 (Bos taurus) Transferrin;>Q29443 SWISS-PROT:Q29443 Serotransferrin - Bos taurus (Bovine).;>Q29443 TRFE_BOVIN Serotransferrin OS=Bos taurus GN=TF PE=2 SV=1	31	55.8	77.738	296.26		1762200000	1528000000	2008300000	310930	384320	338500	339940	576780	286790	3026300000	2970800000	3537700000	428660	276280	416320	299300	0	201270
Q7KZ85	Transcription elongation factor SPT6	SUPT6H	>Q7KZ85 Transcription elongation factor SPT6 OS=Homo sapiens GN=SUPT6H PE=1 SV=2	40	29.4	199.07	294.29		250290000	248270000	254740000	335880000	341840000	338740000	157070000	143230000	151550000	251060000	249780000	249380000	307090000	294620000	287880000	160130000	141170000	143130000
P61158;B4DXW1;F5H3P5	Actin-related protein 3	ACTR3	>P61158 Actin-related protein 3 OS=Homo sapiens GN=ACTR3 PE=1 SV=3;>B4DXW1 Actin-related protein 3 OS=Homo sapiens GN=ACTR3 PE=2 SV=1;>F5H3P5 Actin-related protein 3 OS=Homo sapiens GN=ACTR3 PE=3 SV=1	21	63.2	47.371	293.78		1817000000	1951400000	1830900000	1212200000	1261300000	1297700000	727800000	783280000	742040000	1912900000	1864700000	1922700000	945840000	929040000	996590000	702890000	671020000	725380000
Q9UBE0;B3KNJ4;M0QZS6;M0QX65;B4DY66	SUMO-activating enzyme subunit 1;SUMO-activating enzyme subunit 1, N-terminally processed	SAE1	>Q9UBE0 SUMO-activating enzyme subunit 1 OS=Homo sapiens GN=SAE1 PE=1 SV=1;>B3KNJ4 SUMO-1 activating enzyme subunit 1, isoform CRA_a OS=Homo sapiens GN=SAE1 PE=2 SV=1;>M0QZS6 SUMO-activating enzyme subunit 1 OS=Homo sapiens GN=SAE1 PE=4 SV=1;>M0QX65 SUMO-a	22	70.8	38.449	293.51		325900000	316280000	308950000	564380000	607140000	582610000	198200000	207240000	204990000	286100000	269130000	288500000	544960000	589020000	545590000	220300000	225070000	224340000
P30041	Peroxiredoxin-6	PRDX6	>P30041 Peroxiredoxin-6 OS=Homo sapiens GN=PRDX6 PE=1 SV=3	21	83	25.035	293.47		3866500000	3913500000	3918200000	3132700000	2777700000	3222000000	2465400000	2590500000	2471400000	3828300000	3760700000	4102500000	2760200000	2787800000	3050900000	2339500000	2325900000	2659700000
O00571;B4DXX7;O15523	ATP-dependent RNA helicase DDX3X;ATP-dependent RNA helicase DDX3Y	DDX3X;DDX3Y	>O00571 ATP-dependent RNA helicase DDX3X OS=Homo sapiens GN=DDX3X PE=1 SV=3;>B4DXX7 Uncharacterized protein OS=Homo sapiens GN=DDX3Y PE=2 SV=1;>O15523 ATP-dependent RNA helicase DDX3Y OS=Homo sapiens GN=DDX3Y PE=1 SV=2	33	50.3	73.243	293.07		316350000	301780000	318450000	2906600000	2754300000	2988100000	1048800000	1068600000	1076200000	229930000	246060000	229730000	2116000000	2151600000	2197500000	907540000	937460000	1014800000
Q15029;K7EJ81	116 kDa U5 small nuclear ribonucleoprotein component	EFTUD2	>Q15029 116 kDa U5 small nuclear ribonucleoprotein component OS=Homo sapiens GN=EFTUD2 PE=1 SV=1;>K7EJ81 116 kDa U5 small nuclear ribonucleoprotein component OS=Homo sapiens GN=EFTUD2 PE=4 SV=1	39	52.5	109.43	292.73		646720000	656830000	631300000	1255100000	1216600000	1310700000	1008700000	1062900000	966660000	720330000	713920000	687980000	1224000000	1290400000	1359400000	910710000	863760000	891840000
Q9HCE1;Q5JR04	Putative helicase MOV-10	MOV10	>Q9HCE1 Putative helicase MOV-10 OS=Homo sapiens GN=MOV10 PE=1 SV=2;>Q5JR04 Mov10, Moloney leukemia virus 10, homolog (Mouse), isoform CRA_a OS=Homo sapiens GN=MOV10 PE=4 SV=1	42	50.4	113.67	292.57		573930000	567770000	554390000	1040400000	1019700000	1047300000	566890000	591700000	562520000	726140000	711300000	717930000	1170500000	1213900000	1251100000	684600000	681440000	694940000
H7BY58;P22061;J3KP72;B7Z972	Protein-L-isoaspartate O-methyltransferase;Protein-L-isoaspartate(D-aspartate) O-methyltransferase	PCMT1	>H7BY58 Protein-L-isoaspartate O-methyltransferase OS=Homo sapiens GN=PCMT1 PE=3 SV=1;>P22061 Protein-L-isoaspartate(D-aspartate) O-methyltransferase OS=Homo sapiens GN=PCMT1 PE=1 SV=4;>J3KP72 Protein-L-isoaspartate O-methyltransferase OS=Homo sapiens GN=P	10	48.3	30.358	291.48		568290000	584970000	485080000	291660000	307390000	256940000	143530000	161330000	172020000	671410000	693550000	652320000	214030000	220500000	173840000	206160000	193000000	178250000
F5H897;Q12931;I3L0K7	Heat shock protein 75 kDa, mitochondrial	TRAP1	>F5H897 Heat shock protein 75 kDa, mitochondrial OS=Homo sapiens GN=TRAP1 PE=3 SV=1;>Q12931 Heat shock protein 75 kDa, mitochondrial OS=Homo sapiens GN=TRAP1 PE=1 SV=3;>I3L0K7 Heat shock protein 75 kDa, mitochondrial OS=Homo sapiens GN=TRAP1 PE=4 SV=1	27	47.2	74.267	291.25		342980000	344780000	351390000	574780000	579620000	569420000	1305400000	1368400000	1313400000	158730000	150420000	157780000	428290000	426550000	440570000	1484800000	1497300000	1491500000
P26641;B4DTG2	Elongation factor 1-gamma	EEF1G	>P26641 Elongation factor 1-gamma OS=Homo sapiens GN=EEF1G PE=1 SV=3;>B4DTG2 Elongation factor 1-gamma OS=Homo sapiens GN=EEF1G PE=2 SV=1	23	48.1	50.118	288.37		2050300000	2220100000	2218300000	1551600000	1405800000	1624700000	1153900000	1270600000	1120100000	2171500000	2183800000	2294200000	1420500000	1447600000	1644000000	951990000	970490000	1032100000
Q07065	Cytoskeleton-associated protein 4	CKAP4	>Q07065 Cytoskeleton-associated protein 4 OS=Homo sapiens GN=CKAP4 PE=1 SV=2	24	44.5	66.022	286.59		208620000	215100000	211360000	90955000	104030000	91929000	297020000	319560000	312450000	75556000	105370000	79237000	111650000	104100000	112420000	396840000	448910000	426680000
P52272	Heterogeneous nuclear ribonucleoprotein M	HNRNPM	>P52272 Heterogeneous nuclear ribonucleoprotein M OS=Homo sapiens GN=HNRNPM PE=1 SV=3	31	50.8	77.515	286.58		256950000	264160000	241360000	1819500000	2137500000	2018200000	1681800000	1743200000	1643200000	250430000	317990000	273770000	1832500000	1817700000	1853900000	1930200000	1825400000	1869400000
Q13451;B7Z7Z8	Peptidyl-prolyl cis-trans isomerase FKBP5	FKBP5	>Q13451 Peptidyl-prolyl cis-trans isomerase FKBP5 OS=Homo sapiens GN=FKBP5 PE=1 SV=2;>B7Z7Z8 Peptidyl-prolyl cis-trans isomerase FKBP5 OS=Homo sapiens GN=FKBP5 PE=2 SV=1	24	61.7	51.212	285.91		327410000	342600000	334330000	836150000	829730000	860470000	235980000	247880000	237920000	370190000	372830000	394530000	906610000	921610000	954360000	320890000	313800000	292550000
P02461;E7ENY8	Collagen alpha-1(III) chain	COL3A1	>P02461 Collagen alpha-1(III) chain OS=Homo sapiens GN=COL3A1 PE=1 SV=4;>E7ENY8 Collagen alpha-1(III) chain OS=Homo sapiens GN=COL3A1 PE=4 SV=1	33	30.8	138.56	284.6		1223400000	1165100000	1190500000	28249000	34195000	34647000	57930000	51296000	68905000	1394100000	1363600000	1354600000	97915000	94903000	92532000	240340000	255860000	227160000
P10909;H0YC35;H0YLK8	Clusterin;Clusterin beta chain;Clusterin alpha chain;Clusterin	CLU	>P10909 Clusterin OS=Homo sapiens GN=CLU PE=1 SV=1;>H0YC35 Clusterin (Fragment) OS=Homo sapiens GN=CLU PE=3 SV=1;>H0YLK8 Clusterin beta chain (Fragment) OS=Homo sapiens GN=CLU PE=4 SV=1	18	34.5	52.494	283.35		10361000000	10389000000	9512800000	752560	0	991460	1579000	4455300	647620	15864000000	15397000000	15597000000	962260	0	0	1479800	1846100	1555700
P50990;B4DEM7;B4DQH4;H7C4C8	T-complex protein 1 subunit theta	CCT8	>P50990 T-complex protein 1 subunit theta OS=Homo sapiens GN=CCT8 PE=1 SV=4;>B4DEM7 T-complex protein 1 subunit theta OS=Homo sapiens GN=CCT8 PE=2 SV=1;>B4DQH4 T-complex protein 1 subunit theta OS=Homo sapiens GN=CCT8 PE=2 SV=1;>H7C4C8 T-complex protein 1	36	74.6	59.62	282.69		3007100000	3139300000	2908500000	3572400000	3259400000	3605800000	1390700000	1424600000	1460600000	2641800000	2631600000	2620400000	3102000000	3012700000	3230900000	1402000000	1413800000	1481600000
Q5T4S7	E3 ubiquitin-protein ligase UBR4	UBR4	>Q5T4S7 E3 ubiquitin-protein ligase UBR4 OS=Homo sapiens GN=UBR4 PE=1 SV=1	68	19.3	573.83	281.95		305850000	340870000	307720000	415860000	384670000	387610000	159580000	139990000	173680000	256960000	252930000	244170000	353320000	369080000	347390000	144470000	170830000	158100000
Q5VU59;Q5VU61;Q5VU58;Q5VU63	Tropomyosin alpha-3 chain	TPM3	>Q5VU59 Uncharacterized protein OS=Homo sapiens GN=TPM3 PE=4 SV=1;>Q5VU61 Tropomyosin alpha-3 chain OS=Homo sapiens GN=TPM3 PE=3 SV=2;>Q5VU58 Tropomyosin 3, isoform CRA_b OS=Homo sapiens GN=TPM3 PE=3 SV=1;>Q5VU63 Tropomyosin alpha-3 chain OS=Homo sapiens G	18	58.2	27.174	281.94		1635700000	1711600000	1704100000	383160000	387010000	366750000	155910000	166780000	160760000	1809300000	1967300000	1748300000	669390000	642360000	668680000	139420000	137520000	136380000
Q02790	Peptidyl-prolyl cis-trans isomerase FKBP4;Peptidyl-prolyl cis-trans isomerase FKBP4, N-terminally processed	FKBP4	>Q02790 Peptidyl-prolyl cis-trans isomerase FKBP4 OS=Homo sapiens GN=FKBP4 PE=1 SV=3	32	72.3	51.804	281.41		1052400000	1058300000	1056600000	552860000	529360000	544050000	226030000	258240000	236170000	869300000	855550000	894400000	430380000	424230000	430910000	223630000	249840000	232900000
P52701;B4DF41;F5H2F9	DNA mismatch repair protein Msh6	MSH6	>P52701 DNA mismatch repair protein Msh6 OS=Homo sapiens GN=MSH6 PE=1 SV=2;>B4DF41 DNA mismatch repair protein Msh6 OS=Homo sapiens GN=MSH6 PE=2 SV=1;>F5H2F9 DNA mismatch repair protein Msh6 OS=Homo sapiens GN=MSH6 PE=3 SV=1	43	42.9	152.78	281.14		62037000	21885000	16691000	1015500000	1056100000	1039700000	494800000	469060000	432000000	55772000	18390000	17137000	892580000	941610000	895420000	460180000	444360000	455280000
P31948;G3XAD8;F5H0T1	Stress-induced-phosphoprotein 1	STIP1	>P31948 Stress-induced-phosphoprotein 1 OS=Homo sapiens GN=STIP1 PE=1 SV=1;>G3XAD8 Stress-induced-phosphoprotein 1 OS=Homo sapiens GN=STIP1 PE=4 SV=1;>F5H0T1 Stress-induced-phosphoprotein 1 OS=Homo sapiens GN=STIP1 PE=4 SV=1	37	57.5	62.639	279.08		996620000	1008700000	971910000	2968000000	2645000000	2807300000	541410000	532250000	528280000	815630000	928050000	888760000	2981900000	2934100000	2935500000	702560000	671780000	643620000
P29401;B4E022	Transketolase	TKT	>P29401 Transketolase OS=Homo sapiens GN=TKT PE=1 SV=3;>B4E022 Transketolase OS=Homo sapiens GN=TKT PE=2 SV=1	33	66.8	67.877	278.94		3356000000	3651300000	3423800000	2026700000	2100100000	1917400000	594000000	534650000	585600000	2785500000	2783000000	2803000000	1975500000	1940600000	2006900000	1282800000	1192400000	1178500000
E7EW20;Q9UM54	Unconventional myosin-VI	MYO6	>E7EW20 Unconventional myosin-VI OS=Homo sapiens GN=MYO6 PE=4 SV=1;>Q9UM54 Unconventional myosin-VI OS=Homo sapiens GN=MYO6 PE=1 SV=4	33	34.7	148.83	278.8		111660000	120270000	120830000	423940000	381680000	468310000	157630000	167370000	142970000	35815000	93428000	99918000	363060000	398230000	384920000	130880000	152170000	164380000
Q6PCB0;J3QLP3	von Willebrand factor A domain-containing protein 1	VWA1	>Q6PCB0 von Willebrand factor A domain-containing protein 1 OS=Homo sapiens GN=VWA1 PE=2 SV=1;>J3QLP3 von Willebrand factor A domain-containing protein 1 (Fragment) OS=Homo sapiens GN=VWA1 PE=4 SV=1	16	50.3	46.804	278.58		334500000	362190000	332610000	0	0	0	0	0	0	381410000	373140000	396910000	0	0	0	0	0	0
P54578;A6NJA2;B7Z4N8	Ubiquitin carboxyl-terminal hydrolase 14;Ubiquitin carboxyl-terminal hydrolase	USP14	>P54578 Ubiquitin carboxyl-terminal hydrolase 14 OS=Homo sapiens GN=USP14 PE=1 SV=3;>A6NJA2 Ubiquitin carboxyl-terminal hydrolase OS=Homo sapiens GN=USP14 PE=3 SV=2;>B7Z4N8 Ubiquitin carboxyl-terminal hydrolase OS=Homo sapiens GN=USP14 PE=2 SV=1	23	56.7	56.068	277.79		524000000	503250000	465480000	809010000	785910000	865780000	311960000	337640000	337010000	325280000	346860000	311580000	536300000	530510000	551660000	276470000	305990000	308910000
P52948;J3KP29;H7C3P6	Nuclear pore complex protein Nup98-Nup96;Nuclear pore complex protein Nup98;Nuclear pore complex protein Nup96	NUP98	>P52948 Nuclear pore complex protein Nup98-Nup96 OS=Homo sapiens GN=NUP98 PE=1 SV=4;>J3KP29 Nuclear pore complex protein Nup98-Nup96 OS=Homo sapiens GN=NUP98 PE=4 SV=1;>H7C3P6 Nuclear pore complex protein Nup98-Nup96 (Fragment) OS=Homo sapiens GN=NUP98 PE=	39	30.5	197.58	276.98		120460000	114950000	181470000	315580000	279270000	320680000	454310000	519210000	477220000	102720000	147000000	134430000	270820000	285890000	265940000	692680000	714440000	691030000
P09960	Leukotriene A-4 hydrolase	LTA4H	>P09960 Leukotriene A-4 hydrolase OS=Homo sapiens GN=LTA4H PE=1 SV=2	29	57	69.284	276.28		1267200000	1279900000	1310500000	675890000	675870000	689590000	425190000	461760000	439750000	1497900000	1446200000	1471300000	682920000	678550000	704240000	446860000	452660000	460960000
P68032	Actin, alpha cardiac muscle 1	ACTC1	>P68032 Actin, alpha cardiac muscle 1 OS=Homo sapiens GN=ACTC1 PE=1 SV=1	10	50.1	42.019	275.07		1994400000	1696100000	1585800000	8193900000	8081400000	8543100000	3652100000	3848400000	2980600000	1935300000	1644600000	1852800000	5040500000	5246400000	4989100000	3885000000	3885300000	4007100000
O00425	Insulin-like growth factor 2 mRNA-binding protein 3	IGF2BP3	>O00425 Insulin-like growth factor 2 mRNA-binding protein 3 OS=Homo sapiens GN=IGF2BP3 PE=1 SV=2	19	40.4	63.704	274.77		6463800	10233000	18178000	1042300000	1042400000	1139000000	259810000	282950000	282720000	6023800	14832000	12395000	803780000	811510000	802870000	356930000	348920000	326720000
Q16891;B9A067	MICOS complex subunit MIC60	IMMT	>Q16891 Mitochondrial inner membrane protein OS=Homo sapiens GN=IMMT PE=1 SV=1;>B9A067 Mitochondrial inner membrane protein OS=Homo sapiens GN=IMMT PE=4 SV=2	32	55.8	83.677	274		84774000	89147000	86481000	148140000	135920000	132740000	962150000	929250000	863880000	2645400	14784000	13835000	92311000	102000000	107010000	845850000	948310000	901900000
Q96C86	m7GpppX diphosphatase	DCPS	>Q96C86 m7GpppX diphosphatase OS=Homo sapiens GN=DCPS PE=1 SV=2	10	38.6	38.608	273.27		235910000	257210000	252980000	175140000	149720000	186850000	97048000	107090000	98965000	293210000	271860000	281870000	163550000	164300000	187210000	91471000	87151000	91664000
P07355;H0YN42;H0YMD0;H0YMU9;A6NMY6;H0YM50;H0YKS4;H0YNP5	Annexin A2;Annexin;Putative annexin A2-like protein	ANXA2;ANXA2P2	>P07355 Annexin A2 OS=Homo sapiens GN=ANXA2 PE=1 SV=2;>H0YN42 Annexin (Fragment) OS=Homo sapiens GN=ANXA2 PE=3 SV=1;>H0YMD0 Annexin (Fragment) OS=Homo sapiens GN=ANXA2 PE=3 SV=1;>H0YMU9 Annexin OS=Homo sapiens GN=ANXA2 PE=3 SV=1;>A6NMY6 Putative annexin A2	27	71.4	38.604	273.02		2441700000	2496500000	2612200000	993760000	1001400000	1003900000	1008700000	1071500000	978640000	1909400000	1846800000	1868800000	627020000	628590000	636490000	596940000	560860000	600710000
F8VQ10;Q13838;Q5STU3;F6WLT2;B4DP52;F6UN21;F6TRA5;F6S4E6	Spliceosome RNA helicase DDX39B	DDX39B;hCG_2005638	>F8VQ10 Spliceosome RNA helicase DDX39B OS=Homo sapiens GN=DDX39B PE=4 SV=1;>Q13838 Spliceosome RNA helicase DDX39B OS=Homo sapiens GN=DDX39B PE=1 SV=1;>Q5STU3 Spliceosome RNA helicase DDX39B OS=Homo sapiens GN=DDX39B PE=4 SV=2;>F6WLT2 Spliceosome RNA heli	23	54.2	50.745	271.41		2285400000	2460300000	2462700000	4479900000	4133400000	4762300000	1830500000	1901300000	1827300000	2055000000	2213400000	2189200000	4009000000	4196200000	4427900000	1559500000	1807800000	1808700000
P09382	Galectin-1	LGALS1	>P09382 Galectin-1 OS=Homo sapiens GN=LGALS1 PE=1 SV=2	9	71.9	14.716	270.5		2565300000	2808900000	2817400000	1208300000	1084400000	1255400000	4065200000	4174000000	3918600000	2271300000	2203400000	2292200000	865310000	952060000	1001900000	5040400000	4405200000	5128800000
Q92621	Nuclear pore complex protein Nup205	NUP205	>Q92621 Nuclear pore complex protein Nup205 OS=Homo sapiens GN=NUP205 PE=1 SV=3	41	25.4	227.92	269.43		27026000	45545000	28714000	351110000	332100000	358290000	502530000	596370000	565880000	6304000	20877000	9590600	263240000	248770000	255940000	610910000	622080000	568670000
P00338	L-lactate dehydrogenase A chain	LDHA	>P00338 L-lactate dehydrogenase A chain OS=Homo sapiens GN=LDHA PE=1 SV=2	21	60.8	36.688	268.4		10521000000	11186000000	10739000000	5912100000	5098600000	5704400000	4496700000	4303100000	4572400000	9533900000	9658700000	10168000000	4560100000	4516700000	4870100000	4144900000	3729300000	4118000000
Q9UHD8	Septin-9	2016-09-09	>Q9UHD8 Septin-9 OS=Homo sapiens GN=SEPT9 PE=1 SV=2	20	40.4	65.401	267.68		298520000	319860000	326410000	257430000	277840000	265610000	200450000	182630000	207780000	370620000	370020000	332790000	352600000	361160000	367990000	252570000	302240000	293940000
P51659;E7EWE5;E7ER27;G5E9S2;E7ET17	Peroxisomal multifunctional enzyme type 2;(3R)-hydroxyacyl-CoA dehydrogenase;Enoyl-CoA hydratase 2	HSD17B4	>P51659 Peroxisomal multifunctional enzyme type 2 OS=Homo sapiens GN=HSD17B4 PE=1 SV=3;>E7EWE5 Peroxisomal multifunctional enzyme type 2 OS=Homo sapiens GN=HSD17B4 PE=3 SV=1;>E7ER27 Peroxisomal multifunctional enzyme type 2 OS=Homo sapiens GN=HSD17B4 PE=3	27	48.4	79.685	267.46		90928000	103590000	75541000	511990000	516890000	567170000	797130000	840910000	826180000	68534000	29809000	49710000	594960000	556500000	620710000	932940000	917160000	944510000
E9PFW3;Q96CW1;C9JJ47	AP-2 complex subunit mu	AP2M1	>E9PFW3 AP-2 complex subunit mu OS=Homo sapiens GN=AP2M1 PE=4 SV=1;>Q96CW1 AP-2 complex subunit mu OS=Homo sapiens GN=AP2M1 PE=1 SV=2;>C9JJ47 AP-2 complex subunit mu (Fragment) OS=Homo sapiens GN=AP2M1 PE=4 SV=1	18	44.6	52.303	267.11		396510000	446220000	401560000	365340000	326580000	371300000	272310000	275160000	257600000	471800000	478100000	516680000	374310000	386170000	403250000	341340000	368410000	326310000
Q5T6W5;Q5T6W2		HNRNPK	>Q5T6W5 Heterogeneous nuclear ribonucleoprotein K OS=Homo sapiens GN=HNRNPK PE=4 SV=1;>Q5T6W2 Heterogeneous nuclear ribonucleoprotein K (Fragment) OS=Homo sapiens GN=HNRNPK PE=4 SV=1	24	61.9	47.557	266.99		1964900000	2029000000	2104300000	4351800000	4833700000	4221400000	2373600000	2520500000	2523900000	1672800000	1796400000	1828500000	4461800000	4455900000	4447500000	2410800000	2464800000	2350200000
Q92945	Far upstream element-binding protein 2	KHSRP	>Q92945 Far upstream element-binding protein 2 OS=Homo sapiens GN=KHSRP PE=1 SV=4	27	55.4	73.114	266.09		1075700000	1085300000	1139300000	1491000000	1440700000	1597500000	543040000	577570000	510970000	1168800000	1276500000	1200100000	1661600000	1635800000	1768600000	656980000	709620000	725220000
B4DP11;Q15185;B4DP21;B4DDC6	Prostaglandin E synthase 3	PTGES3	>B4DP11 Prostaglandin E synthase 3 OS=Homo sapiens GN=PTGES3 PE=2 SV=1;>Q15185 Prostaglandin E synthase 3 OS=Homo sapiens GN=PTGES3 PE=1 SV=1;>B4DP21 Prostaglandin E synthase 3 OS=Homo sapiens GN=PTGES3 PE=2 SV=1;>B4DDC6 Prostaglandin E synthase 3 OS=Homo	7	59	16.476	265.88		202880000	183630000	199680000	1549500000	1470300000	1628600000	578400000	590050000	611300000	153010000	132860000	107660000	1171800000	1195700000	1344600000	554120000	532420000	584860000
B1ALU1;B1ALU3;O95490;H0Y5C0	Latrophilin-2	LPHN2	>B1ALU1 Latrophilin-2 OS=Homo sapiens GN=LPHN2 PE=4 SV=1;>B1ALU3 Latrophilin 2, isoform CRA_k OS=Homo sapiens GN=LPHN2 PE=4 SV=1;>O95490 Latrophilin-2 OS=Homo sapiens GN=LPHN2 PE=1 SV=2;>H0Y5C0 Latrophilin-2 (Fragment) OS=Homo sapiens GN=LPHN2 PE=4 SV=1	25	22.8	155.55	265.45		781890000	767880000	741190000	4316100	3778100	2578500	270380000	214460000	257430000	1632300000	1672400000	1626400000	3946000	9416200	2270500	373280000	327390000	353930000
Q9Y3I0	tRNA-splicing ligase RtcB homolog	RTCB	>Q9Y3I0 tRNA-splicing ligase RtcB homolog OS=Homo sapiens GN=RTCB PE=1 SV=1	22	50.9	55.21	265.27		517830000	524820000	514400000	1659900000	1478400000	1727500000	559170000	574230000	538560000	591750000	569420000	526960000	1507900000	1498300000	1560600000	605490000	648370000	658800000
P18754;C9JW69;C9JRH2;C9JMJ4;C9J3R0;C9JQZ4	Regulator of chromosome condensation	RCC1	>P18754 Regulator of chromosome condensation OS=Homo sapiens GN=RCC1 PE=1 SV=1;>C9JW69 Regulator of chromosome condensation (Fragment) OS=Homo sapiens GN=RCC1 PE=4 SV=1;>C9JRH2 Regulator of chromosome condensation (Fragment) OS=Homo sapiens GN=RCC1 PE=4 SV	16	60.3	44.969	265.05		388540000	447980000	446110000	767650000	730930000	901660000	382380000	430680000	380540000	472440000	485670000	461840000	655300000	703180000	706830000	621670000	639060000	652270000
P45974	Ubiquitin carboxyl-terminal hydrolase 5	USP5	>P45974 Ubiquitin carboxyl-terminal hydrolase 5 OS=Homo sapiens GN=USP5 PE=1 SV=2	32	41.3	95.785	264.73		457790000	457800000	465330000	678530000	693860000	676230000	353970000	317770000	295910000	419890000	431480000	425360000	596710000	608300000	562680000	391740000	349420000	352690000
Q9BXW7	Cat eye syndrome critical region protein 5	CECR5	>Q9BXW7 Cat eye syndrome critical region protein 5 OS=Homo sapiens GN=CECR5 PE=1 SV=1	11	40.9	46.321	264.69		4106100	3695000	4117700	134790000	166600000	164210000	389670000	312500000	361400000	0	10053000	3338800	124240000	139460000	107770000	379220000	400130000	266180000
O00116	Alkyldihydroxyacetonephosphate synthase, peroxisomal	AGPS	>O00116 Alkyldihydroxyacetonephosphate synthase, peroxisomal OS=Homo sapiens GN=AGPS PE=1 SV=1	20	48.9	72.911	264.63		23509000	21721000	6462300	388700000	468910000	418530000	515380000	481770000	333200000	3524000	4647100	9800000	338480000	420180000	252270000	437570000	417380000	435850000
Q9UJZ1;B4E1K7	Stomatin-like protein 2, mitochondrial	STOML2	>Q9UJZ1 Stomatin-like protein 2, mitochondrial OS=Homo sapiens GN=STOML2 PE=1 SV=1;>B4E1K7 Stomatin-like protein 2, mitochondrial OS=Homo sapiens GN=STOML2 PE=2 SV=1	17	53.4	38.534	264		111790000	111050000	108830000	88305000	106500000	91366000	695770000	784970000	744470000	40301000	45616000	45184000	115950000	102480000	113820000	856000000	823340000	837470000
Q96P70	Importin-9	IPO9	>Q96P70 Importin-9 OS=Homo sapiens GN=IPO9 PE=1 SV=3	26	30.6	115.96	262.92		911630000	942290000	872160000	398310000	449570000	444390000	214210000	195220000	210510000	790850000	906980000	774500000	427350000	431780000	432300000	211300000	216110000	199040000
O94813	Slit homolog 2 protein;Slit homolog 2 protein N-product;Slit homolog 2 protein C-product	SLIT2	>O94813 Slit homolog 2 protein OS=Homo sapiens GN=SLIT2 PE=1 SV=1	35	31.8	169.87	262.89		91057000	90773000	77193000	7110800	0	0	10098000	11488000	0	1449500000	1427900000	1421600000	89137000	88516000	73975000	162850000	166300000	188490000
Q96HE7	ERO1-like protein alpha	ERO1L	>Q96HE7 ERO1-like protein alpha OS=Homo sapiens GN=ERO1L PE=1 SV=2	21	52.8	54.392	262.53		560530000	615710000	584120000	342690000	331920000	350310000	901850000	986350000	884640000	886200000	873110000	947170000	330420000	323740000	380620000	961900000	978150000	1024200000
E9PBJ5;P31040;D6RFM5	Succinate dehydrogenase [ubiquinone] flavoprotein subunit, mitochondrial	SDHA	>E9PBJ5 Succinate dehydrogenase [ubiquinone] flavoprotein subunit, mitochondrial OS=Homo sapiens GN=SDHA PE=4 SV=1;>P31040 Succinate dehydrogenase [ubiquinone] flavoprotein subunit, mitochondrial OS=Homo sapiens GN=SDHA PE=1 SV=2;>D6RFM5 Succinate dehydrog	25	62.3	67.299	262.5		144090000	139870000	136040000	185890000	188400000	172030000	666920000	661950000	664890000	111300000	87435000	93211000	208040000	209670000	190750000	928860000	903650000	905480000
P40926;E9PDB2;G3XAL0	Malate dehydrogenase, mitochondrial;Malate dehydrogenase	MDH2	>P40926 Malate dehydrogenase, mitochondrial OS=Homo sapiens GN=MDH2 PE=1 SV=3;>E9PDB2 Malate dehydrogenase, mitochondrial OS=Homo sapiens GN=MDH2 PE=3 SV=1;>G3XAL0 Malate dehydrogenase OS=Homo sapiens GN=MDH2 PE=3 SV=1	15	59.2	35.503	262.39		2256700000	2425400000	2282400000	1062600000	1073500000	1093300000	4817100000	5294500000	4641800000	1307100000	1332700000	1332100000	1207700000	1259100000	1354700000	6538400000	6591300000	6934000000
P18669	Phosphoglycerate mutase 1	PGAM1	>P18669 Phosphoglycerate mutase 1 OS=Homo sapiens GN=PGAM1 PE=1 SV=2	14	59.4	28.804	262.27		2881100000	2985200000	2837800000	1378700000	1184400000	1304300000	198430000	218200000	183320000	2627500000	2700100000	2659600000	1429800000	1392700000	1452300000	389240000	382440000	387720000
P07195;A8MW50;C9J7H8	L-lactate dehydrogenase B chain;L-lactate dehydrogenase	LDHB	>P07195 L-lactate dehydrogenase B chain OS=Homo sapiens GN=LDHB PE=1 SV=2;>A8MW50 L-lactate dehydrogenase (Fragment) OS=Homo sapiens GN=LDHB PE=3 SV=1;>C9J7H8 L-lactate dehydrogenase B chain (Fragment) OS=Homo sapiens GN=LDHB PE=3 SV=1	17	47.6	36.638	261.98		6934500000	7708800000	7491300000	5861600000	5428000000	5599900000	3613700000	3446100000	3736200000	6286900000	6792800000	6565200000	5040900000	5140200000	5144700000	4460900000	4129100000	4196100000
P30153;F5H3X9;B3KQV6;C9J9C1	Serine/threonine-protein phosphatase 2A 65 kDa regulatory subunit A alpha isoform	PPP2R1A	>P30153 Serine/threonine-protein phosphatase 2A 65 kDa regulatory subunit A alpha isoform OS=Homo sapiens GN=PPP2R1A PE=1 SV=4;>F5H3X9 Serine/threonine-protein phosphatase 2A 65 kDa regulatory subunit A alpha isoform OS=Homo sapiens GN=PPP2R1A PE=4 SV=1;>B	24	49.2	65.308	261.94		1642900000	1594200000	1515600000	1606500000	1821100000	1709200000	546680000	566330000	552430000	1284600000	1346400000	1224600000	1630400000	1615700000	1592200000	567860000	541540000	588950000
Q8NBJ4	Golgi membrane protein 1	GOLM1	>Q8NBJ4 Golgi membrane protein 1 OS=Homo sapiens GN=GOLM1 PE=1 SV=1	19	52.4	45.333	261.84		1332200000	807630000	1252400000	0	419670	1050200	13926000	16794000	21925000	2309600000	2505200000	1674900000	0	0	1342000	48191000	26736000	29618000
H3BRV0;Q99613;B5ME19	Eukaryotic translation initiation factor 3 subunit C;Eukaryotic translation initiation factor 3 subunit C-like protein	EIF3C;EIF3CL	>H3BRV0 Eukaryotic translation initiation factor 3 subunit C OS=Homo sapiens GN=EIF3C PE=3 SV=1;>Q99613 Eukaryotic translation initiation factor 3 subunit C OS=Homo sapiens GN=EIF3C PE=1 SV=1;>B5ME19 Eukaryotic translation initiation factor 3 subunit C-lik	25	34.8	104.1	261.74		501510000	518830000	547740000	574620000	517380000	619430000	196160000	196630000	187050000	490090000	508110000	531760000	440360000	448400000	508260000	200510000	206420000	213900000
Q96DI7;B4DQJ1	U5 small nuclear ribonucleoprotein 40 kDa protein	SNRNP40	>Q96DI7 U5 small nuclear ribonucleoprotein 40 kDa protein OS=Homo sapiens GN=SNRNP40 PE=1 SV=1;>B4DQJ1 U5 small nuclear ribonucleoprotein 40 kDa protein OS=Homo sapiens GN=SNRNP40 PE=2 SV=1	17	67.8	39.31	259.83		163260000	179780000	184640000	451650000	395200000	441280000	363840000	412840000	370690000	162660000	170560000	194710000	502270000	480120000	516490000	319980000	344440000	372420000
P31689;B7Z5C0	DnaJ homolog subfamily A member 1	DNAJA1	>P31689 DnaJ homolog subfamily A member 1 OS=Homo sapiens GN=DNAJA1 PE=1 SV=2;>B7Z5C0 DnaJ homolog subfamily A member 1 OS=Homo sapiens GN=DNAJA1 PE=2 SV=1	13	48.6	44.868	259.61		132500000	159520000	163250000	434630000	402800000	423180000	462870000	479070000	434730000	170940000	144020000	176250000	330850000	330700000	375570000	573730000	607110000	554400000
P60174	Triosephosphate isomerase	TPI1	>P60174 Triosephosphate isomerase OS=Homo sapiens GN=TPI1 PE=1 SV=3	17	71.3	30.791	258.54		3275100000	3417600000	3329000000	278090000	234240000	277540000	375880000	389670000	359790000	5669000000	5607200000	5622300000	364120000	379170000	379120000	927660000	944100000	948970000
Q7L0Y3;C9JVB6	Mitochondrial ribonuclease P protein 1	TRMT10C	>Q7L0Y3 Mitochondrial ribonuclease P protein 1 OS=Homo sapiens GN=TRMT10C PE=1 SV=2;>C9JVB6 Mitochondrial ribonuclease P protein 1 (Fragment) OS=Homo sapiens GN=TRMT10C PE=4 SV=1	19	53.6	47.346	258.45		0	0	0	95944000	95480000	107580000	313940000	317170000	303500000	0	0	0	79759000	87918000	95056000	323900000	326790000	328940000
O00232	26S proteasome non-ATPase regulatory subunit 12	PSMD12	>O00232 26S proteasome non-ATPase regulatory subunit 12 OS=Homo sapiens GN=PSMD12 PE=1 SV=3	22	46.3	52.904	258.44		402690000	418910000	414050000	611900000	566930000	574280000	258250000	284890000	270000000	454690000	423940000	433340000	548890000	559210000	534990000	278480000	315500000	293820000
Q15365	Poly(rC)-binding protein 1	PCBP1	>Q15365 Poly(rC)-binding protein 1 OS=Homo sapiens GN=PCBP1 PE=1 SV=2	17	76.7	37.497	258.35		1246200000	1295300000	1321600000	2340000000	2272800000	2273500000	1189800000	1274300000	1175700000	1110000000	1179300000	1153100000	2472300000	2465200000	2498500000	1611500000	1396100000	1532100000
P22234;E9PBS1	Multifunctional protein ADE2;Phosphoribosylaminoimidazole-succinocarboxamide synthase;Phosphoribosylaminoimidazole carboxylase	PAICS	>P22234 Multifunctional protein ADE2 OS=Homo sapiens GN=PAICS PE=1 SV=3;>E9PBS1 Phosphoribosylaminoimidazole carboxylase (Fragment) OS=Homo sapiens GN=PAICS PE=4 SV=1	24	55.1	47.079	257.73		3704200000	3840500000	3615400000	2843900000	2975600000	2854900000	972240000	999080000	930060000	3290800000	3151000000	3304600000	2389200000	2371200000	2574100000	946890000	890050000	979380000
Q93009;B7Z815;F5H8E5;H3BND8	Ubiquitin carboxyl-terminal hydrolase 7;Ubiquitin carboxyl-terminal hydrolase	USP7	>Q93009 Ubiquitin carboxyl-terminal hydrolase 7 OS=Homo sapiens GN=USP7 PE=1 SV=2;>B7Z815 Ubiquitin carboxyl-terminal hydrolase OS=Homo sapiens GN=USP7 PE=2 SV=1;>F5H8E5 Ubiquitin carboxyl-terminal hydrolase OS=Homo sapiens GN=USP7 PE=3 SV=1;>H3BND8 Ubiqui	44	49.9	128.3	257.7		674070000	706790000	681390000	568700000	553600000	618370000	314350000	326800000	313090000	625010000	641130000	636890000	543040000	546790000	590900000	311330000	311600000	323180000
Q9P2E9;F8W7S5	Ribosome-binding protein 1	RRBP1	>Q9P2E9 Ribosome-binding protein 1 OS=Homo sapiens GN=RRBP1 PE=1 SV=4;>F8W7S5 Ribosome-binding protein 1 OS=Homo sapiens GN=RRBP1 PE=4 SV=1	33	30.2	152.47	257.61		287050000	282840000	279300000	165650000	173390000	134540000	86134000	75864000	84129000	230990000	249110000	231840000	229370000	211970000	203300000	122960000	147330000	121810000
E9PDR0;E7EX59;P05166;E7ETT4;E7ETT1;C9JQS9;E7EUY3;E9PEC3;F8WBI9	Propionyl-CoA carboxylase beta chain, mitochondrial	PCCB	>E9PDR0 Propionyl-CoA carboxylase beta chain, mitochondrial OS=Homo sapiens GN=PCCB PE=4 SV=1;>E7EX59 Propionyl-CoA carboxylase beta chain, mitochondrial OS=Homo sapiens GN=PCCB PE=4 SV=1;>P05166 Propionyl-CoA carboxylase beta chain, mitochondrial OS=Homo	25	57.8	59.403	257.08		202750000	200850000	187340000	155040000	137480000	128590000	1075400000	1112400000	1023400000	71018000	54055000	66580000	316750000	318720000	307560000	1681300000	1534600000	1576100000
Q92900	Regulator of nonsense transcripts 1	UPF1	>Q92900 Regulator of nonsense transcripts 1 OS=Homo sapiens GN=UPF1 PE=1 SV=2	45	50.4	124.34	256.2		238440000	246140000	258560000	959500000	939450000	994880000	344810000	338960000	357830000	235720000	240910000	242110000	856470000	879540000	869300000	376870000	376070000	367560000
P63010;K7EJT8	AP-2 complex subunit beta	AP2B1	>P63010 AP-2 complex subunit beta OS=Homo sapiens GN=AP2B1 PE=1 SV=1;>K7EJT8 AP-2 complex subunit beta OS=Homo sapiens GN=AP2B1 PE=4 SV=1	34	40.2	104.55	255.71		1361500000	1424100000	1377200000	1017000000	944420000	1014100000	532420000	582240000	546020000	1500900000	1439500000	1465400000	1050800000	996910000	1047200000	641250000	621980000	663360000
Q7Z3E5	LisH domain-containing protein ARMC9	ARMC9	>Q7Z3E5 LisH domain-containing protein ARMC9 OS=Homo sapiens GN=ARMC9 PE=1 SV=2	28	37.1	91.761	254.59		277820000	303360000	300580000	1333100000	1281700000	1298000000	547920000	519560000	539630000	335010000	332250000	322290000	1341900000	1303900000	1373900000	606430000	562050000	602030000
Q9UHX1;H0YEM1	Poly(U)-binding-splicing factor PUF60	PUF60	>Q9UHX1 Poly(U)-binding-splicing factor PUF60 OS=Homo sapiens GN=PUF60 PE=1 SV=1;>H0YEM1 Poly(U)-binding-splicing factor PUF60 (Fragment) OS=Homo sapiens GN=PUF60 PE=4 SV=1	25	54.6	59.875	252.56		901630000	930570000	849710000	339500000	321330000	331640000	360860000	397480000	368270000	1221800000	1207700000	1188300000	322380000	335060000	308470000	406850000	395760000	422800000
P11498	Pyruvate carboxylase, mitochondrial	PC	>P11498 Pyruvate carboxylase, mitochondrial OS=Homo sapiens GN=PC PE=1 SV=2	37	42.9	129.63	252.13		14965000	6582500	6881300	65733000	66621000	60589000	1559600000	1201700000	1607600000	3825900	16546000	0	226580000	174730000	237890000	1288100000	1434400000	1828100000
P26639;G3XAN9;E7ERI3	Threonine--tRNA ligase, cytoplasmic	TARS	>P26639 Threonine--tRNA ligase, cytoplasmic OS=Homo sapiens GN=TARS PE=1 SV=3;>G3XAN9 Threonine--tRNA ligase, cytoplasmic OS=Homo sapiens GN=TARS PE=3 SV=1;>E7ERI3 Threonine--tRNA ligase, cytoplasmic OS=Homo sapiens GN=TARS PE=3 SV=1	33	53	83.434	251.49		1246000000	1291100000	1261400000	889260000	866960000	949300000	606500000	592430000	533580000	1238400000	1179100000	1216300000	886530000	915050000	912130000	682850000	670890000	634000000
Q9Y696	Chloride intracellular channel protein 4	CLIC4	>Q9Y696 Chloride intracellular channel protein 4 OS=Homo sapiens GN=CLIC4 PE=1 SV=4	15	70.8	28.772	251.3		382280000	357270000	355630000	580050000	583670000	601270000	232360000	201410000	222750000	331710000	323910000	337090000	607250000	648680000	594110000	340080000	328450000	328620000
B1ALD8;F5H628;CON__Q2KJC7	Periostin	POSTN	>B1ALD8 Periostin OS=Homo sapiens GN=POSTN PE=4 SV=1;>F5H628 Periostin OS=Homo sapiens GN=POSTN PE=4 SV=1;>Q2KJC7 TREMBL:Q2KJC7;Q8HZM3 (Bos taurus) Periostin, osteoblast specific factor	33	49.8	90.423	251.27		3441300000	4261300000	3214700000	1897400	639990	0	1401600	803900	870610	680790000	663960000	688460000	654710	471590	1959300	786960	0	768370
Q9HB71	Calcyclin-binding protein	CACYBP	>Q9HB71 Calcyclin-binding protein OS=Homo sapiens GN=CACYBP PE=1 SV=2	15	70.6	26.21	250.8		1090300000	1089100000	1015400000	875470000	839650000	942100000	655220000	688540000	611940000	862920000	888870000	890050000	792790000	787290000	877040000	716050000	689740000	674150000
Q9Y2Z0	Suppressor of G2 allele of SKP1 homolog	SUGT1	>Q9Y2Z0 Suppressor of G2 allele of SKP1 homolog OS=Homo sapiens GN=SUGT1 PE=1 SV=3	17	55.1	41.024	250.62		603520000	572230000	603810000	259680000	210780000	230610000	168060000	161850000	157340000	484690000	521250000	471010000	261430000	265310000	265950000	201960000	203280000	192420000
P61981	14-3-3 protein gamma;14-3-3 protein gamma, N-terminally processed	YWHAG	>P61981 14-3-3 protein gamma OS=Homo sapiens GN=YWHAG PE=1 SV=2	7	34	28.302	249.75		1046000000	1005700000	916130000	570670000	641180000	555780000	464240000	315140000	423070000	957900000	887530000	787470000	690140000	646190000	553480000	687500000	610960000	471340000
P35520;F5H2U1	Cystathionine beta-synthase	CBS	>P35520 Cystathionine beta-synthase OS=Homo sapiens GN=CBS PE=1 SV=2;>F5H2U1 Cystathionine beta-synthase OS=Homo sapiens GN=CBS PE=4 SV=1	14	35.9	60.586	249.05		330690000	341840000	338970000	195120000	224670000	200280000	111280000	118570000	110060000	342250000	309300000	351620000	177990000	174460000	174190000	138990000	140600000	137940000
P36578;H3BM89	60S ribosomal protein L4	RPL4	>P36578 60S ribosomal protein L4 OS=Homo sapiens GN=RPL4 PE=1 SV=5;>H3BM89 60S ribosomal protein L4 OS=Homo sapiens GN=RPL4 PE=4 SV=1	20	46.1	47.697	248.01		239630000	214300000	240440000	2057700000	1906000000	2020100000	1663400000	1769200000	1690500000	267510000	240150000	260490000	1702600000	1728000000	1805600000	1636400000	1564600000	1709800000
Q9Y277;F5H740;E5RJN6;E5RHZ6	Voltage-dependent anion-selective channel protein 3	VDAC3	>Q9Y277 Voltage-dependent anion-selective channel protein 3 OS=Homo sapiens GN=VDAC3 PE=1 SV=1;>F5H740 Voltage-dependent anion-selective channel protein 3 OS=Homo sapiens GN=VDAC3 PE=4 SV=1;>E5RJN6 Voltage-dependent anion-selective channel protein 3 (Fragm	11	50.2	30.658	247.6		457220000	481290000	522080000	158740000	144700000	161130000	1356900000	1576000000	1522800000	156890000	184580000	180970000	151660000	145230000	159190000	1072600000	1064900000	1155100000
P47755;F8W9N7;C9JUG7;B4DG50	F-actin-capping protein subunit alpha-2	CAPZA2	>P47755 F-actin-capping protein subunit alpha-2 OS=Homo sapiens GN=CAPZA2 PE=1 SV=3;>F8W9N7 F-actin-capping protein subunit alpha-2 OS=Homo sapiens GN=CAPZA2 PE=4 SV=1;>C9JUG7 F-actin-capping protein subunit alpha-2 OS=Homo sapiens GN=CAPZA2 PE=4 SV=1;>B4D	11	64.3	32.949	247.59		358680000	357330000	379890000	297210000	266850000	284510000	192110000	226730000	201480000	328510000	330930000	352390000	259090000	291690000	271530000	196420000	187000000	206860000
P09871;F8WCZ6	Complement C1s subcomponent;Complement C1s subcomponent heavy chain;Complement C1s subcomponent light chain	C1S	>P09871 Complement C1s subcomponent OS=Homo sapiens GN=C1S PE=1 SV=1;>F8WCZ6 Complement C1s subcomponent OS=Homo sapiens GN=C1S PE=3 SV=1	20	34.6	76.684	247.56		885880000	1022500000	495690000	0	0	13751000	2247300	2337900	3657300	1229100000	1186100000	1578900000	0	9579600	0	2365200	0	2694200
P42765;K7EME0	3-ketoacyl-CoA thiolase, mitochondrial	ACAA2	>P42765 3-ketoacyl-CoA thiolase, mitochondrial OS=Homo sapiens GN=ACAA2 PE=1 SV=2;>K7EME0 3-ketoacyl-CoA thiolase, mitochondrial OS=Homo sapiens GN=ACAA2 PE=3 SV=1	19	61.7	41.924	246.45		159970000	147450000	167390000	392480000	427240000	415620000	1146600000	1235600000	1157400000	44385000	12261000	44397000	182380000	193170000	231460000	805020000	819140000	853910000
Q9Y263;E5RIM3	Phospholipase A-2-activating protein	PLAA	>Q9Y263 Phospholipase A-2-activating protein OS=Homo sapiens GN=PLAA PE=1 SV=2;>E5RIM3 Phospholipase A-2-activating protein OS=Homo sapiens GN=PLAA PE=4 SV=1	27	42.9	87.156	246		216230000	211300000	207890000	411400000	436930000	422430000	124760000	155170000	117500000	159210000	166430000	153270000	428380000	395970000	389280000	127600000	130240000	133190000
P35908	Keratin, type II cytoskeletal 2 epidermal	KRT2	>P35908 Keratin, type II cytoskeletal 2 epidermal OS=Homo sapiens GN=KRT2 PE=1 SV=2	36	71.5	65.432	245.32		2508500000	2524800000	2523800000	436080000	453240000	380840000	1598800000	1481700000	1580000000	1241700000	1257800000	1159800000	975490000	1011200000	923230000	1311400000	1249700000	1109500000
Q9UHD9	Ubiquilin-2	UBQLN2	>Q9UHD9 Ubiquilin-2 OS=Homo sapiens GN=UBQLN2 PE=1 SV=2	12	35.6	65.695	245.28		291420000	268550000	266890000	24048000	23364000	31259000	77294000	87313000	87266000	538920000	531050000	494240000	38796000	51026000	46520000	146450000	133730000	138800000
P09874	Poly [ADP-ribose] polymerase 1	PARP1	>P09874 Poly [ADP-ribose] polymerase 1 OS=Homo sapiens GN=PARP1 PE=1 SV=4	45	45.8	113.08	245.27		892380000	895590000	884280000	713290000	623920000	778690000	1169800000	1285200000	1180400000	950530000	971210000	999500000	751400000	723350000	835210000	1282200000	1350100000	1449300000
P49746	Thrombospondin-3	THBS3	>P49746 Thrombospondin-3 OS=Homo sapiens GN=THBS3 PE=2 SV=1	25	35	104.2	244.53		501350000	593200000	568880000	2205600	0	6138100	0	1571000	1310000	2802500000	4038400000	3778100000	0	0	528860	6115800	3443200	5870300
Q13616	Cullin-1	CUL1	>Q13616 Cullin-1 OS=Homo sapiens GN=CUL1 PE=1 SV=2	28	41.6	89.677	244.36		545630000	537730000	535160000	346070000	335090000	337640000	182470000	189990000	188820000	570080000	603310000	597580000	348620000	371860000	357480000	190100000	195430000	202940000
J3KR97;Q9BTW9	Tubulin-specific chaperone D	TBCD	>J3KR97 Tubulin-specific chaperone D OS=Homo sapiens GN=TBCD PE=4 SV=1;>Q9BTW9 Tubulin-specific chaperone D OS=Homo sapiens GN=TBCD PE=1 SV=2	31	33.1	136.55	244		407380000	405580000	417740000	480230000	425390000	469930000	233500000	253460000	221460000	355970000	400380000	373860000	498800000	524960000	523800000	306050000	292990000	301560000
Q16181;E7ES33;E7EPK1;G3V1Q4;H0Y3Y4;H0YFF6	Septin-7	2016-09-07	>Q16181 Septin-7 OS=Homo sapiens GN=SEPT7 PE=1 SV=2;>E7ES33 Septin-7 OS=Homo sapiens GN=SEPT7 PE=3 SV=2;>E7EPK1 Septin-7 OS=Homo sapiens GN=SEPT7 PE=3 SV=1;>G3V1Q4 Septin 7, isoform CRA_a OS=Homo sapiens GN=SEPT7 PE=3 SV=1;>H0Y3Y4 Septin-7 (Fragment) OS=Ho	20	47.8	50.679	243.55		962600000	936700000	924050000	452310000	462970000	456490000	369550000	383090000	391430000	919550000	1013800000	944930000	500370000	483160000	478460000	427710000	427080000	460540000
Q13547;F5GXM1	Histone deacetylase 1	HDAC1	>Q13547 Histone deacetylase 1 OS=Homo sapiens GN=HDAC1 PE=1 SV=1;>F5GXM1 Histone deacetylase 1 OS=Homo sapiens GN=HDAC1 PE=4 SV=1	19	55	55.102	243.31		538020000	565420000	538140000	859270000	900730000	883900000	418900000	460750000	473160000	490480000	521230000	502060000	760240000	773470000	766960000	566970000	481680000	565240000
Q5QNZ2;P24539	ATP synthase F(0) complex subunit B1, mitochondrial	ATP5F1	>Q5QNZ2 ATP synthase F(0) complex subunit B1, mitochondrial OS=Homo sapiens GN=ATP5F1 PE=4 SV=1;>P24539 ATP synthase F(0) complex subunit B1, mitochondrial OS=Homo sapiens GN=ATP5F1 PE=1 SV=2	12	52.3	22.275	242.85		129220000	112340000	136620000	98693000	80212000	90390000	1038200000	935210000	1119900000	47968000	57240000	48114000	121020000	113220000	107800000	1166800000	1284500000	1134500000
Q96A83;C9JPW4	Collagen alpha-1(XXVI) chain	COL26A1	>Q96A83 Collagen alpha-1(XXVI) chain OS=Homo sapiens GN=COL26A1 PE=1 SV=1;>C9JPW4 Collagen alpha-1(XXVI) chain OS=Homo sapiens GN=COL26A1 PE=4 SV=2	13	47.4	45.381	242.77		144250000	117510000	432710000	0	0	0	0	0	0	1013900000	1053200000	1024000000	0	3832400	0	0	0	2954300
Q13492	Phosphatidylinositol-binding clathrin assembly protein	PICALM	>Q13492 Phosphatidylinositol-binding clathrin assembly protein OS=Homo sapiens GN=PICALM PE=1 SV=2	13	30.2	70.754	242.65		243080000	225280000	217290000	90860000	114750000	90249000	157590000	131160000	152190000	421230000	431500000	446490000	121900000	121160000	108110000	244160000	212690000	189780000
F5GZS6;J3KPF3;P08195	4F2 cell-surface antigen heavy chain	SLC3A2	>F5GZS6 4F2 cell-surface antigen heavy chain OS=Homo sapiens GN=SLC3A2 PE=4 SV=1;>J3KPF3 4F2 cell-surface antigen heavy chain OS=Homo sapiens GN=SLC3A2 PE=4 SV=1;>P08195 4F2 cell-surface antigen heavy chain OS=Homo sapiens GN=SLC3A2 PE=1 SV=3	20	37.7	64.872	242.42		478380000	508760000	495650000	121670000	114950000	130340000	726670000	789160000	761780000	512250000	448010000	476250000	134420000	145050000	140340000	842820000	807040000	877720000
O60264	SWI/SNF-related matrix-associated actin-dependent regulator of chromatin subfamily A member 5	SMARCA5	>O60264 SWI/SNF-related matrix-associated actin-dependent regulator of chromatin subfamily A member 5 OS=Homo sapiens GN=SMARCA5 PE=1 SV=1	36	36.3	121.9	242.07		174510000	181910000	171660000	232000000	194520000	263120000	411310000	412280000	404520000	165110000	172110000	167320000	219860000	229600000	232310000	460660000	518830000	488150000
Q96QK1	Vacuolar protein sorting-associated protein 35	VPS35	>Q96QK1 Vacuolar protein sorting-associated protein 35 OS=Homo sapiens GN=VPS35 PE=1 SV=2	26	35.6	91.706	241.89		749610000	811310000	782200000	1658400000	1646000000	1537800000	335970000	357480000	337140000	691190000	633770000	641440000	1241800000	1190900000	1207600000	289610000	268300000	289720000
P49748	Very long-chain specific acyl-CoA dehydrogenase, mitochondrial	ACADVL	>P49748 Very long-chain specific acyl-CoA dehydrogenase, mitochondrial OS=Homo sapiens GN=ACADVL PE=1 SV=1	29	57.1	70.389	240.45		35503000	18606000	23571000	85393000	86474000	83997000	466790000	445860000	442800000	14345000	15939000	18757000	151600000	141790000	186880000	935910000	883560000	989190000
P05198;G3V4T5;H0YJS4	Eukaryotic translation initiation factor 2 subunit 1	EIF2S1	>P05198 Eukaryotic translation initiation factor 2 subunit 1 OS=Homo sapiens GN=EIF2S1 PE=1 SV=3;>G3V4T5 Eukaryotic translation initiation factor 2 subunit 1 (Fragment) OS=Homo sapiens GN=EIF2S1 PE=4 SV=1;>H0YJS4 Eukaryotic translation initiation factor 2	24	68.9	36.112	239.86		1019100000	1087500000	1057500000	770260000	728600000	828020000	794160000	856710000	807170000	956560000	1048800000	1006200000	757880000	746270000	814350000	662520000	715700000	747240000
P05091	Aldehyde dehydrogenase, mitochondrial	ALDH2	>P05091 Aldehyde dehydrogenase, mitochondrial OS=Homo sapiens GN=ALDH2 PE=1 SV=2	21	50.1	56.381	239.82		61056000	60751000	60052000	274130000	236950000	241580000	1106400000	1278500000	1120200000	4875900	2975700	9405500	94456000	125180000	121320000	574070000	630940000	605700000
P26196	Probable ATP-dependent RNA helicase DDX6	DDX6	>P26196 Probable ATP-dependent RNA helicase DDX6 OS=Homo sapiens GN=DDX6 PE=1 SV=2	21	55.7	54.416	239.65		640990000	671620000	668230000	1069900000	961380000	1071200000	463160000	539770000	462550000	616120000	581130000	599450000	872010000	872750000	970440000	412730000	389410000	459310000
Q92878	DNA repair protein RAD50	RAD50	>Q92878 DNA repair protein RAD50 OS=Homo sapiens GN=RAD50 PE=1 SV=1	51	37.6	153.89	239.11		33532000	17619000	28936000	1548500000	1486400000	1529700000	204240000	226810000	276630000	17692000	15788000	18853000	1134800000	1061800000	1217900000	211860000	278410000	200110000
Q29RF7	Sister chromatid cohesion protein PDS5 homolog A	PDS5A	>Q29RF7 Sister chromatid cohesion protein PDS5 homolog A OS=Homo sapiens GN=PDS5A PE=1 SV=1	35	32.4	150.83	238.07		68067000	64122000	55818000	540450000	610260000	596470000	342420000	361780000	341910000	44587000	17801000	43291000	360530000	399320000	450030000	292050000	292810000	304640000
P42785;B7Z7Q6;E9PIG4	Lysosomal Pro-X carboxypeptidase	PRCP	>P42785 Lysosomal Pro-X carboxypeptidase OS=Homo sapiens GN=PRCP PE=1 SV=1;>B7Z7Q6 Lysosomal Pro-X carboxypeptidase OS=Homo sapiens GN=PRCP PE=2 SV=1;>E9PIG4 Lysosomal Pro-X carboxypeptidase (Fragment) OS=Homo sapiens GN=PRCP PE=4 SV=1	16	40.3	55.799	237.84		2054000000	2097300000	2037500000	73676000	91810000	102450000	246330000	285370000	202830000	3884000000	3829300000	3917400000	123400000	110610000	122720000	344810000	324180000	321010000
O94826	Mitochondrial import receptor subunit TOM70	TOMM70A	>O94826 Mitochondrial import receptor subunit TOM70 OS=Homo sapiens GN=TOMM70A PE=1 SV=1	21	54.8	67.454	237.01		168530000	174150000	158000000	285050000	291180000	265020000	162250000	168770000	171630000	113380000	130870000	113900000	241080000	227220000	210730000	258810000	239390000	216590000
F5H5C2;Q8WUM0	Nuclear pore complex protein Nup133	NUP133	>F5H5C2 Nuclear pore complex protein Nup133 OS=Homo sapiens GN=NUP133 PE=4 SV=1;>Q8WUM0 Nuclear pore complex protein Nup133 OS=Homo sapiens GN=NUP133 PE=1 SV=2	30	37.8	127.34	234.92		71013000	64612000	63796000	380290000	393090000	351740000	274450000	342760000	350420000	13251000	13870000	17523000	303110000	292830000	235700000	347500000	341270000	325110000
Q06210	Glutamine--fructose-6-phosphate aminotransferase [isomerizing] 1	GFPT1	>Q06210 Glutamine--fructose-6-phosphate aminotransferase [isomerizing] 1 OS=Homo sapiens GN=GFPT1 PE=1 SV=3	28	51.5	78.806	232.56		491840000	495400000	496860000	587420000	580470000	576730000	420490000	452420000	442200000	419050000	398590000	433060000	496820000	492380000	517790000	379560000	378670000	370340000
Q9P2R3	Ankyrin repeat and FYVE domain-containing protein 1	ANKFY1	>Q9P2R3 Ankyrin repeat and FYVE domain-containing protein 1 OS=Homo sapiens GN=ANKFY1 PE=1 SV=2	32	38.8	128.4	232.42		122120000	140980000	123010000	408030000	421890000	468880000	102470000	103410000	64776000	126390000	131500000	130980000	363660000	355620000	338110000	83638000	87946000	87454000
O75116;E9PF63	Rho-associated protein kinase 2	ROCK2	>O75116 Rho-associated protein kinase 2 OS=Homo sapiens GN=ROCK2 PE=1 SV=4;>E9PF63 Rho-associated protein kinase 2 OS=Homo sapiens GN=ROCK2 PE=4 SV=1	35	33.7	160.9	231.82		201290000	232400000	211110000	353090000	285510000	346210000	47419000	66399000	61095000	184920000	222350000	189880000	355880000	359770000	371680000	96503000	75649000	86967000
Q9UQ80;F8VR77	Proliferation-associated protein 2G4	PA2G4	>Q9UQ80 Proliferation-associated protein 2G4 OS=Homo sapiens GN=PA2G4 PE=1 SV=3;>F8VR77 Proliferation-associated protein 2G4 OS=Homo sapiens GN=PA2G4 PE=4 SV=1	21	67.5	43.786	231.82		1686400000	1784000000	1812800000	706180000	640020000	686510000	808820000	867320000	808900000	1586100000	1742700000	1733400000	705930000	752490000	775170000	712540000	804670000	789630000
P42166	Lamina-associated polypeptide 2, isoform alpha;Thymopoietin;Thymopentin	TMPO	>P42166 Lamina-associated polypeptide 2, isoform alpha OS=Homo sapiens GN=TMPO PE=1 SV=2	20	44.2	75.491	231.58		84177000	67714000	96080000	255160000	242990000	269130000	154950000	134440000	134650000	157250000	116240000	139120000	301430000	235880000	279580000	255010000	243940000	249230000
P22626	Heterogeneous nuclear ribonucleoproteins A2/B1	HNRNPA2B1	>P22626 Heterogeneous nuclear ribonucleoproteins A2/B1 OS=Homo sapiens GN=HNRNPA2B1 PE=1 SV=2	19	57.2	37.429	231.42		3792200000	3874200000	3839400000	2857300000	2966000000	2768100000	2537800000	2373900000	2418400000	4188400000	4430600000	4239300000	2853900000	2775300000	2801400000	2364500000	2751300000	2381600000
Q10570	Cleavage and polyadenylation specificity factor subunit 1	CPSF1	>Q10570 Cleavage and polyadenylation specificity factor subunit 1 OS=Homo sapiens GN=CPSF1 PE=1 SV=2	31	25.6	160.88	231.17		234120000	235070000	227910000	299780000	280450000	299650000	161430000	182780000	188050000	222490000	247800000	246290000	305600000	320710000	345090000	147540000	154890000	156640000
D6REX3;O94979;B7ZL00;D6RHZ5;H7BXG7	Protein transport protein Sec31A	SEC31A	>D6REX3 Protein transport protein Sec31A OS=Homo sapiens GN=SEC31A PE=4 SV=1;>O94979 Protein transport protein Sec31A OS=Homo sapiens GN=SEC31A PE=1 SV=3;>B7ZL00 Protein transport protein Sec31A OS=Homo sapiens GN=SEC31A PE=2 SV=1;>D6RHZ5 Protein transport	37	34.1	136.22	231.04		533190000	550110000	575510000	540300000	475160000	527520000	227430000	267240000	266230000	735560000	738240000	728390000	556720000	561890000	613990000	329050000	316450000	313050000
P62495;B7Z7P8;Q96CG1	Eukaryotic peptide chain release factor subunit 1	ETF1	>P62495 Eukaryotic peptide chain release factor subunit 1 OS=Homo sapiens GN=ETF1 PE=1 SV=3;>B7Z7P8 Eukaryotic peptide chain release factor subunit 1 OS=Homo sapiens GN=ETF1 PE=2 SV=1;>Q96CG1 ETF1 protein OS=Homo sapiens GN=ETF1 PE=2 SV=1	21	49	49.03	230.93		919880000	951170000	970880000	642360000	638980000	688170000	357750000	362510000	346560000	937800000	960550000	970750000	621540000	625650000	660420000	313510000	342760000	349410000
Q96H79	Zinc finger CCCH-type antiviral protein 1-like	ZC3HAV1L	>Q96H79 Zinc finger CCCH-type antiviral protein 1-like OS=Homo sapiens GN=ZC3HAV1L PE=1 SV=2	9	51.3	32.962	230.87		77696000	76583000	78893000	448770000	427880000	439090000	120370000	132440000	124650000	80708000	95698000	82355000	417040000	401410000	367440000	184690000	188210000	149460000
O14617;G5E988;E7EMM2	AP-3 complex subunit delta-1	AP3D1	>O14617 AP-3 complex subunit delta-1 OS=Homo sapiens GN=AP3D1 PE=1 SV=1;>G5E988 AP-3 complex subunit delta-1 OS=Homo sapiens GN=AP3D1 PE=4 SV=1;>E7EMM2 AP-3 complex subunit delta-1 OS=Homo sapiens GN=AP3D1 PE=4 SV=1	26	29.2	130.16	230.5		295520000	280320000	248400000	277850000	281970000	303530000	244410000	269660000	251530000	253520000	303210000	250260000	268060000	263810000	275740000	251640000	205120000	221840000
O96008;K7EJ57	Mitochondrial import receptor subunit TOM40 homolog	TOMM40	>O96008 Mitochondrial import receptor subunit TOM40 homolog OS=Homo sapiens GN=TOMM40 PE=1 SV=1;>K7EJ57 Mitochondrial import receptor subunit TOM40 homolog (Fragment) OS=Homo sapiens GN=TOMM40 PE=4 SV=1	11	46.8	37.893	230.23		167870000	152260000	146410000	82013000	79877000	73768000	904340000	1041500000	1037100000	49522000	51619000	41790000	68600000	74940000	73076000	554480000	477370000	427700000
Q15008;C9IZE4;E9PHI9	26S proteasome non-ATPase regulatory subunit 6	PSMD6	>Q15008 26S proteasome non-ATPase regulatory subunit 6 OS=Homo sapiens GN=PSMD6 PE=1 SV=1;>C9IZE4 26S proteasome non-ATPase regulatory subunit 6 OS=Homo sapiens GN=PSMD6 PE=4 SV=1;>E9PHI9 26S proteasome non-ATPase regulatory subunit 6 OS=Homo sapiens GN=PS	22	50.1	45.531	230.03		448840000	492950000	471370000	633810000	598610000	604670000	362180000	398490000	375760000	440460000	460960000	469320000	669470000	627750000	695170000	340450000	333460000	371210000
Q15233;H7C367;C9JYS8	Non-POU domain-containing octamer-binding protein	NONO	>Q15233 Non-POU domain-containing octamer-binding protein OS=Homo sapiens GN=NONO PE=1 SV=4;>H7C367 Non-POU domain-containing octamer-binding protein (Fragment) OS=Homo sapiens GN=NONO PE=4 SV=1;>C9JYS8 Non-POU domain-containing octamer-binding protein (Fr	21	41	54.231	229.9		345540000	336640000	339070000	838650000	806970000	773330000	1088500000	1021200000	1044800000	319400000	336440000	309260000	964380000	949150000	882080000	1590300000	1597100000	1402800000
Q5VZU9;P29144	Tripeptidyl-peptidase 2	TPP2	>Q5VZU9 Tripeptidyl-peptidase 2 OS=Homo sapiens GN=TPP2 PE=4 SV=1;>P29144 Tripeptidyl-peptidase 2 OS=Homo sapiens GN=TPP2 PE=1 SV=4	46	49.5	139.76	229.82		883780000	867680000	818230000	556750000	508360000	545720000	358170000	354220000	359060000	723570000	714510000	677700000	466540000	467330000	472610000	241970000	238590000	280440000
P06744;K7EQ48	Glucose-6-phosphate isomerase	GPI	>P06744 Glucose-6-phosphate isomerase OS=Homo sapiens GN=GPI PE=1 SV=4;>K7EQ48 Glucose-6-phosphate isomerase OS=Homo sapiens GN=GPI PE=3 SV=2	19	40.1	63.146	229.62		1430700000	1484900000	1382500000	863810000	784880000	894090000	504810000	554760000	506320000	1173500000	1141400000	1144300000	862510000	942780000	1002900000	713780000	694300000	784360000
Q5VYK3;J3KN16	Proteasome-associated protein ECM29 homolog	ECM29;KIAA0368	>Q5VYK3 Proteasome-associated protein ECM29 homolog OS=Homo sapiens GN=ECM29 PE=1 SV=2;>J3KN16 Proteasome-associated protein ECM29 homolog OS=Homo sapiens GN=KIAA0368 PE=4 SV=1	44	33	204.29	227.84		408270000	416750000	371000000	514520000	523760000	541380000	166680000	142990000	155730000	361320000	370950000	365970000	538800000	514430000	508900000	207030000	163600000	191590000
Q9BT78;D6RFN0;D6RAX7;D6RD63	COP9 signalosome complex subunit 4	COPS4	>Q9BT78 COP9 signalosome complex subunit 4 OS=Homo sapiens GN=COPS4 PE=1 SV=1;>D6RFN0 COP9 signalosome complex subunit 4 OS=Homo sapiens GN=COPS4 PE=4 SV=1;>D6RAX7 COP9 signalosome complex subunit 4 OS=Homo sapiens GN=COPS4 PE=4 SV=1;>D6RD63 COP9 signaloso	19	58.4	46.268	227.8		406600000	416000000	420440000	304270000	329100000	308890000	145350000	149800000	129250000	357090000	390980000	373800000	269210000	281860000	295960000	147980000	144170000	159250000
F5H1X8;P50851;E9PEM5;H0YAC6	Lipopolysaccharide-responsive and beige-like anchor protein	LRBA	>F5H1X8 Lipopolysaccharide-responsive and beige-like anchor protein OS=Homo sapiens GN=LRBA PE=4 SV=1;>P50851 Lipopolysaccharide-responsive and beige-like anchor protein OS=Homo sapiens GN=LRBA PE=1 SV=4;>E9PEM5 Lipopolysaccharide-responsive and beige-like	52	25.1	317.79	227.75		190500000	195890000	196700000	493810000	463090000	503700000	169110000	178930000	181390000	195070000	187800000	207200000	389700000	402690000	436350000	169600000	194560000	166170000
Q8TAT6;B4DG89	Nuclear protein localization protein 4 homolog	NPLOC4	>Q8TAT6 Nuclear protein localization protein 4 homolog OS=Homo sapiens GN=NPLOC4 PE=1 SV=3;>B4DG89 Nuclear protein localization protein 4 homolog OS=Homo sapiens GN=NPLOC4 PE=2 SV=1	25	46.4	68.119	227.68		234480000	220400000	232450000	517850000	518920000	504240000	181750000	198740000	152860000	281340000	278790000	266860000	509970000	490910000	536580000	237410000	245210000	232390000
P13797;F8W8D8;B7Z6M1;B4DGB4	Plastin-3	PLS3	>P13797 Plastin-3 OS=Homo sapiens GN=PLS3 PE=1 SV=4;>F8W8D8 Plastin-3 OS=Homo sapiens GN=PLS3 PE=4 SV=1;>B7Z6M1 Plastin-3 OS=Homo sapiens GN=PLS3 PE=2 SV=1;>B4DGB4 Plastin-3 OS=Homo sapiens GN=PLS3 PE=2 SV=1	24	46.5	70.81	227.57		651960000	692600000	675400000	302830000	286670000	325230000	216560000	218410000	217450000	974320000	934010000	991240000	482560000	491420000	569590000	339220000	360580000	380950000
B0QY89;Q9Y262;B0QY90	Eukaryotic translation initiation factor 3 subunit L	EIF3L	>B0QY89 Eukaryotic translation initiation factor 3 subunit L OS=Homo sapiens GN=EIF3L PE=3 SV=1;>Q9Y262 Eukaryotic translation initiation factor 3 subunit L OS=Homo sapiens GN=EIF3L PE=1 SV=1;>B0QY90 Eukaryotic translation initiation factor 3 subunit L OS=	21	35.9	70.901	226.75		674870000	747980000	712440000	547200000	495580000	513590000	264870000	298850000	258590000	643070000	640620000	661900000	496420000	473830000	510730000	233880000	231200000	246950000
O75369;E7EN95	Filamin-B	FLNB	>O75369 Filamin-B OS=Homo sapiens GN=FLNB PE=1 SV=2;>E7EN95 Filamin-B OS=Homo sapiens GN=FLNB PE=4 SV=1	58	34.2	278.16	226.57		520830000	504850000	533630000	330490000	309620000	296350000	125340000	121890000	149960000	320460000	339830000	361000000	263470000	255180000	242560000	119520000	113220000	115170000
P17302	Gap junction alpha-1 protein	GJA1	>P17302 Gap junction alpha-1 protein OS=Homo sapiens GN=GJA1 PE=1 SV=2	14	45.5	43.008	226.3		55876000	56432000	53931000	114220000	98464000	91982000	1254700000	1254000000	1304900000	69699000	109090000	92789000	57000000	62324000	53084000	1136900000	1266100000	1262800000
Q9NR45	Sialic acid synthase	NANS	>Q9NR45 Sialic acid synthase OS=Homo sapiens GN=NANS PE=1 SV=2	16	55.4	40.307	226.18		268310000	268550000	269020000	339660000	366740000	346270000	107360000	94361000	105990000	360320000	362900000	375970000	296220000	294860000	295510000	187970000	155020000	156150000
P00505;E7ERW2	Aspartate aminotransferase, mitochondrial	GOT2	>P00505 Aspartate aminotransferase, mitochondrial OS=Homo sapiens GN=GOT2 PE=1 SV=3;>E7ERW2 Aspartate aminotransferase OS=Homo sapiens GN=GOT2 PE=3 SV=1	24	60.7	47.517	226.05		528510000	549670000	539900000	642100000	571340000	671100000	2460800000	2807400000	2501600000	214690000	177260000	201810000	552370000	559740000	639210000	2618700000	2678600000	2860500000
O15382;B3KSI3;M0QXF9;M0QZ10;M0QZP4	Branched-chain-amino-acid aminotransferase, mitochondrial;Branched-chain-amino-acid aminotransferase	BCAT2	>O15382 Branched-chain-amino-acid aminotransferase, mitochondrial OS=Homo sapiens GN=BCAT2 PE=1 SV=2;>B3KSI3 Branched-chain-amino-acid aminotransferase OS=Homo sapiens GN=BCAT2 PE=2 SV=1;>M0QXF9 Branched-chain-amino-acid aminotransferase (Fragment) OS=Homo	16	49	44.287	225.5		96641000	95925000	98096000	111230000	128250000	128110000	212490000	251210000	221810000	45631000	44183000	39963000	127310000	119140000	137980000	468540000	494440000	522760000
Q9UBB4	Ataxin-10	ATXN10	>Q9UBB4 Ataxin-10 OS=Homo sapiens GN=ATXN10 PE=1 SV=1	23	58.3	53.488	225.13		421150000	467280000	442770000	568570000	572160000	570990000	158600000	187790000	167050000	295840000	339210000	311720000	535610000	505570000	542490000	189190000	172810000	165900000
Q02880;E9PCY5	DNA topoisomerase 2-beta;DNA topoisomerase 2	TOP2B	>Q02880 DNA topoisomerase 2-beta OS=Homo sapiens GN=TOP2B PE=1 SV=3;>E9PCY5 DNA topoisomerase 2 (Fragment) OS=Homo sapiens GN=TOP2B PE=3 SV=1	48	33	183.26	224.74		159120000	181600000	157090000	212970000	228080000	215680000	980210000	976180000	986130000	152680000	157390000	173290000	207280000	218010000	226510000	950470000	886630000	889320000
Q14166	Tubulin--tyrosine ligase-like protein 12	TTLL12	>Q14166 Tubulin--tyrosine ligase-like protein 12 OS=Homo sapiens GN=TTLL12 PE=1 SV=2	24	53.6	74.403	224.26		243790000	248660000	256740000	714370000	691700000	736460000	187330000	200010000	184430000	198060000	183620000	206570000	585950000	609300000	637330000	195340000	199830000	207010000
P51654;H0Y3U6	Glypican-3;Secreted glypican-3	GPC3	>P51654 Glypican-3 OS=Homo sapiens GN=GPC3 PE=1 SV=1;>H0Y3U6 Secreted glypican-3 (Fragment) OS=Homo sapiens GN=GPC3 PE=3 SV=1	19	37.8	65.562	224.24		20501000000	21309000000	20747000000	26319000	36793000	11276000	126320000	102190000	135170000	12222000000	13733000000	12635000000	9972700	6602000	5807800	94144000	99187000	45085000
O43396;K7ER96;G3V1K0	Thioredoxin-like protein 1	TXNL1	>O43396 Thioredoxin-like protein 1 OS=Homo sapiens GN=TXNL1 PE=1 SV=3;>K7ER96 Thioredoxin-like protein 1 (Fragment) OS=Homo sapiens GN=TXNL1 PE=4 SV=1;>G3V1K0 Thioredoxin-like 1, isoform CRA_b OS=Homo sapiens GN=TXNL1 PE=4 SV=1	15	74.4	32.251	224.05		352980000	371500000	385500000	752780000	704420000	715920000	206700000	244700000	210880000	392430000	370790000	373640000	756270000	734790000	745230000	284990000	296860000	293090000
Q00341;H0Y394	Vigilin	HDLBP	>Q00341 Vigilin OS=Homo sapiens GN=HDLBP PE=1 SV=2;>H0Y394 Vigilin (Fragment) OS=Homo sapiens GN=HDLBP PE=4 SV=1	41	42.4	141.45	223.71		194660000	200800000	186580000	1038000000	1077900000	1135500000	348410000	362140000	350530000	195250000	172780000	177560000	1017800000	1048500000	1049800000	461710000	509870000	470970000
Q969V3;K7ELZ9;K7ENM2	Nicalin	NCLN	>Q969V3 Nicalin OS=Homo sapiens GN=NCLN PE=1 SV=2;>K7ELZ9 Nicalin (Fragment) OS=Homo sapiens GN=NCLN PE=4 SV=1;>K7ENM2 Nicalin (Fragment) OS=Homo sapiens GN=NCLN PE=4 SV=1	20	41.7	62.974	223.67		113880000	106640000	105910000	98800000	96043000	107640000	513390000	490360000	465660000	45714000	53241000	51166000	78073000	75624000	83368000	446310000	458300000	481870000
B1AK87;B1AK88;F6USW4		CAPZB	>B1AK87 Capping protein (Actin filament) muscle Z-line, beta, isoform CRA_a OS=Homo sapiens GN=CAPZB PE=4 SV=1;>B1AK88 Capping protein (Actin filament) muscle Z-line, beta, isoform CRA_d OS=Homo sapiens GN=CAPZB PE=4 SV=1;>F6USW4 F-actin-capping protein su	19	60.4	29.295	223.15		1738500000	1866200000	1809300000	657830000	585950000	589030000	488820000	542150000	515630000	1886800000	1773000000	1711000000	604490000	591440000	614440000	499640000	516460000	510930000
J3QT28;O43684;B4DDM6	Mitotic checkpoint protein BUB3	BUB3	>J3QT28 Mitotic checkpoint protein BUB3 (Fragment) OS=Homo sapiens GN=BUB3 PE=4 SV=1;>O43684 Mitotic checkpoint protein BUB3 OS=Homo sapiens GN=BUB3 PE=1 SV=1;>B4DDM6 Mitotic checkpoint protein BUB3 OS=Homo sapiens GN=BUB3 PE=2 SV=1	13	64	31.703	222.25		657350000	669510000	660780000	368540000	359090000	370730000	430090000	448880000	414510000	772860000	815620000	794060000	446900000	437960000	467280000	452980000	439550000	411680000
E9PKG1;H7C2I1;Q99873;E9PIX6;E9PQ98;H0YDE4;E9PNR9	Protein arginine N-methyltransferase 1	PRMT1	>E9PKG1 Protein arginine N-methyltransferase 1 OS=Homo sapiens GN=PRMT1 PE=4 SV=1;>H7C2I1 Protein arginine N-methyltransferase 1 OS=Homo sapiens GN=PRMT1 PE=4 SV=1;>Q99873 Protein arginine N-methyltransferase 1 OS=Homo sapiens GN=PRMT1 PE=1 SV=2;>E9PIX6 Pr	23	69.5	37.709	222.03		2500500000	2721600000	2693400000	2352800000	2183700000	2332000000	940410000	1113100000	980300000	2881600000	2581000000	2969900000	2284500000	2324400000	2736400000	882300000	951930000	980320000
P39748;I3L3E9	Flap endonuclease 1	FEN1	>P39748 Flap endonuclease 1 OS=Homo sapiens GN=FEN1 PE=1 SV=1;>I3L3E9 Flap endonuclease 1 (Fragment) OS=Homo sapiens GN=FEN1 PE=4 SV=1	13	49.5	42.592	221.36		291850000	297730000	259360000	656570000	554290000	638970000	256440000	311500000	270220000	288040000	246140000	287020000	524850000	551390000	536330000	363000000	281330000	303300000
Q9BXP5;H7C3A1	Serrate RNA effector molecule homolog	SRRT	>Q9BXP5 Serrate RNA effector molecule homolog OS=Homo sapiens GN=SRRT PE=1 SV=1;>H7C3A1 Serrate RNA effector molecule homolog (Fragment) OS=Homo sapiens GN=SRRT PE=4 SV=1	24	30.7	100.67	220.7		224540000	209350000	199820000	375110000	362020000	341810000	218560000	188440000	208600000	177970000	188130000	189740000	409530000	394910000	372690000	254730000	226580000	267470000
Q9BQT9	Calsyntenin-3	CLSTN3	>Q9BQT9 Calsyntenin-3 OS=Homo sapiens GN=CLSTN3 PE=1 SV=1	25	35.3	106.1	220.45		70769000	66931000	68942000	1464300	891720	794550	0	0	0	1795300000	1758800000	1497300000	0	0	0	0	2971200	6957500
P32969;H0Y9V9;D6RAN4;E7ESE0	60S ribosomal protein L9	RPL9	>P32969 60S ribosomal protein L9 OS=Homo sapiens GN=RPL9 PE=1 SV=1;>H0Y9V9 60S ribosomal protein L9 (Fragment) OS=Homo sapiens GN=RPL9 PE=4 SV=1;>D6RAN4 60S ribosomal protein L9 (Fragment) OS=Homo sapiens GN=RPL9 PE=4 SV=1;>E7ESE0 60S ribosomal protein L9	10	65.1	21.863	219.61		106910000	109300000	94861000	738420000	784050000	747090000	869030000	880480000	843690000	101750000	114710000	105480000	748570000	785950000	680450000	972340000	833740000	933820000
P60891;B1ALA9;B4DNL6	Ribose-phosphate pyrophosphokinase 1	PRPS1	>P60891 Ribose-phosphate pyrophosphokinase 1 OS=Homo sapiens GN=PRPS1 PE=1 SV=2;>B1ALA9 Ribose-phosphate pyrophosphokinase 1 OS=Homo sapiens GN=PRPS1 PE=4 SV=1;>B4DNL6 Ribose-phosphate pyrophosphokinase 1 OS=Homo sapiens GN=PRPS1 PE=2 SV=1	16	56	34.834	219.41		364680000	403380000	391050000	923140000	905400000	1039300000	338610000	313750000	341920000	319670000	303630000	293200000	790070000	835880000	869450000	345830000	307290000	336140000
Q08945	FACT complex subunit SSRP1	SSRP1	>Q08945 FACT complex subunit SSRP1 OS=Homo sapiens GN=SSRP1 PE=1 SV=1	22	36.7	81.074	219.24		949000000	1034900000	955660000	320840000	296440000	385640000	1389100000	1552500000	1411700000	882830000	848490000	908860000	353130000	374300000	390200000	1315900000	1377100000	1491200000
P43686	26S protease regulatory subunit 6B	PSMC4	>P43686 26S protease regulatory subunit 6B OS=Homo sapiens GN=PSMC4 PE=1 SV=2	19	54.3	47.366	219.23		264880000	237280000	250070000	367870000	398930000	381370000	194110000	174590000	189580000	298070000	322250000	318970000	287960000	279090000	254050000	181430000	198800000	189290000
Q14258	E3 ubiquitin/ISG15 ligase TRIM25	TRIM25	>Q14258 E3 ubiquitin/ISG15 ligase TRIM25 OS=Homo sapiens GN=TRIM25 PE=1 SV=2	19	40.6	70.973	218.87		85414000	82027000	69116000	352890000	324340000	353890000	217430000	235340000	228830000	71970000	51541000	77991000	413030000	397420000	434290000	213840000	235920000	237250000
Q9Y4K0	Lysyl oxidase homolog 2	LOXL2	>Q9Y4K0 Lysyl oxidase homolog 2 OS=Homo sapiens GN=LOXL2 PE=1 SV=1	29	45.3	86.724	218.77		2056200000	2173800000	2044100000	1009200	913850	667910	923670	489530	1052400	1331400000	1316700000	796900000	754180	0	2622000	900040	739790	602690
R4GNH3;P17980;E9PM69;E9PMD8;E9PKD5;E9PN50	26S protease regulatory subunit 6A	PSMC3	>R4GNH3 26S protease regulatory subunit 6A OS=Homo sapiens GN=PSMC3 PE=4 SV=1;>P17980 26S protease regulatory subunit 6A OS=Homo sapiens GN=PSMC3 PE=1 SV=3;>E9PM69 26S protease regulatory subunit 6A OS=Homo sapiens GN=PSMC3 PE=4 SV=1;>E9PMD8 26S protease r	21	61.9	47.352	216.66		363420000	355580000	340410000	543640000	662430000	634950000	210440000	200130000	198220000	393430000	415400000	387910000	435370000	434840000	429430000	281860000	234040000	255540000
P07237;F5H8J2;H7BZ94;H0Y3Z3	Protein disulfide-isomerase	P4HB	>P07237 Protein disulfide-isomerase OS=Homo sapiens GN=P4HB PE=1 SV=3;>F5H8J2 Uncharacterized protein OS=Homo sapiens GN=P4HB PE=3 SV=1;>H7BZ94 Protein disulfide-isomerase OS=Homo sapiens GN=P4HB PE=3 SV=2;>H0Y3Z3 Protein disulfide-isomerase (Fragment) OS=	27	54.1	57.116	216.11		538230000	537150000	554330000	750330000	747300000	760730000	1350200000	1307300000	1301200000	528620000	606800000	584970000	884930000	887790000	889900000	2229100000	2456700000	2468200000
Q00325;F8VVM2	Phosphate carrier protein, mitochondrial	SLC25A3	>Q00325 Phosphate carrier protein, mitochondrial OS=Homo sapiens GN=SLC25A3 PE=1 SV=2;>F8VVM2 Phosphate carrier protein, mitochondrial OS=Homo sapiens GN=SLC25A3 PE=3 SV=1	12	33.1	40.094	216.1		263850000	289880000	277880000	295970000	296370000	276780000	2402100000	2473000000	2380000000	102940000	125090000	121930000	312010000	338140000	342750000	2503900000	2897700000	2569400000
B4DNJ6;Q9Y3F4;B0AZV0	Serine-threonine kinase receptor-associated protein	STRAP	>B4DNJ6 Serine-threonine kinase receptor-associated protein OS=Homo sapiens GN=STRAP PE=2 SV=1;>Q9Y3F4 Serine-threonine kinase receptor-associated protein OS=Homo sapiens GN=STRAP PE=1 SV=1;>B0AZV0 Serine-threonine kinase receptor-associated protein OS=Hom	18	60.1	39.777	216.07		770990000	820080000	804380000	1017400000	961480000	983860000	427650000	500290000	469350000	734560000	721480000	731620000	835190000	874970000	923920000	410340000	494160000	455530000
P31946	14-3-3 protein beta/alpha;14-3-3 protein beta/alpha, N-terminally processed	YWHAB	>P31946 14-3-3 protein beta/alpha OS=Homo sapiens GN=YWHAB PE=1 SV=3	7	43.1	28.082	215.62		286760000	293350000	273410000	578470000	664070000	543260000	458820000	393310000	437080000	170860000	200950000	182540000	545310000	511140000	487610000	527120000	449130000	426890000
Q9P2B2	Prostaglandin F2 receptor negative regulator	PTGFRN	>Q9P2B2 Prostaglandin F2 receptor negative regulator OS=Homo sapiens GN=PTGFRN PE=1 SV=2	36	43.9	98.555	215.45		1124000000	1169900000	1206700000	25473000	13220000	21821000	158860000	110260000	200930000	3050200000	2986400000	3069600000	41913000	27822000	37666000	251470000	265760000	263610000
P37198;M0QXN5	Nuclear pore glycoprotein p62	NUP62	>P37198 Nuclear pore glycoprotein p62 OS=Homo sapiens GN=NUP62 PE=1 SV=3;>M0QXN5 Nuclear pore glycoprotein p62 OS=Homo sapiens GN=NUP62 PE=4 SV=1	9	24.7	53.254	215.05		627410000	653640000	682290000	53028000	52367000	79202000	482490000	469310000	424730000	599430000	649560000	607550000	70546000	59096000	81608000	507800000	483950000	552790000
R4GMR5;P48556;K7EJR3;K7EJC1	26S proteasome non-ATPase regulatory subunit 8	PSMD8	>R4GMR5 26S proteasome non-ATPase regulatory subunit 8 OS=Homo sapiens GN=PSMD8 PE=4 SV=1;>P48556 26S proteasome non-ATPase regulatory subunit 8 OS=Homo sapiens GN=PSMD8 PE=1 SV=2;>K7EJR3 26S proteasome non-ATPase regulatory subunit 8 (Fragment) OS=Homo sa	7	31	32.551	215.01		134740000	144510000	140390000	303500000	267310000	281200000	152140000	175170000	154600000	87513000	80118000	90034000	220430000	253540000	274350000	105000000	137460000	144460000
O00299	Chloride intracellular channel protein 1	CLIC1	>O00299 Chloride intracellular channel protein 1 OS=Homo sapiens GN=CLIC1 PE=1 SV=4	16	82.6	26.922	214.63		1534700000	1509100000	1516900000	2266400000	2619600000	2403800000	1036600000	1088000000	1024200000	1279200000	1343800000	1376700000	2289600000	2351000000	2286700000	1035000000	1054300000	1207900000
P05455;E7ERC4	Lupus La protein	SSB	>P05455 Lupus La protein OS=Homo sapiens GN=SSB PE=1 SV=2;>E7ERC4 Lupus La protein (Fragment) OS=Homo sapiens GN=SSB PE=4 SV=1	29	57.6	46.836	214.63		893010000	924550000	916090000	860610000	821690000	889480000	456530000	526710000	472050000	781580000	853890000	798260000	766670000	776090000	773960000	458850000	605340000	530730000
P62917;E9PKU4;E9PKZ0;G3V1A1	60S ribosomal protein L8	RPL8	>P62917 60S ribosomal protein L8 OS=Homo sapiens GN=RPL8 PE=1 SV=2;>E9PKU4 60S ribosomal protein L8 (Fragment) OS=Homo sapiens GN=RPL8 PE=4 SV=1;>E9PKZ0 60S ribosomal protein L8 (Fragment) OS=Homo sapiens GN=RPL8 PE=4 SV=1;>G3V1A1 60S ribosomal protein L8	13	52.9	28.024	213.62		62817000	63059000	93414000	1088700000	1208900000	1132900000	690960000	736080000	678500000	36889000	48986000	76561000	836950000	858210000	795090000	865810000	925490000	841490000
P11766;H0YAG8	Alcohol dehydrogenase class-3	ADH5	>P11766 Alcohol dehydrogenase class-3 OS=Homo sapiens GN=ADH5 PE=1 SV=4;>H0YAG8 Alcohol dehydrogenase class-3 (Fragment) OS=Homo sapiens GN=ADH5 PE=3 SV=1	17	53.7	39.724	213.53		690840000	754050000	744390000	1130600000	1016600000	1137100000	559040000	606240000	561300000	656410000	629320000	613460000	944190000	989480000	1071000000	513490000	550090000	573770000
Q01780;B4DKG8	Exosome component 10	EXOSC10	>Q01780 Exosome component 10 OS=Homo sapiens GN=EXOSC10 PE=1 SV=2;>B4DKG8 Exosome component 10 OS=Homo sapiens GN=EXOSC10 PE=2 SV=1	29	43.2	100.83	212.59		185390000	180410000	169150000	432580000	430300000	525380000	192310000	187470000	184940000	192540000	175270000	152480000	372210000	391010000	401910000	201200000	184600000	208230000
Q15020;B7ZKM0	Squamous cell carcinoma antigen recognized by T-cells 3	SART3	>Q15020 Squamous cell carcinoma antigen recognized by T-cells 3 OS=Homo sapiens GN=SART3 PE=1 SV=1;>B7ZKM0 SART3 protein OS=Homo sapiens GN=SART3 PE=2 SV=1	32	38	109.93	211.72		315500000	322600000	309060000	438950000	412240000	474240000	210100000	184970000	185980000	245080000	231270000	233230000	497610000	477540000	509360000	162620000	171410000	183310000
P12109	Collagen alpha-1(VI) chain	COL6A1	>P12109 Collagen alpha-1(VI) chain OS=Homo sapiens GN=COL6A1 PE=1 SV=3	24	37.8	108.53	211.42		1040400000	1127300000	1156800000	930820	1097100	1442400	2317200	3201700	2114600	654250000	589920000	436820000	3002800	0	612660	1314200	2117000	1646200
P00761;CON__P00761			>P00761 TRYP_PIG Trypsin OS=Sus scrofa PE=1 SV=1;>P00761 SWISS-PROT:P00761|TRYP_PIG Trypsin - Sus scrofa (Pig).	7	43.3	24.409	211.4		5366100000	5961400000	5607800000	1696400000	1540600000	1888700000	9691300000	10370000000	9426300000	5448200000	5756000000	5167100000	3158600000	3239400000	3562500000	7393100000	7818700000	8368900000
P12268;H0Y4R1	Inosine-5-monophosphate dehydrogenase 2	IMPDH2	>P12268 Inosine-5-monophosphate dehydrogenase 2 OS=Homo sapiens GN=IMPDH2 PE=1 SV=2;>H0Y4R1 Inosine-5-monophosphate dehydrogenase 2 (Fragment) OS=Homo sapiens GN=IMPDH2 PE=3 SV=1	21	50.4	55.804	211.37		173240000	207790000	193990000	1024100000	915370000	1047100000	418940000	464090000	402240000	186160000	177020000	192040000	471310000	450900000	505320000	496240000	447680000	462730000
Q00839	Heterogeneous nuclear ribonucleoprotein U	HNRNPU	>Q00839 Heterogeneous nuclear ribonucleoprotein U OS=Homo sapiens GN=HNRNPU PE=1 SV=6	29	40.6	90.583	210.54		861480000	926700000	831800000	9047400000	9283100000	8938100000	2928800000	2739800000	2808900000	915040000	945360000	954170000	8861400000	8931600000	9235500000	3562600000	3778200000	3581700000
P43304;F8W6E4	Glycerol-3-phosphate dehydrogenase, mitochondrial	GPD2	>P43304 Glycerol-3-phosphate dehydrogenase, mitochondrial OS=Homo sapiens GN=GPD2 PE=1 SV=3;>F8W6E4 Glycerol-3-phosphate dehydrogenase, mitochondrial OS=Homo sapiens GN=GPD2 PE=4 SV=1	30	48.8	80.852	210.41		67720000	94167000	93745000	85488000	112290000	93445000	679110000	719140000	728520000	42516000	29400000	34622000	135250000	140800000	148970000	1037300000	996530000	1022500000
P61221;D6R9I9	ATP-binding cassette sub-family E member 1	ABCE1	>P61221 ATP-binding cassette sub-family E member 1 OS=Homo sapiens GN=ABCE1 PE=1 SV=1;>D6R9I9 ATP-binding cassette sub-family E member 1 OS=Homo sapiens GN=ABCE1 PE=4 SV=1	18	37.2	67.314	210.06		336630000	325840000	315730000	459990000	442110000	440100000	342070000	359820000	356080000	400370000	377860000	385760000	441710000	442700000	461080000	387220000	349310000	346510000
P43034	Platelet-activating factor acetylhydrolase IB subunit alpha	PAFAH1B1	>P43034 Platelet-activating factor acetylhydrolase IB subunit alpha OS=Homo sapiens GN=PAFAH1B1 PE=1 SV=2	22	65.4	46.637	209.68		687280000	709140000	726420000	285100000	240650000	275410000	245830000	281540000	257250000	837240000	919200000	897830000	304170000	299690000	331710000	252840000	286690000	267240000
Q9BTE3	Mini-chromosome maintenance complex-binding protein	MCMBP	>Q9BTE3 Mini-chromosome maintenance complex-binding protein OS=Homo sapiens GN=MCMBP PE=1 SV=2	23	45.3	72.979	209.39		327350000	375770000	329890000	266650000	221050000	279030000	145980000	184830000	135950000	295390000	306670000	327620000	285940000	258180000	299870000	161080000	160480000	174070000
P14868;Q68CR9	Aspartate--tRNA ligase, cytoplasmic	DARS	>P14868 Aspartate--tRNA ligase, cytoplasmic OS=Homo sapiens GN=DARS PE=1 SV=2;>Q68CR9 Aspartate--tRNA ligase, cytoplasmic OS=Homo sapiens GN=DKFZp781B11202 PE=2 SV=1	28	62.5	57.136	209.26		538490000	582490000	535320000	1235800000	1145800000	1279700000	527430000	569230000	539670000	574620000	542610000	569670000	1149500000	1184900000	1282400000	504010000	528230000	564790000
P36507	Dual specificity mitogen-activated protein kinase kinase 2	MAP2K2	>P36507 Dual specificity mitogen-activated protein kinase kinase 2 OS=Homo sapiens GN=MAP2K2 PE=1 SV=1	21	48.8	44.424	208.83		46700000	53999000	26636000	385120000	387280000	371850000	94078000	92442000	90876000	42361000	13461000	14480000	304640000	313930000	339480000	84483000	131030000	105780000
Q9Y570;J3QT22	Protein phosphatase methylesterase 1	PPME1	>Q9Y570 Protein phosphatase methylesterase 1 OS=Homo sapiens GN=PPME1 PE=1 SV=3;>J3QT22 Protein phosphatase methylesterase 1 OS=Homo sapiens GN=PPME1 PE=3 SV=1	19	52.6	42.315	208.81		767540000	834520000	822330000	427870000	387460000	446060000	204130000	193220000	191580000	775150000	784590000	827490000	375770000	398250000	392220000	220450000	220410000	235430000
P22307;E9PLD1	Non-specific lipid-transfer protein	SCP2	>P22307 Non-specific lipid-transfer protein OS=Homo sapiens GN=SCP2 PE=1 SV=2;>E9PLD1 Non-specific lipid-transfer protein OS=Homo sapiens GN=SCP2 PE=3 SV=1	20	46.1	58.993	208.59		36068000	21712000	11700000	304730000	267730000	335700000	528260000	563950000	500090000	46348000	8927400	9275500	168820000	291110000	266290000	472280000	466540000	511860000
P30566;E7ERF4	Adenylosuccinate lyase	ADSL	>P30566 Adenylosuccinate lyase OS=Homo sapiens GN=ADSL PE=1 SV=2;>E7ERF4 Adenylosuccinate lyase OS=Homo sapiens GN=ADSL PE=4 SV=1	16	48.6	54.889	208.2		584270000	618140000	587250000	436120000	492490000	440230000	154660000	154440000	147230000	616390000	637070000	593240000	339430000	349680000	325420000	147610000	150800000	157580000
P17174;B7Z7E9	Aspartate aminotransferase, cytoplasmic	GOT1	>P17174 Aspartate aminotransferase, cytoplasmic OS=Homo sapiens GN=GOT1 PE=1 SV=3;>B7Z7E9 Aspartate aminotransferase OS=Homo sapiens GN=GOT1 PE=2 SV=1	16	54.7	46.247	208.14		436140000	430340000	418750000	305190000	338360000	338450000	76116000	89183000	73121000	362290000	373240000	394440000	301980000	298270000	346770000	200550000	188530000	173930000
Q12905	Interleukin enhancer-binding factor 2	ILF2	>Q12905 Interleukin enhancer-binding factor 2 OS=Homo sapiens GN=ILF2 PE=1 SV=2	18	54.9	43.062	207.63		2752500000	2923700000	2859500000	1501600000	1360700000	1657700000	1062800000	1109700000	1072700000	2745800000	2743500000	2798300000	1353600000	1405200000	1431500000	972660000	929830000	1058400000
O75874	Isocitrate dehydrogenase [NADP] cytoplasmic	IDH1	>O75874 Isocitrate dehydrogenase [NADP] cytoplasmic OS=Homo sapiens GN=IDH1 PE=1 SV=2	18	51.4	46.659	207.56		872030000	881740000	853730000	503440000	488520000	534330000	300130000	260090000	268370000	694160000	673450000	669940000	386610000	397280000	460740000	239290000	241500000	250130000
CON__P34955			>P34955 SWISS-PROT:P34955 (Bos taurus) Alpha-1-antiproteinase precursor	24	46.2	46.103	207.46		19605000000	19802000000	22567000000	361480	142890	261350	817150	719070	548780	25973000000	27565000000	28446000000	170720	112520	242320	527870	455770	109520
P41091;Q2VIR3;F8W810	Eukaryotic translation initiation factor 2 subunit 3;Putative eukaryotic translation initiation factor 2 subunit 3-like protein	EIF2S3;EIF2S3L	>P41091 Eukaryotic translation initiation factor 2 subunit 3 OS=Homo sapiens GN=EIF2S3 PE=1 SV=3;>Q2VIR3 Putative eukaryotic translation initiation factor 2 subunit 3-like protein OS=Homo sapiens GN=EIF2S3L PE=5 SV=2;>F8W810 Uncharacterized protein OS=Homo	20	50.6	51.109	207.45		1573100000	1689100000	1611800000	485990000	445860000	432060000	1131200000	1274700000	1130300000	1593000000	1677200000	1585000000	455880000	482260000	501470000	901720000	973060000	994810000
B4DQJ8;P52209;F5H7U0	6-phosphogluconate dehydrogenase, decarboxylating	PGD	>B4DQJ8 6-phosphogluconate dehydrogenase, decarboxylating OS=Homo sapiens GN=PGD PE=2 SV=1;>P52209 6-phosphogluconate dehydrogenase, decarboxylating OS=Homo sapiens GN=PGD PE=1 SV=3;>F5H7U0 6-phosphogluconate dehydrogenase, decarboxylating OS=Homo sapiens	20	58.1	51.872	207.43		2323100000	2466200000	2458700000	1548500000	1490800000	1522200000	758250000	771360000	776470000	2517200000	2455500000	2516500000	1605500000	1644300000	1708200000	871670000	908960000	855480000
Q9BSJ8	Extended synaptotagmin-1	ESYT1	>Q9BSJ8 Extended synaptotagmin-1 OS=Homo sapiens GN=ESYT1 PE=1 SV=1	26	33.1	122.85	207.03		204830000	206520000	207380000	435460000	452740000	459470000	350230000	393370000	392600000	133230000	160980000	141670000	288230000	286750000	257890000	375440000	367990000	365110000
P08574	Cytochrome c1, heme protein, mitochondrial	CYC1	>P08574 Cytochrome c1, heme protein, mitochondrial OS=Homo sapiens GN=CYC1 PE=1 SV=3	10	37.5	35.422	206.54		66847000	82397000	91976000	106680000	86598000	106700000	729450000	769930000	739350000	37225000	33358000	48907000	102980000	105160000	123050000	665380000	631410000	724300000
P55036;A6PVX3	26S proteasome non-ATPase regulatory subunit 4	PSMD4	>P55036 26S proteasome non-ATPase regulatory subunit 4 OS=Homo sapiens GN=PSMD4 PE=1 SV=1;>A6PVX3 26S proteasome non-ATPase regulatory subunit 4 (Fragment) OS=Homo sapiens GN=PSMD4 PE=4 SV=1	14	45.4	40.736	206.41		93036000	108460000	79431000	398330000	366480000	434220000	150520000	160480000	148540000	67910000	74058000	61876000	331380000	323220000	355140000	178540000	179180000	180850000
J3KNX9;Q92614	Unconventional myosin-XVIIIa	MYO18A	>J3KNX9 Unconventional myosin-XVIIIa OS=Homo sapiens GN=MYO18A PE=4 SV=1;>Q92614 Unconventional myosin-XVIIIa OS=Homo sapiens GN=MYO18A PE=1 SV=3	32	22.9	233.14	206.3		14937000	12449000	9749000	146760000	113080000	91927000	30342000	40361000	50115000	6243300	9007300	0	312260000	298960000	323220000	49077000	50754000	40737000
Q9NS15;E9PKW1	Latent-transforming growth factor beta-binding protein 3	LTBP3	>Q9NS15 Latent-transforming growth factor beta-binding protein 3 OS=Homo sapiens GN=LTBP3 PE=1 SV=4;>E9PKW1 Latent-transforming growth factor beta-binding protein 3 (Fragment) OS=Homo sapiens GN=LTBP3 PE=4 SV=1	30	32.5	139.36	205.86		170540000	416980000	417220000	2341800	0	1498700	0	0	0	753060000	1155300000	1394000000	0	1600100	0	1824000	0	6879900
P11177;C9J634	Pyruvate dehydrogenase E1 component subunit beta, mitochondrial	PDHB	>P11177 Pyruvate dehydrogenase E1 component subunit beta, mitochondrial OS=Homo sapiens GN=PDHB PE=1 SV=3;>C9J634 Pyruvate dehydrogenase E1 component subunit beta, mitochondrial OS=Homo sapiens GN=PDHB PE=4 SV=1	15	57.1	39.233	205.74		8275600	10770000	23936000	454580000	542510000	492730000	815250000	789860000	669150000	15293000	19107000	13546000	544710000	569260000	620210000	1136200000	1119300000	1006600000
Q9BWV1	Brother of CDO	BOC	>Q9BWV1 Brother of CDO OS=Homo sapiens GN=BOC PE=1 SV=1	18	24.8	121.06	205.71		561190000	590890000	607350000	0	0	3795600	0	0	0	757810000	709170000	772950000	0	0	0	0	0	0
P35052;H7C410;H7C024	Glypican-1;Secreted glypican-1	GPC1	>P35052 Glypican-1 OS=Homo sapiens GN=GPC1 PE=1 SV=2;>H7C410 Glypican-1 (Fragment) OS=Homo sapiens GN=GPC1 PE=3 SV=1;>H7C024 Glypican-1 (Fragment) OS=Homo sapiens GN=GPC1 PE=3 SV=1	17	42.5	61.68	205.5		2199600000	2207200000	2102700000	0	0	521530	336820	1183300	1559300	1406600000	1358800000	1423500000	0	0	0	0	1486000	1099600
O00560;B4DHN5;E9PBU7	Syntenin-1	SDCBP	>O00560 Syntenin-1 OS=Homo sapiens GN=SDCBP PE=1 SV=1;>B4DHN5 Syntenin-1 OS=Homo sapiens GN=SDCBP PE=2 SV=1;>E9PBU7 Syntenin-1 OS=Homo sapiens GN=SDCBP PE=4 SV=1	11	64.1	32.444	204.08		388730000	491050000	395480000	4050700	5798300	9102800	20865000	9174000	25025000	994590000	1006600000	1063200000	0	3932000	1778400	37238000	49025000	35057000
A6NHR9;J3KTL8	Structural maintenance of chromosomes flexible hinge domain-containing protein 1	SMCHD1	>A6NHR9 Structural maintenance of chromosomes flexible hinge domain-containing protein 1 OS=Homo sapiens GN=SMCHD1 PE=1 SV=2;>J3KTL8 Structural maintenance of chromosomes flexible hinge domain-containing protein 1 (Fragment) OS=Homo sapiens GN=SMCHD1 PE=4	53	34.9	226.37	203.94		14786000	5484300	20022000	185160000	132840000	153470000	679350000	763450000	845730000	9498600	6220400	12812000	127390000	129590000	96447000	581490000	601040000	551050000
Q08380	Galectin-3-binding protein	LGALS3BP	>Q08380 Galectin-3-binding protein OS=Homo sapiens GN=LGALS3BP PE=1 SV=1	15	28.5	65.33	203.26		200070000	203190000	209010000	0	0	0	0	0	0	1840100000	1843700000	1854900000	0	0	0	0	4209300	0
Q9NR30	Nucleolar RNA helicase 2	DDX21	>Q9NR30 Nucleolar RNA helicase 2 OS=Homo sapiens GN=DDX21 PE=1 SV=5	29	44.3	87.343	203.15		257900000	254840000	246770000	778480000	854240000	771420000	705490000	662100000	713410000	196290000	177810000	200000000	660710000	672010000	674620000	651830000	604380000	619490000
O95433;B4DUR9;H0YJG7;H0YJU2;G3V438	Activator of 90 kDa heat shock protein ATPase homolog 1	AHSA1	>O95433 Activator of 90 kDa heat shock protein ATPase homolog 1 OS=Homo sapiens GN=AHSA1 PE=1 SV=1;>B4DUR9 Activator of 90 kDa heat shock protein ATPase homolog 1 OS=Homo sapiens GN=AHSA1 PE=2 SV=1;>H0YJG7 Activator of 90 kDa heat shock protein ATPase homo	18	64.2	38.274	202.62		606190000	611520000	591860000	664510000	644750000	644990000	234800000	263590000	233760000	571660000	538410000	575750000	472060000	468620000	506990000	264110000	264820000	273010000
P54886	Delta-1-pyrroline-5-carboxylate synthase;Glutamate 5-kinase;Gamma-glutamyl phosphate reductase	ALDH18A1	>P54886 Delta-1-pyrroline-5-carboxylate synthase OS=Homo sapiens GN=ALDH18A1 PE=1 SV=2	27	44.7	87.301	201.55		4887800	13315000	5211600	231290000	223270000	265400000	373860000	366630000	358680000	0	7537200	4034000	177610000	179420000	129900000	423990000	401040000	413750000
H3BR35;P15170	Eukaryotic peptide chain release factor GTP-binding subunit ERF3A	GSPT1	>H3BR35 Eukaryotic peptide chain release factor GTP-binding subunit ERF3A (Fragment) OS=Homo sapiens GN=GSPT1 PE=4 SV=1;>P15170 Eukaryotic peptide chain release factor GTP-binding subunit ERF3A OS=Homo sapiens GN=GSPT1 PE=1 SV=1	19	45.7	52.832	201.09		210130000	207230000	208130000	526590000	483720000	554780000	220910000	248420000	211290000	216070000	210290000	212970000	411680000	440690000	477430000	219750000	234390000	215090000
P07225;G5E9F8	Vitamin K-dependent protein S	PROS1	>P07225 Vitamin K-dependent protein S OS=Homo sapiens GN=PROS1 PE=1 SV=1;>G5E9F8 Protein S (Alpha), isoform CRA_b OS=Homo sapiens GN=PROS1 PE=4 SV=1	19	37.7	75.122	200.91		774610000	262490000	580930000	1495200	2182400	1446900	0	1350500	1231900	1575500000	1564400000	1410800000	1055000	2039000	1052100	925560	1175200	0
P11387	DNA topoisomerase 1	TOP1	>P11387 DNA topoisomerase 1 OS=Homo sapiens GN=TOP1 PE=1 SV=2	29	38.2	90.725	200.71		326470000	323380000	322480000	47716000	56356000	46111000	856620000	825990000	851840000	376540000	404340000	386630000	64696000	67735000	70823000	1021200000	917860000	1029000000
O75521;C9J000	Enoyl-CoA delta isomerase 2, mitochondrial	ECI2	>O75521 Enoyl-CoA delta isomerase 2, mitochondrial OS=Homo sapiens GN=ECI2 PE=1 SV=4;>C9J000 Enoyl-CoA delta isomerase 2, mitochondrial OS=Homo sapiens GN=ECI2 PE=4 SV=1	17	60.9	43.585	200.6		14716000	27229000	23674000	259090000	279780000	252150000	682770000	687900000	608960000	5791100	13564000	6199100	282400000	287350000	312880000	855770000	779380000	817070000
CON__P12763			>P12763 SWISS-PROT:P12763 (Bos taurus) Alpha-2-HS-glycoprotein precursor	11	36.2	38.418	200.44		2733400000	2950200000	3129900000	376550	0	1296900	521770	1744000	453140	4026200000	4165000000	3737800000	2082900	2757300	701250	0	619430	535860
P54920;M0R0Y2;M0R2M1;M0R058	Alpha-soluble NSF attachment protein	NAPA	>P54920 Alpha-soluble NSF attachment protein OS=Homo sapiens GN=NAPA PE=1 SV=3;>M0R0Y2 Alpha-soluble NSF attachment protein OS=Homo sapiens GN=NAPA PE=4 SV=1;>M0R2M1 Alpha-soluble NSF attachment protein (Fragment) OS=Homo sapiens GN=NAPA PE=4 SV=1;>M0R058	15	60.3	33.232	200.31		110920000	107750000	110210000	257310000	205790000	279820000	155940000	167440000	150890000	110310000	107150000	109430000	267600000	291660000	294480000	196140000	177680000	186710000
Q9NZI8	Insulin-like growth factor 2 mRNA-binding protein 1	IGF2BP1	>Q9NZI8 Insulin-like growth factor 2 mRNA-binding protein 1 OS=Homo sapiens GN=IGF2BP1 PE=1 SV=2	26	49.4	63.48	200.26		123790000	135160000	129180000	1929500000	1984600000	1964400000	720230000	713050000	704310000	141450000	146440000	159250000	1951800000	1916800000	1878700000	869720000	868610000	879020000
Q14165;F5H1S8	Malectin	MLEC	>Q14165 Malectin OS=Homo sapiens GN=MLEC PE=1 SV=1;>F5H1S8 Malectin (Fragment) OS=Homo sapiens GN=MLEC PE=4 SV=1	15	48.6	32.233	200		89080000	94821000	99216000	92696000	100340000	79404000	293470000	258920000	272240000	36926000	43210000	37487000	96265000	85019000	85200000	335370000	333620000	302180000
Q7Z3K3;F5H8H4	Pogo transposable element with ZNF domain	POGZ	>Q7Z3K3 Pogo transposable element with ZNF domain OS=Homo sapiens GN=POGZ PE=1 SV=2;>F5H8H4 Pogo transposable element with ZNF domain OS=Homo sapiens GN=POGZ PE=4 SV=1	28	28.9	155.34	199.91		83012000	84504000	72825000	270250000	345540000	283990000	127180000	141380000	145020000	104640000	94989000	78088000	240190000	218940000	243960000	263940000	229430000	230210000
J3KR44;Q96FW1;F5GYN4;F5H6Q1;F5GYJ8;F5H3F0	Ubiquitin thioesterase OTUB1	OTUB1	>J3KR44 Ubiquitin thioesterase OTUB1 OS=Homo sapiens GN=OTUB1 PE=4 SV=1;>Q96FW1 Ubiquitin thioesterase OTUB1 OS=Homo sapiens GN=OTUB1 PE=1 SV=2;>F5GYN4 Ubiquitin thioesterase OTUB1 OS=Homo sapiens GN=OTUB1 PE=4 SV=1;>F5H6Q1 Ubiquitin thioesterase OTUB1 OS=	13	48.7	35.214	199.74		785120000	854770000	823650000	927090000	865670000	886640000	303430000	342670000	314130000	772470000	810160000	758790000	840250000	872840000	896600000	286770000	308530000	321100000
P35613;I3L192	Basigin	BSG	>P35613 Basigin OS=Homo sapiens GN=BSG PE=1 SV=2;>I3L192 Basigin (Fragment) OS=Homo sapiens GN=BSG PE=4 SV=1	9	33.8	42.2	199.58		106590000	112710000	107640000	29292000	29371000	27170000	466040000	513680000	465410000	102830000	98094000	97715000	23872000	26047000	30885000	348460000	484550000	393140000
O95831;E9PMA0	Apoptosis-inducing factor 1, mitochondrial	AIFM1	>O95831 Apoptosis-inducing factor 1, mitochondrial OS=Homo sapiens GN=AIFM1 PE=1 SV=1;>E9PMA0 Apoptosis-inducing factor 1, mitochondrial OS=Homo sapiens GN=AIFM1 PE=4 SV=1	21	37.8	66.9	199.15		367160000	344580000	336660000	141620000	128880000	117500000	732930000	756010000	760290000	257220000	275220000	244410000	129100000	127210000	125600000	825360000	765800000	769770000
Q12788;J3KNP2	Transducin beta-like protein 3	TBL3	>Q12788 Transducin beta-like protein 3 OS=Homo sapiens GN=TBL3 PE=1 SV=2;>J3KNP2 Transducin beta-like protein 3 (Fragment) OS=Homo sapiens GN=TBL3 PE=4 SV=1	26	46.4	89.034	197.81		27370000	15768000	28809000	160110000	171690000	170470000	473180000	462730000	466560000	21555000	13443000	21258000	161760000	160100000	147240000	448130000	390670000	383940000
F5GWX5;Q14839	Chromodomain-helicase-DNA-binding protein 4	CHD4	>F5GWX5 Chromodomain-helicase-DNA-binding protein 4 OS=Homo sapiens GN=CHD4 PE=4 SV=1;>Q14839 Chromodomain-helicase-DNA-binding protein 4 OS=Homo sapiens GN=CHD4 PE=1 SV=2	51	36.4	217.1	197.06		282620000	243330000	290310000	271720000	271400000	277040000	291640000	269250000	269400000	317760000	344380000	332990000	266520000	256800000	276970000	351370000	322580000	356510000
P17655	Calpain-2 catalytic subunit	CAPN2	>P17655 Calpain-2 catalytic subunit OS=Homo sapiens GN=CAPN2 PE=1 SV=6	22	44.6	79.994	197.02		232890000	247300000	254080000	367190000	348830000	364420000	152710000	183840000	153770000	247300000	232160000	216460000	286860000	292850000	316370000	183780000	182730000	185410000
P51148;K7ERI8;K7ERQ8;F8VVK3;K7ENY4	Ras-related protein Rab-5C	RAB5C	>P51148 Ras-related protein Rab-5C OS=Homo sapiens GN=RAB5C PE=1 SV=2;>K7ERI8 Uncharacterized protein OS=Homo sapiens PE=3 SV=1;>K7ERQ8 Uncharacterized protein (Fragment) OS=Homo sapiens PE=3 SV=1;>F8VVK3 Ras-related protein Rab-5C (Fragment) OS=Homo sapie	8	61.6	23.482	196.73		112650000	113390000	83000000	121560000	107340000	120870000	320220000	356990000	340660000	74911000	81388000	74598000	97856000	113090000	109160000	312020000	275890000	307320000
P53992;E7EP00;G5EA31	Protein transport protein Sec24C	SEC24C	>P53992 Protein transport protein Sec24C OS=Homo sapiens GN=SEC24C PE=1 SV=3;>E7EP00 Protein transport protein Sec24C OS=Homo sapiens GN=SEC24C PE=4 SV=2;>G5EA31 Protein transport protein Sec24C OS=Homo sapiens GN=SEC24C PE=4 SV=1	29	36.7	118.32	196.56		681880000	710430000	667370000	372340000	395480000	386350000	136470000	159820000	126430000	933630000	940060000	957340000	441760000	448150000	461520000	155990000	159610000	165890000
Q15181;Q5SQT6	Inorganic pyrophosphatase	PPA1	>Q15181 Inorganic pyrophosphatase OS=Homo sapiens GN=PPA1 PE=1 SV=2;>Q5SQT6 Inorganic pyrophosphatase OS=Homo sapiens GN=PPA1 PE=4 SV=1	21	78.9	32.66	195.9		935970000	965450000	959680000	1122700000	1004800000	1120100000	580950000	639480000	568660000	931160000	856510000	885230000	915620000	939920000	978330000	606500000	658460000	658210000
P00387;B1AHF3	NADH-cytochrome b5 reductase 3;NADH-cytochrome b5 reductase 3 membrane-bound form;NADH-cytochrome b5 reductase 3 soluble form	CYB5R3	>P00387 NADH-cytochrome b5 reductase 3 OS=Homo sapiens GN=CYB5R3 PE=1 SV=3;>B1AHF3 NADH-cytochrome b5 reductase 3 membrane-bound form (Fragment) OS=Homo sapiens GN=CYB5R3 PE=4 SV=1	15	65.1	34.234	195.83		46139000	55740000	56354000	183940000	197310000	211100000	523720000	627350000	560100000	24589000	23733000	24356000	198750000	201250000	217080000	647300000	648220000	705470000
P30048;E9PH29	Thioredoxin-dependent peroxide reductase, mitochondrial	PRDX3	>P30048 Thioredoxin-dependent peroxide reductase, mitochondrial OS=Homo sapiens GN=PRDX3 PE=1 SV=3;>E9PH29 Thioredoxin-dependent peroxide reductase, mitochondrial OS=Homo sapiens GN=PRDX3 PE=4 SV=1	12	63.3	27.692	195.38		459750000	468510000	447760000	258670000	264740000	291510000	1913400000	2119600000	1977900000	194370000	186410000	210680000	298200000	291750000	291820000	1961400000	1990300000	2005200000
P47897;B4DWJ2	Glutamine--tRNA ligase	QARS	>P47897 Glutamine--tRNA ligase OS=Homo sapiens GN=QARS PE=1 SV=1;>B4DWJ2 Glutamine--tRNA ligase OS=Homo sapiens GN=QARS PE=2 SV=1	36	54.2	87.798	194.79		573550000	548500000	593180000	730450000	691530000	784060000	298590000	328490000	296120000	532110000	519000000	550070000	690250000	665750000	739850000	351240000	343670000	333940000
P07384	Calpain-1 catalytic subunit	CAPN1	>P07384 Calpain-1 catalytic subunit OS=Homo sapiens GN=CAPN1 PE=1 SV=1	31	54.8	81.889	194.76		457710000	481490000	468630000	982840000	901190000	979980000	460760000	452100000	445620000	468080000	423160000	462740000	786870000	823950000	860040000	352100000	361300000	394080000
Q7Z7M0	Multiple epidermal growth factor-like domains protein 8	MEGF8	>Q7Z7M0 Multiple epidermal growth factor-like domains protein 8 OS=Homo sapiens GN=MEGF8 PE=1 SV=2	27	17	303.1	194.52		239430000	251410000	169380000	0	1313400	0	2725900	0	629070	403910000	355550000	425140000	0	0	0	3919300	4919300	2581500
Q8N1F7;H3BVG0	Nuclear pore complex protein Nup93	NUP93	>Q8N1F7 Nuclear pore complex protein Nup93 OS=Homo sapiens GN=NUP93 PE=1 SV=2;>H3BVG0 Nuclear pore complex protein Nup93 OS=Homo sapiens GN=NUP93 PE=4 SV=1	33	47.1	93.487	192.98		101840000	148350000	128160000	481750000	487930000	448650000	509400000	549540000	509490000	72829000	62850000	74911000	380030000	389590000	388070000	559540000	551350000	536920000
P24752	Acetyl-CoA acetyltransferase, mitochondrial	ACAT1	>P24752 Acetyl-CoA acetyltransferase, mitochondrial OS=Homo sapiens GN=ACAT1 PE=1 SV=1	19	59.3	45.199	192.74		153320000	142460000	135650000	810520000	822610000	767210000	1053900000	1145000000	1051100000	93906000	99721000	98975000	590110000	580330000	579940000	1587000000	1612900000	1455900000
Q8N163;H0YB24;G3V119	Cell cycle and apoptosis regulator protein 2	CCAR2	>Q8N163 Cell cycle and apoptosis regulator protein 2 OS=Homo sapiens GN=CCAR2 PE=1 SV=2;>H0YB24 Cell cycle and apoptosis regulator protein 2 (Fragment) OS=Homo sapiens GN=CCAR2 PE=4 SV=1;>G3V119 Cell cycle and apoptosis regulator protein 2 OS=Homo sapiens	28	46.7	102.9	192.46		466340000	477310000	480240000	518330000	504120000	549020000	241640000	287460000	250930000	455710000	452330000	462340000	422870000	417450000	443530000	237110000	219040000	254540000
Q9BTT0;E9PPH5;Q5TB19;E9PLC4	Acidic leucine-rich nuclear phosphoprotein 32 family member E	ANP32E	>Q9BTT0 Acidic leucine-rich nuclear phosphoprotein 32 family member E OS=Homo sapiens GN=ANP32E PE=1 SV=1;>E9PPH5 Acidic leucine-rich nuclear phosphoprotein 32 family member E (Fragment) OS=Homo sapiens GN=ANP32E PE=4 SV=1;>Q5TB19 Acidic (Leucine-rich) nuc	7	36.6	30.692	192.13		79329000	80927000	77536000	1114500000	1148500000	1193300000	264630000	282370000	245640000	85733000	80635000	85967000	840380000	799230000	833590000	302420000	277550000	265930000
E7ENU4;P55265	Double-stranded RNA-specific adenosine deaminase	ADAR	>E7ENU4 Double-stranded RNA-specific adenosine deaminase OS=Homo sapiens GN=ADAR PE=4 SV=1;>P55265 Double-stranded RNA-specific adenosine deaminase OS=Homo sapiens GN=ADAR PE=1 SV=4	36	35.6	140.83	191.84		365690000	376580000	367880000	498420000	504450000	527440000	455110000	399740000	435620000	263640000	274750000	286230000	644600000	661340000	639280000	604540000	552250000	553870000
F8W930;Q9Y6M1	Insulin-like growth factor 2 mRNA-binding protein 2	IGF2BP2	>F8W930 Insulin-like growth factor 2 mRNA-binding protein 2 OS=Homo sapiens GN=IGF2BP2 PE=4 SV=1;>Q9Y6M1 Insulin-like growth factor 2 mRNA-binding protein 2 OS=Homo sapiens GN=IGF2BP2 PE=1 SV=2	20	38	66.785	191.14		25161000	28705000	9390900	451540000	414740000	447220000	293420000	259050000	286730000	23763000	9714400	23239000	403950000	454730000	521440000	411030000	342280000	328010000
P06493;E5RIU6	Cyclin-dependent kinase 1	CDK1	>P06493 Cyclin-dependent kinase 1 OS=Homo sapiens GN=CDK1 PE=1 SV=3;>E5RIU6 Cyclin-dependent kinase 1 (Fragment) OS=Homo sapiens GN=CDK1 PE=4 SV=2	16	65.7	34.095	190.53		123100000	110720000	128440000	515490000	462830000	544630000	336440000	320370000	317520000	81866000	93297000	96701000	381080000	388410000	419680000	255440000	229250000	271250000
P25786;F5GX11	Proteasome subunit alpha type-1	PSMA1	>P25786 Proteasome subunit alpha type-1 OS=Homo sapiens GN=PSMA1 PE=1 SV=1;>F5GX11 Proteasome subunit alpha type-1 OS=Homo sapiens GN=PSMA1 PE=4 SV=1	16	67.7	29.555	190.19		1061600000	1097900000	1049200000	309000000	281790000	283880000	198230000	235850000	226560000	1127500000	1098000000	1073000000	388900000	393430000	456380000	358540000	362510000	402670000
O43242;B4DT72	26S proteasome non-ATPase regulatory subunit 3	PSMD3	>O43242 26S proteasome non-ATPase regulatory subunit 3 OS=Homo sapiens GN=PSMD3 PE=1 SV=2;>B4DT72 26S proteasome non-ATPase regulatory subunit 3 OS=Homo sapiens GN=PSMD3 PE=2 SV=1	27	50.4	60.977	189.58		494290000	491070000	479340000	612250000	612630000	645630000	364050000	423990000	370860000	449180000	452730000	469470000	603450000	592530000	637820000	330790000	298240000	349340000
Q6PI48	Aspartate--tRNA ligase, mitochondrial	DARS2	>Q6PI48 Aspartate--tRNA ligase, mitochondrial OS=Homo sapiens GN=DARS2 PE=1 SV=1	16	34.6	73.562	189.33		0	30060000	11461000	92205000	112850000	109600000	569400000	594350000	425840000	14910000	24298000	32505000	76802000	72228000	83726000	487820000	446360000	464140000
Q9NYU2	UDP-glucose:glycoprotein glucosyltransferase 1	UGGT1	>Q9NYU2 UDP-glucose:glycoprotein glucosyltransferase 1 OS=Homo sapiens GN=UGGT1 PE=1 SV=3	37	35.1	177.19	188.97		159140000	163240000	161910000	161470000	176080000	194970000	392240000	388620000	392010000	98769000	120290000	120810000	112300000	126520000	131090000	372460000	395230000	424700000
Q8IV08	Phospholipase D3	PLD3	>Q8IV08 Phospholipase D3 OS=Homo sapiens GN=PLD3 PE=1 SV=1	15	40.4	54.705	188.61		914470000	889870000	885990000	208610000	200320000	211110000	702320000	786970000	729630000	950800000	896310000	911840000	227780000	251940000	240150000	817410000	770860000	853160000
Q13011;M0R248	Delta(3,5)-Delta(2,4)-dienoyl-CoA isomerase, mitochondrial	ECH1	>Q13011 Delta(3,5)-Delta(2,4)-dienoyl-CoA isomerase, mitochondrial OS=Homo sapiens GN=ECH1 PE=1 SV=2;>M0R248 Delta(3,5)-Delta(2,4)-dienoyl-CoA isomerase, mitochondrial (Fragment) OS=Homo sapiens GN=ECH1 PE=3 SV=1	9	38.4	35.816	188.3		130520000	136610000	141570000	67153000	55637000	69295000	524110000	590700000	576640000	54409000	55796000	55076000	141830000	147540000	143440000	870500000	943050000	922870000
Q13151	Heterogeneous nuclear ribonucleoprotein A0	HNRNPA0	>Q13151 Heterogeneous nuclear ribonucleoprotein A0 OS=Homo sapiens GN=HNRNPA0 PE=1 SV=1	11	47.5	30.84	187.93		338250000	225740000	737700000	1375800000	1518900000	1461200000	839420000	935730000	1316200000	200960000	275340000	193490000	1678200000	1666900000	1756900000	1192000000	940580000	1378000000
P17858	ATP-dependent 6-phosphofructokinase, liver type	PFKL	>P17858 6-phosphofructokinase, liver type OS=Homo sapiens GN=PFKL PE=1 SV=6	20	38.2	85.018	187.79		185220000	199950000	190700000	822830000	768520000	811500000	224860000	233750000	201140000	204460000	215060000	199640000	568230000	539390000	625320000	203020000	232880000	215500000
B4DT35;Q7Z3B4;E7EUM5	Nucleoporin p54	NUP54	>B4DT35 Nucleoporin p54 OS=Homo sapiens GN=NUP54 PE=2 SV=1;>Q7Z3B4 Nucleoporin p54 OS=Homo sapiens GN=NUP54 PE=1 SV=2;>E7EUM5 Nucleoporin p54 OS=Homo sapiens GN=NUP54 PE=4 SV=2	22	56.4	50.775	187.43		790020000	798280000	791290000	87017000	89040000	97618000	838430000	880450000	836420000	656060000	701110000	696680000	97793000	96177000	111440000	894370000	936430000	996870000
P00367;B4DGN5;B3KV55;P49448	Glutamate dehydrogenase 1, mitochondrial;Glutamate dehydrogenase 2, mitochondrial	GLUD1;GLUD2	>P00367 Glutamate dehydrogenase 1, mitochondrial OS=Homo sapiens GN=GLUD1 PE=1 SV=2;>B4DGN5 Glutamate dehydrogenase OS=Homo sapiens GN=GLUD1 PE=2 SV=1;>B3KV55 Glutamate dehydrogenase OS=Homo sapiens GN=GLUD1 PE=2 SV=1;>P49448 Glutamate dehydrogenase 2, mit	25	53.2	61.397	186.97		333090000	340490000	365390000	272710000	227360000	277280000	1387600000	1437900000	1377200000	217400000	202650000	214760000	275810000	279290000	318150000	1248800000	1296400000	1333500000
O75367;B4DJC3	Core histone macro-H2A.1;Histone H2A	H2AFY	>O75367 Core histone macro-H2A.1 OS=Homo sapiens GN=H2AFY PE=1 SV=4;>B4DJC3 Histone H2A OS=Homo sapiens GN=H2AFY PE=2 SV=1	14	44.9	39.617	186.85		351440000	371970000	340330000	296870000	278940000	315010000	1087000000	1145300000	1056800000	323800000	296060000	345460000	181140000	205560000	235290000	1139100000	1108800000	1129500000
P62714;H0YC23	Serine/threonine-protein phosphatase 2A catalytic subunit beta isoform	PPP2CB	>P62714 Serine/threonine-protein phosphatase 2A catalytic subunit beta isoform OS=Homo sapiens GN=PPP2CB PE=1 SV=1;>H0YC23 Serine/threonine-protein phosphatase 2A catalytic subunit beta isoform (Fragment) OS=Homo sapiens GN=PPP2CB PE=4 SV=1	12	58.3	35.575	186.72		608070000	605630000	563500000	635920000	595500000	676260000	329410000	336520000	314580000	648240000	568830000	601750000	497100000	544660000	550780000	380410000	371150000	374460000
F5H5Y3;Q9UHB9	Signal recognition particle subunit SRP68	SRP68	>F5H5Y3 Signal recognition particle subunit SRP68 OS=Homo sapiens GN=SRP68 PE=4 SV=1;>Q9UHB9 Signal recognition particle subunit SRP68 OS=Homo sapiens GN=SRP68 PE=1 SV=2	18	41.4	60.284	186.65		104340000	95435000	108310000	224850000	245720000	251520000	179710000	179930000	186420000	96458000	109830000	88424000	252580000	246080000	242400000	169160000	154980000	165520000
P37108;H0YLA2	Signal recognition particle 14 kDa protein	SRP14	>P37108 Signal recognition particle 14 kDa protein OS=Homo sapiens GN=SRP14 PE=1 SV=2;>H0YLA2 Signal recognition particle 14 kDa protein OS=Homo sapiens GN=SRP14 PE=4 SV=1	8	62.5	14.57	186.32		208730000	206950000	205370000	386580000	484890000	348130000	383390000	310230000	369980000	182210000	211360000	193500000	456640000	411440000	375430000	485430000	441940000	396360000
P14324	Farnesyl pyrophosphate synthase	FDPS	>P14324 Farnesyl pyrophosphate synthase OS=Homo sapiens GN=FDPS PE=1 SV=4	12	31	48.275	186.15		881780000	929360000	913060000	641240000	628490000	628650000	380500000	414830000	424790000	772540000	712380000	741840000	539390000	535590000	593540000	392790000	416990000	373300000
Q8IZV5;E5RK48	Retinol dehydrogenase 10	RDH10	>Q8IZV5 Retinol dehydrogenase 10 OS=Homo sapiens GN=RDH10 PE=1 SV=1;>E5RK48 Retinol dehydrogenase 10 OS=Homo sapiens GN=RDH10 PE=4 SV=1	13	59.8	38.087	185.87		11170000	4591700	6462500	623000000	765680000	836810000	682050000	726130000	789370000	8105800	5412800	10887000	795460000	733020000	807190000	778780000	753160000	934530000
O43143	Putative pre-mRNA-splicing factor ATP-dependent RNA helicase DHX15	DHX15	>O43143 Putative pre-mRNA-splicing factor ATP-dependent RNA helicase DHX15 OS=Homo sapiens GN=DHX15 PE=1 SV=2	36	47.7	90.932	185.62		901450000	984470000	964930000	1724500000	1579200000	1670600000	1007700000	1153400000	1031200000	790610000	765360000	789030000	1759800000	1756300000	1932000000	978460000	929930000	1011100000
P41214;Q5SY38	Eukaryotic translation initiation factor 2D	EIF2D	>P41214 Eukaryotic translation initiation factor 2D OS=Homo sapiens GN=EIF2D PE=1 SV=3;>Q5SY38 Eukaryotic translation initiation factor 2D (Fragment) OS=Homo sapiens GN=EIF2D PE=4 SV=1	12	33	64.706	184.79		5143600	0	6035600	139210000	153990000	103890000	25304000	19191000	24293000	4027900	0	4799600	127030000	130030000	115630000	26369000	29311000	28498000
P54136;F5H3T8	Arginine--tRNA ligase, cytoplasmic	RARS	>P54136 Arginine--tRNA ligase, cytoplasmic OS=Homo sapiens GN=RARS PE=1 SV=2;>F5H3T8 Arginine--tRNA ligase, cytoplasmic OS=Homo sapiens GN=RARS PE=4 SV=1	40	64.2	75.378	184.42		1113200000	1228100000	1233700000	1595100000	1605300000	1674200000	593540000	593770000	585000000	956250000	972500000	993350000	1298700000	1303000000	1354500000	528840000	518800000	560370000
P60981;F6RFD5	Destrin	DSTN	>P60981 Destrin OS=Homo sapiens GN=DSTN PE=1 SV=3;>F6RFD5 Destrin OS=Homo sapiens GN=DSTN PE=4 SV=1	15	71.5	18.506	184.15		780530000	719810000	701710000	1481100000	1377000000	1310100000	536260000	411000000	513440000	614590000	578530000	591010000	1530100000	1502500000	1374200000	659820000	627320000	505910000
P07954	Fumarate hydratase, mitochondrial	FH	>P07954 Fumarate hydratase, mitochondrial OS=Homo sapiens GN=FH PE=1 SV=3	18	54.7	54.636	183.65		224630000	203230000	199640000	206070000	217590000	204320000	689450000	722500000	703680000	131090000	137270000	141220000	251420000	262280000	223210000	1295600000	1174000000	1122000000
P29373;Q5SYZ4	Cellular retinoic acid-binding protein 2	CRABP2	>P29373 Cellular retinoic acid-binding protein 2 OS=Homo sapiens GN=CRABP2 PE=1 SV=2;>Q5SYZ4 Cellular retinoic acid-binding protein 2 (Fragment) OS=Homo sapiens GN=CRABP2 PE=3 SV=1	11	68.1	15.693	183.48		1085700000	1133600000	1094400000	691250000	696690000	666320000	301100000	346990000	304770000	677830000	706900000	682530000	406870000	396440000	429690000	224660000	232910000	263950000
P12270	Nucleoprotein TPR	TPR	>P12270 Nucleoprotein TPR OS=Homo sapiens GN=TPR PE=1 SV=3	42	24.5	267.29	183.44		240980000	265760000	242390000	169960000	180940000	166160000	126640000	124220000	138800000	207210000	211480000	225480000	150540000	159850000	141600000	265710000	263220000	270270000
Q86TX2;G3V4F2	Acyl-coenzyme A thioesterase 1	ACOT1	>Q86TX2 Acyl-coenzyme A thioesterase 1 OS=Homo sapiens GN=ACOT1 PE=1 SV=1;>G3V4F2 Acyl-coenzyme A thioesterase 1 OS=Homo sapiens GN=ACOT1 PE=4 SV=1	20	58.2	46.277	183.41		192500000	176440000	173460000	238840000	250380000	262500000	468260000	477430000	465310000	127880000	128610000	131030000	309520000	293060000	310230000	669960000	704410000	619510000
P46063	ATP-dependent DNA helicase Q1	RECQL	>P46063 ATP-dependent DNA helicase Q1 OS=Homo sapiens GN=RECQL PE=1 SV=3	24	48.5	73.457	183.16		208670000	183870000	184940000	860440000	795390000	870490000	486950000	523430000	499720000	138920000	168130000	160200000	681190000	677220000	749410000	484700000	479340000	488180000
P23921;E9PD78;E9PL69;F5H861	Ribonucleoside-diphosphate reductase large subunit	RRM1	>P23921 Ribonucleoside-diphosphate reductase large subunit OS=Homo sapiens GN=RRM1 PE=1 SV=1;>E9PD78 Ribonucleoside-diphosphate reductase OS=Homo sapiens GN=RRM1 PE=3 SV=2;>E9PL69 Ribonucleoside-diphosphate reductase large subunit OS=Homo sapiens GN=RRM1 P	29	47.1	90.069	183.09		442360000	468230000	456460000	716620000	693090000	735730000	286750000	286920000	286430000	352550000	327070000	351850000	528380000	530050000	510170000	256810000	259570000	249730000
Q9NTI5	Sister chromatid cohesion protein PDS5 homolog B	PDS5B	>Q9NTI5 Sister chromatid cohesion protein PDS5 homolog B OS=Homo sapiens GN=PDS5B PE=1 SV=1	27	20.9	164.67	182.99		40647000	33745000	35431000	431850000	380010000	489040000	295880000	237900000	243180000	9623000	15697000	28584000	255830000	361500000	333090000	205980000	194700000	223780000
P17812;B4DR64	CTP synthase 1	CTPS1	>P17812 CTP synthase 1 OS=Homo sapiens GN=CTPS1 PE=1 SV=2;>B4DR64 CTP synthase OS=Homo sapiens GN=CTPS1 PE=2 SV=1	21	53.3	66.69	182.38		370960000	399990000	400890000	499670000	471730000	529510000	204770000	241690000	207160000	271180000	246760000	272700000	355310000	348650000	380440000	150430000	146960000	165160000
F5GXC8;Q9P2R7;F5H5G8;Q5T9Q5	Succinyl-CoA ligase [ADP-forming] subunit beta, mitochondrial	SUCLA2	>F5GXC8 Succinyl-CoA ligase [ADP-forming] subunit beta, mitochondrial OS=Homo sapiens GN=SUCLA2 PE=3 SV=1;>Q9P2R7 Succinyl-CoA ligase [ADP-forming] subunit beta, mitochondrial OS=Homo sapiens GN=SUCLA2 PE=1 SV=3;>F5H5G8 Succinyl-CoA ligase [ADP-forming] su	21	60	43.841	182.09		18025000	7500300	8792300	253490000	266240000	256830000	618370000	705780000	335930000	0	4254100	5541000	232370000	231200000	188350000	580560000	687920000	528710000
H3BLZ8;Q92841;C9JMU5	Probable ATP-dependent RNA helicase DDX17	DDX17	>H3BLZ8 Probable ATP-dependent RNA helicase DDX17 OS=Homo sapiens GN=DDX17 PE=4 SV=1;>Q92841 Probable ATP-dependent RNA helicase DDX17 OS=Homo sapiens GN=DDX17 PE=1 SV=2;>C9JMU5 Probable ATP-dependent RNA helicase DDX17 OS=Homo sapiens GN=DDX17 PE=4 SV=1	31	46.2	80.439	181.91		1307100000	1464600000	1355100000	3919800000	3917400000	4026800000	2108300000	2355600000	2201000000	1135200000	1195100000	1151700000	3773900000	3697300000	4082700000	1857600000	1961500000	2059100000
P48735;B4DFL2;B4DSZ6	Isocitrate dehydrogenase [NADP], mitochondrial	IDH2	>P48735 Isocitrate dehydrogenase [NADP], mitochondrial OS=Homo sapiens GN=IDH2 PE=1 SV=2;>B4DFL2 Isocitrate dehydrogenase [NADP] OS=Homo sapiens GN=IDH2 PE=2 SV=1;>B4DSZ6 Isocitrate dehydrogenase [NADP], mitochondrial OS=Homo sapiens GN=IDH2 PE=2 SV=1	23	48.9	50.909	181.75		83923000	77323000	106570000	388460000	367810000	424610000	944600000	930700000	894040000	52810000	54334000	59670000	235790000	252240000	239090000	662740000	636950000	712090000
Q9P2I0	Cleavage and polyadenylation specificity factor subunit 2	CPSF2	>Q9P2I0 Cleavage and polyadenylation specificity factor subunit 2 OS=Homo sapiens GN=CPSF2 PE=1 SV=2	28	57.3	88.486	181.75		155610000	142940000	152410000	308370000	308250000	313380000	102880000	110480000	94458000	134220000	146860000	138440000	267660000	277370000	263190000	105840000	84666000	102020000
Q9BXJ9	N-alpha-acetyltransferase 15, NatA auxiliary subunit	NAA15	>Q9BXJ9 N-alpha-acetyltransferase 15, NatA auxiliary subunit OS=Homo sapiens GN=NAA15 PE=1 SV=1	35	43.4	101.27	180.94		587180000	596800000	604560000	478050000	435220000	463510000	244900000	272210000	262030000	526340000	574750000	565180000	405220000	415770000	417930000	209000000	223590000	244080000
P09972;A8MVZ9;J3KSV6;J3QKP5	Fructose-bisphosphate aldolase C	ALDOC	>P09972 Fructose-bisphosphate aldolase C OS=Homo sapiens GN=ALDOC PE=1 SV=2;>A8MVZ9 Fructose-bisphosphate aldolase OS=Homo sapiens GN=ALDOC PE=3 SV=1;>J3KSV6 Fructose-bisphosphate aldolase C (Fragment) OS=Homo sapiens GN=ALDOC PE=4 SV=1;>J3QKP5 Fructose-bi	15	54.4	39.455	180.7		341050000	335880000	357450000	240380000	263260000	234500000	128540000	129480000	127890000	390150000	428720000	389930000	208410000	198540000	193620000	126740000	120080000	118480000
P29966	Myristoylated alanine-rich C-kinase substrate	MARCKS	>P29966 Myristoylated alanine-rich C-kinase substrate OS=Homo sapiens GN=MARCKS PE=1 SV=4	10	44.9	31.554	180.22		76094000	65866000	70586000	15013000	17836000	14315000	172620000	151660000	177170000	80116000	75846000	70193000	37021000	29062000	27645000	394920000	444960000	338280000
O75439;G3V0E4;E7ERZ4	Mitochondrial-processing peptidase subunit beta	PMPCB	>O75439 Mitochondrial-processing peptidase subunit beta OS=Homo sapiens GN=PMPCB PE=1 SV=2;>G3V0E4 Mitochondrial-processing peptidase subunit beta OS=Homo sapiens GN=PMPCB PE=3 SV=1;>E7ERZ4 Mitochondrial-processing peptidase subunit beta OS=Homo sapiens GN	15	36.4	54.366	179.45		56042000	62188000	73552000	115850000	104070000	106920000	507110000	577700000	534050000	11778000	12240000	26725000	109490000	113190000	112910000	472310000	530180000	533480000
P05067;E9PG40;E9PEV0;H7C0V9	Amyloid beta A4 protein;N-APP;Soluble APP-alpha;Soluble APP-beta;C99;Beta-amyloid protein 42;Beta-amyloid protein 40;C83;P3(42);P3(40);C80;Gamma-secretase C-terminal fragment 59;Gamma-secretase C-terminal fragment 57;Gamma-secretase C-terminal fragment 50;C31	APP	>P05067 Amyloid beta A4 protein OS=Homo sapiens GN=APP PE=1 SV=3;>E9PG40 Gamma-secretase C-terminal fragment 59 OS=Homo sapiens GN=APP PE=4 SV=1;>E9PEV0 Gamma-secretase C-terminal fragment 59 OS=Homo sapiens GN=APP PE=4 SV=1;>H7C0V9 Gamma-secretase C-termi	23	31.8	86.942	179.16		1140000000	1144500000	1251000000	207510	0	185250	375560	777050	388460	2306600000	2478200000	2282600000	526670	346090	360200	941720	1256100	766320
Q9BUF5;K7ESM5	Tubulin beta-6 chain	TUBB6	>Q9BUF5 Tubulin beta-6 chain OS=Homo sapiens GN=TUBB6 PE=1 SV=1;>K7ESM5 Tubulin beta-6 chain (Fragment) OS=Homo sapiens GN=TUBB6 PE=3 SV=1	15	48.9	49.857	178.77		202370000	226480000	203980000	1238100000	1475300000	1487900000	202170000	185420000	164340000	238290000	254740000	223950000	1204200000	1350800000	1159100000	270130000	220350000	241850000
Q14690	Protein RRP5 homolog	PDCD11	>Q14690 Protein RRP5 homolog OS=Homo sapiens GN=PDCD11 PE=1 SV=3	41	27.2	208.7	178.67		8176800	7479000	0	311580000	172990000	240820000	760930000	825580000	490050000	8823200	0	0	133700000	135550000	135300000	486950000	545760000	494010000
Q8IZL8;I3L3A8;C9JFV4;E7EV54;F8WDZ1	Proline-, glutamic acid- and leucine-rich protein 1	PELP1	>Q8IZL8 Proline-, glutamic acid- and leucine-rich protein 1 OS=Homo sapiens GN=PELP1 PE=1 SV=2;>I3L3A8 Proline-, glutamic acid- and leucine-rich protein 1 OS=Homo sapiens GN=PELP1 PE=4 SV=1;>C9JFV4 Proline-, glutamic acid- and leucine-rich protein 1 OS=Hom	16	22.9	119.7	178.64		58087000	43449000	49247000	161440000	213700000	191590000	437680000	505450000	456420000	41164000	44067000	36850000	211850000	229880000	203100000	443370000	474310000	419250000
O60506	Heterogeneous nuclear ribonucleoprotein Q	SYNCRIP	>O60506 Heterogeneous nuclear ribonucleoprotein Q OS=Homo sapiens GN=SYNCRIP PE=1 SV=2	20	40.1	69.602	178.39		816390000	905150000	877870000	1003100000	999360000	1079500000	616770000	643180000	602220000	819940000	800440000	867410000	732340000	784920000	841870000	679270000	613720000	675260000
P28074	Proteasome subunit beta type-5	PSMB5	>P28074 Proteasome subunit beta type-5 OS=Homo sapiens GN=PSMB5 PE=1 SV=3	12	53.6	28.48	178.25		1422200000	1408400000	1412500000	246230000	230670000	217180000	191360000	177370000	191660000	1508200000	1528700000	1468800000	408700000	417650000	402910000	355880000	363160000	348680000
P62424;Q5T8U2;Q5T8U3	60S ribosomal protein L7a	RPL7A	>P62424 60S ribosomal protein L7a OS=Homo sapiens GN=RPL7A PE=1 SV=2;>Q5T8U2 60S ribosomal protein L7a OS=Homo sapiens GN=RPL7A PE=4 SV=1;>Q5T8U3 60S ribosomal protein L7a (Fragment) OS=Homo sapiens GN=RPL7A PE=4 SV=1	17	44.7	29.995	178.08		135310000	143070000	164870000	930780000	905700000	1025700000	1205500000	1369800000	1280300000	136260000	136550000	135820000	955970000	940350000	972180000	1176600000	1237400000	1199300000
Q7Z2W4;C9J6P4	Zinc finger CCCH-type antiviral protein 1	ZC3HAV1	>Q7Z2W4 Zinc finger CCCH-type antiviral protein 1 OS=Homo sapiens GN=ZC3HAV1 PE=1 SV=3;>C9J6P4 Zinc finger CCCH-type antiviral protein 1 OS=Homo sapiens GN=ZC3HAV1 PE=4 SV=1	26	37.5	101.43	178.07		8280000	9646100	13403000	487170000	475850000	495270000	180400000	189570000	172490000	8052600	9985000	16220000	576110000	692140000	704830000	225330000	232160000	280130000
Q86Y56;H0Y650	HEAT repeat-containing protein 2	HEATR2	>Q86Y56 HEAT repeat-containing protein 2 OS=Homo sapiens GN=HEATR2 PE=1 SV=4;>H0Y650 HEAT repeat-containing protein 2 (Fragment) OS=Homo sapiens GN=HEATR2 PE=4 SV=1	29	43.9	93.52	177.48		72222000	86997000	82006000	507030000	521350000	527440000	182350000	190050000	171940000	68676000	69824000	74996000	398170000	388880000	441410000	167480000	139560000	173800000
P05997	Collagen alpha-2(V) chain	COL5A2	>P05997 Collagen alpha-2(V) chain OS=Homo sapiens GN=COL5A2 PE=1 SV=3	28	35.1	144.91	176.92		54078000	116760000	126230000	0	1037000	996420	6220400	5227700	5223100	738470000	802200000	839750000	2228100	1027100	2400700	8936300	10376000	6580800
Q86XP3	ATP-dependent RNA helicase DDX42	DDX42	>Q86XP3 ATP-dependent RNA helicase DDX42 OS=Homo sapiens GN=DDX42 PE=1 SV=1	28	39.8	102.97	176.91		538730000	605880000	582300000	291890000	293730000	279470000	151320000	148340000	132720000	821720000	761670000	781960000	259250000	260450000	251460000	156190000	138450000	146360000
P24928	DNA-directed RNA polymerase II subunit RPB1	POLR2A	>P24928 DNA-directed RNA polymerase II subunit RPB1 OS=Homo sapiens GN=POLR2A PE=1 SV=2	36	26.1	217.17	176.8		105260000	117600000	100890000	290410000	274780000	294440000	190810000	195680000	209490000	95746000	91068000	100460000	265090000	273080000	285420000	169360000	194620000	176040000
B0UX83;P46379	Large proline-rich protein BAG6	BAG6	>B0UX83 HLA-B associated transcript 3, isoform CRA_a OS=Homo sapiens GN=BAG6 PE=4 SV=1;>P46379 Large proline-rich protein BAG6 OS=Homo sapiens GN=BAG6 PE=1 SV=2	22	28.9	118.7	176.73		217310000	205740000	249360000	183960000	195780000	187330000	65874000	65771000	61831000	248120000	230860000	234930000	225490000	230370000	227450000	94827000	89842000	77612000
Q05086	Ubiquitin-protein ligase E3A	UBE3A	>Q05086 Ubiquitin-protein ligase E3A OS=Homo sapiens GN=UBE3A PE=1 SV=4	24	35.8	100.69	176.58		240950000	236310000	213000000	185990000	195260000	167100000	76211000	62003000	71922000	212930000	203980000	188000000	130900000	147690000	129050000	68610000	63891000	69697000
CON__ENSEMBL:ENSBTAP00000007350			>ENSEMBL:ENSBTAP00000007350 (Bos taurus) similar to Complement C4-A precursor	39	29.6	192.99	176.11		760650000	769480000	538460000	2102400	1791500	2590200	2811800	2190900	1568200	918130000	859260000	943520000	1941900	1848800	1399500	1672000	1759300	2132000
P35998;B7Z5E2	26S protease regulatory subunit 7	PSMC2	>P35998 26S protease regulatory subunit 7 OS=Homo sapiens GN=PSMC2 PE=1 SV=3;>B7Z5E2 26S protease regulatory subunit 7 OS=Homo sapiens GN=PSMC2 PE=2 SV=1	27	65.1	48.633	175.78		426820000	459780000	437910000	845830000	743800000	818840000	293980000	318090000	308050000	469380000	422240000	469430000	695590000	633510000	675350000	319120000	337860000	356950000
P62136;E9PMD7	Serine/threonine-protein phosphatase PP1-alpha catalytic subunit;Serine/threonine-protein phosphatase	PPP1CA	>P62136 Serine/threonine-protein phosphatase PP1-alpha catalytic subunit OS=Homo sapiens GN=PPP1CA PE=1 SV=1;>E9PMD7 Serine/threonine-protein phosphatase (Fragment) OS=Homo sapiens GN=PPP1CA PE=3 SV=1	15	53.6	37.512	175.57		589880000	592690000	607470000	723580000	627200000	693780000	594640000	679880000	611330000	565690000	531330000	565270000	525530000	531560000	565680000	493480000	513870000	549290000
O00429;B4DGC9	Dynamin-1-like protein	DNM1L	>O00429 Dynamin-1-like protein OS=Homo sapiens GN=DNM1L PE=1 SV=2;>B4DGC9 Dynamin-1-like protein OS=Homo sapiens GN=DNM1L PE=2 SV=1	31	48.5	81.876	175.32		643630000	703170000	701170000	367190000	367850000	409350000	241000000	276810000	241220000	592270000	691560000	648500000	324220000	349320000	384490000	212970000	203830000	216670000
P41250	Glycine--tRNA ligase	GARS	>P41250 Glycine--tRNA ligase OS=Homo sapiens GN=GARS PE=1 SV=3	24	37.6	83.165	174.41		713080000	786870000	777650000	533280000	536410000	564890000	401250000	425820000	430790000	653160000	676940000	652900000	431280000	420000000	458030000	397490000	373650000	401640000
Q08J23	tRNA (cytosine(34)-C(5))-methyltransferase	NSUN2	>Q08J23 tRNA (cytosine(34)-C(5))-methyltransferase OS=Homo sapiens GN=NSUN2 PE=1 SV=2	39	67.3	86.47	174.23		25537000	28101000	40912000	1280700000	1254400000	1242300000	332250000	331990000	278940000	8912500	28945000	32983000	950380000	945920000	952210000	325590000	275740000	271200000
P43246;E9PHA6	DNA mismatch repair protein Msh2	MSH2	>P43246 DNA mismatch repair protein Msh2 OS=Homo sapiens GN=MSH2 PE=1 SV=1;>E9PHA6 DNA mismatch repair protein Msh2 OS=Homo sapiens GN=MSH2 PE=4 SV=1	32	44.9	104.74	173.97		140350000	148380000	132340000	1103600000	1057300000	1131300000	526930000	609260000	551380000	123010000	111750000	84259000	930180000	914190000	1021300000	540510000	571190000	573250000
Q7L2H7;J3KNJ2;B4E2Q4;H0YCQ8	Eukaryotic translation initiation factor 3 subunit M	EIF3M	>Q7L2H7 Eukaryotic translation initiation factor 3 subunit M OS=Homo sapiens GN=EIF3M PE=1 SV=1;>J3KNJ2 Eukaryotic translation initiation factor 3 subunit M (Fragment) OS=Homo sapiens GN=EIF3M PE=4 SV=1;>B4E2Q4 Eukaryotic translation initiation factor 3 su	14	48.7	42.502	173.77		234470000	235690000	233610000	278710000	264380000	298390000	114340000	127560000	96523000	201230000	201880000	190080000	218960000	220280000	199460000	119860000	109420000	119190000
Q16658;J3KNT0	Fascin	FSCN1	>Q16658 Fascin OS=Homo sapiens GN=FSCN1 PE=1 SV=3;>J3KNT0 Fascin OS=Homo sapiens GN=FSCN1 PE=3 SV=1	25	61.9	54.529	173.72		1665900000	1633300000	1494900000	1399800000	1458100000	1412300000	828780000	682480000	715330000	714280000	705750000	722810000	758070000	753090000	672040000	400020000	411400000	392270000
O60911	Cathepsin L2	CTSV	>O60911 Cathepsin L2 OS=Homo sapiens GN=CTSV PE=1 SV=2	15	55.4	37.329	173.02		595480000	413550000	730440000	4601300	0	3278200	0	0	0	233010000	399770000	414190000	0	3039400	0	4221500	10913000	0
Q9BQG0;I3L1L3	Myb-binding protein 1A	MYBBP1A	>Q9BQG0 Myb-binding protein 1A OS=Homo sapiens GN=MYBBP1A PE=1 SV=2;>I3L1L3 Myb-binding protein 1A (Fragment) OS=Homo sapiens GN=MYBBP1A PE=4 SV=1	37	33.6	148.85	172.57		18507000	12014000	6154500	238020000	224210000	234120000	467630000	389300000	389550000	4126200	5688400	8510800	172090000	151950000	232700000	346780000	301230000	364120000
P67936	Tropomyosin alpha-4 chain	TPM4	>P67936 Tropomyosin alpha-4 chain OS=Homo sapiens GN=TPM4 PE=1 SV=3	11	36.3	28.521	172.44		369110000	396420000	403710000	81789000	105020000	82554000	35730000	23478000	40767000	397430000	420720000	408160000	143750000	144650000	122960000	24424000	23805000	21491000
Q9Y2X3	Nucleolar protein 58	NOP58	>Q9Y2X3 Nucleolar protein 58 OS=Homo sapiens GN=NOP58 PE=1 SV=1	21	47.8	59.578	172.43		276540000	316460000	279830000	341580000	288150000	343860000	1078900000	1191200000	1098800000	199990000	218400000	236910000	328520000	321030000	328240000	1004600000	1069300000	1101100000
P15121;E9PCX2	Aldose reductase	AKR1B1	>P15121 Aldose reductase OS=Homo sapiens GN=AKR1B1 PE=1 SV=3;>E9PCX2 Aldose reductase OS=Homo sapiens GN=AKR1B1 PE=4 SV=1	19	63.9	35.853	172.11		1663400000	1813000000	1699200000	757920000	656230000	751130000	711270000	792550000	676740000	1899400000	1964200000	1958600000	738880000	706250000	737160000	688540000	925940000	736250000
Q15019;B5MCX3	Septin-2	2016-09-02	>Q15019 Septin-2 OS=Homo sapiens GN=SEPT2 PE=1 SV=1;>B5MCX3 Septin-2 OS=Homo sapiens GN=SEPT2 PE=3 SV=1	15	60.1	41.487	171.97		846410000	766090000	766740000	252120000	254180000	269840000	286380000	289960000	279140000	806880000	812340000	773670000	321370000	322060000	309400000	399330000	372490000	377510000
P42858	Huntingtin	HTT	>P42858 Huntingtin OS=Homo sapiens GN=HTT PE=1 SV=2	43	19.9	347.6	171.88		209810000	209840000	223270000	243590000	241370000	238240000	103590000	99662000	96855000	185410000	182360000	202430000	218530000	211110000	224380000	88439000	101200000	89046000
H0YDU8;P53041;A8MU39	Serine/threonine-protein phosphatase;Serine/threonine-protein phosphatase 5	PPP5C	>H0YDU8 Serine/threonine-protein phosphatase (Fragment) OS=Homo sapiens GN=PPP5C PE=3 SV=1;>P53041 Serine/threonine-protein phosphatase 5 OS=Homo sapiens GN=PPP5C PE=1 SV=1;>A8MU39 Serine/threonine-protein phosphatase OS=Homo sapiens GN=PPP5C PE=3 SV=1	21	49.5	55.096	171.72		453460000	423920000	449220000	106310000	105870000	81298000	82293000	70998000	50838000	417830000	347680000	345020000	84615000	88301000	84680000	54774000	57081000	60870000
Q06830	Peroxiredoxin-1	PRDX1	>Q06830 Peroxiredoxin-1 OS=Homo sapiens GN=PRDX1 PE=1 SV=1	19	75.9	22.11	171.65		7251700000	7762000000	7499700000	5870700000	5457300000	6072400000	2279000000	2476400000	2197300000	7188300000	7523400000	6994100000	5437700000	5648900000	6008000000	2836100000	3298900000	3203800000
P06280	Alpha-galactosidase A	GLA	>P06280 Alpha-galactosidase A OS=Homo sapiens GN=GLA PE=1 SV=1	15	44.1	48.766	171.5		575630000	567930000	566510000	1941400	3956500	0	50250000	48927000	36957000	1430200000	1407900000	1464500000	12661000	0	0	45171000	55274000	53974000
Q9NSE4;F6SBX2	Isoleucine--tRNA ligase, mitochondrial	IARS2	>Q9NSE4 Isoleucine--tRNA ligase, mitochondrial OS=Homo sapiens GN=IARS2 PE=1 SV=2;>F6SBX2 Isoleucine--tRNA ligase, mitochondrial OS=Homo sapiens GN=IARS2 PE=3 SV=1	30	37.4	113.79	171.35		171520000	171680000	177980000	581680000	559680000	616510000	1085100000	1275500000	1130800000	95052000	47709000	48188000	458480000	469590000	511060000	1037400000	1073700000	1138900000
P26640	Valine--tRNA ligase	VARS	>P26640 Valine--tRNA ligase OS=Homo sapiens GN=VARS PE=1 SV=4	39	38.6	140.47	171.2		324680000	351420000	326150000	493090000	480710000	525400000	275280000	285860000	285260000	370610000	349000000	353260000	555020000	566290000	582440000	348900000	345760000	350060000
Q8TEM1	Nuclear pore membrane glycoprotein 210	NUP210	>Q8TEM1 Nuclear pore membrane glycoprotein 210 OS=Homo sapiens GN=NUP210 PE=1 SV=3	28	20.7	205.11	170.44		2838300	1576900	4737500	50445000	49045000	51281000	428720000	501630000	447290000	2291200	0	2148800	36864000	39852000	35837000	431250000	408510000	356530000
O00264;B7Z1L3	Membrane-associated progesterone receptor component 1	PGRMC1	>O00264 Membrane-associated progesterone receptor component 1 OS=Homo sapiens GN=PGRMC1 PE=1 SV=3;>B7Z1L3 Membrane-associated progesterone receptor component 1 OS=Homo sapiens GN=PGRMC1 PE=2 SV=1	9	45.1	21.671	170.38		104250000	92683000	102760000	56078000	69240000	52365000	296920000	266260000	281470000	27243000	30057000	30060000	51869000	57202000	61286000	201110000	225590000	224660000
Q9NUQ9;Q9NW21	Protein FAM49B	FAM49B	>Q9NUQ9 Protein FAM49B OS=Homo sapiens GN=FAM49B PE=1 SV=1;>Q9NW21 Protein FAM49B OS=Homo sapiens GN=FAM49B PE=2 SV=1	13	55.6	36.748	170.17		672790000	645020000	622290000	282000000	336770000	297400000	129020000	170140000	132310000	479240000	454810000	438900000	203330000	219730000	214580000	141030000	130110000	141440000
Q8N1G4	Leucine-rich repeat-containing protein 47	LRRC47	>Q8N1G4 Leucine-rich repeat-containing protein 47 OS=Homo sapiens GN=LRRC47 PE=1 SV=1	22	47.2	63.472	170.16		312610000	302800000	337400000	313690000	280790000	303830000	138210000	121560000	128710000	315470000	329330000	336390000	308290000	322530000	292160000	170910000	152320000	143710000
Q9Y2A7	Nck-associated protein 1	NCKAP1	>Q9Y2A7 Nck-associated protein 1 OS=Homo sapiens GN=NCKAP1 PE=1 SV=1	30	34.5	128.79	170.15		328610000	337410000	313840000	397460000	465230000	490550000	280130000	275060000	271290000	267600000	243790000	285690000	402170000	419270000	390970000	422930000	384020000	384680000
O60841	Eukaryotic translation initiation factor 5B	EIF5B	>O60841 Eukaryotic translation initiation factor 5B OS=Homo sapiens GN=EIF5B PE=1 SV=4	27	29.3	138.83	169.79		342640000	359740000	354870000	253960000	250410000	295470000	182050000	207840000	195410000	276760000	255360000	270590000	219640000	232160000	243680000	229790000	224080000	231570000
Q99567;J3KMX1	Nuclear pore complex protein Nup88	NUP88	>Q99567 Nuclear pore complex protein Nup88 OS=Homo sapiens GN=NUP88 PE=1 SV=2;>J3KMX1 Nuclear pore complex protein Nup88 (Fragment) OS=Homo sapiens GN=NUP88 PE=4 SV=1	14	28.9	83.541	169.79		134100000	131990000	133520000	136730000	155090000	149120000	124450000	137220000	141240000	142550000	165680000	144510000	110880000	110570000	118660000	161510000	168250000	144740000
P62937;F8WE65;C9J5S7	Peptidyl-prolyl cis-trans isomerase A;Peptidyl-prolyl cis-trans isomerase A, N-terminally processed;Peptidyl-prolyl cis-trans isomerase	PPIA	>P62937 Peptidyl-prolyl cis-trans isomerase A OS=Homo sapiens GN=PPIA PE=1 SV=2;>F8WE65 Peptidyl-prolyl cis-trans isomerase OS=Homo sapiens GN=PPIA PE=3 SV=1;>C9J5S7 Peptidyl-prolyl cis-trans isomerase OS=Homo sapiens GN=PPIA PE=3 SV=1	13	71.5	18.012	169.59		9339800000	10005000000	9449500000	8223800000	7835500000	8738900000	3365500000	3180900000	3154800000	9558900000	9138100000	9793900000	7149400000	7389900000	8315300000	4341900000	4392900000	4591300000
P51114;B4DXZ6;E9PFF5;E7EU85	Fragile X mental retardation syndrome-related protein 1	FXR1	>P51114 Fragile X mental retardation syndrome-related protein 1 OS=Homo sapiens GN=FXR1 PE=1 SV=3;>B4DXZ6 Fragile X mental retardation syndrome-related protein 1 OS=Homo sapiens GN=FXR1 PE=2 SV=1;>E9PFF5 Fragile X mental retardation syndrome-related protei	21	38	69.72	169.58		43811000	60923000	49420000	802300000	678770000	903010000	198160000	195970000	177890000	32054000	36552000	60786000	570100000	666600000	693730000	184540000	261400000	243860000
P61019;E9PKL7	Ras-related protein Rab-2A	RAB2A	>P61019 Ras-related protein Rab-2A OS=Homo sapiens GN=RAB2A PE=1 SV=1;>E9PKL7 Ras-related protein Rab-2A OS=Homo sapiens GN=RAB2A PE=3 SV=1	13	70.3	23.545	169.15		186290000	190580000	179740000	130100000	114550000	143730000	522310000	548660000	524600000	146540000	136210000	146870000	120530000	129630000	124750000	451980000	434240000	484170000
P62241;Q5JR95	40S ribosomal protein S8	RPS8	>P62241 40S ribosomal protein S8 OS=Homo sapiens GN=RPS8 PE=1 SV=2;>Q5JR95 40S ribosomal protein S8 OS=Homo sapiens GN=RPS8 PE=4 SV=1	13	56.2	24.205	168.49		182070000	193450000	202930000	2002400000	1655000000	1811800000	1560700000	1678900000	1645200000	232840000	198430000	202180000	1915700000	1992800000	2062400000	1519400000	1603300000	1607900000
Q9NQE7	Thymus-specific serine protease	PRSS16	>Q9NQE7 Thymus-specific serine protease OS=Homo sapiens GN=PRSS16 PE=2 SV=2	18	47.9	55.048	167.99		1958700000	2104300000	2656200000	1166900	990560	3404200	11665000	11562000	10858000	212740000	218150000	661800000	0	0	0	1460100	1301200	1363400
Q99615;K7ESP1;K7EIH8	DnaJ homolog subfamily C member 7	DNAJC7	>Q99615 DnaJ homolog subfamily C member 7 OS=Homo sapiens GN=DNAJC7 PE=1 SV=2;>K7ESP1 DnaJ homolog subfamily C member 7 (Fragment) OS=Homo sapiens GN=DNAJC7 PE=4 SV=1;>K7EIH8 DnaJ homolog subfamily C member 7 (Fragment) OS=Homo sapiens GN=DNAJC7 PE=4 SV=1	28	58.3	56.44	167.23		101800000	114240000	119080000	296450000	322370000	268910000	96448000	116940000	98162000	59747000	74640000	72444000	295290000	258150000	238350000	118700000	104260000	87845000
P34897;B4DLV4;H0YIZ0;G3V2Y4	Serine hydroxymethyltransferase, mitochondrial;Serine hydroxymethyltransferase	SHMT2	>P34897 Serine hydroxymethyltransferase, mitochondrial OS=Homo sapiens GN=SHMT2 PE=1 SV=3;>B4DLV4 Serine hydroxymethyltransferase OS=Homo sapiens GN=SHMT2 PE=2 SV=1;>H0YIZ0 Serine hydroxymethyltransferase (Fragment) OS=Homo sapiens GN=SHMT2 PE=3 SV=1;>G3V2	23	56.5	55.992	167.22		189110000	207440000	197020000	265210000	249670000	270840000	658400000	763470000	749960000	124790000	100390000	103780000	257100000	268860000	293490000	815500000	780540000	801790000
Q01518	Adenylyl cyclase-associated protein 1	CAP1	>Q01518 Adenylyl cyclase-associated protein 1 OS=Homo sapiens GN=CAP1 PE=1 SV=5	23	53.1	51.901	167.14		845610000	854030000	845480000	438550000	472250000	469170000	439360000	415490000	392320000	798980000	803910000	810280000	365330000	369930000	364020000	406970000	436750000	398820000
O95782	AP-2 complex subunit alpha-1	AP2A1	>O95782 AP-2 complex subunit alpha-1 OS=Homo sapiens GN=AP2A1 PE=1 SV=3	36	46.7	107.54	167.06		612500000	635440000	632790000	523470000	531930000	566200000	347940000	359070000	369710000	710620000	727090000	727140000	550850000	579080000	606780000	445440000	443380000	441210000
CON__Q3MHN5			>Q3MHN5 SWISS-PROT:Q3MHN5 (Bos taurus) Vitamin D-binding protein precursor	13	34.2	53.341	166.97		687010000	247070000	437790000	11697000	0	0	5773000	0	0	788070000	776820000	816120000	0	0	0	0	0	0
I3L397;I3L504;P63241;Q6IS14;F8WCJ1;C9J7B5	Eukaryotic translation initiation factor 5A-1;Eukaryotic translation initiation factor 5A-1-like	EIF5A;EIF5AL1;EIF5A2	>I3L397 Eukaryotic translation initiation factor 5A-1 (Fragment) OS=Homo sapiens GN=EIF5A PE=4 SV=1;>I3L504 Eukaryotic translation initiation factor 5A-1 OS=Homo sapiens GN=EIF5A PE=4 SV=1;>P63241 Eukaryotic translation initiation factor 5A-1 OS=Homo sapie	15	76.2	16.118	166.66		867740000	984670000	956240000	3821600000	3696900000	3409500000	884770000	1039100000	928440000	940810000	899350000	900130000	3055500000	2927700000	3259300000	1157400000	1285100000	1133400000
Q5T4U5;P11310;B7Z9I1;B4DJE7	Medium-chain specific acyl-CoA dehydrogenase, mitochondrial	ACADM	>Q5T4U5 Acyl-Coenzyme A dehydrogenase, C-4 to C-12 straight chain, isoform CRA_a OS=Homo sapiens GN=ACADM PE=3 SV=1;>P11310 Medium-chain specific acyl-CoA dehydrogenase, mitochondrial OS=Homo sapiens GN=ACADM PE=1 SV=1;>B7Z9I1 Medium-chain-specific acyl-Co	16	45.2	50.27	165.84		21190000	20442000	19958000	219830000	183600000	198710000	668120000	730550000	701310000	15920000	19636000	6868400	173620000	169570000	179700000	702040000	778820000	635950000
P05388;F8VWS0;Q3B7A4;F8VU65;F8VW21;F8VZS0;F8VPE8;G3V210;Q8NHW5;F8VQY6;F8VRK7	60S acidic ribosomal protein P0;60S acidic ribosomal protein P0-like	RPLP0;RPLP0P6	>P05388 60S acidic ribosomal protein P0 OS=Homo sapiens GN=RPLP0 PE=1 SV=1;>F8VWS0 60S acidic ribosomal protein P0 OS=Homo sapiens GN=RPLP0 PE=3 SV=1;>Q3B7A4 60S acidic ribosomal protein P0 OS=Homo sapiens GN=RPLP0 PE=2 SV=1;>F8VU65 60S acidic ribosomal pr	15	60.9	34.273	165.65		2396900000	2475900000	2388400000	1295400000	1544700000	1361500000	1448600000	1598300000	1426100000	2106100000	2106800000	2118000000	1283400000	1254900000	1329300000	1653400000	1631800000	1595100000
Q2TAY7;B4E3L0	WD40 repeat-containing protein SMU1;WD40 repeat-containing protein SMU1, N-terminally processed	SMU1	>Q2TAY7 WD40 repeat-containing protein SMU1 OS=Homo sapiens GN=SMU1 PE=1 SV=2;>B4E3L0 WD40 repeat-containing protein SMU1 OS=Homo sapiens GN=SMU1 PE=2 SV=1	16	45.6	57.543	165.52		342100000	348770000	380510000	308740000	264480000	340270000	455710000	475630000	470360000	333090000	288940000	350680000	319320000	346330000	358780000	375010000	395980000	427870000
J3KPX7;Q99623;F5GY37;F5H3X6;F5GWA7	Prohibitin-2	PHB2	>J3KPX7 Prohibitin-2 OS=Homo sapiens GN=PHB2 PE=4 SV=1;>Q99623 Prohibitin-2 OS=Homo sapiens GN=PHB2 PE=1 SV=2;>F5GY37 Prohibitin-2 OS=Homo sapiens GN=PHB2 PE=4 SV=1;>F5H3X6 Prohibitin-2 (Fragment) OS=Homo sapiens GN=PHB2 PE=4 SV=2;>F5GWA7 Prohibitin-2 (Fra	15	52.8	33.402	165.32		168600000	177080000	160820000	301660000	282680000	300400000	2876300000	2988600000	2834100000	49885000	36852000	56180000	259860000	272070000	318820000	2097500000	2098300000	2336900000
CON__Q1A7A4			>Q1A7A4 TREMBL:Q1A7A4 (Bos taurus) similar to complement component C5	23	20.3	188.74	165.13		280030000	118670000	124210000	4485600	10372000	5047000	4387300	8936100	7828700	69204000	420160000	338960000	0	9426700	0	6227300	6114000	0
P36955	Pigment epithelium-derived factor	SERPINF1	>P36955 Pigment epithelium-derived factor OS=Homo sapiens GN=SERPINF1 PE=1 SV=4	15	39.2	46.312	165.09		9416100000	9648400000	6949100000	256470	306180	282060	1033000	5231400	1230000	10142000000	10287000000	9897200000	408230	215330	199910	1359400	371450	1269600
Q6P3X3	Tetratricopeptide repeat protein 27	TTC27	>Q6P3X3 Tetratricopeptide repeat protein 27 OS=Homo sapiens GN=TTC27 PE=1 SV=1	14	19.7	96.631	164.64		40579000	35901000	34736000	293420000	411640000	287350000	38706000	61344000	62489000	32274000	44069000	32818000	251340000	232990000	208600000	72139000	48082000	51250000
Q15785	Mitochondrial import receptor subunit TOM34	TOMM34	>Q15785 Mitochondrial import receptor subunit TOM34 OS=Homo sapiens GN=TOMM34 PE=1 SV=2	17	57.6	34.559	164.36		3440000	2538200	10688000	406250000	406730000	418580000	64347000	55999000	61548000	4139600	11239000	16196000	517750000	491770000	504830000	83729000	88145000	64901000
Q9UNS2;H7C3P9	COP9 signalosome complex subunit 3	COPS3	>Q9UNS2 COP9 signalosome complex subunit 3 OS=Homo sapiens GN=COPS3 PE=1 SV=3;>H7C3P9 COP9 signalosome complex subunit 3 OS=Homo sapiens GN=COPS3 PE=4 SV=2	14	50.4	47.873	164.35		269630000	265580000	237220000	175900000	178550000	181480000	72960000	57640000	62823000	242990000	261660000	251040000	161620000	162110000	156800000	82357000	88122000	86906000
Q15102;M0R389;M0R1K3	Platelet-activating factor acetylhydrolase IB subunit gamma	PAFAH1B3	>Q15102 Platelet-activating factor acetylhydrolase IB subunit gamma OS=Homo sapiens GN=PAFAH1B3 PE=1 SV=1;>M0R389 Platelet-activating factor acetylhydrolase IB subunit gamma (Fragment) OS=Homo sapiens GN=PAFAH1B3 PE=4 SV=1;>M0R1K3 Platelet-activating facto	13	76.2	25.734	164.34		370310000	392110000	372520000	190200000	152180000	200810000	237690000	254530000	239300000	356210000	366250000	345960000	221780000	228800000	280660000	206550000	213590000	232040000
Q86UY0;Q8NBS9	Thioredoxin domain-containing protein 5	TXNDC5	>Q86UY0 TXNDC5 protein OS=Homo sapiens GN=TXNDC5 PE=2 SV=1;>Q8NBS9 Thioredoxin domain-containing protein 5 OS=Homo sapiens GN=TXNDC5 PE=1 SV=2	16	51.1	40.369	164.25		106020000	98209000	101750000	346190000	387600000	333960000	536910000	569930000	549130000	90408000	90389000	81644000	295430000	277750000	273450000	681200000	631890000	551390000
P50897;E9PMG2;E9PIA8;Q5T0S4	Palmitoyl-protein thioesterase 1	PPT1	>P50897 Palmitoyl-protein thioesterase 1 OS=Homo sapiens GN=PPT1 PE=1 SV=1;>E9PMG2 Palmitoyl-protein thioesterase 1 (Fragment) OS=Homo sapiens GN=PPT1 PE=4 SV=1;>E9PIA8 Palmitoyl-protein thioesterase 1 (Fragment) OS=Homo sapiens GN=PPT1 PE=4 SV=2;>Q5T0S4 P	11	47.1	34.193	163.67		777440000	742630000	760320000	78050000	71816000	72886000	268420000	328280000	320990000	824250000	738880000	720310000	68076000	56465000	76068000	221080000	226480000	261560000
Q9Y2L1;G3V1J5;F2Z2C0	Exosome complex exonuclease RRP44	DIS3	>Q9Y2L1 Exosome complex exonuclease RRP44 OS=Homo sapiens GN=DIS3 PE=1 SV=2;>G3V1J5 Exosome complex exonuclease RRP44 OS=Homo sapiens GN=DIS3 PE=4 SV=1;>F2Z2C0 Exosome complex exonuclease RRP44 OS=Homo sapiens GN=DIS3 PE=4 SV=1	38	49.1	109	163.56		241280000	251730000	253530000	637540000	609750000	649850000	191380000	181770000	192820000	206180000	209020000	224420000	582990000	598440000	629690000	225280000	223700000	201640000
Q9BY44;B4DQ14;F8WAE5;B4DF96	Eukaryotic translation initiation factor 2A;Eukaryotic translation initiation factor 2A, N-terminally processed	EIF2A	>Q9BY44 Eukaryotic translation initiation factor 2A OS=Homo sapiens GN=EIF2A PE=1 SV=3;>B4DQ14 Eukaryotic translation initiation factor 2A OS=Homo sapiens GN=EIF2A PE=2 SV=1;>F8WAE5 Eukaryotic translation initiation factor 2A OS=Homo sapiens GN=EIF2A PE=4	23	55	64.989	163.53		355650000	347940000	353970000	503420000	435190000	466950000	217260000	220610000	205330000	366370000	345910000	337410000	489640000	510570000	564620000	215850000	215670000	222380000
Q9H832	Ubiquitin-conjugating enzyme E2 Z	UBE2Z	>Q9H832 Ubiquitin-conjugating enzyme E2 Z OS=Homo sapiens GN=UBE2Z PE=1 SV=2	10	35.3	38.21	163.32		102770000	109330000	88044000	126070000	130560000	125530000	43831000	44986000	47146000	75092000	72556000	89458000	108470000	121380000	119330000	48861000	55250000	54305000
O95573	Long-chain-fatty-acid--CoA ligase 3	ACSL3	>O95573 Long-chain-fatty-acid--CoA ligase 3 OS=Homo sapiens GN=ACSL3 PE=1 SV=3	26	48.1	80.419	163.01		25499000	9253400	23662000	685620000	670730000	709450000	784170000	818120000	776530000	10160000	6423500	9035500	491520000	468530000	513240000	768170000	795060000	814450000
Q9H3N1	Thioredoxin-related transmembrane protein 1	TMX1	>Q9H3N1 Thioredoxin-related transmembrane protein 1 OS=Homo sapiens GN=TMX1 PE=1 SV=1	11	31.1	31.791	162.65		92322000	75780000	79649000	81693000	74455000	80747000	279740000	365480000	284700000	21858000	22747000	19520000	71498000	81732000	77510000	294690000	285430000	295430000
P63151	Serine/threonine-protein phosphatase 2A 55 kDa regulatory subunit B alpha isoform	PPP2R2A	>P63151 Serine/threonine-protein phosphatase 2A 55 kDa regulatory subunit B alpha isoform OS=Homo sapiens GN=PPP2R2A PE=1 SV=1	19	53.5	51.691	162.49		289310000	281380000	267550000	398480000	382160000	420140000	162530000	145250000	161530000	258230000	258040000	264260000	363470000	372110000	358810000	141330000	133760000	145150000
E9PC15;Q53H12;E9PG39	Acylglycerol kinase, mitochondrial	AGK	>E9PC15 Acylglycerol kinase, mitochondrial OS=Homo sapiens GN=AGK PE=4 SV=1;>Q53H12 Acylglycerol kinase, mitochondrial OS=Homo sapiens GN=AGK PE=1 SV=2;>E9PG39 Acylglycerol kinase, mitochondrial OS=Homo sapiens GN=AGK PE=4 SV=1	13	47.5	43.796	162.47		41460000	35840000	0	55759000	60220000	47602000	323630000	310820000	354890000	0	0	0	44521000	56571000	37609000	343440000	300480000	353350000
Q8NE71;H0YGW7	ATP-binding cassette sub-family F member 1	ABCF1	>Q8NE71 ATP-binding cassette sub-family F member 1 OS=Homo sapiens GN=ABCF1 PE=1 SV=2;>H0YGW7 ATP-binding cassette sub-family F member 1 (Fragment) OS=Homo sapiens GN=ABCF1 PE=3 SV=1	19	29.2	95.925	162.28		76466000	73923000	75696000	414210000	415910000	362740000	142310000	120060000	129030000	73217000	77893000	73077000	263820000	227880000	237900000	200790000	184690000	170390000
Q1KMD3;H3BQZ7	Heterogeneous nuclear ribonucleoprotein U-like protein 2	HNRNPUL2;HNRNPUL2-BSCL2	>Q1KMD3 Heterogeneous nuclear ribonucleoprotein U-like protein 2 OS=Homo sapiens GN=HNRNPUL2 PE=1 SV=1;>H3BQZ7 HCG2044799 OS=Homo sapiens GN=HNRNPUL2-BSCL2 PE=4 SV=1	26	37.2	85.104	162.14		253580000	243210000	237310000	399540000	382030000	396050000	355310000	419140000	355870000	179210000	170540000	186350000	375320000	383280000	396330000	354290000	371720000	364270000
E7EX73;E9PGM1;E7EUU4;Q04637	Eukaryotic translation initiation factor 4 gamma 1	EIF4G1	>E7EX73 Eukaryotic translation initiation factor 4 gamma 1 OS=Homo sapiens GN=EIF4G1 PE=4 SV=1;>E9PGM1 Eukaryotic translation initiation factor 4 gamma 1 OS=Homo sapiens GN=EIF4G1 PE=4 SV=1;>E7EUU4 Eukaryotic translation initiation factor 4 gamma 1 OS=Homo	27	19.7	158.64	162.08		447940000	544240000	532650000	434850000	419200000	441600000	173330000	165050000	196310000	325170000	366090000	384540000	431200000	420370000	408540000	163160000	174700000	156540000
P42224;J3KPM9	Signal transducer and activator of transcription 1-alpha/beta;Signal transducer and activator of transcription	STAT1	>P42224 Signal transducer and activator of transcription 1-alpha/beta OS=Homo sapiens GN=STAT1 PE=1 SV=2;>J3KPM9 Signal transducer and activator of transcription OS=Homo sapiens GN=STAT1 PE=3 SV=1	25	42.4	87.334	161.88		67294000	84577000	70032000	335470000	385950000	339140000	130290000	127640000	120590000	57041000	72461000	72033000	554810000	576970000	565410000	199820000	189800000	194610000
J3KTA4;P17844;B4DLW8	Probable ATP-dependent RNA helicase DDX5	DDX5	>J3KTA4 Probable ATP-dependent RNA helicase DDX5 OS=Homo sapiens GN=DDX5 PE=4 SV=1;>P17844 Probable ATP-dependent RNA helicase DDX5 OS=Homo sapiens GN=DDX5 PE=1 SV=1;>B4DLW8 Probable ATP-dependent RNA helicase DDX5 OS=Homo sapiens GN=DDX5 PE=2 SV=1	21	32.7	69.086	161.6		278280000	281820000	265410000	1681400000	1622800000	1735200000	576960000	613430000	612870000	202530000	199100000	192620000	1733200000	1723800000	2033000000	671640000	643390000	707580000
B4E2X3;Q8N6R0	Methyltransferase-like protein 13	METTL13	>B4E2X3 Methyltransferase-like protein 13 OS=Homo sapiens GN=METTL13 PE=2 SV=1;>Q8N6R0 Methyltransferase-like protein 13 OS=Homo sapiens GN=METTL13 PE=1 SV=1	22	46.7	78.687	161.57		10156000	45145000	18219000	731300000	601390000	365720000	105410000	112420000	102680000	24210000	0	11989000	287420000	297240000	297190000	106150000	92284000	112140000
CON__Q3SZH5			>Q3SZH5 TREMBL:Q3SZH5 (Bos taurus) Similar to Angiotensinogen	11	42.9	45.456	161.47		517820000	516170000	498280000	0	0	0	0	0	0	579350000	593770000	547110000	0	0	0	0	0	0
Q9Y383	Putative RNA-binding protein Luc7-like 2	LUC7L2	>Q9Y383 Putative RNA-binding protein Luc7-like 2 OS=Homo sapiens GN=LUC7L2 PE=1 SV=2	13	33.2	46.513	160.81		408130000	434480000	424770000	204460000	191670000	202860000	171890000	208700000	197810000	465620000	501430000	484380000	211340000	199460000	195310000	199200000	225970000	202270000
P49773;D6REP8;D6RE99;D6RD60	Histidine triad nucleotide-binding protein 1	HINT1	>P49773 Histidine triad nucleotide-binding protein 1 OS=Homo sapiens GN=HINT1 PE=1 SV=2;>D6REP8 Histidine triad nucleotide-binding protein 1 OS=Homo sapiens GN=HINT1 PE=4 SV=1;>D6RE99 Histidine triad nucleotide-binding protein 1 OS=Homo sapiens GN=HINT1 PE	9	83.3	13.802	160.48		391010000	422430000	428010000	648340000	555630000	671460000	218590000	250910000	202150000	406630000	407560000	435520000	545770000	549790000	560260000	277630000	247190000	278960000
J3QRS9;O43670	BUB3-interacting and GLEBS motif-containing protein ZNF207	ZNF207	>J3QRS9 Zinc finger protein 207 OS=Homo sapiens GN=ZNF207 PE=4 SV=1;>O43670 Zinc finger protein 207 OS=Homo sapiens GN=ZNF207 PE=1 SV=1	8	18.3	52.541	160.3		253180000	239930000	240560000	60767000	116920000	62075000	221720000	236210000	207630000	437370000	382050000	392720000	120540000	121500000	118240000	189620000	191980000	204520000
Q16401	26S proteasome non-ATPase regulatory subunit 5	PSMD5	>Q16401 26S proteasome non-ATPase regulatory subunit 5 OS=Homo sapiens GN=PSMD5 PE=1 SV=3	19	48	56.195	159.66		448090000	451470000	450140000	758720000	770600000	890020000	242730000	272510000	250830000	384590000	369900000	387890000	720710000	759020000	807400000	225030000	191250000	221970000
P30050	60S ribosomal protein L12	RPL12	>P30050 60S ribosomal protein L12 OS=Homo sapiens GN=RPL12 PE=1 SV=1	7	58.2	17.818	158.8		535430000	597230000	604950000	825370000	754710000	907110000	1050100000	1119000000	1073600000	651560000	595770000	612610000	908970000	959910000	1088500000	879090000	1022500000	991740000
P19338;H7BY16	Nucleolin	NCL	>P19338 Nucleolin OS=Homo sapiens GN=NCL PE=1 SV=3;>H7BY16 Nucleolin (Fragment) OS=Homo sapiens GN=NCL PE=4 SV=1	24	30.6	76.613	158.37		493850000	532440000	492800000	1361900000	1356500000	1320400000	1025400000	1151500000	1069300000	483630000	460550000	474200000	1389000000	1365100000	1445300000	1003500000	966260000	1045300000
P22059	Oxysterol-binding protein 1	OSBP	>P22059 Oxysterol-binding protein 1 OS=Homo sapiens GN=OSBP PE=1 SV=1	27	48	89.42	158.21		316910000	314140000	355630000	145850000	143990000	159290000	218200000	181340000	197600000	402480000	392380000	366970000	162710000	167940000	154180000	230160000	219340000	215080000
Q8IYU2	E3 ubiquitin-protein ligase HACE1	HACE1	>Q8IYU2 E3 ubiquitin-protein ligase HACE1 OS=Homo sapiens GN=HACE1 PE=1 SV=2	20	35.3	102.34	157.72		91473000	97588000	113140000	235840000	223150000	261410000	60325000	59355000	61223000	93791000	83005000	89438000	227370000	244760000	220810000	74630000	72168000	76114000
P02786;G3V0E5;F5H6B1	Transferrin receptor protein 1;Transferrin receptor protein 1, serum form	TFRC	>P02786 Transferrin receptor protein 1 OS=Homo sapiens GN=TFRC PE=1 SV=2;>G3V0E5 Transferrin receptor (P90, CD71), isoform CRA_c OS=Homo sapiens GN=TFRC PE=4 SV=1;>F5H6B1 Transferrin receptor protein 1, serum form OS=Homo sapiens GN=TFRC PE=4 SV=1	27	39.6	84.87	157.24		804610000	852500000	850650000	384660000	357300000	418300000	682010000	786870000	682060000	1106200000	1068600000	1083200000	350820000	356060000	426890000	588360000	587530000	663980000
E9PEN8;Q9UIA9;E7ESC6	Exportin-7	XPO7	>E9PEN8 Exportin-7 OS=Homo sapiens GN=XPO7 PE=4 SV=1;>Q9UIA9 Exportin-7 OS=Homo sapiens GN=XPO7 PE=1 SV=3;>E7ESC6 Exportin-7 OS=Homo sapiens GN=XPO7 PE=4 SV=1	37	40.4	124.84	157.16		579600000	620980000	583700000	616230000	603780000	689570000	212110000	224550000	213820000	594590000	563740000	625670000	614440000	662330000	701520000	207960000	223420000	224660000
Q9P287;B4E318	BRCA2 and CDKN1A-interacting protein	BCCIP	>Q9P287 BRCA2 and CDKN1A-interacting protein OS=Homo sapiens GN=BCCIP PE=1 SV=1;>B4E318 BRCA2 and CDKN1A-interacting protein OS=Homo sapiens GN=BCCIP PE=2 SV=1	11	47.1	35.979	157.16		171760000	164510000	180480000	269640000	283810000	265530000	110770000	122620000	103620000	118240000	121100000	130070000	178670000	173740000	204770000	120880000	108680000	118500000
O75165	DnaJ homolog subfamily C member 13	DNAJC13	>O75165 DnaJ homolog subfamily C member 13 OS=Homo sapiens GN=DNAJC13 PE=1 SV=5	42	26.3	254.41	156.92		53617000	64777000	54383000	327810000	298550000	353430000	129400000	123240000	113580000	35889000	36163000	33814000	312180000	302950000	305560000	124570000	112380000	120890000
Q12874;E7EUT8	Splicing factor 3A subunit 3	SF3A3	>Q12874 Splicing factor 3A subunit 3 OS=Homo sapiens GN=SF3A3 PE=1 SV=1;>E7EUT8 Splicing factor 3A subunit 3 OS=Homo sapiens GN=SF3A3 PE=4 SV=1	18	37.9	58.848	156.46		341800000	361320000	362050000	255070000	228350000	263950000	246920000	287490000	265130000	346500000	329560000	363190000	224170000	226980000	247760000	192710000	193860000	212750000
P09936;D6RE83;D6R956;D6R974	Ubiquitin carboxyl-terminal hydrolase isozyme L1	UCHL1	>P09936 Ubiquitin carboxyl-terminal hydrolase isozyme L1 OS=Homo sapiens GN=UCHL1 PE=1 SV=2;>D6RE83 Ubiquitin carboxyl-terminal hydrolase isozyme L1 OS=Homo sapiens GN=UCHL1 PE=4 SV=1;>D6R956 Ubiquitin carboxyl-terminal hydrolase isozyme L1 OS=Homo sapiens	10	53.4	24.824	155.96		265670000	350650000	290030000	1205400000	1780000000	1006100000	287500000	307810000	294270000	7238800	0	4309700	7362000	4006600	0	6314800	2936800	5322500
P22570;G3V0F2	NADPH:adrenodoxin oxidoreductase, mitochondrial	FDXR	>P22570 NADPH:adrenodoxin oxidoreductase, mitochondrial OS=Homo sapiens GN=FDXR PE=1 SV=3;>G3V0F2 Ferredoxin reductase, isoform CRA_c OS=Homo sapiens GN=FDXR PE=4 SV=1	26	61.3	53.836	155.94		67533000	92078000	67262000	337000000	289750000	319740000	844780000	888760000	854250000	36915000	43630000	26070000	299660000	275570000	300980000	1062600000	1081000000	1005000000
P28331;B4DJ81	NADH-ubiquinone oxidoreductase 75 kDa subunit, mitochondrial	NDUFS1	>P28331 NADH-ubiquinone oxidoreductase 75 kDa subunit, mitochondrial OS=Homo sapiens GN=NDUFS1 PE=1 SV=3;>B4DJ81 NADH-ubiquinone oxidoreductase 75 kDa subunit, mitochondrial OS=Homo sapiens GN=NDUFS1 PE=2 SV=1	25	48.6	79.467	155.9		21546000	30497000	19652000	107010000	99269000	132330000	542880000	594580000	570580000	0	8601500	9240900	110930000	121520000	106690000	570280000	559940000	632700000
P55884	Eukaryotic translation initiation factor 3 subunit B	EIF3B	>P55884 Eukaryotic translation initiation factor 3 subunit B OS=Homo sapiens GN=EIF3B PE=1 SV=3	31	47.9	92.48	155.84		749650000	762770000	779800000	601170000	514960000	605890000	411550000	452480000	420800000	716260000	724930000	719680000	552570000	565620000	620040000	342450000	362410000	400030000
P52565;J3KTF8;J3QQX2;J3KRE2;J3KRY1	Rho GDP-dissociation inhibitor 1	ARHGDIA	>P52565 Rho GDP-dissociation inhibitor 1 OS=Homo sapiens GN=ARHGDIA PE=1 SV=3;>J3KTF8 Rho GDP-dissociation inhibitor 1 (Fragment) OS=Homo sapiens GN=ARHGDIA PE=4 SV=1;>J3QQX2 Rho GDP-dissociation inhibitor 1 OS=Homo sapiens GN=ARHGDIA PE=4 SV=1;>J3KRE2 Rho	8	51	23.207	155.83		614310000	643970000	625180000	409460000	417950000	395340000	253690000	270440000	253150000	1015500000	844900000	910490000	508920000	522470000	550930000	305270000	345200000	340280000
E7EX90;Q14203;Q6AWB1	Dynactin subunit 1	DCTN1;DKFZp686E0752	>E7EX90 Dynactin subunit 1 OS=Homo sapiens GN=DCTN1 PE=4 SV=1;>Q14203 Dynactin subunit 1 OS=Homo sapiens GN=DCTN1 PE=1 SV=3;>Q6AWB1 Dynactin subunit 1 OS=Homo sapiens GN=DKFZp686E0752 PE=2 SV=1	32	35.9	139.09	155.38		221660000	222030000	227730000	238610000	273050000	256600000	79724000	94515000	80803000	234730000	239990000	209420000	264780000	272270000	262510000	107790000	111820000	102910000
P55735;B4DXJ1;A8MXL6	Protein SEC13 homolog	SEC13	>P55735 Protein SEC13 homolog OS=Homo sapiens GN=SEC13 PE=1 SV=3;>B4DXJ1 Protein SEC13 homolog OS=Homo sapiens GN=SEC13 PE=2 SV=1;>A8MXL6 Protein SEC13 homolog OS=Homo sapiens GN=SEC13 PE=4 SV=1	15	64.6	35.54	155.27		346540000	328440000	307150000	398850000	379490000	388360000	329870000	325250000	325780000	399530000	339480000	351460000	375150000	377950000	378410000	346500000	343470000	327190000
Q96AY3	Peptidyl-prolyl cis-trans isomerase FKBP10	FKBP10	>Q96AY3 Peptidyl-prolyl cis-trans isomerase FKBP10 OS=Homo sapiens GN=FKBP10 PE=1 SV=1	25	49	64.244	154.32		1243000000	1151700000	1066500000	469330000	404770000	459050000	1154200000	1222700000	1116700000	1146800000	1159700000	1095200000	423300000	416810000	432340000	1874400000	1898400000	2000800000
Q9UQE7	Structural maintenance of chromosomes protein 3	SMC3	>Q9UQE7 Structural maintenance of chromosomes protein 3 OS=Homo sapiens GN=SMC3 PE=1 SV=2	38	37.1	141.54	154.3		264510000	271640000	260370000	260180000	267310000	279590000	312250000	346580000	344300000	203530000	203860000	210040000	204150000	204980000	205080000	297290000	336870000	332150000
Q9Y6N7	Roundabout homolog 1	ROBO1	>Q9Y6N7 Roundabout homolog 1 OS=Homo sapiens GN=ROBO1 PE=1 SV=1	30	24.7	180.93	154.21		976580000	1138800000	1072700000	10847000	3855300	2830900	31931000	19172000	27120000	505350000	498170000	529960000	10570000	0	1335800	3885200	6929000	1308000
P62820;B7Z8M7;E7END7	Ras-related protein Rab-1A	RAB1A	>P62820 Ras-related protein Rab-1A OS=Homo sapiens GN=RAB1A PE=1 SV=3;>B7Z8M7 Ras-related protein Rab-1A OS=Homo sapiens GN=RAB1A PE=2 SV=1;>E7END7 Ras-related protein Rab-1A OS=Homo sapiens GN=RAB1A PE=3 SV=1	13	71.2	22.677	153.48		302940000	278590000	275230000	388620000	504280000	413300000	885690000	980570000	931650000	237400000	250090000	241780000	424950000	416490000	394490000	1229400000	1021900000	1101400000
O75976	Carboxypeptidase D	CPD	>O75976 Carboxypeptidase D OS=Homo sapiens GN=CPD PE=1 SV=2	33	33.8	152.93	153.04		402380000	354930000	423880000	23815000	29921000	28214000	153800000	126090000	148890000	493940000	458570000	450870000	18613000	34500000	41043000	195030000	183830000	170160000
P53582;F5GXS7;H0Y955	Methionine aminopeptidase 1	METAP1	>P53582 Methionine aminopeptidase 1 OS=Homo sapiens GN=METAP1 PE=1 SV=2;>F5GXS7 Methionine aminopeptidase OS=Homo sapiens GN=METAP1 PE=3 SV=1;>H0Y955 Methionine aminopeptidase 1 (Fragment) OS=Homo sapiens GN=METAP1 PE=4 SV=1	11	52.6	43.215	152.86		21517000	0	29481000	114450000	93249000	126480000	129200000	163700000	138080000	21894000	22618000	29914000	83213000	93957000	123350000	122250000	119540000	128200000
O75534;G5E9Q2;E9PLT0	Cold shock domain-containing protein E1	CSDE1	>O75534 Cold shock domain-containing protein E1 OS=Homo sapiens GN=CSDE1 PE=1 SV=2;>G5E9Q2 Cold shock domain containing E1, RNA-binding, isoform CRA_d OS=Homo sapiens GN=CSDE1 PE=4 SV=1;>E9PLT0 Cold shock domain-containing protein E1 OS=Homo sapiens GN=CSD	25	32.7	88.884	152.59		53199000	48462000	42659000	502670000	493800000	502250000	145410000	117310000	153420000	27190000	70504000	39655000	371030000	352030000	384200000	129320000	103570000	101510000
P07585;F8VXZ8;F8VUF6;F8VWU0	Decorin	DCN	>P07585 Decorin OS=Homo sapiens GN=DCN PE=1 SV=1;>F8VXZ8 Decorin (Fragment) OS=Homo sapiens GN=DCN PE=4 SV=1;>F8VUF6 Decorin (Fragment) OS=Homo sapiens GN=DCN PE=4 SV=1;>F8VWU0 Decorin (Fragment) OS=Homo sapiens GN=DCN PE=4 SV=1	15	46.2	39.746	152.41		61574000	63112000	71201000	0	11295000	771400	0	0	0	1596900000	4490400000	3493000000	1609200	0	0	0	0	0
H7BXY3;Q7L2E3	Putative ATP-dependent RNA helicase DHX30	DHX30	>H7BXY3 Putative ATP-dependent RNA helicase DHX30 OS=Homo sapiens GN=DHX30 PE=4 SV=1;>Q7L2E3 Putative ATP-dependent RNA helicase DHX30 OS=Homo sapiens GN=DHX30 PE=1 SV=1	34	37.7	130.55	152.31		18441000	0	0	617930000	557780000	488180000	678900000	741320000	549850000	28933000	69634000	32347000	463060000	539270000	538010000	589520000	645160000	748110000
P20700;E9PBF6	Lamin-B1	LMNB1	>P20700 Lamin-B1 OS=Homo sapiens GN=LMNB1 PE=1 SV=2;>E9PBF6 Lamin-B1 OS=Homo sapiens GN=LMNB1 PE=3 SV=1	28	52.6	66.408	152.21		89425000	98589000	64656000	94272000	62255000	57630000	330290000	358530000	341530000	79481000	87851000	57309000	53250000	79364000	50922000	641610000	590390000	576570000
Q8TEX9;H0YN14	Importin-4	IPO4	>Q8TEX9 Importin-4 OS=Homo sapiens GN=IPO4 PE=1 SV=2;>H0YN14 Importin-4 OS=Homo sapiens GN=IPO4 PE=4 SV=1	21	26.5	118.71	152.08		103310000	97553000	86578000	248020000	254450000	242010000	66064000	57779000	60854000	65614000	79560000	60310000	207960000	200720000	194140000	84134000	63811000	69649000
P51116	Fragile X mental retardation syndrome-related protein 2	FXR2	>P51116 Fragile X mental retardation syndrome-related protein 2 OS=Homo sapiens GN=FXR2 PE=1 SV=2	12	27.3	74.222	151.99		0	11325000	0	122700000	127330000	103970000	20642000	21749000	16529000	9946700	9750600	13926000	114560000	89489000	79652000	30431000	39792000	33156000
P62314;J3QLI9	Small nuclear ribonucleoprotein Sm D1	SNRPD1	>P62314 Small nuclear ribonucleoprotein Sm D1 OS=Homo sapiens GN=SNRPD1 PE=1 SV=1;>J3QLI9 Small nuclear ribonucleoprotein Sm D1 OS=Homo sapiens GN=SNRPD1 PE=4 SV=1	4	37.8	13.281	151.98		312860000	363420000	325280000	147880000	142480000	149920000	274920000	328400000	294050000	377360000	328020000	368790000	208190000	195650000	225480000	280000000	326450000	356470000
Q99536;B4DPX4;K7ERT7	Synaptic vesicle membrane protein VAT-1 homolog	VAT1	>Q99536 Synaptic vesicle membrane protein VAT-1 homolog OS=Homo sapiens GN=VAT1 PE=1 SV=2;>B4DPX4 Synaptic vesicle membrane protein VAT-1 homolog OS=Homo sapiens GN=VAT1 PE=2 SV=1;>K7ERT7 Synaptic vesicle membrane protein VAT-1 homolog (Fragment) OS=Homo s	14	51.1	41.92	151.16		213120000	213560000	221070000	119080000	126490000	130090000	249970000	280410000	291350000	200050000	187480000	185770000	115490000	120350000	128730000	253950000	272990000	279800000
P10768;H7BZT7	S-formylglutathione hydrolase	ESD	>P10768 S-formylglutathione hydrolase OS=Homo sapiens GN=ESD PE=1 SV=2;>H7BZT7 S-formylglutathione hydrolase (Fragment) OS=Homo sapiens GN=ESD PE=4 SV=1	12	57.1	31.462	150.93		396400000	420270000	403070000	810030000	777640000	893520000	307320000	361310000	326240000	401560000	454460000	437570000	866180000	820440000	902080000	322320000	365430000	356800000
P07858;E9PKQ7;E9PNL5;E9PHZ5;E9PLY3;E9PSG5;E9PQM1	Cathepsin B;Cathepsin B light chain;Cathepsin B heavy chain	CTSB	>P07858 Cathepsin B OS=Homo sapiens GN=CTSB PE=1 SV=3;>E9PKQ7 Cathepsin B heavy chain (Fragment) OS=Homo sapiens GN=CTSB PE=4 SV=1;>E9PNL5 Cathepsin B heavy chain (Fragment) OS=Homo sapiens GN=CTSB PE=4 SV=1;>E9PHZ5 Cathepsin B heavy chain (Fragment) OS=Ho	13	47.5	37.821	150.55		255290000	281990000	269230000	161630000	183710000	160270000	249930000	213580000	272610000	412550000	452630000	414810000	165950000	145750000	149220000	285610000	324690000	288790000
P62191;B4DR63	26S protease regulatory subunit 4	PSMC1	>P62191 26S protease regulatory subunit 4 OS=Homo sapiens GN=PSMC1 PE=1 SV=1;>B4DR63 26S protease regulatory subunit 4 OS=Homo sapiens GN=PSMC1 PE=2 SV=1	20	56.6	49.184	150.51		320090000	319750000	319170000	546520000	584820000	552760000	218020000	194870000	218790000	371740000	386620000	362010000	479670000	462360000	460370000	296030000	283810000	258250000
P14550	Alcohol dehydrogenase [NADP(+)]	AKR1A1	>P14550 Alcohol dehydrogenase [NADP(+)] OS=Homo sapiens GN=AKR1A1 PE=1 SV=3	17	63.7	36.573	149.92		292980000	339270000	277670000	405120000	349670000	407740000	216420000	222340000	201240000	411180000	414270000	404460000	464090000	477400000	496790000	271200000	242310000	287430000
O75153;K7EIG1	Clustered mitochondria protein homolog	CLUH	>O75153 Clustered mitochondria protein homolog OS=Homo sapiens GN=CLUH PE=1 SV=2;>K7EIG1 Clustered mitochondria protein homolog (Fragment) OS=Homo sapiens GN=CLUH PE=3 SV=2	32	38	146.67	149.86		172270000	174230000	172480000	243250000	215090000	246070000	109660000	101490000	102280000	174700000	201090000	185790000	232990000	237360000	233870000	99967000	110580000	113610000
E9PK01;P29692;E9PRY8;E9PQ49;E9PI39;E9PQZ1;E9PPR1;E9PL12	Elongation factor 1-delta	EEF1D	>E9PK01 Elongation factor 1-delta (Fragment) OS=Homo sapiens GN=EEF1D PE=3 SV=1;>P29692 Elongation factor 1-delta OS=Homo sapiens GN=EEF1D PE=1 SV=5;>E9PRY8 Elongation factor 1-delta OS=Homo sapiens GN=EEF1D PE=3 SV=1;>E9PQ49 Elongation factor 1-delta (Fra	11	64.8	28.821	149.61		138230000	136350000	133930000	146610000	167330000	151650000	67072000	78608000	71458000	127460000	152850000	143000000	188220000	171480000	173070000	132960000	165440000	138300000
P67809;H0Y449;C9J5V9	Nuclease-sensitive element-binding protein 1	YBX1	>P67809 Nuclease-sensitive element-binding protein 1 OS=Homo sapiens GN=YBX1 PE=1 SV=3;>H0Y449 Nuclease-sensitive element-binding protein 1 (Fragment) OS=Homo sapiens GN=YBX1 PE=4 SV=1;>C9J5V9 Nuclease-sensitive element-binding protein 1 (Fragment) OS=Homo	10	48.5	35.924	149.41		207340000	183340000	178510000	33534000	41548000	46010000	29452000	32227000	30667000	161740000	204560000	152750000	56459000	51093000	54175000	37459000	40437000	37947000
F5H801;E9PDF2;E9PCR7;Q02218;E9PFG7	2-oxoglutarate dehydrogenase, mitochondrial	OGDH	>F5H801 2-oxoglutarate dehydrogenase, mitochondrial OS=Homo sapiens GN=OGDH PE=4 SV=1;>E9PDF2 2-oxoglutarate dehydrogenase, mitochondrial OS=Homo sapiens GN=OGDH PE=4 SV=1;>E9PCR7 2-oxoglutarate dehydrogenase, mitochondrial OS=Homo sapiens GN=OGDH PE=4 SV=	30	36.6	110.61	149.4		5393000	9066100	5709000	52038000	57299000	65512000	421700000	330800000	312460000	618410	2757500	3458300	73148000	95590000	54569000	452950000	378180000	454610000
P38571;Q5T073	Lysosomal acid lipase/cholesteryl ester hydrolase	LIPA	>P38571 Lysosomal acid lipase/cholesteryl ester hydrolase OS=Homo sapiens GN=LIPA PE=1 SV=2;>Q5T073 Lysosomal acid lipase/cholesteryl ester hydrolase (Fragment) OS=Homo sapiens GN=LIPA PE=4 SV=1	11	40.1	45.418	149.24		5619400000	5486800000	5101200000	158440000	196000000	163630000	453560000	506590000	465270000	13180000000	13632000000	14043000000	184210000	165090000	178840000	914650000	756880000	810330000
P23284	Peptidyl-prolyl cis-trans isomerase B	PPIB	>P23284 Peptidyl-prolyl cis-trans isomerase B OS=Homo sapiens GN=PPIB PE=1 SV=2	13	53.7	23.742	148.84		1898000000	2118500000	1962500000	1430200000	1292000000	1456100000	3165000000	3657700000	3265900000	2108700000	1912000000	2076700000	1359300000	1297500000	1500400000	3632200000	4088900000	4177400000
Q8WVV9;D6W592;B7WPG3;Q5JB52;C9IYN3	Heterogeneous nuclear ribonucleoprotein L-like	HNRNPLL;HNRPLL	>Q8WVV9 Heterogeneous nuclear ribonucleoprotein L-like OS=Homo sapiens GN=HNRNPLL PE=1 SV=1;>D6W592 Heterogeneous nuclear ribonucleoprotein L-like OS=Homo sapiens GN=HNRPLL PE=4 SV=1;>B7WPG3 Heterogeneous nuclear ribonucleoprotein L-like OS=Homo sapiens GN	21	58.7	60.082	148.71		111750000	86901000	80675000	359000000	363240000	377670000	204180000	193000000	235980000	57819000	66985000	52240000	397070000	396780000	360140000	227030000	238570000	245940000
O15394;H9KV31	Neural cell adhesion molecule 2	NCAM2	>O15394 Neural cell adhesion molecule 2 OS=Homo sapiens GN=NCAM2 PE=1 SV=2;>H9KV31 Neural cell adhesion molecule 2 OS=Homo sapiens GN=NCAM2 PE=4 SV=1	30	45.4	93.045	148.42		49271000	40674000	48021000	3041700	0	3669300	79109000	86693000	58182000	884730000	902920000	758370000	19577000	9288200	12577000	805230000	904440000	738610000
Q9HAV4	Exportin-5	XPO5	>Q9HAV4 Exportin-5 OS=Homo sapiens GN=XPO5 PE=1 SV=1	37	40	136.31	147.78		502270000	512870000	451660000	599720000	542620000	589270000	213010000	192030000	190250000	311230000	304230000	321850000	465350000	501370000	509340000	218520000	202270000	216110000
P11908	Ribose-phosphate pyrophosphokinase 2	PRPS2	>P11908 Ribose-phosphate pyrophosphokinase 2 OS=Homo sapiens GN=PRPS2 PE=1 SV=2	5	22	34.769	147.76		73432000	60968000	77617000	268810000	222410000	276420000	106950000	108680000	114830000	63775000	82866000	52854000	234150000	229890000	239460000	96388000	93768000	100580000
P07737;K7EJ44	Profilin-1	PFN1	>P07737 Profilin-1 OS=Homo sapiens GN=PFN1 PE=1 SV=2;>K7EJ44 Profilin 1, isoform CRA_b OS=Homo sapiens GN=PFN1 PE=4 SV=1	14	91.4	15.054	147.73		17250000000	17556000000	17813000000	13703000000	12519000000	13522000000	4445500000	3793100000	4551800000	17340000000	18299000000	17460000000	9962400000	11135000000	10352000000	4312200000	4098300000	4584000000
B7Z1R5;P38606	V-type proton ATPase catalytic subunit A	ATP6V1A	>B7Z1R5 V-type proton ATPase catalytic subunit A OS=Homo sapiens GN=ATP6V1A PE=2 SV=1;>P38606 V-type proton ATPase catalytic subunit A OS=Homo sapiens GN=ATP6V1A PE=1 SV=2	24	53.4	64.735	147.71		265960000	262090000	302450000	341120000	331220000	362630000	323340000	346430000	342750000	246680000	240280000	251030000	319200000	304210000	384470000	362710000	346840000	405570000
P42285;F5H7E2	Superkiller viralicidic activity 2-like 2	SKIV2L2	>P42285 Superkiller viralicidic activity 2-like 2 OS=Homo sapiens GN=SKIV2L2 PE=1 SV=3;>F5H7E2 Superkiller viralicidic activity 2-like 2 OS=Homo sapiens GN=SKIV2L2 PE=4 SV=1	33	36.3	117.8	147.47		677670000	709320000	699270000	620790000	555100000	648320000	427100000	428730000	433260000	605090000	604370000	636980000	675020000	652860000	717590000	397630000	394190000	412350000
Q12904	Aminoacyl tRNA synthase complex-interacting multifunctional protein 1;Endothelial monocyte-activating polypeptide 2	AIMP1	>Q12904 Aminoacyl tRNA synthase complex-interacting multifunctional protein 1 OS=Homo sapiens GN=AIMP1 PE=1 SV=2	16	69.9	34.352	147.34		147910000	165060000	160310000	336120000	294330000	323840000	83236000	79120000	85752000	149940000	146580000	153720000	275070000	261500000	298580000	76523000	100370000	96288000
P07686;Q5URX0	Beta-hexosaminidase subunit beta;Beta-hexosaminidase subunit beta chain B;Beta-hexosaminidase subunit beta chain A	HEXB	>P07686 Beta-hexosaminidase subunit beta OS=Homo sapiens GN=HEXB PE=1 SV=3;>Q5URX0 Beta-hexosaminidase subunit beta OS=Homo sapiens GN=HEXB PE=1 SV=1	19	41	63.111	147.09		659460000	692480000	726060000	173560000	186320000	202520000	355470000	370150000	344350000	1038200000	996100000	1056700000	172150000	185370000	169240000	380460000	352750000	389980000
J3QQT2;J3KRX5;P18621;J3QLC8;J3QS96	60S ribosomal protein L17	RPL17	>J3QQT2 60S ribosomal protein L17 (Fragment) OS=Homo sapiens GN=RPL17 PE=3 SV=1;>J3KRX5 60S ribosomal protein L17 (Fragment) OS=Homo sapiens GN=RPL17 PE=3 SV=1;>P18621 60S ribosomal protein L17 OS=Homo sapiens GN=RPL17 PE=1 SV=3;>J3QLC8 60S ribosomal prote	7	45	19.786	146.75		307920000	282460000	299300000	968940000	902230000	1058800000	513070000	545920000	511680000	223560000	239130000	266680000	857710000	835300000	946080000	550910000	568120000	643640000
H0YJ66;Q9Y394;H0YJE4;H0YJR8	Dehydrogenase/reductase SDR family member 7	DHRS7	>H0YJ66 Dehydrogenase/reductase SDR family member 7 (Fragment) OS=Homo sapiens GN=DHRS7 PE=3 SV=1;>Q9Y394 Dehydrogenase/reductase SDR family member 7 OS=Homo sapiens GN=DHRS7 PE=1 SV=1;>H0YJE4 Dehydrogenase/reductase SDR family member 7 (Fragment) OS=Homo	10	32.8	44.68	146.62		16070000	17931000	18281000	75798000	76552000	78679000	182750000	167650000	155980000	11591000	10328000	6511400	79426000	79438000	76431000	253920000	268040000	223110000
B4E2W0;P55084;F5GZQ3;B5MD38	Trifunctional enzyme subunit beta, mitochondrial;3-ketoacyl-CoA thiolase	HADHB	>B4E2W0 3-ketoacyl-CoA thiolase OS=Homo sapiens GN=HADHB PE=2 SV=1;>P55084 Trifunctional enzyme subunit beta, mitochondrial OS=Homo sapiens GN=HADHB PE=1 SV=3;>F5GZQ3 3-ketoacyl-CoA thiolase OS=Homo sapiens GN=HADHB PE=3 SV=1;>B5MD38 3-ketoacyl-CoA thiolas	22	60.8	48.879	146.34		88835000	84256000	72800000	329020000	287570000	320520000	1478200000	1573700000	1484900000	71642000	34550000	55576000	249650000	217680000	273790000	1641500000	1786100000	1761900000
Q86W42	THO complex subunit 6 homolog	THOC6	>Q86W42 THO complex subunit 6 homolog OS=Homo sapiens GN=THOC6 PE=1 SV=1	13	54	37.535	146.18		26260000	21889000	24680000	161440000	164170000	190730000	93019000	96197000	96019000	18031000	10809000	17919000	158580000	141800000	132570000	79821000	76928000	78909000
Q14498;G3XAC6;E1P5S2;H0Y4X3	RNA-binding protein 39	RBM39;RNPC2	>Q14498 RNA-binding protein 39 OS=Homo sapiens GN=RBM39 PE=1 SV=2;>G3XAC6 RNA-binding protein 39 OS=Homo sapiens GN=RBM39 PE=4 SV=1;>E1P5S2 RNA-binding protein 39 OS=Homo sapiens GN=RBM39 PE=4 SV=1;>H0Y4X3 RNA-binding protein 39 (Fragment) OS=Homo sapiens	18	39.2	59.379	145.83		330900000	335290000	319660000	200200000	207310000	197900000	173710000	171890000	141220000	506410000	519460000	504330000	189300000	198910000	194220000	203660000	193370000	184400000
Q5T5C7;P49591	Serine--tRNA ligase, cytoplasmic	SARS	>Q5T5C7 Serine--tRNA ligase, cytoplasmic OS=Homo sapiens GN=SARS PE=4 SV=1;>P49591 Serine--tRNA ligase, cytoplasmic OS=Homo sapiens GN=SARS PE=1 SV=3	16	43.5	61.312	145.69		484310000	488430000	506990000	222140000	214670000	248090000	211890000	257720000	221090000	570920000	596380000	660460000	174880000	174650000	191700000	206700000	211860000	237110000
Q86X76;B1AQP4	Nitrilase homolog 1	NIT1	>Q86X76 Nitrilase homolog 1 OS=Homo sapiens GN=NIT1 PE=1 SV=2;>B1AQP4 Nitrilase homolog 1 OS=Homo sapiens GN=NIT1 PE=4 SV=1	12	51.4	35.896	145.26		178510000	201110000	207270000	193240000	172440000	188530000	94851000	103690000	100800000	208670000	191990000	194760000	191570000	188690000	206450000	111590000	108960000	100610000
Q12769;G3V198;E9PR16	Nuclear pore complex protein Nup160	NUP160	>Q12769 Nuclear pore complex protein Nup160 OS=Homo sapiens GN=NUP160 PE=1 SV=3;>G3V198 Nuclear pore complex protein Nup160 OS=Homo sapiens GN=NUP160 PE=4 SV=1;>E9PR16 Nuclear pore complex protein Nup160 OS=Homo sapiens GN=NUP160 PE=4 SV=1	28	28.8	162.12	144.43		0	13887000	7980500	165100000	160980000	196200000	200150000	384490000	229660000	0	0	11057000	149560000	186310000	177540000	411940000	305850000	522190000
Q13423;E9PCX7	NAD(P) transhydrogenase, mitochondrial	NNT	>Q13423 NAD(P) transhydrogenase, mitochondrial OS=Homo sapiens GN=NNT PE=1 SV=3;>E9PCX7 NAD(P) transhydrogenase, mitochondrial OS=Homo sapiens GN=NNT PE=4 SV=1	34	40.8	113.89	144.3		105330000	111090000	89941000	118790000	111700000	133730000	662040000	754990000	519250000	28714000	6001300	6065500	167140000	155710000	163460000	896260000	841530000	955400000
P28066	Proteasome subunit alpha type-5	PSMA5	>P28066 Proteasome subunit alpha type-5 OS=Homo sapiens GN=PSMA5 PE=1 SV=3	10	54.8	26.411	144.29		441120000	453780000	445390000	221240000	232970000	207740000	150360000	156680000	129730000	410350000	356090000	428060000	208650000	231120000	238110000	282740000	293870000	287300000
P31150	Rab GDP dissociation inhibitor alpha	GDI1	>P31150 Rab GDP dissociation inhibitor alpha OS=Homo sapiens GN=GDI1 PE=1 SV=2	14	49.7	50.582	144.23		442620000	437990000	411830000	372630000	344900000	350090000	174900000	193320000	155310000	367290000	360740000	367550000	212440000	211110000	197410000	133750000	125700000	130630000
P49792	E3 SUMO-protein ligase RanBP2	RANBP2	>P49792 E3 SUMO-protein ligase RanBP2 OS=Homo sapiens GN=RANBP2 PE=1 SV=2	41	19.2	358.2	143.93		121550000	136790000	142750000	299180000	297790000	274850000	265100000	305380000	264940000	129490000	134300000	174950000	186390000	196040000	214560000	255390000	267560000	243960000
Q15459;E9PAW1	Splicing factor 3A subunit 1	SF3A1	>Q15459 Splicing factor 3A subunit 1 OS=Homo sapiens GN=SF3A1 PE=1 SV=1;>E9PAW1 Splicing factor 3A subunit 1 OS=Homo sapiens GN=SF3A1 PE=4 SV=1	25	38.8	88.885	143.72		276730000	280690000	261540000	145360000	151310000	152390000	188560000	185180000	203240000	401870000	415500000	391960000	136530000	156670000	169440000	222440000	243090000	224930000
P07339;H7C469;C9JH19;F8WD96	Cathepsin D;Cathepsin D light chain;Cathepsin D heavy chain	CTSD	>P07339 Cathepsin D OS=Homo sapiens GN=CTSD PE=1 SV=1;>H7C469 Uncharacterized protein (Fragment) OS=Homo sapiens PE=3 SV=1;>C9JH19 Cathepsin D light chain (Fragment) OS=Homo sapiens GN=CTSD PE=3 SV=1;>F8WD96 Cathepsin D light chain OS=Homo sapiens GN=CTSD	14	44.2	44.552	143.36		253330000	247660000	258590000	122190000	93835000	113140000	379420000	395790000	381510000	218950000	200970000	240630000	116020000	147050000	126400000	534130000	513690000	553350000
Q8WVM8;B7Z738;B7Z5N7	Sec1 family domain-containing protein 1	SCFD1	>Q8WVM8 Sec1 family domain-containing protein 1 OS=Homo sapiens GN=SCFD1 PE=1 SV=4;>B7Z738 Sec1 family domain-containing protein 1 OS=Homo sapiens GN=SCFD1 PE=2 SV=1;>B7Z5N7 Sec1 family domain-containing protein 1 OS=Homo sapiens GN=SCFD1 PE=2 SV=1	23	46.6	72.379	143.18		261620000	254980000	233950000	194070000	191640000	221020000	127830000	144940000	122770000	251910000	265220000	275310000	155250000	175880000	163090000	144870000	154320000	151040000
Q02818;H7BZI1;C9JKZ2	Nucleobindin-1	NUCB1	>Q02818 Nucleobindin-1 OS=Homo sapiens GN=NUCB1 PE=1 SV=4;>H7BZI1 Nucleobindin-1 (Fragment) OS=Homo sapiens GN=NUCB1 PE=4 SV=1;>C9JKZ2 Nucleobindin-1 (Fragment) OS=Homo sapiens GN=NUCB1 PE=4 SV=1	16	45.6	53.879	142.72		348750000	356720000	350690000	761510	590890	0	1044100	567230	1631200	594720000	693300000	637290000	1438000	609660	1765800	2898800	1904900	3075400
Q9BZK7	F-box-like/WD repeat-containing protein TBL1XR1	TBL1XR1	>Q9BZK7 F-box-like/WD repeat-containing protein TBL1XR1 OS=Homo sapiens GN=TBL1XR1 PE=1 SV=1	14	46.3	55.594	142.62		188420000	230560000	192090000	192580000	201250000	197840000	79096000	82523000	87353000	215190000	215440000	221820000	204420000	222780000	220440000	92829000	99709000	91400000
O14929	Histone acetyltransferase type B catalytic subunit	HAT1	>O14929 Histone acetyltransferase type B catalytic subunit OS=Homo sapiens GN=HAT1 PE=1 SV=1	15	48.2	49.512	142.36		1039300000	1026100000	1064100000	1059600000	1091300000	961330000	260870000	292080000	264820000	1103000000	1036000000	999940000	856310000	912030000	874140000	331930000	311170000	304880000
Q06481;F5GZY0;F5H845	Amyloid-like protein 2	APLP2	>Q06481 Amyloid-like protein 2 OS=Homo sapiens GN=APLP2 PE=1 SV=2;>F5GZY0 Amyloid-like protein 2 OS=Homo sapiens GN=APLP2 PE=4 SV=1;>F5H845 Amyloid-like protein 2 OS=Homo sapiens GN=APLP2 PE=4 SV=1	22	32.8	86.955	142.09		1223100000	1348800000	1340300000	436400	0	0	2345500	1475500	1544300	1802400000	1918600000	1815900000	0	0	0	2181400	1337600	1486300
Q13724;C9J8D4	Mannosyl-oligosaccharide glucosidase	MOGS	>Q13724 Mannosyl-oligosaccharide glucosidase OS=Homo sapiens GN=MOGS PE=1 SV=5;>C9J8D4 Mannosyl-oligosaccharide glucosidase (Fragment) OS=Homo sapiens GN=MOGS PE=4 SV=1	19	31.8	91.916	142.05		50680000	51767000	56941000	98443000	91787000	103370000	289280000	302510000	278540000	41557000	37745000	36614000	73784000	77123000	83339000	282860000	262240000	265250000
Q5JRX3	Presequence protease, mitochondrial	PITRM1	>Q5JRX3 Presequence protease, mitochondrial OS=Homo sapiens GN=PITRM1 PE=1 SV=3	22	29.3	117.41	141.92		37038000	19619000	40533000	31323000	32035000	47178000	294330000	293110000	284250000	0	4055400	2610800	47888000	41291000	57964000	322640000	355760000	383290000
Q9UIG0	Tyrosine-protein kinase BAZ1B	BAZ1B	>Q9UIG0 Tyrosine-protein kinase BAZ1B OS=Homo sapiens GN=BAZ1B PE=1 SV=2	28	23.6	170.9	141.92		17730000	18000000	22042000	80290000	81942000	75327000	207590000	193770000	182040000	19341000	6297500	21112000	64094000	69708000	73113000	258490000	264150000	248450000
Q14739	Lamin-B receptor	LBR	>Q14739 Lamin-B receptor OS=Homo sapiens GN=LBR PE=1 SV=2	5	8.5	70.702	141.88		28657000	27027000	40826000	39639000	48306000	43370000	156340000	218550000	207390000	14413000	13910000	12734000	40145000	39750000	45288000	197780000	189580000	133500000
CON__Q3T052			>Q3T052 TREMBL:Q3T052;Q5EA67 (Bos taurus) Inter-alpha (Globulin) inhibitor H4	28	42.1	101.51	141.85		727380000	1284100000	1278800000	4563500	4870000	5950600	4221600	0	0	1889200000	921100000	2207600000	7375400	13572000	0	1707200	4303000	0
Q7L576	Cytoplasmic FMR1-interacting protein 1	CYFIP1	>Q7L576 Cytoplasmic FMR1-interacting protein 1 OS=Homo sapiens GN=CYFIP1 PE=1 SV=1	40	37.3	145.18	141.76		330800000	339880000	323610000	386370000	405250000	394260000	486670000	380340000	475830000	309110000	283560000	286820000	523200000	497940000	465620000	485810000	466210000	434550000
H0YN26;P39687	Acidic leucine-rich nuclear phosphoprotein 32 family member A	ANP32A	>H0YN26 Acidic leucine-rich nuclear phosphoprotein 32 family member A OS=Homo sapiens GN=ANP32A PE=4 SV=1;>P39687 Acidic leucine-rich nuclear phosphoprotein 32 family member A OS=Homo sapiens GN=ANP32A PE=1 SV=1	11	49.2	19.997	141.16		618590000	727170000	664040000	386670000	379310000	404470000	201740000	220540000	227030000	779420000	736150000	763120000	386160000	407550000	411500000	206900000	235430000	246760000
Q6PGP7	Tetratricopeptide repeat protein 37	TTC37	>Q6PGP7 Tetratricopeptide repeat protein 37 OS=Homo sapiens GN=TTC37 PE=1 SV=1	36	31.5	175.48	140.98		110990000	107460000	128040000	435650000	428200000	474570000	122790000	124320000	115260000	95401000	106410000	88752000	371400000	390630000	371330000	112630000	99700000	112890000
Q13564;A6NCK0;A8MU28	NEDD8-activating enzyme E1 regulatory subunit	NAE1	>Q13564 NEDD8-activating enzyme E1 regulatory subunit OS=Homo sapiens GN=NAE1 PE=1 SV=1;>A6NCK0 NEDD8-activating enzyme E1 regulatory subunit OS=Homo sapiens GN=NAE1 PE=4 SV=2;>A8MU28 NEDD8-activating enzyme E1 regulatory subunit OS=Homo sapiens GN=NAE1 PE	18	47.4	60.246	140.78		494370000	494410000	485420000	294290000	295690000	269870000	160990000	169430000	152780000	511420000	509290000	497530000	258900000	247600000	247820000	142720000	144370000	151170000
F5H283;Q92563	Testican-2	SPOCK2	>F5H283 Testican-2 OS=Homo sapiens GN=SPOCK2 PE=4 SV=1;>Q92563 Testican-2 OS=Homo sapiens GN=SPOCK2 PE=1 SV=1	21	47.9	46.721	140.46		5608700000	5649200000	5646500000	0	551130	0	463270	0	0	4318100	4446200	3808100	4359600	537260	271690	0	0	0
O43252	Bifunctional 3-phosphoadenosine 5-phosphosulfate synthase 1;Sulfate adenylyltransferase;Adenylyl-sulfate kinase	PAPSS1	>O43252 Bifunctional 3-phosphoadenosine 5-phosphosulfate synthase 1 OS=Homo sapiens GN=PAPSS1 PE=1 SV=2	24	42.9	70.832	140.26		278850000	264140000	270390000	745820000	717870000	742890000	182530000	183940000	180160000	359510000	341250000	376910000	801100000	782450000	815050000	220700000	211550000	225710000
Q9NTJ3;E9PD53	Structural maintenance of chromosomes protein 4;Structural maintenance of chromosomes protein	SMC4	>Q9NTJ3 Structural maintenance of chromosomes protein 4 OS=Homo sapiens GN=SMC4 PE=1 SV=2;>E9PD53 Structural maintenance of chromosomes protein OS=Homo sapiens GN=SMC4 PE=3 SV=1	37	34.2	147.18	140.03		71128000	65050000	94533000	304520000	324510000	297780000	176970000	131750000	229750000	51215000	38730000	34880000	318310000	308280000	289240000	194200000	192210000	156110000
P49257	Protein ERGIC-53	LMAN1	>P49257 Protein ERGIC-53 OS=Homo sapiens GN=LMAN1 PE=1 SV=2	17	44.7	57.548	139.96		155530000	173290000	157540000	395850000	343840000	370680000	834300000	932940000	840230000	71156000	90815000	35690000	258800000	253660000	299230000	773650000	762250000	823520000
Q5JRG1;H7BYF2;Q9BVL2	Nucleoporin p58/p45	NUPL1	>Q5JRG1 Nucleoporin p58/p45 (Fragment) OS=Homo sapiens GN=NUPL1 PE=4 SV=1;>H7BYF2 Nucleoporin p58/p45 (Fragment) OS=Homo sapiens GN=NUPL1 PE=4 SV=1;>Q9BVL2 Nucleoporin p58/p45 OS=Homo sapiens GN=NUPL1 PE=1 SV=1	12	27.6	49.095	139.86		552260000	520220000	571250000	23044000	28028000	26152000	740310000	750710000	789640000	576170000	607910000	614880000	52915000	67214000	62520000	748810000	672420000	890080000
Q5GLZ8	Probable E3 ubiquitin-protein ligase HERC4	HERC4	>Q5GLZ8 Probable E3 ubiquitin-protein ligase HERC4 OS=Homo sapiens GN=HERC4 PE=1 SV=1	20	33.7	118.56	139.65		93561000	64258000	44840000	233940000	286020000	289180000	70891000	65229000	62542000	13074000	27856000	21148000	181030000	167310000	197710000	53057000	48507000	43113000
Q6P3W7;F8VSC5	SCY1-like protein 2	SCYL2	>Q6P3W7 SCY1-like protein 2 OS=Homo sapiens GN=SCYL2 PE=1 SV=1;>F8VSC5 SCY1-like protein 2 (Fragment) OS=Homo sapiens GN=SCYL2 PE=4 SV=1	15	24	103.71	139.55		78905000	78644000	74523000	89309000	83764000	90723000	19591000	14124000	12151000	134620000	127070000	120320000	152810000	153500000	164390000	25978000	19128000	29824000
Q9UNW1	Multiple inositol polyphosphate phosphatase 1	MINPP1	>Q9UNW1 Multiple inositol polyphosphate phosphatase 1 OS=Homo sapiens GN=MINPP1 PE=1 SV=1	10	23.2	55.051	139.5		151550000	144720000	130240000	0	0	0	29201000	27513000	44583000	249300000	303940000	261520000	7430900	8399000	0	61239000	60276000	70758000
P35658	Nuclear pore complex protein Nup214	NUP214	>P35658 Nuclear pore complex protein Nup214 OS=Homo sapiens GN=NUP214 PE=1 SV=2	31	23.2	213.62	139.09		246310000	277790000	284320000	121860000	101650000	105960000	129740000	106690000	101110000	389900000	368430000	352870000	105740000	98556000	85211000	223410000	242510000	208100000
F5H5D3;Q9BQE3	Tubulin alpha-1C chain	TUBA1C	>F5H5D3 Tubulin alpha-1C chain OS=Homo sapiens GN=TUBA1C PE=3 SV=1;>Q9BQE3 Tubulin alpha-1C chain OS=Homo sapiens GN=TUBA1C PE=1 SV=1	2	7.9	57.73	138.5		111800000	94690000	99168000	401460000	402230000	450690000	110050000	106880000	105810000	0	0	0	300310000	157540000	348710000	159100000	145750000	153000000
P84090;G3V279	Enhancer of rudimentary homolog	ERH	>P84090 Enhancer of rudimentary homolog OS=Homo sapiens GN=ERH PE=1 SV=1;>G3V279 Enhancer of rudimentary homolog OS=Homo sapiens GN=ERH PE=4 SV=1	6	51	12.259	138.37		658700000	669330000	623330000	316560000	291990000	316040000	337410000	309980000	373160000	500020000	480890000	442640000	321550000	333720000	337460000	453630000	421010000	408610000
P15151	Poliovirus receptor	PVR	>P15151 Poliovirus receptor OS=Homo sapiens GN=PVR PE=1 SV=2	5	14.9	45.302	137.85		250470000	226760000	235650000	0	0	0	46568000	40678000	54858000	338820000	342540000	261860000	4574900	0	5963700	60591000	64270000	55183000
F5H4R9;P50570	Dynamin-2	DNM2	>F5H4R9 Dynamin-2 OS=Homo sapiens GN=DNM2 PE=3 SV=1;>P50570 Dynamin-2 OS=Homo sapiens GN=DNM2 PE=1 SV=2	28	40.3	97.993	137.46		226080000	214510000	224070000	311780000	294780000	305830000	231650000	215210000	208270000	217370000	204750000	202520000	229820000	248130000	250320000	219730000	204340000	217200000
P30837	Aldehyde dehydrogenase X, mitochondrial	ALDH1B1	>P30837 Aldehyde dehydrogenase X, mitochondrial OS=Homo sapiens GN=ALDH1B1 PE=1 SV=3	19	40.6	57.206	137.23		15360000	29636000	22981000	137270000	152220000	153630000	436020000	514950000	429530000	17859000	12463000	8488800	99238000	106380000	104490000	410370000	399180000	422950000
CON__Q9TRI1			>Q9TRI1 TREMBL:Q9TRI1 (Bos taurus) similar to inter-alpha-trypsin inhibitor heavy chain2	19	28.4	106.19	137.01		1325300000	1402700000	1366600000	4352300	0	0	2495100	0	0	1546700000	1521300000	1588300000	0	0	0	0	0	0
P49189;B4DXY7	4-trimethylaminobutyraldehyde dehydrogenase	ALDH9A1	>P49189 4-trimethylaminobutyraldehyde dehydrogenase OS=Homo sapiens GN=ALDH9A1 PE=1 SV=3;>B4DXY7 4-trimethylaminobutyraldehyde dehydrogenase OS=Homo sapiens GN=ALDH9A1 PE=2 SV=1	18	38.3	53.801	136.99		411780000	415280000	396250000	491380000	482010000	470020000	449200000	475280000	433630000	240380000	226650000	220180000	325170000	333150000	321600000	343030000	396930000	360840000
A1L0T0;M0R026;E9PJS0	Acetolactate synthase-like protein	ILVBL	>A1L0T0 Acetolactate synthase-like protein OS=Homo sapiens GN=ILVBL PE=1 SV=2;>M0R026 Acetolactate synthase-like protein OS=Homo sapiens GN=ILVBL PE=3 SV=1;>E9PJS0 Acetolactate synthase-like protein (Fragment) OS=Homo sapiens GN=ILVBL PE=4 SV=1	16	35.9	67.867	136.85		8795400	12167000	19085000	65014000	93695000	95607000	316350000	330270000	326470000	11686000	0	10315000	65377000	75739000	66345000	349500000	222660000	340650000
Q96EK6;G3V4W4;G3V5E4	Glucosamine 6-phosphate N-acetyltransferase	GNPNAT1	>Q96EK6 Glucosamine 6-phosphate N-acetyltransferase OS=Homo sapiens GN=GNPNAT1 PE=1 SV=1;>G3V4W4 Glucosamine 6-phosphate N-acetyltransferase (Fragment) OS=Homo sapiens GN=GNPNAT1 PE=4 SV=1;>G3V5E4 Glucosamine 6-phosphate N-acetyltransferase OS=Homo sapiens	8	64.1	20.749	136.51		354470000	353130000	333670000	556540000	508380000	556950000	283480000	257690000	252630000	278030000	301850000	298020000	353700000	366670000	372860000	251260000	239730000	203860000
Q9Y223;H0YFA7	Bifunctional UDP-N-acetylglucosamine 2-epimerase/N-acetylmannosamine kinase;UDP-N-acetylglucosamine 2-epimerase (hydrolyzing);N-acetylmannosamine kinase	GNE	>Q9Y223 Bifunctional UDP-N-acetylglucosamine 2-epimerase/N-acetylmannosamine kinase OS=Homo sapiens GN=GNE PE=1 SV=1;>H0YFA7 Bifunctional UDP-N-acetylglucosamine 2-epimerase/N-acetylmannosamine kinase OS=Homo sapiens GN=GNE PE=4 SV=2	24	38.1	79.274	136.5		165010000	173530000	184570000	776510000	692570000	777390000	131030000	152910000	152880000	147410000	132650000	130760000	546870000	555200000	607030000	122100000	126470000	132720000
Q9BWD1;B7Z233	Acetyl-CoA acetyltransferase, cytosolic	ACAT2	>Q9BWD1 Acetyl-CoA acetyltransferase, cytosolic OS=Homo sapiens GN=ACAT2 PE=1 SV=2;>B7Z233 Acetyl-CoA acetyltransferase, cytosolic OS=Homo sapiens GN=ACAT2 PE=2 SV=1	11	49.4	41.35	136.33		379570000	384450000	359190000	284570000	252250000	233940000	132460000	149700000	126750000	234070000	231930000	237370000	208090000	216920000	200760000	193500000	157520000	166150000
P08559	Pyruvate dehydrogenase E1 component subunit alpha, somatic form, mitochondrial	PDHA1	>P08559 Pyruvate dehydrogenase E1 component subunit alpha, somatic form, mitochondrial OS=Homo sapiens GN=PDHA1 PE=1 SV=3	20	61.8	43.295	136.3		12659000	9479600	10500000	430130000	449070000	485880000	928520000	860060000	874370000	0	14817000	5621900	504520000	488790000	435800000	886570000	887000000	1033100000
Q96KR1	Zinc finger RNA-binding protein	ZFR	>Q96KR1 Zinc finger RNA-binding protein OS=Homo sapiens GN=ZFR PE=1 SV=2	28	34.1	117.01	135.84		290430000	286180000	300440000	205570000	177100000	169720000	132910000	127600000	143960000	295020000	277840000	280200000	197430000	199390000	190680000	151400000	140800000	146730000
P52888;K7EP46	Thimet oligopeptidase	THOP1	>P52888 Thimet oligopeptidase OS=Homo sapiens GN=THOP1 PE=1 SV=2;>K7EP46 Thimet oligopeptidase OS=Homo sapiens GN=THOP1 PE=3 SV=1	23	38.6	78.839	135.7		554450000	567720000	556860000	306980000	303660000	304000000	176560000	151500000	158830000	668550000	661960000	650070000	282990000	280040000	277830000	174460000	146810000	163480000
Q9Y6C9	Mitochondrial carrier homolog 2	MTCH2	>Q9Y6C9 Mitochondrial carrier homolog 2 OS=Homo sapiens GN=MTCH2 PE=1 SV=1	9	40.3	33.331	135.67		148260000	142560000	137420000	130660000	87077000	131720000	724110000	753160000	707570000	51564000	59670000	49752000	126970000	153850000	166840000	551630000	536210000	561800000
Q6P2E9	Enhancer of mRNA-decapping protein 4	EDC4	>Q6P2E9 Enhancer of mRNA-decapping protein 4 OS=Homo sapiens GN=EDC4 PE=1 SV=1	29	29.8	151.66	135.6		121370000	121760000	107820000	379110000	400000000	391070000	187930000	175050000	199650000	115130000	100530000	86746000	324200000	328530000	326370000	218480000	218700000	207610000
Q9H845;H0Y8Z9	Acyl-CoA dehydrogenase family member 9, mitochondrial	ACAD9	>Q9H845 Acyl-CoA dehydrogenase family member 9, mitochondrial OS=Homo sapiens GN=ACAD9 PE=1 SV=1;>H0Y8Z9 Acyl-CoA dehydrogenase family member 9, mitochondrial (Fragment) OS=Homo sapiens GN=ACAD9 PE=4 SV=1	21	39.9	68.76	135.36		10511000	17416000	15257000	58208000	89461000	51915000	341090000	314980000	347230000	5530700	5574600	7702700	35562000	40121000	59158000	424530000	417130000	349700000
Q9NZJ4	Sacsin	SACS	>Q9NZJ4 Sacsin OS=Homo sapiens GN=SACS PE=1 SV=2	68	18.9	521.12	135.29		22564000	24140000	0	483950000	362510000	391820000	98142000	99652000	86238000	26438000	50718000	14348000	376600000	381770000	300610000	84533000	73457000	65265000
P23381	Tryptophan--tRNA ligase, cytoplasmic;T1-TrpRS;T2-TrpRS	WARS	>P23381 Tryptophan--tRNA ligase, cytoplasmic OS=Homo sapiens GN=WARS PE=1 SV=2	16	48	53.165	134.17		481320000	424100000	443810000	274030000	287020000	254380000	233470000	188100000	208030000	290750000	290990000	319480000	179430000	189140000	178520000	175820000	157020000	151220000
P40925;B9A041;B8ZZ51	Malate dehydrogenase, cytoplasmic	MDH1	>P40925 Malate dehydrogenase, cytoplasmic OS=Homo sapiens GN=MDH1 PE=1 SV=4;>B9A041 Malate dehydrogenase, cytoplasmic OS=Homo sapiens GN=MDH1 PE=4 SV=1;>B8ZZ51 Malate dehydrogenase, cytoplasmic OS=Homo sapiens GN=MDH1 PE=4 SV=1	15	44.9	36.426	134.16		2110700000	2398200000	2343700000	1513100000	1518400000	1560400000	1022300000	1169200000	1085000000	2275000000	2412800000	2311500000	1287300000	1274600000	1335100000	1125600000	1106600000	1147900000
Q93008	Probable ubiquitin carboxyl-terminal hydrolase FAF-X	USP9X	>Q93008 Probable ubiquitin carboxyl-terminal hydrolase FAF-X OS=Homo sapiens GN=USP9X PE=1 SV=3	51	24.6	292.28	134.14		285350000	320440000	309360000	502100000	483590000	491900000	193340000	198970000	195380000	215090000	233680000	232340000	428580000	443320000	444190000	198820000	221650000	191270000
Q9H583;Q5T3Q7	HEAT repeat-containing protein 1;HEAT repeat-containing protein 1, N-terminally processed	HEATR1	>Q9H583 HEAT repeat-containing protein 1 OS=Homo sapiens GN=HEATR1 PE=1 SV=3;>Q5T3Q7 HEAT repeat-containing protein 1 OS=Homo sapiens GN=HEATR1 PE=4 SV=1	38	20.8	242.37	134.13		15503000	17362000	5088900	328030000	255300000	262890000	358320000	427970000	457320000	39697000	18493000	4542600	129310000	172640000	149450000	345260000	339630000	276300000
Q02878	60S ribosomal protein L6	RPL6	>Q02878 60S ribosomal protein L6 OS=Homo sapiens GN=RPL6 PE=1 SV=3	16	42.7	32.728	133.96		274600000	295070000	289650000	1596600000	2011300000	1489600000	1331600000	1314900000	1389400000	283090000	323770000	278660000	2057600000	2000800000	1838500000	1567800000	1547800000	1358500000
F5H4G7;F5GYL8;O60684;Q5TFJ7	Importin subunit alpha-7	KPNA6	>F5H4G7 Importin subunit alpha OS=Homo sapiens GN=KPNA6 PE=3 SV=1;>F5GYL8 Importin subunit alpha OS=Homo sapiens GN=KPNA6 PE=3 SV=1;>O60684 Importin subunit alpha-7 OS=Homo sapiens GN=KPNA6 PE=1 SV=1;>Q5TFJ7 Importin subunit alpha-7 (Fragment) OS=Homo sapi	16	32.6	59.667	133.9		154420000	151980000	161970000	356290000	333470000	395870000	139810000	171180000	146460000	114310000	116800000	137000000	317560000	307800000	303160000	144150000	106520000	134760000
Q14914;Q5JVP3	Prostaglandin reductase 1	PTGR1	>Q14914 Prostaglandin reductase 1 OS=Homo sapiens GN=PTGR1 PE=1 SV=2;>Q5JVP3 Leukotriene B4 12-hydroxydehydrogenase, isoform CRA_d OS=Homo sapiens GN=PTGR1 PE=4 SV=1	13	48	35.869	133.74		324870000	358050000	337670000	192520000	193280000	202940000	151620000	167800000	136720000	355860000	366480000	357330000	233140000	229340000	250340000	210850000	182510000	195640000
G3V1D3;G3V180;Q9NY33	Dipeptidyl peptidase 3	DPP3	>G3V1D3 Dipeptidyl peptidase 3 OS=Homo sapiens GN=DPP3 PE=4 SV=1;>G3V180 Dipeptidyl peptidase 3 OS=Homo sapiens GN=DPP3 PE=4 SV=1;>Q9NY33 Dipeptidyl peptidase 3 OS=Homo sapiens GN=DPP3 PE=1 SV=2	14	32.7	84.304	133.65		100190000	121810000	121210000	90564000	95680000	104760000	52086000	71216000	67968000	107470000	113920000	116580000	69786000	74624000	90480000	42295000	46703000	59458000
Q9NRY4	Rho GTPase-activating protein 35	ARHGAP35	>Q9NRY4 Rho GTPase-activating protein 35 OS=Homo sapiens GN=ARHGAP35 PE=1 SV=3	22	21.5	170.51	133.52		5672700	5913300	6360600	199420000	235990000	256800000	46023000	28198000	36729000	4677500	0	0	162060000	229430000	203180000	29178000	34262000	21381000
F5H6E2;O00159	Unconventional myosin-Ic	MYO1C	>F5H6E2 Unconventional myosin-Ic OS=Homo sapiens GN=MYO1C PE=4 SV=1;>O00159 Unconventional myosin-Ic OS=Homo sapiens GN=MYO1C PE=1 SV=4	39	42.2	118.99	133.34		3215000	6893400	8948600	550990000	527370000	649280000	339770000	327330000	323440000	6238700	3430200	5110800	680240000	678980000	688720000	536340000	448700000	567790000
O00267	Transcription elongation factor SPT5	SUPT5H	>O00267 Transcription elongation factor SPT5 OS=Homo sapiens GN=SUPT5H PE=1 SV=1	17	26.5	121	133.02		98886000	99105000	107500000	129320000	142390000	155030000	115330000	120200000	119810000	113990000	96273000	98763000	131220000	149150000	141640000	115560000	115240000	120100000
Q14103;H0Y8G5;H0YA96;B4DTC3;D6RAF8;F5H6R6	Heterogeneous nuclear ribonucleoprotein D0	HNRNPD	>Q14103 Heterogeneous nuclear ribonucleoprotein D0 OS=Homo sapiens GN=HNRNPD PE=1 SV=1;>H0Y8G5 Heterogeneous nuclear ribonucleoprotein D0 (Fragment) OS=Homo sapiens GN=HNRNPD PE=4 SV=1;>H0YA96 Heterogeneous nuclear ribonucleoprotein D0 (Fragment) OS=Homo s	18	43.4	38.434	133.02		2426800000	2367100000	2289000000	1208100000	1334000000	1312300000	1206600000	1188600000	1209600000	2318400000	2229100000	2300100000	1999300000	1923700000	1846500000	1326500000	1359800000	1302400000
Q8WU90	Zinc finger CCCH domain-containing protein 15	ZC3H15	>Q8WU90 Zinc finger CCCH domain-containing protein 15 OS=Homo sapiens GN=ZC3H15 PE=1 SV=1	8	29.1	48.602	132.92		50602000	48135000	29865000	81931000	61874000	77618000	18387000	17544000	21805000	38739000	27969000	37878000	38126000	45324000	45985000	19632000	16994000	31185000
E2QRM6;Q9H2U2;H0Y9D8;D6R967	Inorganic pyrophosphatase 2, mitochondrial	PPA2	>E2QRM6 Inorganic pyrophosphatase 2, mitochondrial OS=Homo sapiens GN=PPA2 PE=4 SV=1;>Q9H2U2 Inorganic pyrophosphatase 2, mitochondrial OS=Homo sapiens GN=PPA2 PE=1 SV=2;>H0Y9D8 Inorganic pyrophosphatase 2, mitochondrial (Fragment) OS=Homo sapiens GN=PPA2	16	57	35.731	132.6		291560000	292690000	322280000	577380000	537140000	553020000	1064300000	1093600000	1061800000	215670000	198780000	216940000	486450000	471650000	528650000	914730000	953910000	963550000
Q9HC35;B5MBZ0	Echinoderm microtubule-associated protein-like 4	EML4	>Q9HC35 Echinoderm microtubule-associated protein-like 4 OS=Homo sapiens GN=EML4 PE=1 SV=3;>B5MBZ0 Echinoderm microtubule-associated protein-like 4 OS=Homo sapiens GN=EML4 PE=4 SV=3	22	29.5	108.91	132.5		265320000	267840000	244360000	365310000	317000000	374010000	183110000	202520000	200730000	260830000	229900000	220980000	356760000	318290000	402190000	173250000	210240000	194020000
Q92973	Transportin-1	TNPO1	>Q92973 Transportin-1 OS=Homo sapiens GN=TNPO1 PE=1 SV=2	27	39.9	102.35	132.42		1205600000	1176800000	1199000000	875660000	821520000	924580000	388810000	390090000	374330000	881120000	879840000	932070000	781130000	823900000	823300000	339710000	339250000	387150000
F8W9S7;Q14C86;B0QZ65;B4DGD8;C9IZ08	GTPase-activating protein and VPS9 domain-containing protein 1	GAPVD1	>F8W9S7 GTPase-activating protein and VPS9 domain-containing protein 1 OS=Homo sapiens GN=GAPVD1 PE=4 SV=1;>Q14C86 GTPase-activating protein and VPS9 domain-containing protein 1 OS=Homo sapiens GN=GAPVD1 PE=1 SV=2;>B0QZ65 GTPase-activating protein and VPS9	23	20.8	157.46	132.4		225200000	197300000	233960000	412510000	416800000	386350000	110960000	124090000	95989000	201640000	169500000	188390000	260680000	259910000	263860000	87206000	95129000	76975000
P39656;E7EWT1	Dolichyl-diphosphooligosaccharide--protein glycosyltransferase 48 kDa subunit	DDOST	>P39656 Dolichyl-diphosphooligosaccharide--protein glycosyltransferase 48 kDa subunit OS=Homo sapiens GN=DDOST PE=1 SV=4;>E7EWT1 Dolichyl-diphosphooligosaccharide--protein glycosyltransferase 48 kDa subunit OS=Homo sapiens GN=DDOST PE=4 SV=1	16	48.7	50.8	132.37		167090000	178860000	172940000	320670000	305470000	360550000	950510000	1006600000	945920000	66988000	83522000	78888000	300370000	308280000	310540000	966870000	991450000	1006900000
Q9UNM6;J3KNQ3;E9PL38;H0YD73	26S proteasome non-ATPase regulatory subunit 13	PSMD13	>Q9UNM6 26S proteasome non-ATPase regulatory subunit 13 OS=Homo sapiens GN=PSMD13 PE=1 SV=2;>J3KNQ3 26S proteasome non-ATPase regulatory subunit 13 OS=Homo sapiens GN=PSMD13 PE=4 SV=1;>E9PL38 26S proteasome non-ATPase regulatory subunit 13 (Fragment) OS=Ho	20	61.7	42.945	132.28		459030000	426630000	462800000	587310000	564690000	553000000	306750000	335910000	311140000	415830000	414580000	416850000	500040000	533580000	570600000	295350000	259790000	297780000
P55795	Heterogeneous nuclear ribonucleoprotein H2;Heterogeneous nuclear ribonucleoprotein H2, N-terminally processed	HNRNPH2	>P55795 Heterogeneous nuclear ribonucleoprotein H2 OS=Homo sapiens GN=HNRNPH2 PE=1 SV=1	9	29.8	49.263	132.14		31015000	20356000	0	436850000	304760000	397060000	135200000	142290000	125640000	0	13210000	0	368260000	383840000	431420000	156580000	127690000	178010000
Q7L014	Probable ATP-dependent RNA helicase DDX46	DDX46	>Q7L014 Probable ATP-dependent RNA helicase DDX46 OS=Homo sapiens GN=DDX46 PE=1 SV=2	33	33.6	117.36	132.12		145000000	132200000	136800000	1166900000	1105900000	1170400000	319110000	321380000	335960000	110820000	116790000	123210000	1020200000	1078500000	1105000000	333290000	320790000	316650000
P62805	Histone H4	HIST1H4A	>P62805 Histone H4 OS=Homo sapiens GN=HIST1H4A PE=1 SV=2	9	53.4	11.367	131.97		3065800000	3272000000	3059900000	242130000	244470000	233800000	49408000000	48203000000	46672000000	1369400000	1476700000	1423800000	568400000	577150000	648370000	37166000000	41662000000	42127000000
O00178	GTP-binding protein 1	GTPBP1	>O00178 GTP-binding protein 1 OS=Homo sapiens GN=GTPBP1 PE=1 SV=3	14	34.8	72.453	131.94		36213000	29735000	14322000	184910000	167450000	204270000	59767000	66091000	67185000	23294000	21439000	32937000	173530000	197700000	211130000	88790000	81177000	85569000
Q32P28	Prolyl 3-hydroxylase 1	LEPRE1	>Q32P28 Prolyl 3-hydroxylase 1 OS=Homo sapiens GN=LEPRE1 PE=1 SV=2	21	45	83.393	131.74		223940000	215260000	239700000	53440000	55419000	44592000	171450000	165150000	182630000	287490000	260690000	297720000	60725000	58524000	55177000	333760000	324980000	302880000
P35249;C9JZI1;C9J8M3	Replication factor C subunit 4	RFC4	>P35249 Replication factor C subunit 4 OS=Homo sapiens GN=RFC4 PE=1 SV=2;>C9JZI1 Replication factor C subunit 4 OS=Homo sapiens GN=RFC4 PE=4 SV=1;>C9J8M3 Replication factor C subunit 4 (Fragment) OS=Homo sapiens GN=RFC4 PE=4 SV=1	11	44.1	39.681	131.67		4248400	6470000	6502200	333710000	468200000	422380000	81650000	91333000	85716000	0	0	6328400	205020000	263360000	312710000	111510000	101030000	80702000
P13674	Prolyl 4-hydroxylase subunit alpha-1	P4HA1	>P13674 Prolyl 4-hydroxylase subunit alpha-1 OS=Homo sapiens GN=P4HA1 PE=1 SV=2	23	49.4	61.049	131.59		142420000	127050000	131130000	153600000	125620000	136890000	442200000	428300000	445810000	159810000	122240000	129930000	190760000	199880000	190020000	1015300000	1061300000	1016700000
Q9UBX1	Cathepsin F	CTSF	>Q9UBX1 Cathepsin F OS=Homo sapiens GN=CTSF PE=1 SV=1	17	45.9	53.365	131.33		786580000	812380000	745930000	0	0	4806100	2140300	1744200	0	1402300000	1208300000	1399000000	0	0	0	0	1795000	2064700
Q9BQ69	O-acetyl-ADP-ribose deacetylase MACROD1	MACROD1	>Q9BQ69 O-acetyl-ADP-ribose deacetylase MACROD1 OS=Homo sapiens GN=MACROD1 PE=1 SV=2	6	28.6	35.505	131.26		0	11099000	10560000	202280000	215610000	196940000	156610000	161090000	163520000	0	0	10647000	181620000	190120000	191050000	238970000	260090000	264030000
O76094	Signal recognition particle subunit SRP72	SRP72	>O76094 Signal recognition particle subunit SRP72 OS=Homo sapiens GN=SRP72 PE=1 SV=3	21	42	74.605	131.25		85307000	94280000	92291000	461680000	423140000	452590000	239940000	269640000	250250000	82191000	73273000	84033000	343020000	363830000	366600000	167850000	184180000	173880000
P10515;H0YDD4;F5H7M3;E9PEJ4	Dihydrolipoyllysine-residue acetyltransferase component of pyruvate dehydrogenase complex, mitochondrial;Acetyltransferase component of pyruvate dehydrogenase complex	DLAT	>P10515 Dihydrolipoyllysine-residue acetyltransferase component of pyruvate dehydrogenase complex, mitochondrial OS=Homo sapiens GN=DLAT PE=1 SV=3;>H0YDD4 Dihydrolipoyllysine-residue acetyltransferase component of pyruvate dehydrogenase complex, mitochondr	17	36.6	68.996	130.86		16078000	14609000	11693000	109560000	141130000	153200000	713670000	878780000	754080000	5399400	4390200	0	122010000	122490000	117840000	498840000	643760000	752820000
F2Z2X4;Q9C0E2	Exportin-4	XPO4	>F2Z2X4 Exportin-4 OS=Homo sapiens GN=XPO4 PE=4 SV=1;>Q9C0E2 Exportin-4 OS=Homo sapiens GN=XPO4 PE=1 SV=2	20	23.6	130.15	130.78		178450000	190500000	179400000	179520000	165810000	173070000	38424000	13148000	32563000	140460000	182230000	168220000	157450000	153880000	120350000	34514000	25662000	34470000
D6RHI9;O00584;H0YAE9;D6REQ6	Ribonuclease T2	RNASET2	>D6RHI9 Ribonuclease T2 (Fragment) OS=Homo sapiens GN=RNASET2 PE=3 SV=1;>O00584 Ribonuclease T2 OS=Homo sapiens GN=RNASET2 PE=1 SV=2;>H0YAE9 Uncharacterized protein (Fragment) OS=Homo sapiens PE=3 SV=1;>D6REQ6 Ribonuclease T2 OS=Homo sapiens GN=RNASET2 PE=	6	29.9	29.215	130.56		111820000	107140000	123010000	0	10482000	10491000	34726000	19224000	28587000	193060000	210270000	191700000	0	0	11289000	26778000	36136000	24072000
Q9NXF1	Testis-expressed sequence 10 protein	TEX10	>Q9NXF1 Testis-expressed sequence 10 protein OS=Homo sapiens GN=TEX10 PE=1 SV=2	19	26.2	105.67	130.44		0	22816000	0	102290000	111800000	133180000	279600000	320270000	278720000	0	0	0	94059000	89823000	106000000	233740000	234890000	258780000
Q9NS69	Mitochondrial import receptor subunit TOM22 homolog	TOMM22	>Q9NS69 Mitochondrial import receptor subunit TOM22 homolog OS=Homo sapiens GN=TOMM22 PE=1 SV=3	6	76.8	15.521	130.39		38804000	30414000	41873000	50045000	65580000	46316000	514010000	580080000	400380000	2204800	12003000	13184000	40832000	41600000	38402000	526140000	492130000	558410000
Q8NCM8	Cytoplasmic dynein 2 heavy chain 1	DYNC2H1	>Q8NCM8 Cytoplasmic dynein 2 heavy chain 1 OS=Homo sapiens GN=DYNC2H1 PE=1 SV=4	49	14.1	492.62	130.38		4325000	3236700	4639900	50454000	63623000	67784000	9448700	4836500	4100500	3713100	4245900	2699800	364750000	311520000	345830000	29345000	15947000	24203000
P00390	Glutathione reductase, mitochondrial	GSR	>P00390 Glutathione reductase, mitochondrial OS=Homo sapiens GN=GSR PE=1 SV=2	18	60	56.256	130.06		628480000	683820000	674710000	74511000	72428000	91148000	8073300	38869000	19213000	599840000	568990000	628960000	99452000	115770000	84343000	57617000	57841000	75780000
Q9Y512	Sorting and assembly machinery component 50 homolog	SAMM50	>Q9Y512 Sorting and assembly machinery component 50 homolog OS=Homo sapiens GN=SAMM50 PE=1 SV=3	19	49.9	51.976	129.93		8117300	6975700	4767600	5592000	7708500	13817000	781590000	784090000	729290000	0	2967600	0	7771900	9164900	15207000	277920000	175370000	254660000
Q9BTY2	Plasma alpha-L-fucosidase	FUCA2	>Q9BTY2 Plasma alpha-L-fucosidase OS=Homo sapiens GN=FUCA2 PE=1 SV=2	18	42	54.066	129.75		1188700000	1176300000	1030600000	8811400	3361100	659310	11295000	18478000	10262000	3343700000	3538800000	3393300000	9281500	6302800	4600800	34623000	40933000	89907000
Q16769;B5MCZ9	Glutaminyl-peptide cyclotransferase	QPCT	>Q16769 Glutaminyl-peptide cyclotransferase OS=Homo sapiens GN=QPCT PE=1 SV=1;>B5MCZ9 Glutaminyl-peptide cyclotransferase (Fragment) OS=Homo sapiens GN=QPCT PE=4 SV=1	11	41	40.876	129.73		1168200000	1073300000	966330000	0	1715900	0	0	0	0	1258500000	1336800000	1314500000	0	0	0	0	0	0
J3KQ73;Q14318;U3KQ64	Peptidyl-prolyl cis-trans isomerase FKBP8	FKBP8	>J3KQ73 Peptidyl-prolyl cis-trans isomerase FKBP8 OS=Homo sapiens GN=FKBP8 PE=4 SV=1;>Q14318 Peptidyl-prolyl cis-trans isomerase FKBP8 OS=Homo sapiens GN=FKBP8 PE=1 SV=2;>U3KQ64 Peptidyl-prolyl cis-trans isomerase FKBP8 (Fragment) OS=Homo sapiens GN=FKBP8	10	30.4	47.143	129.69		11653000	0	9129600	233210000	178720000	242420000	161860000	160850000	154650000	0	10794000	0	157060000	193050000	171030000	219060000	238430000	233850000
E7ENR4;P19367	Hexokinase-1	HK1	>E7ENR4 Hexokinase-1 OS=Homo sapiens GN=HK1 PE=3 SV=1;>P19367 Hexokinase-1 OS=Homo sapiens GN=HK1 PE=1 SV=3	34	40.8	106.31	129.57		420750000	435700000	434530000	466690000	432250000	466240000	210830000	224780000	212220000	431020000	398830000	441150000	470580000	466540000	476460000	240090000	252460000	241320000
Q13045	Protein flightless-1 homolog	FLII	>Q13045 Protein flightless-1 homolog OS=Homo sapiens GN=FLII PE=1 SV=2	22	26	144.75	129.46		61983000	62993000	54978000	120800000	144350000	116140000	51996000	50870000	42205000	52020000	46510000	58607000	122270000	111720000	112800000	58575000	43433000	42033000
Q92896;H3BM42	Golgi apparatus protein 1	GLG1	>Q92896 Golgi apparatus protein 1 OS=Homo sapiens GN=GLG1 PE=1 SV=2;>H3BM42 Golgi apparatus protein 1 OS=Homo sapiens GN=GLG1 PE=4 SV=1	31	31.9	134.55	129.37		218670000	215440000	213660000	58047000	54132000	49333000	431350000	367280000	398480000	322920000	338560000	293160000	91495000	93052000	97911000	666020000	617090000	595760000
O75717;C9JW18	WD repeat and HMG-box DNA-binding protein 1	WDHD1	>O75717 WD repeat and HMG-box DNA-binding protein 1 OS=Homo sapiens GN=WDHD1 PE=1 SV=1;>C9JW18 WD repeat and HMG-box DNA-binding protein 1 OS=Homo sapiens GN=WDHD1 PE=4 SV=2	25	34.3	125.97	129.23		101440000	130710000	134970000	265980000	252200000	284040000	117830000	95141000	94139000	83548000	65660000	97681000	226600000	236420000	243090000	65364000	74089000	77032000
Q8TCJ2	Dolichyl-diphosphooligosaccharide--protein glycosyltransferase subunit STT3B	STT3B	>Q8TCJ2 Dolichyl-diphosphooligosaccharide--protein glycosyltransferase subunit STT3B OS=Homo sapiens GN=STT3B PE=1 SV=1	12	15.4	93.673	128.55		145980000	156300000	164640000	122160000	88886000	119430000	478170000	500460000	530700000	66205000	56114000	57497000	106170000	106020000	105700000	483830000	494890000	542190000
O14818;H0Y586	Proteasome subunit alpha type-7	PSMA7	>O14818 Proteasome subunit alpha type-7 OS=Homo sapiens GN=PSMA7 PE=1 SV=1;>H0Y586 Proteasome subunit alpha type-7 (Fragment) OS=Homo sapiens GN=PSMA7 PE=4 SV=1	12	55.2	27.887	128.33		1027400000	1005500000	988100000	302660000	338340000	296910000	225710000	264500000	236200000	904020000	868520000	882800000	424910000	442010000	418170000	426520000	445070000	393140000
P30405	Peptidyl-prolyl cis-trans isomerase F, mitochondrial	PPIF	>P30405 Peptidyl-prolyl cis-trans isomerase F, mitochondrial OS=Homo sapiens GN=PPIF PE=1 SV=1	5	44.9	22.04	128.23		39090000	32497000	41790000	26198000	19139000	28787000	41177000	40345000	53173000	22310000	13988000	23459000	25116000	22632000	37097000	133860000	146780000	132330000
Q8TBC4;F8W8D4;B7Z5F6	NEDD8-activating enzyme E1 catalytic subunit	UBA3	>Q8TBC4 NEDD8-activating enzyme E1 catalytic subunit OS=Homo sapiens GN=UBA3 PE=1 SV=2;>F8W8D4 NEDD8-activating enzyme E1 catalytic subunit OS=Homo sapiens GN=UBA3 PE=4 SV=1;>B7Z5F6 NEDD8-activating enzyme E1 catalytic subunit OS=Homo sapiens GN=UBA3 PE=2	18	54	51.852	128		581610000	637930000	607080000	315580000	323490000	350090000	173140000	189640000	165320000	574970000	593340000	607840000	263420000	256210000	275120000	152270000	148230000	160410000
Q92747;B4DLQ7;E9PF58	Actin-related protein 2/3 complex subunit 1A	ARPC1A	>Q92747 Actin-related protein 2/3 complex subunit 1A OS=Homo sapiens GN=ARPC1A PE=1 SV=2;>B4DLQ7 Actin-related protein 2/3 complex subunit 1A OS=Homo sapiens GN=ARPC1A PE=2 SV=1;>E9PF58 Actin-related protein 2/3 complex subunit 1A OS=Homo sapiens GN=ARPC1A	16	59.2	41.569	127.99		437170000	506270000	514160000	253750000	272730000	248810000	231190000	280930000	241310000	501240000	567300000	562680000	220470000	208020000	217240000	220370000	209200000	234980000
P11940;E7EQV3;E7ERJ7;H0YAR2	Polyadenylate-binding protein 1	PABPC1	>P11940 Polyadenylate-binding protein 1 OS=Homo sapiens GN=PABPC1 PE=1 SV=2;>E7EQV3 Polyadenylate-binding protein 1 OS=Homo sapiens GN=PABPC1 PE=4 SV=1;>E7ERJ7 Polyadenylate-binding protein 1 OS=Homo sapiens GN=PABPC1 PE=4 SV=1;>H0YAR2 Polyadenylate-bindin	22	42.3	70.67	126.74		829830000	901680000	854050000	1206400000	1110900000	1217900000	539280000	592450000	586440000	796280000	709000000	788820000	999380000	1011000000	1180200000	487630000	503990000	567240000
C9J2Y9;P30876;C9J4M6	DNA-directed RNA polymerase;DNA-directed RNA polymerase II subunit RPB2	POLR2B	>C9J2Y9 DNA-directed RNA polymerase OS=Homo sapiens GN=POLR2B PE=3 SV=2;>P30876 DNA-directed RNA polymerase II subunit RPB2 OS=Homo sapiens GN=POLR2B PE=1 SV=1;>C9J4M6 DNA-directed RNA polymerase OS=Homo sapiens GN=POLR2B PE=3 SV=2	35	38.7	133.06	126.6		95555000	107230000	110600000	334990000	326100000	368270000	179890000	219940000	204900000	88708000	75641000	94208000	302550000	278070000	321560000	199000000	186870000	196790000
U3KQC1;Q9BV38;K7EIR0	WD repeat-containing protein 18	WDR18	>U3KQC1 WD repeat-containing protein 18 (Fragment) OS=Homo sapiens GN=WDR18 PE=4 SV=1;>Q9BV38 WD repeat-containing protein 18 OS=Homo sapiens GN=WDR18 PE=1 SV=2;>K7EIR0 WD repeat-containing protein 18 OS=Homo sapiens GN=WDR18 PE=4 SV=1	13	40.6	43.237	126.45		12760000	15607000	5799000	127140000	119710000	125810000	244520000	312030000	280340000	11908000	9397500	8464300	143730000	150580000	158040000	200050000	265770000	243180000
O43505	N-acetyllactosaminide beta-1,3-N-acetylglucosaminyltransferase	B3GNT1	>O43505 N-acetyllactosaminide beta-1,3-N-acetylglucosaminyltransferase OS=Homo sapiens GN=B3GNT1 PE=1 SV=1	11	38.1	47.119	126.36		541990000	642200000	345040000	1434800	6405100	0	0	5237400	2816000	237170000	842260000	659990000	0	1245400	7148700	2649600	2861200	2062000
P18031;B4DSN5	Tyrosine-protein phosphatase non-receptor type 1;Tyrosine-protein phosphatase non-receptor type	PTPN1	>P18031 Tyrosine-protein phosphatase non-receptor type 1 OS=Homo sapiens GN=PTPN1 PE=1 SV=1;>B4DSN5 Tyrosine-protein phosphatase non-receptor type OS=Homo sapiens GN=PTPN1 PE=2 SV=1	14	42.5	49.966	126.28		49373000	18292000	40589000	384190000	327020000	328900000	77514000	80075000	77605000	18380000	7235700	0	248110000	330150000	357900000	144300000	174350000	147810000
Q9NUU7;I3L0H8;B4DRZ7;I3L352	ATP-dependent RNA helicase DDX19A	DDX19A	>Q9NUU7 ATP-dependent RNA helicase DDX19A OS=Homo sapiens GN=DDX19A PE=1 SV=1;>I3L0H8 ATP-dependent RNA helicase DDX19A OS=Homo sapiens GN=DDX19A PE=4 SV=1;>B4DRZ7 ATP-dependent RNA helicase DDX19A OS=Homo sapiens GN=DDX19A PE=2 SV=1;>I3L352 ATP-dependent	20	51.9	53.974	126.19		55391000	64113000	79394000	263110000	253440000	248790000	143340000	126790000	135100000	58073000	62007000	68070000	263880000	277070000	254120000	177260000	182580000	167110000
P09543	2,3-cyclic-nucleotide 3-phosphodiesterase	CNP	>P09543 2,3-cyclic-nucleotide 3-phosphodiesterase OS=Homo sapiens GN=CNP PE=1 SV=2	20	44.4	47.578	125.93		55933000	46254000	21804000	231930000	222010000	222210000	321560000	383190000	340520000	22256000	8449100	30362000	195180000	184230000	217650000	330820000	365700000	429110000
P61201;B4DIH5	COP9 signalosome complex subunit 2	COPS2	>P61201 COP9 signalosome complex subunit 2 OS=Homo sapiens GN=COPS2 PE=1 SV=1;>B4DIH5 COP9 signalosome complex subunit 2 OS=Homo sapiens GN=COPS2 PE=2 SV=1	19	46	51.596	125.91		429010000	491040000	441350000	288680000	280230000	303450000	151870000	164120000	163770000	437460000	413180000	450230000	262780000	253200000	298610000	140470000	138250000	150950000
Q9UBF2	Coatomer subunit gamma-2	COPG2	>Q9UBF2 Coatomer subunit gamma-2 OS=Homo sapiens GN=COPG2 PE=1 SV=1	14	22.4	97.621	125.9		95178000	104080000	100350000	203730000	231530000	215450000	57731000	54555000	67918000	77520000	92206000	96663000	157420000	170350000	195620000	47847000	62027000	64386000
A0AVT1	Ubiquitin-like modifier-activating enzyme 6	UBA6	>A0AVT1 Ubiquitin-like modifier-activating enzyme 6 OS=Homo sapiens GN=UBA6 PE=1 SV=1	33	44.9	117.97	125.79		158660000	186230000	196720000	279820000	260530000	284680000	138300000	143430000	135700000	163370000	134120000	154850000	215450000	212870000	220650000	118830000	103680000	126070000
Q15904	V-type proton ATPase subunit S1	ATP6AP1	>Q15904 V-type proton ATPase subunit S1 OS=Homo sapiens GN=ATP6AP1 PE=1 SV=2	8	21.7	52.025	125.51		120050000	141540000	96131000	0	0	10951000	57604000	109830000	126100000	322570000	276450000	494020000	0	71028000	0	166000000	95397000	53792000
P30043;M0R192;M0QZL1	Flavin reductase (NADPH)	BLVRB	>P30043 Flavin reductase (NADPH) OS=Homo sapiens GN=BLVRB PE=1 SV=3;>M0R192 Flavin reductase (NADPH) OS=Homo sapiens GN=BLVRB PE=4 SV=1;>M0QZL1 Flavin reductase (NADPH) OS=Homo sapiens GN=BLVRB PE=4 SV=1	11	67	22.119	125.32		106520000	121070000	109910000	511390000	546450000	540020000	281260000	291660000	248640000	145350000	153030000	154520000	484970000	471270000	462670000	379780000	353250000	385450000
Q92820	Gamma-glutamyl hydrolase	GGH	>Q92820 Gamma-glutamyl hydrolase OS=Homo sapiens GN=GGH PE=1 SV=2	14	37.1	35.964	125.24		1722200000	1890100000	1961100000	2438200	7686700	9735400	69580000	64640000	62346000	2849900000	2874200000	2800800000	9003600	2731300	4680300	66943000	64553000	73232000
Q15155	Nodal modulator 1	NOMO1	>Q15155 Nodal modulator 1 OS=Homo sapiens GN=NOMO1 PE=1 SV=5	30	34.5	134.32	125.14		175740000	178610000	176340000	147220000	155350000	139230000	438180000	421950000	403750000	187970000	159540000	173840000	122660000	114610000	102440000	438800000	429310000	388580000
Q9Y5S9	RNA-binding protein 8A	RBM8A	>Q9Y5S9 RNA-binding protein 8A OS=Homo sapiens GN=RBM8A PE=1 SV=1	7	55.2	19.889	125.07		110310000	104880000	106260000	82048000	74925000	72203000	57442000	52381000	48384000	96567000	106350000	97787000	59606000	74925000	81771000	53723000	54579000	53623000
P62913;Q5VVC8;Q5VVC9	60S ribosomal protein L11	RPL11	>P62913 60S ribosomal protein L11 OS=Homo sapiens GN=RPL11 PE=1 SV=2;>Q5VVC8 60S ribosomal protein L11 (Fragment) OS=Homo sapiens GN=RPL11 PE=3 SV=1;>Q5VVC9 60S ribosomal protein L11 (Fragment) OS=Homo sapiens GN=RPL11 PE=3 SV=1	9	52.8	20.252	124.76		194490000	195910000	161150000	727000000	727020000	655980000	658700000	553310000	686020000	173300000	134330000	172350000	663510000	648730000	681980000	797390000	718750000	717290000
Q15269	Periodic tryptophan protein 2 homolog	PWP2	>Q15269 Periodic tryptophan protein 2 homolog OS=Homo sapiens GN=PWP2 PE=1 SV=2	18	27.5	102.45	124.76		35378000	30343000	30141000	100700000	128250000	93336000	208680000	231690000	237960000	41353000	29607000	38670000	97787000	83074000	86226000	223450000	189650000	189340000
Q96EE3;K7ELV2;K7ENI5;K7EP88	Nucleoporin SEH1	SEH1L	>Q96EE3 Nucleoporin SEH1 OS=Homo sapiens GN=SEH1L PE=1 SV=3;>K7ELV2 Nucleoporin SEH1 (Fragment) OS=Homo sapiens GN=SEH1L PE=4 SV=1;>K7ENI5 Nucleoporin SEH1 (Fragment) OS=Homo sapiens GN=SEH1L PE=4 SV=1;>K7EP88 Nucleoporin SEH1 (Fragment) OS=Homo sapiens GN	12	54.2	39.648	124.76		30204000	48922000	61330000	192340000	191640000	198430000	155400000	177210000	169800000	28425000	48969000	38643000	188610000	171280000	183620000	178720000	184790000	182890000
P40938	Replication factor C subunit 3	RFC3	>P40938 Replication factor C subunit 3 OS=Homo sapiens GN=RFC3 PE=1 SV=2	18	60.4	40.556	124.35		5919900	8174200	1807200	235680000	243150000	281080000	162280000	138100000	154530000	10500000	4995400	0	198790000	201330000	246670000	189430000	131120000	183800000
P78357;K7EMM9	Contactin-associated protein 1	CNTNAP1	>P78357 Contactin-associated protein 1 OS=Homo sapiens GN=CNTNAP1 PE=1 SV=1;>K7EMM9 Contactin-associated protein 1 OS=Homo sapiens GN=CNTNAP1 PE=4 SV=1	23	22.4	156.26	124.14		23594000	10929000	9356900	23628000	16727000	17489000	201040000	188510000	139990000	7058900	4640500	8224000	16176000	28226000	23906000	376480000	365960000	406180000
P36405	ADP-ribosylation factor-like protein 3	ARL3	>P36405 ADP-ribosylation factor-like protein 3 OS=Homo sapiens GN=ARL3 PE=1 SV=2	8	53.8	20.455	123.96		108470000	105140000	107700000	181210000	169230000	208140000	135310000	132970000	134010000	85360000	85530000	96023000	141710000	156580000	162540000	132950000	132590000	152380000
Q3ZCQ8;M0R1Y4;M0R003;M0R2F8	Mitochondrial import inner membrane translocase subunit TIM50	TIMM50	>Q3ZCQ8 Mitochondrial import inner membrane translocase subunit TIM50 OS=Homo sapiens GN=TIMM50 PE=1 SV=2;>M0R1Y4 Mitochondrial import inner membrane translocase subunit TIM50 (Fragment) OS=Homo sapiens GN=TIMM50 PE=4 SV=2;>M0R003 Mitochondrial import inne	8	28	39.646	123.93		22788000	22068000	12836000	49051000	46583000	53618000	264360000	233900000	267750000	14790000	0	15335000	44735000	46952000	40693000	269870000	302480000	281600000
O95232;J3KPP4;B4DJ96	Luc7-like protein 3	LUC7L3	>O95232 Luc7-like protein 3 OS=Homo sapiens GN=LUC7L3 PE=1 SV=2;>J3KPP4 Cisplatin resistance-associated overexpressed protein, isoform CRA_b OS=Homo sapiens GN=LUC7L3 PE=4 SV=1;>B4DJ96 Luc7-like protein 3 OS=Homo sapiens GN=LUC7L3 PE=2 SV=1	10	28.7	51.466	123.9		130490000	145970000	147300000	153810000	195030000	154380000	114180000	109390000	109140000	159850000	160560000	180430000	158010000	143000000	131120000	130140000	106080000	99574000
E5RJB8;E5RHU3;E7ESK6;E9PBI9;P34741	Syndecan;Syndecan-2	SDC2	>E5RJB8 Syndecan-2 (Fragment) OS=Homo sapiens GN=SDC2 PE=4 SV=1;>E5RHU3 Syndecan-2 (Fragment) OS=Homo sapiens GN=SDC2 PE=4 SV=2;>E7ESK6 Syndecan OS=Homo sapiens GN=SDC2 PE=3 SV=1;>E9PBI9 Syndecan OS=Homo sapiens GN=SDC2 PE=3 SV=1;>P34741 Syndecan-2 OS=Homo	3	16.8	14.905	123.88		233000000	237250000	203960000	0	0	0	0	0	0	236090000	300700000	248760000	0	0	0	0	0	0
Q9HCC0	Methylcrotonoyl-CoA carboxylase beta chain, mitochondrial	MCCC2	>Q9HCC0 Methylcrotonoyl-CoA carboxylase beta chain, mitochondrial OS=Homo sapiens GN=MCCC2 PE=1 SV=1	23	49.7	61.332	123.87		17557000	33401000	25824000	154750000	177790000	154970000	515770000	536380000	524820000	5916700	7946500	6083000	211870000	199200000	202370000	575890000	574230000	608490000
P40227;B4DPJ8	T-complex protein 1 subunit zeta	CCT6A	>P40227 T-complex protein 1 subunit zeta OS=Homo sapiens GN=CCT6A PE=1 SV=3;>B4DPJ8 T-complex protein 1 subunit zeta OS=Homo sapiens GN=CCT6A PE=2 SV=1	27	60.3	58.024	123.58		1355200000	1472700000	1419700000	1971800000	1886400000	1973200000	965980000	959190000	947380000	1338400000	1251500000	1343100000	1679100000	1646400000	1790600000	999770000	1133600000	1075400000
J3KPW7;B3KRS5;Q92769	Histone deacetylase 2	HDAC2	>J3KPW7 Histone deacetylase 2 OS=Homo sapiens GN=HDAC2 PE=4 SV=1;>B3KRS5 Histone deacetylase OS=Homo sapiens GN=HDAC2 PE=2 SV=1;>Q92769 Histone deacetylase 2 OS=Homo sapiens GN=HDAC2 PE=1 SV=2	10	26.8	65.537	123.47		316740000	276620000	306010000	377460000	310210000	349450000	147200000	153770000	181480000	285040000	279190000	278090000	274880000	275000000	271740000	237170000	221520000	241290000
E7EM64;Q7L5N1	COP9 signalosome complex subunit 6	COPS6	>E7EM64 COP9 signalosome complex subunit 6 OS=Homo sapiens GN=COPS6 PE=4 SV=1;>Q7L5N1 COP9 signalosome complex subunit 6 OS=Homo sapiens GN=COPS6 PE=1 SV=1	12	49.4	36.064	123.24		420730000	447560000	429170000	275300000	271940000	301430000	133610000	141100000	131830000	399540000	408850000	417570000	248320000	285250000	301010000	123220000	132220000	136650000
D6RGI3;D6RER5;Q9NVA2;D6RDU5	Septin-11	2016-09-11	>D6RGI3 Septin 11, isoform CRA_b OS=Homo sapiens GN=SEPT11 PE=3 SV=1;>D6RER5 Septin-11 OS=Homo sapiens GN=SEPT11 PE=3 SV=1;>Q9NVA2 Septin-11 OS=Homo sapiens GN=SEPT11 PE=1 SV=3;>D6RDU5 Septin-11 (Fragment) OS=Homo sapiens GN=SEPT11 PE=3 SV=1	15	43.3	49.005	123.15		468760000	492890000	477650000	145410000	141760000	158300000	144610000	147840000	141580000	449080000	461510000	445210000	141540000	146140000	144310000	196930000	187000000	196040000
P25398	40S ribosomal protein S12	RPS12	>P25398 40S ribosomal protein S12 OS=Homo sapiens GN=RPS12 PE=1 SV=3	8	70.5	14.515	123.12		1241300000	1383800000	1341800000	946610000	878090000	1018200000	712450000	791110000	738260000	1264700000	1254400000	1211400000	774970000	744090000	853250000	849830000	932370000	893300000
P30086	Phosphatidylethanolamine-binding protein 1;Hippocampal cholinergic neurostimulating peptide	PEBP1	>P30086 Phosphatidylethanolamine-binding protein 1 OS=Homo sapiens GN=PEBP1 PE=1 SV=3	12	79.7	21.057	123.1		915230000	956280000	945550000	81697000	70790000	49241000	30447000	22505000	27480000	949090000	1052500000	985020000	134650000	158410000	162400000	250810000	243550000	283240000
J3KQG4;P04062;F5H241;J3KQK9	Glucosylceramidase	GBA	>J3KQG4 Glucosylceramidase OS=Homo sapiens GN=GBA PE=4 SV=1;>P04062 Glucosylceramidase OS=Homo sapiens GN=GBA PE=1 SV=3;>F5H241 Glucosylceramidase OS=Homo sapiens GN=GBA PE=4 SV=1;>J3KQK9 Glucosylceramidase OS=Homo sapiens GN=GBA PE=4 SV=1	18	42.3	50.316	122.3		2224800000	2075000000	2077700000	28343000	17190000	24223000	295440000	308640000	317460000	1831600000	1947800000	1804700000	30928000	23912000	20093000	398340000	403340000	428710000
Q9BV86	N-terminal Xaa-Pro-Lys N-methyltransferase 1;N-terminal Xaa-Pro-Lys N-methyltransferase 1, N-terminally processed	NTMT1	>Q9BV86 N-terminal Xaa-Pro-Lys N-methyltransferase 1 OS=Homo sapiens GN=NTMT1 PE=1 SV=3	8	42.6	25.387	122.3		10459000	0	0	94210000	109310000	97192000	29007000	30813000	23653000	0	8019000	0	85782000	97314000	90606000	30907000	23104000	26700000
B1AKJ5;O43847;G3V1R5;F5H7V1	Nardilysin	NRD1	>B1AKJ5 Nardilysin OS=Homo sapiens GN=NRD1 PE=3 SV=1;>O43847 Nardilysin OS=Homo sapiens GN=NRD1 PE=1 SV=2;>G3V1R5 Nardilysin OS=Homo sapiens GN=NRD1 PE=3 SV=1;>F5H7V1 Nardilysin OS=Homo sapiens GN=NRD1 PE=3 SV=1	29	27	139.41	121.74		536400000	554390000	545640000	217560000	205280000	218140000	155840000	147820000	144530000	492170000	472560000	509590000	186800000	184210000	191620000	135350000	143930000	137550000
P63167	Dynein light chain 1, cytoplasmic	DYNLL1	>P63167 Dynein light chain 1, cytoplasmic OS=Homo sapiens GN=DYNLL1 PE=1 SV=1	3	49.4	10.366	121.63		113760000	138500000	115780000	326220000	384350000	360340000	139660000	177720000	184520000	81889000	83965000	85639000	250350000	245960000	324560000	174900000	170540000	178810000
B3KSH1;O00303;B4DEW9	Eukaryotic translation initiation factor 3 subunit F	EIF3F	>B3KSH1 Eukaryotic translation initiation factor 3 subunit F OS=Homo sapiens GN=EIF3F PE=2 SV=1;>O00303 Eukaryotic translation initiation factor 3 subunit F OS=Homo sapiens GN=EIF3F PE=1 SV=1;>B4DEW9 Eukaryotic translation initiation factor 3 subunit F OS=	10	37.6	39.146	121.5		311460000	351670000	328040000	414160000	329550000	408600000	146620000	159910000	146100000	268910000	266770000	276430000	269940000	291830000	300600000	136600000	139200000	147810000
Q9UHY7;D6RA00	Enolase-phosphatase E1	ENOPH1	>Q9UHY7 Enolase-phosphatase E1 OS=Homo sapiens GN=ENOPH1 PE=1 SV=1;>D6RA00 Enolase-phosphatase E1 OS=Homo sapiens GN=ENOPH1 PE=4 SV=1	5	33	28.932	121.29		139490000	113210000	129170000	68666000	78866000	77547000	35095000	46492000	36025000	159310000	157190000	158920000	69066000	68755000	53174000	40143000	42657000	35709000
P62280;M0QZC5	40S ribosomal protein S11	RPS11	>P62280 40S ribosomal protein S11 OS=Homo sapiens GN=RPS11 PE=1 SV=3;>M0QZC5 40S ribosomal protein S11 OS=Homo sapiens GN=RPS11 PE=4 SV=1	13	62	18.431	120.62		281930000	311450000	300310000	1135400000	968390000	1122800000	1132600000	1279100000	1152200000	325070000	376020000	384070000	1265600000	1236300000	1326400000	1030200000	982140000	1090900000
Q00796;H0YLA4	Sorbitol dehydrogenase	SORD	>Q00796 Sorbitol dehydrogenase OS=Homo sapiens GN=SORD PE=1 SV=4;>H0YLA4 Sorbitol dehydrogenase OS=Homo sapiens GN=SORD PE=3 SV=1	16	63.3	38.324	120.6		377680000	384330000	356930000	302330000	334480000	291780000	137200000	117220000	141390000	376830000	389230000	389360000	250860000	250110000	235030000	179290000	205880000	165720000
Q13148;B1AKP7;G3V162;K7EJM5;K7EN94	TAR DNA-binding protein 43	TARDBP	>Q13148 TAR DNA-binding protein 43 OS=Homo sapiens GN=TARDBP PE=1 SV=1;>B1AKP7 TAR DNA-binding protein 43 OS=Homo sapiens GN=TARDBP PE=4 SV=1;>G3V162 TAR DNA binding protein, isoform CRA_d OS=Homo sapiens GN=TARDBP PE=4 SV=1;>K7EJM5 TAR DNA-binding protein	11	29.7	44.739	120.18		10711000	12818000	7929400	423940000	530950000	446640000	164350000	103790000	136530000	19339000	23933000	25060000	559480000	558380000	514070000	246150000	260810000	281420000
Q58FF8	Putative heat shock protein HSP 90-beta 2	HSP90AB2P	>Q58FF8 Putative heat shock protein HSP 90-beta 2 OS=Homo sapiens GN=HSP90AB2P PE=1 SV=2	1	3.9	44.348	119.98		622370000	605730000	564250000	270240000	260820000	302580000	149910000	164580000	174790000	462640000	603930000	593060000	220210000	266500000	222290000	204420000	101660000	134190000
Q86X55	Histone-arginine methyltransferase CARM1	CARM1	>Q86X55 Histone-arginine methyltransferase CARM1 OS=Homo sapiens GN=CARM1 PE=1 SV=3	17	39.6	65.853	119.98		1050100000	1054800000	1082200000	520500000	426350000	478480000	176550000	192930000	202470000	1150400000	1210200000	1142700000	515840000	528300000	547650000	216650000	226380000	211370000
P23368	NAD-dependent malic enzyme, mitochondrial	ME2	>P23368 NAD-dependent malic enzyme, mitochondrial OS=Homo sapiens GN=ME2 PE=1 SV=1	16	35.4	65.443	119.77		139490000	153020000	149240000	126400000	113840000	126840000	505190000	596040000	558770000	69780000	67282000	77807000	117390000	114810000	127480000	473240000	532530000	508890000
Q9UHD1;E9PHZ2	Cysteine and histidine-rich domain-containing protein 1	CHORDC1	>Q9UHD1 Cysteine and histidine-rich domain-containing protein 1 OS=Homo sapiens GN=CHORDC1 PE=1 SV=2;>E9PHZ2 Cysteine and histidine-rich domain-containing protein 1 OS=Homo sapiens GN=CHORDC1 PE=4 SV=1	16	62.3	37.489	119.76		285210000	305960000	275820000	240280000	237000000	264720000	126200000	121710000	112760000	279060000	274610000	291240000	279330000	281500000	272640000	150520000	170910000	151140000
P16435;H0Y4R2;E7EVY7;F5H468;E7EMD0;E7EPN3	NADPH--cytochrome P450 reductase	POR	>P16435 NADPH--cytochrome P450 reductase OS=Homo sapiens GN=POR PE=1 SV=2;>H0Y4R2 NADPH--cytochrome P450 reductase (Fragment) OS=Homo sapiens GN=POR PE=4 SV=1;>E7EVY7 NADPH--cytochrome P450 reductase OS=Homo sapiens GN=POR PE=4 SV=1;>F5H468 NADPH--cytochro	24	41.1	76.689	119.25		129620000	137630000	124010000	160140000	146100000	160450000	276000000	303780000	263420000	78611000	73498000	80458000	125960000	135270000	141190000	233550000	246270000	264690000
J3KP99;Q96MM7	Heparan-sulfate 6-O-sulfotransferase 2	HS6ST2	>J3KP99 Heparan-sulfate 6-O-sulfotransferase 2 OS=Homo sapiens GN=HS6ST2 PE=4 SV=1;>Q96MM7 Heparan-sulfate 6-O-sulfotransferase 2 OS=Homo sapiens GN=HS6ST2 PE=2 SV=2	17	42.6	53.548	119.11		95509000	112910000	105860000	0	0	371700	0	407310	0	4122000000	4344600000	4524100000	0	562820	0	2278900	2742900	2674700
O60313;E5KLK1;E5KLJ6;E5KLJ9;E5KLJ5	Dynamin-like 120 kDa protein, mitochondrial;Dynamin-like 120 kDa protein, form S1	OPA1	>O60313 Dynamin-like 120 kDa protein, mitochondrial OS=Homo sapiens GN=OPA1 PE=1 SV=3;>E5KLK1 Dynamin-like 120 kDa protein, mitochondrial OS=Homo sapiens GN=OPA1 PE=3 SV=1;>E5KLJ6 Dynamin-like 120 kDa protein, mitochondrial OS=Homo sapiens GN=OPA1 PE=3 SV=	32	39.8	111.63	118.89		160470000	150130000	150790000	143240000	155950000	159490000	337330000	323060000	331170000	102160000	113920000	100090000	94289000	98525000	88468000	347010000	323910000	324620000
Q9BTV4	Transmembrane protein 43	TMEM43	>Q9BTV4 Transmembrane protein 43 OS=Homo sapiens GN=TMEM43 PE=1 SV=1	14	46.2	44.875	118.85		12857000	25344000	26565000	59240000	56101000	62813000	350870000	405670000	355330000	0	0	0	29920000	32539000	30910000	156590000	160610000	160850000
F8W8S0;B7ZA04;Q13409	Cytoplasmic dynein 1 intermediate chain 2	DYNC1I2	>F8W8S0 Cytoplasmic dynein 1 intermediate chain 2 OS=Homo sapiens GN=DYNC1I2 PE=4 SV=1;>B7ZA04 Cytoplasmic dynein 1 intermediate chain 2 OS=Homo sapiens GN=DYNC1I2 PE=2 SV=1;>Q13409 Cytoplasmic dynein 1 intermediate chain 2 OS=Homo sapiens GN=DYNC1I2 PE=1	18	40.9	71.349	118.78		124310000	97542000	118000000	254210000	218080000	230190000	88291000	75807000	91596000	90171000	91262000	103230000	218710000	190390000	179700000	129080000	89044000	87123000
Q86UV5;B7ZKS7	Ubiquitin carboxyl-terminal hydrolase 48	USP48	>Q86UV5 Ubiquitin carboxyl-terminal hydrolase 48 OS=Homo sapiens GN=USP48 PE=1 SV=1;>B7ZKS7 USP48 protein OS=Homo sapiens GN=USP48 PE=2 SV=1	17	22.9	119.03	118.61		44271000	26062000	46111000	86293000	74961000	97963000	120920000	125990000	91732000	22902000	22267000	22183000	98658000	106780000	96450000	130690000	127510000	104690000
P16870	Carboxypeptidase E	CPE	>P16870 Carboxypeptidase E OS=Homo sapiens GN=CPE PE=1 SV=1	21	50.2	53.15	118.32		834660000	1036200000	1034100000	1662200	0	0	4861500	2414000	5642700	1890300000	2646400000	1832000000	2222200	0	0	2399900	0	4907900
Q07021;I3L3Q7;I3L3B0	Complement component 1 Q subcomponent-binding protein, mitochondrial	C1QBP	>Q07021 Complement component 1 Q subcomponent-binding protein, mitochondrial OS=Homo sapiens GN=C1QBP PE=1 SV=1;>I3L3Q7 Complement component 1 Q subcomponent-binding protein, mitochondrial (Fragment) OS=Homo sapiens GN=C1QBP PE=4 SV=1;>I3L3B0 Complement co	7	40.8	31.362	117.73		154400000	145860000	147880000	69932000	74078000	79281000	515280000	527640000	481050000	68706000	73203000	69282000	80936000	80847000	77079000	445040000	403380000	441260000
G3V5Z7;P60900;G3V295;B4DXJ9;G3V3I1;B4DQR4	Proteasome subunit alpha type;Proteasome subunit alpha type-6	PSMA6	>G3V5Z7 Proteasome subunit alpha type OS=Homo sapiens GN=PSMA6 PE=3 SV=1;>P60900 Proteasome subunit alpha type-6 OS=Homo sapiens GN=PSMA6 PE=1 SV=1;>G3V295 Proteasome subunit alpha type OS=Homo sapiens GN=PSMA6 PE=3 SV=1;>B4DXJ9 Proteasome (Prosome, macrop	13	57.5	28.147	117.42		1051500000	1061800000	1102700000	244370000	245920000	259120000	126400000	124650000	134270000	1079900000	1058800000	1113700000	341770000	353650000	358600000	368560000	394680000	394670000
P11413;E7EUI8;E9PD92;E7EM57	Glucose-6-phosphate 1-dehydrogenase	G6PD	>P11413 Glucose-6-phosphate 1-dehydrogenase OS=Homo sapiens GN=G6PD PE=1 SV=4;>E7EUI8 Glucose-6-phosphate 1-dehydrogenase (Fragment) OS=Homo sapiens GN=G6PD PE=3 SV=1;>E9PD92 Glucose-6-phosphate 1-dehydrogenase (Fragment) OS=Homo sapiens GN=G6PD PE=3 SV=1;	28	58.8	59.256	117.39		400420000	425650000	418820000	435490000	425680000	492670000	328910000	302990000	322880000	360230000	366780000	393430000	382140000	401250000	438840000	258330000	307250000	327300000
P30042;H7C2G3;H7C1F6	ES1 protein homolog, mitochondrial	C21orf33	>P30042 ES1 protein homolog, mitochondrial OS=Homo sapiens GN=C21orf33 PE=1 SV=3;>H7C2G3 ES1 protein homolog, mitochondrial (Fragment) OS=Homo sapiens GN=C21orf33 PE=4 SV=1;>H7C1F6 ES1 protein homolog, mitochondrial (Fragment) OS=Homo sapiens GN=C21orf33 P	9	45.5	28.17	116.83		123130000	119120000	100150000	125950000	177960000	127570000	248570000	165600000	244810000	64264000	62362000	58973000	132570000	127510000	110110000	450620000	478280000	400800000
Q04917;A2IDB2	14-3-3 protein eta	YWHAH	>Q04917 14-3-3 protein eta OS=Homo sapiens GN=YWHAH PE=1 SV=4;>A2IDB2 14-3-3 protein eta (Fragment) OS=Homo sapiens GN=YWHAH PE=4 SV=1	11	51.2	28.218	116.66		232980000	249090000	248380000	277740000	360850000	286620000	190900000	198130000	191170000	160670000	189530000	163470000	211470000	200520000	185630000	195760000	176740000	161640000
P62829;J3KT29;J3KTJ3;C9JD32	60S ribosomal protein L23	RPL23	>P62829 60S ribosomal protein L23 OS=Homo sapiens GN=RPL23 PE=1 SV=1;>J3KT29 60S ribosomal protein L23 OS=Homo sapiens GN=RPL23 PE=3 SV=1;>J3KTJ3 60S ribosomal protein L23 OS=Homo sapiens GN=RPL23 PE=3 SV=1;>C9JD32 60S ribosomal protein L23 (Fragment) OS=H	9	63.6	14.865	116.52		157670000	173920000	182310000	1238100000	1363700000	1362500000	892090000	920250000	850360000	145720000	157060000	163740000	1224000000	1297800000	1191900000	1080600000	938460000	1035700000
Q12792;F8VS81	Twinfilin-1	TWF1	>Q12792 Twinfilin-1 OS=Homo sapiens GN=TWF1 PE=1 SV=3;>F8VS81 Twinfilin-1 (Fragment) OS=Homo sapiens GN=TWF1 PE=4 SV=1	14	44.6	40.282	116.48		253780000	278930000	257340000	182160000	186660000	169120000	89318000	82222000	97956000	309210000	319620000	295970000	203520000	196500000	203900000	136460000	133190000	134730000
J3QSV6;O76021;I3L3C4;I3L3U9	Ribosomal L1 domain-containing protein 1	RSL1D1	>J3QSV6 Ribosomal L1 domain-containing protein 1 (Fragment) OS=Homo sapiens GN=RSL1D1 PE=4 SV=1;>O76021 Ribosomal L1 domain-containing protein 1 OS=Homo sapiens GN=RSL1D1 PE=1 SV=3;>I3L3C4 Ribosomal L1 domain-containing protein 1 (Fragment) OS=Homo sapiens	17	38.1	48.208	116.33		86908000	86215000	91990000	248900000	238020000	302640000	736930000	823170000	776030000	90419000	88564000	80970000	252140000	252410000	285620000	555930000	566330000	606900000
Q14008	Cytoskeleton-associated protein 5	CKAP5	>Q14008 Cytoskeleton-associated protein 5 OS=Homo sapiens GN=CKAP5 PE=1 SV=3	36	24.1	225.49	116.01		250020000	278450000	252530000	232350000	223900000	261940000	184990000	192840000	188610000	262160000	266020000	275470000	244320000	256790000	294400000	181900000	202610000	202070000
Q99538;Q86TV3;Q86TV2	Legumain	LGMN	>Q99538 Legumain OS=Homo sapiens GN=LGMN PE=1 SV=1;>Q86TV3 Full-length cDNA clone CS0DB001YK19 of Neuroblastoma of Homo sapiens (human) OS=Homo sapiens GN=LGMN PE=2 SV=1;>Q86TV2 Full-length cDNA clone CS0DI002YH20 of Placenta of Homo sapiens (human) OS=Hom	17	55.9	49.411	116		734350000	671790000	649240000	40036000	28433000	47500000	53132000	128510000	36886000	1553400000	1861600000	1881000000	39066000	31587000	27743000	218910000	249700000	104540000
Q15067	Peroxisomal acyl-coenzyme A oxidase 1	ACOX1	>Q15067 Peroxisomal acyl-coenzyme A oxidase 1 OS=Homo sapiens GN=ACOX1 PE=1 SV=3	13	36.4	74.423	115.82		14985000	4790200	0	44828000	40679000	52281000	176270000	206220000	167160000	0	13294000	6211700	67970000	68526000	62974000	252430000	231510000	262140000
Q9Y4W2	Ribosomal biogenesis protein LAS1L	LAS1L	>Q9Y4W2 Ribosomal biogenesis protein LAS1L OS=Homo sapiens GN=LAS1L PE=1 SV=2	19	39	83.064	115.79		0	27534000	16667000	239530000	210670000	162980000	396090000	433440000	671470000	11714000	0	0	191740000	172010000	193880000	287660000	279480000	284970000
O43592	Exportin-T	XPOT	>O43592 Exportin-T OS=Homo sapiens GN=XPOT PE=1 SV=2	26	34.2	109.96	115.78		375400000	384680000	398810000	367220000	363850000	399800000	115300000	103380000	118610000	351890000	325100000	331270000	341320000	346380000	354490000	94924000	72596000	79995000
Q5JP53;P07437;Q5ST81;E9PBJ4	Tubulin beta chain	TUBB	>Q5JP53 Tubulin beta chain OS=Homo sapiens GN=TUBB PE=3 SV=1;>P07437 Tubulin beta chain OS=Homo sapiens GN=TUBB PE=1 SV=2;>Q5ST81 Tubulin beta chain OS=Homo sapiens GN=TUBB PE=3 SV=1;>E9PBJ4 Tubulin beta chain OS=Homo sapiens GN=TUBB PE=3 SV=1	6	20.4	47.766	115.53		1091300000	1137400000	1086800000	9043600000	9024100000	10177000000	1764400000	2011500000	1816400000	1153300000	1246800000	1200300000	7385400000	7869200000	8893500000	2026100000	2096400000	2119500000
F5H0L8;Q9Y6Y8	SEC23-interacting protein	SEC23IP	>F5H0L8 SEC23-interacting protein OS=Homo sapiens GN=SEC23IP PE=4 SV=1;>Q9Y6Y8 SEC23-interacting protein OS=Homo sapiens GN=SEC23IP PE=1 SV=1	20	31.8	89.666	115.24		348380000	342560000	324770000	256320000	233130000	258730000	120130000	118020000	123050000	313920000	311790000	285950000	213900000	202240000	221890000	114880000	115280000	122920000
Q14746;B7Z2Y2;F5H1E5	Conserved oligomeric Golgi complex subunit 2	COG2	>Q14746 Conserved oligomeric Golgi complex subunit 2 OS=Homo sapiens GN=COG2 PE=1 SV=1;>B7Z2Y2 Conserved oligomeric Golgi complex subunit 2 OS=Homo sapiens GN=COG2 PE=2 SV=1;>F5H1E5 Conserved oligomeric Golgi complex subunit 2 OS=Homo sapiens GN=COG2 PE=4	10	22.1	83.207	114.94		13206000	16296000	16769000	66260000	81283000	59988000	0	0	17656000	15902000	16647000	15211000	73856000	62491000	56448000	12118000	11509000	12967000
CON__REFSEQ:XP_001252647			>REFSEQ:XP_001252647 (Bos taurus) similar to endopin 2B	10	26.6	46.897	114.51		756780000	772630000	785960000	0	0	0	5937500	0	2458600	1519900000	1536400000	1179200000	1535200	1114700	0	0	0	0
Q01085;E7ETJ9;E7ETC0;Q49AS9	Nucleolysin TIAR	TIAL1	>Q01085 Nucleolysin TIAR OS=Homo sapiens GN=TIAL1 PE=1 SV=1;>E7ETJ9 Nucleolysin TIAR (Fragment) OS=Homo sapiens GN=TIAL1 PE=4 SV=1;>E7ETC0 Nucleolysin TIAR OS=Homo sapiens GN=TIAL1 PE=4 SV=1;>Q49AS9 Nucleolysin TIAR OS=Homo sapiens GN=TIAL1 PE=2 SV=1	9	38.9	41.59	114.01		173600000	177050000	179360000	231470000	231110000	260480000	110670000	110760000	116290000	170230000	154680000	180460000	234020000	268940000	282960000	96431000	97199000	121250000
Q03701	CCAAT/enhancer-binding protein zeta	CEBPZ	>Q03701 CCAAT/enhancer-binding protein zeta OS=Homo sapiens GN=CEBPZ PE=1 SV=3	22	24.5	120.97	113.79		0	21175000	0	66237000	52918000	59010000	223060000	170730000	166020000	0	0	0	46068000	57161000	60416000	144180000	140080000	139280000
Q96I24	Far upstream element-binding protein 3	FUBP3	>Q96I24 Far upstream element-binding protein 3 OS=Homo sapiens GN=FUBP3 PE=1 SV=2	21	53	61.64	113.78		93203000	97062000	90329000	418740000	407430000	368550000	178350000	183070000	180450000	100490000	99654000	81021000	378830000	399810000	343210000	219940000	234420000	228620000
Q8IX12;F5H1H2;F5H2E6	Cell division cycle and apoptosis regulator protein 1	CCAR1	>Q8IX12 Cell division cycle and apoptosis regulator protein 1 OS=Homo sapiens GN=CCAR1 PE=1 SV=2;>F5H1H2 Cell division cycle and apoptosis regulator protein 1 (Fragment) OS=Homo sapiens GN=CCAR1 PE=4 SV=1;>F5H2E6 Cell division cycle and apoptosis regulator	20	22.9	132.82	113.43		92876000	92041000	87992000	233850000	222380000	257850000	200680000	190730000	205560000	117450000	106880000	121060000	218760000	251280000	233380000	162070000	180280000	178690000
Q9BW27;B4DMQ3;J3KT10;J3QL54;B4DPW1;J3QLD4	Nuclear pore complex protein Nup85	NUP85	>Q9BW27 Nuclear pore complex protein Nup85 OS=Homo sapiens GN=NUP85 PE=1 SV=1;>B4DMQ3 Nuclear pore complex protein Nup85 OS=Homo sapiens GN=NUP85 PE=2 SV=1;>J3KT10 Nuclear pore complex protein Nup85 OS=Homo sapiens GN=NUP85 PE=4 SV=1;>J3QL54 Nuclear pore c	15	30.2	75.019	113.42		29145000	13828000	27877000	149130000	137330000	174840000	160440000	155670000	203620000	8488800	25200000	14844000	156320000	148740000	145980000	237150000	204360000	218640000
J3KNF8;H3BUX2;O43169;D6RFH4	Cytochrome b5 type B	CYB5B	>J3KNF8 Cytochrome b5 type B OS=Homo sapiens GN=CYB5B PE=3 SV=1;>H3BUX2 Cytochrome b5 type B OS=Homo sapiens GN=CYB5B PE=3 SV=1;>O43169 Cytochrome b5 type B OS=Homo sapiens GN=CYB5B PE=1 SV=2;>D6RFH4 Cytochrome b5 type B OS=Homo sapiens GN=CYB5B PE=3 SV=1	6	59.3	16.694	113.39		182090000	164620000	154450000	97790000	98621000	107270000	586080000	647200000	568580000	59574000	55704000	59417000	106930000	132950000	98904000	532000000	522300000	532270000
B5MDF5;P62826;J3KQE5;F5H018;B4DV51	GTP-binding nuclear protein Ran	RAN	>B5MDF5 GTP-binding nuclear protein Ran OS=Homo sapiens GN=RAN PE=4 SV=1;>P62826 GTP-binding nuclear protein Ran OS=Homo sapiens GN=RAN PE=1 SV=3;>J3KQE5 GTP-binding nuclear protein Ran (Fragment) OS=Homo sapiens GN=RAN PE=4 SV=1;>F5H018 GTP-binding nuclea	14	48.1	26.224	113.13		1858800000	2085800000	2041800000	1487300000	1533000000	1523900000	2267800000	2117000000	2296500000	2052000000	2083700000	2103500000	1659500000	1562300000	1579300000	2010300000	2041300000	2156000000
Q7Z4H8	KDEL motif-containing protein 2	KDELC2	>Q7Z4H8 KDEL motif-containing protein 2 OS=Homo sapiens GN=KDELC2 PE=1 SV=2	17	46.2	58.572	113.11		71502000	67849000	64368000	137350000	176070000	139530000	303740000	316210000	276140000	63244000	55909000	54378000	115250000	101130000	103600000	508660000	438450000	473300000
E9PGT1;Q15631;H7C1D4	Translin	TSN	>E9PGT1 Translin OS=Homo sapiens GN=TSN PE=4 SV=1;>Q15631 Translin OS=Homo sapiens GN=TSN PE=1 SV=1;>H7C1D4 Translin (Fragment) OS=Homo sapiens GN=TSN PE=4 SV=1	11	46.6	25.572	113.1		368800000	338840000	378010000	149330000	163480000	165730000	113120000	121340000	107960000	279790000	283340000	269480000	141580000	142150000	149560000	94464000	91818000	102730000
O75569	Interferon-inducible double-stranded RNA-dependent protein kinase activator A	PRKRA	>O75569 Interferon-inducible double-stranded RNA-dependent protein kinase activator A OS=Homo sapiens GN=PRKRA PE=1 SV=1	9	38	34.404	112.96		7974700	0	5746700	204650000	212410000	215850000	63849000	74213000	67867000	0	0	0	176450000	189920000	210060000	56484000	65499000	73984000
P51149;C9J8S3;C9J592;C9J4V0;C9J4S4	Ras-related protein Rab-7a	RAB7A	>P51149 Ras-related protein Rab-7a OS=Homo sapiens GN=RAB7A PE=1 SV=1;>C9J8S3 Ras-related protein Rab-7a OS=Homo sapiens GN=RAB7A PE=3 SV=1;>C9J592 Ras-related protein Rab-7a (Fragment) OS=Homo sapiens GN=RAB7A PE=3 SV=1;>C9J4V0 Ras-related protein Rab-7a	15	72.9	23.489	112.92		232810000	206100000	190970000	145950000	140220000	159040000	604000000	608720000	556710000	151130000	156740000	162300000	142770000	145410000	156160000	497270000	504020000	539890000
Q9UMF0	Intercellular adhesion molecule 5	ICAM5	>Q9UMF0 Intercellular adhesion molecule 5 OS=Homo sapiens GN=ICAM5 PE=1 SV=3	13	22	97.115	112.77		150460000	126690000	125150000	0	0	0	26531000	20257000	29573000	120450000	119450000	116180000	0	0	0	15237000	10893000	15707000
E5RJR5;P63208;E7ERH2;F8W8N3;E5RGM3	S-phase kinase-associated protein 1	SKP1	>E5RJR5 S-phase kinase-associated protein 1 OS=Homo sapiens GN=SKP1 PE=4 SV=1;>P63208 S-phase kinase-associated protein 1 OS=Homo sapiens GN=SKP1 PE=1 SV=2;>E7ERH2 S-phase kinase-associated protein 1 (Fragment) OS=Homo sapiens GN=SKP1 PE=4 SV=1;>F8W8N3 S-p	8	55.2	18.72	112.54		270760000	261000000	247150000	120190000	136150000	130470000	83132000	84685000	80872000	206540000	213380000	231540000	106930000	135190000	101220000	82992000	77701000	89011000
Q9Y316	Protein MEMO1	MEMO1	>Q9Y316 Protein MEMO1 OS=Homo sapiens GN=MEMO1 PE=1 SV=1	10	58.2	33.733	112.5		118510000	109130000	120560000	123980000	107730000	125480000	58928000	62342000	53519000	150530000	130950000	149930000	139230000	133490000	159580000	72117000	68131000	62500000
O14744;G3V5W5;B4DX49;B4DV00;A8MTP3	Protein arginine N-methyltransferase 5;Protein arginine N-methyltransferase 5, N-terminally processed;Protein arginine N-methyltransferase 5	PRMT5	>O14744 Protein arginine N-methyltransferase 5 OS=Homo sapiens GN=PRMT5 PE=1 SV=4;>G3V5W5 Protein arginine N-methyltransferase 5 OS=Homo sapiens GN=PRMT5 PE=4 SV=1;>B4DX49 Protein arginine N-methyltransferase 5 OS=Homo sapiens GN=PRMT5 PE=2 SV=1;>B4DV00 Pr	24	41.9	72.683	112.21		476930000	501610000	448250000	206550000	206170000	218480000	176720000	215170000	171580000	455610000	458990000	437210000	285720000	280160000	301220000	231430000	257840000	244790000
P62979;J3QS39;J3QTR3;F5H6Q2;F5GYU3;F5H2Z3;F5H265;B4DV12;F5H388;F5H747;F5GXK7;J3QKN0;Q96C32;F5H041;P62987;P0CG47;P0CG48;M0R1V7	Ubiquitin-40S ribosomal protein S27a;Ubiquitin;40S ribosomal protein S27a;Ubiquitin-60S ribosomal protein L40;Ubiquitin;60S ribosomal protein L40;Polyubiquitin-B;Ubiquitin;Polyubiquitin-C;Ubiquitin	RPS27A;UBB;UBC;UBA52	>P62979 Ubiquitin-40S ribosomal protein S27a OS=Homo sapiens GN=RPS27A PE=1 SV=2;>J3QS39 Ubiquitin (Fragment) OS=Homo sapiens GN=UBB PE=4 SV=1;>J3QTR3 Ubiquitin (Fragment) OS=Homo sapiens GN=RPS27A PE=1 SV=1;>F5H6Q2 Polyubiquitin-C (Fragment) OS=Homo sapie	9	55.1	17.965	112.1		541430000	539270000	550860000	678740000	657700000	773770000	1084200000	1132700000	1332600000	546950000	485610000	503520000	583250000	730920000	730240000	1391300000	1404100000	1596200000
Q12907;D6RBV2;D6RDX1;D6RIU4	Vesicular integral-membrane protein VIP36	LMAN2	>Q12907 Vesicular integral-membrane protein VIP36 OS=Homo sapiens GN=LMAN2 PE=1 SV=1;>D6RBV2 Vesicular integral-membrane protein VIP36 OS=Homo sapiens GN=LMAN2 PE=4 SV=1;>D6RDX1 Vesicular integral-membrane protein VIP36 (Fragment) OS=Homo sapiens GN=LMAN2	15	59	40.228	111.65		1108900000	1250900000	1091400000	50182000	65349000	87808000	458550000	551330000	479840000	1041500000	967540000	1054300000	149460000	150370000	147920000	679420000	733280000	773230000
CON__P15497			>P15497 SWISS-PROT:P15497 (Bos taurus) Apolipoprotein A-I precursor	18	60	30.276	111.59		3600400000	3361700000	3125400000	590590	0	147640	655840	1422200	0	3056600000	2836300000	2515300000	645790	558700	0	0	267920	2310200
P35573	Glycogen debranching enzyme;4-alpha-glucanotransferase;Amylo-alpha-1,6-glucosidase	AGL	>P35573 Glycogen debranching enzyme OS=Homo sapiens GN=AGL PE=1 SV=3	46	40.5	174.76	111.3		438720000	457520000	444840000	352170000	357240000	363050000	186330000	181770000	185350000	399000000	395320000	404250000	287040000	295180000	287940000	130930000	138680000	176150000
O15294	UDP-N-acetylglucosamine--peptide N-acetylglucosaminyltransferase 110 kDa subunit	OGT	>O15294 UDP-N-acetylglucosamine--peptide N-acetylglucosaminyltransferase 110 kDa subunit OS=Homo sapiens GN=OGT PE=1 SV=3	25	31.2	116.92	110.89		187570000	199190000	173800000	191700000	179040000	199550000	70265000	72797000	64991000	175830000	181110000	179640000	197870000	200320000	189830000	70984000	77714000	81052000
Q9BVK6	Transmembrane emp24 domain-containing protein 9	TMED9	>Q9BVK6 Transmembrane emp24 domain-containing protein 9 OS=Homo sapiens GN=TMED9 PE=1 SV=2	9	38.7	27.277	110.66		57734000	47758000	27188000	63669000	48529000	56341000	379520000	392730000	360110000	22791000	27379000	40672000	64491000	54539000	48277000	369440000	348520000	383530000
F8VY35;F5H4R6;H0YIV4;B3KNT8;P55209;F8W543;F8W0J6;H0YH88;F8W020;H0YHC3;F8VUX1;F8VXI6	Nucleosome assembly protein 1-like 1	NAP1L1	>F8VY35 Nucleosome assembly protein 1-like 1 (Fragment) OS=Homo sapiens GN=NAP1L1 PE=3 SV=1;>F5H4R6 Nucleosome assembly protein 1-like 1 OS=Homo sapiens GN=NAP1L1 PE=3 SV=1;>H0YIV4 Nucleosome assembly protein 1-like 1 (Fragment) OS=Homo sapiens GN=NAP1L1 P	11	55.7	31.02	110.45		919680000	883080000	891920000	647840000	591100000	643960000	577210000	591810000	557630000	933080000	971740000	985180000	511390000	535940000	495660000	505080000	504090000	506620000
Q15046	Lysine--tRNA ligase	KARS	>Q15046 Lysine--tRNA ligase OS=Homo sapiens GN=KARS PE=1 SV=3	24	44.9	68.047	110.4		753540000	820690000	760170000	542210000	514440000	547940000	387430000	384440000	395900000	715200000	686660000	705740000	393090000	409860000	424310000	313680000	286200000	326550000
P62380;Q7Z6U0;Q7Z6U1;Q7Z6U2	TATA box-binding protein-like protein 1	TBPL1	>P62380 TATA box-binding protein-like protein 1 OS=Homo sapiens GN=TBPL1 PE=1 SV=1;>Q7Z6U0 TATA box-binding protein-like protein 1 (Fragment) OS=Homo sapiens GN=TBPL1 PE=4 SV=1;>Q7Z6U1 TATA box-binding protein-like protein 1 (Fragment) OS=Homo sapiens GN=T	4	27.4	20.886	110.29		15100000	0	0	23781000	27195000	27168000	9754000	10201000	14446000	12111000	0	19557000	22754000	20955000	19081000	15815000	8718800	10932000
Q13283	Ras GTPase-activating protein-binding protein 1	G3BP1	>Q13283 Ras GTPase-activating protein-binding protein 1 OS=Homo sapiens GN=G3BP1 PE=1 SV=1	13	47	52.164	110.14		203690000	227500000	213560000	170140000	160250000	185530000	93032000	109500000	98983000	216920000	222260000	185670000	137730000	154160000	138890000	110800000	101070000	109880000
CON__P06868			>P06868 SWISS-PROT:P06868 (Bos taurus) Plasminogen precursor	22	40.9	91.215	110.12		131860000	229410000	139190000	1324700	1280200	6215500	10532000	8901800	0	427040000	471730000	1962400000	2248000	2870900	0	15472000	0	8419500
P27635	60S ribosomal protein L10	RPL10	>P27635 60S ribosomal protein L10 OS=Homo sapiens GN=RPL10 PE=1 SV=4	12	49.5	24.604	110.11		78466000	79822000	91972000	805810000	713230000	804120000	764520000	731640000	804110000	86342000	88715000	101250000	828520000	808940000	896860000	895840000	913470000	919210000
Q96J01;Q6NZ53	THO complex subunit 3	THOC3	>Q96J01 THO complex subunit 3 OS=Homo sapiens GN=THOC3 PE=1 SV=1;>Q6NZ53 THO complex subunit 3 OS=Homo sapiens GN=THOC3 PE=2 SV=1	12	45.9	38.771	109.92		36578000	29518000	22993000	226860000	261510000	253550000	52777000	59738000	83919000	18324000	25862000	19407000	170000000	191860000	198530000	56586000	78713000	80161000
Q6IBS0;D6RG15	Twinfilin-2	TWF2	>Q6IBS0 Twinfilin-2 OS=Homo sapiens GN=TWF2 PE=1 SV=2;>D6RG15 Twinfilin-2 OS=Homo sapiens GN=TWF2 PE=4 SV=1	12	47	39.548	109.55		148810000	153560000	174450000	158930000	161260000	181290000	92174000	91324000	85252000	133910000	140550000	138450000	132880000	137690000	157860000	70671000	69773000	78938000
B2R5P6;E2QRB9;B7Z2S5;E9PNQ6;E7EW10;B7Z904;Q16881;E9PIR7;E7ESI6;F5H780;E9PMY9	Thioredoxin reductase 1, cytoplasmic	GML;TXNRD1	>B2R5P6 Thioredoxin reductase 1, cytoplasmic OS=Homo sapiens GN=TXNRD1 PE=2 SV=1;>E2QRB9 Thioredoxin reductase 1, cytoplasmic OS=Homo sapiens GN=TXNRD1 PE=3 SV=1;>B7Z2S5 Thioredoxin reductase 1, cytoplasmic OS=Homo sapiens GN=TXNRD1 PE=2 SV=1;>E9PNQ6 Thior	18	53.3	54.546	109.44		417340000	405470000	390470000	249260000	261010000	236520000	129630000	142510000	122440000	578860000	586560000	554600000	324300000	307720000	321500000	290790000	258660000	253800000
D6REA1;Q9H173	Nucleotide exchange factor SIL1	SIL1	>D6REA1 Nucleotide exchange factor SIL1 OS=Homo sapiens GN=SIL1 PE=4 SV=1;>Q9H173 Nucleotide exchange factor SIL1 OS=Homo sapiens GN=SIL1 PE=1 SV=1	14	35.3	52.748	109.44		1053400000	1102800000	1005100000	2861200	2468700	3900700	103900000	105030000	87226000	1011600000	991470000	956160000	6437900	5016400	6369700	79949000	73069000	156570000
G5E9S8;G3V2E7;F8W6L3;G3V3H3;G3V5R9;E7EVH7;Q07866	Kinesin light chain 1	KLC1	>G5E9S8 Kinesin light chain 1 OS=Homo sapiens GN=KLC1 PE=4 SV=1;>G3V2E7 Kinesin light chain 1 OS=Homo sapiens GN=KLC1 PE=4 SV=1;>F8W6L3 Kinesin light chain 1 OS=Homo sapiens GN=KLC1 PE=4 SV=1;>G3V3H3 Kinesin light chain 1 OS=Homo sapiens GN=KLC1 PE=4 SV=1;	20	40.4	62.506	109.38		190380000	179200000	174040000	269790000	261860000	279080000	146400000	154930000	150100000	151670000	150740000	157410000	240010000	234670000	248180000	122230000	132520000	131410000
C9JFE4;Q13098	COP9 signalosome complex subunit 1	GPS1	>C9JFE4 COP9 signalosome complex subunit 1 OS=Homo sapiens GN=GPS1 PE=4 SV=2;>Q13098 COP9 signalosome complex subunit 1 OS=Homo sapiens GN=GPS1 PE=1 SV=4	16	42.5	53.371	109.3		359230000	356330000	351300000	234940000	208110000	248540000	97898000	101980000	97259000	375260000	403900000	366610000	231690000	227050000	234060000	113010000	116950000	115120000
Q05048	Cleavage stimulation factor subunit 1	CSTF1	>Q05048 Cleavage stimulation factor subunit 1 OS=Homo sapiens GN=CSTF1 PE=1 SV=1	16	59.4	48.357	109.26		266590000	270740000	282960000	231600000	230870000	262980000	130700000	136760000	126290000	267090000	263700000	263200000	227460000	251360000	260620000	125460000	145110000	144590000
P08107;E7EP94;V9GZ37	Heat shock 70 kDa protein 1A/1B	HSPA1A	>P08107 Heat shock 70 kDa protein 1A/1B OS=Homo sapiens GN=HSPA1A PE=1 SV=5;>E7EP94 Heat shock 70 kDa protein 1A/1B OS=Homo sapiens GN=HSPA1A PE=3 SV=2;>V9GZ37 Heat shock 70 kDa protein 1A/1B OS=Homo sapiens GN=HSPA1A PE=4 SV=1	23	47.4	70.051	109.15		536300000	540620000	547960000	377580000	357390000	387760000	334680000	365310000	351780000	488850000	466500000	506340000	350410000	360980000	371890000	376350000	399130000	395500000
P52926;F5H2U8;F5H2A4;F5H6H0	High mobility group protein HMGI-C	HMGA2	>P52926 High mobility group protein HMGI-C OS=Homo sapiens GN=HMGA2 PE=1 SV=1;>F5H2U8 High mobility group protein HMGI-C OS=Homo sapiens GN=HMGA2 PE=4 SV=1;>F5H2A4 High mobility group protein HMGI-C OS=Homo sapiens GN=HMGA2 PE=4 SV=1;>F5H6H0 High mobility	6	58.7	11.832	109.09		54355000	43152000	38477000	0	0	3461500	65438000	32216000	53555000	44829000	34040000	28311000	0	4846800	0	110400000	107000000	48364000
P55809;E9PDW2	Succinyl-CoA:3-ketoacid coenzyme A transferase 1, mitochondrial	OXCT1	>P55809 Succinyl-CoA:3-ketoacid coenzyme A transferase 1, mitochondrial OS=Homo sapiens GN=OXCT1 PE=1 SV=1;>E9PDW2 Succinyl-CoA:3-ketoacid coenzyme A transferase 1, mitochondrial OS=Homo sapiens GN=OXCT1 PE=4 SV=1	13	32.5	56.157	109.07		86780000	76140000	74017000	85294000	89187000	90749000	211650000	231430000	232990000	54360000	50645000	49796000	74523000	77409000	70117000	367890000	316670000	311530000
Q96SB8;C9JMN1	Structural maintenance of chromosomes protein 6	SMC6	>Q96SB8 Structural maintenance of chromosomes protein 6 OS=Homo sapiens GN=SMC6 PE=1 SV=2;>C9JMN1 Structural maintenance of chromosomes protein 6 (Fragment) OS=Homo sapiens GN=SMC6 PE=4 SV=1	21	26.6	126.32	109.04		5691300	4581300	0	213300000	156880000	230470000	14918000	9935700	11481000	0	0	5614000	40796000	28417000	25801000	13413000	12698000	8459700
P28838	Cytosol aminopeptidase	LAP3	>P28838 Cytosol aminopeptidase OS=Homo sapiens GN=LAP3 PE=1 SV=3	24	56.3	56.166	108.9		146940000	158150000	153960000	435540000	408900000	445340000	290410000	300340000	293730000	167570000	169690000	168100000	276750000	276030000	293470000	299360000	305620000	298200000
E9PF18;Q16836	Hydroxyacyl-coenzyme A dehydrogenase, mitochondrial	HADH	>E9PF18 Hydroxyacyl-coenzyme A dehydrogenase, mitochondrial OS=Homo sapiens GN=HADH PE=4 SV=1;>Q16836 Hydroxyacyl-coenzyme A dehydrogenase, mitochondrial OS=Homo sapiens GN=HADH PE=1 SV=3	10	35.5	35.236	108.82		64344000	60986000	65817000	24078000	15197000	23791000	201080000	169230000	152470000	27290000	33447000	29652000	27814000	28799000	36227000	296500000	308580000	317370000
K4DI93;Q13620	Cullin-4B	CUL4B	>K4DI93 Cullin 4B, isoform CRA_e OS=Homo sapiens GN=CUL4B PE=3 SV=1;>Q13620 Cullin-4B OS=Homo sapiens GN=CUL4B PE=1 SV=4	17	19.6	102.75	108.78		184130000	183120000	183210000	184380000	188350000	161030000	58166000	46579000	59476000	225920000	214410000	233650000	192470000	202090000	191390000	65021000	93693000	67184000
O43719	HIV Tat-specific factor 1	HTATSF1	>O43719 HIV Tat-specific factor 1 OS=Homo sapiens GN=HTATSF1 PE=1 SV=1	10	16.7	85.852	108.47		19270000	20338000	22920000	62142000	68131000	45745000	16545000	16215000	18469000	19599000	18669000	38606000	56720000	50257000	42638000	19699000	23095000	8098900
Q5SRE5	Nucleoporin NUP188 homolog	NUP188	>Q5SRE5 Nucleoporin NUP188 homolog OS=Homo sapiens GN=NUP188 PE=1 SV=1	31	22.9	196.04	108.46		4502700	5392000	12327000	123560000	85977000	116040000	315880000	347070000	341340000	11066000	4619700	4358000	92125000	70569000	84291000	336400000	234940000	299660000
P62244;I3L3P7	40S ribosomal protein S15a	RPS15A	>P62244 40S ribosomal protein S15a OS=Homo sapiens GN=RPS15A PE=1 SV=2;>I3L3P7 40S ribosomal protein S15a OS=Homo sapiens GN=RPS15A PE=4 SV=1	8	61.5	14.839	108.39		223510000	240120000	248780000	768940000	742670000	828390000	839500000	926120000	925530000	221610000	196320000	223760000	815980000	853320000	910370000	970900000	995380000	980890000
P06737;E9PK47	Glycogen phosphorylase, liver form;Phosphorylase	PYGL	>P06737 Glycogen phosphorylase, liver form OS=Homo sapiens GN=PYGL PE=1 SV=4;>E9PK47 Phosphorylase OS=Homo sapiens GN=PYGL PE=3 SV=1	36	43.2	97.147	108.25		1128800000	1135400000	1154600000	601160000	553450000	622370000	420180000	444820000	414730000	1063800000	1089700000	1117400000	430340000	470620000	519850000	389040000	343530000	394660000
P78406;E9PQ57;E9PPG9	mRNA export factor	RAE1	>P78406 mRNA export factor OS=Homo sapiens GN=RAE1 PE=1 SV=1;>E9PQ57 mRNA export factor OS=Homo sapiens GN=RAE1 PE=4 SV=1;>E9PPG9 mRNA export factor OS=Homo sapiens GN=RAE1 PE=4 SV=1	15	66.8	40.968	108.16		207220000	212410000	213120000	253000000	261770000	257140000	221290000	211310000	223290000	189270000	180460000	183470000	212600000	227740000	231680000	289510000	282530000	278690000
Q92797	Symplekin	SYMPK	>Q92797 Symplekin OS=Homo sapiens GN=SYMPK PE=1 SV=2	21	23.2	141.15	107.97		96888000	102260000	103050000	169290000	191220000	165200000	78771000	77947000	76665000	99101000	95530000	91369000	150220000	147420000	149330000	88190000	65140000	71689000
P12110	Collagen alpha-2(VI) chain	COL6A2	>P12110 Collagen alpha-2(VI) chain OS=Homo sapiens GN=COL6A2 PE=1 SV=4	14	19.1	108.58	107.82		277760000	178660000	296230000	9218800	0	0	5622200	0	4300700	25233000	30904000	35517000	0	7958800	12853000	0	0	11855000
P12081;B4DDD8;B3KWE1;B4E1C5;E7ETE2;C9JWK3	Histidine--tRNA ligase, cytoplasmic	HARS	>P12081 Histidine--tRNA ligase, cytoplasmic OS=Homo sapiens GN=HARS PE=1 SV=2;>B4DDD8 Histidine--tRNA ligase, cytoplasmic OS=Homo sapiens GN=HARS PE=2 SV=1;>B3KWE1 Histidine--tRNA ligase, cytoplasmic OS=Homo sapiens GN=HARS PE=2 SV=1;>B4E1C5 Histidine--tRN	21	41.3	57.41	107.68		521560000	547050000	540010000	348870000	296190000	399180000	318820000	332920000	320660000	534390000	552170000	597210000	297570000	330250000	357840000	259740000	283520000	310690000
Q9NQ88	Fructose-2,6-bisphosphatase TIGAR	TIGAR	>Q9NQ88 Fructose-2,6-bisphosphatase TIGAR OS=Homo sapiens GN=TIGAR PE=1 SV=1	10	53	30.062	107.41		521340000	525240000	494550000	505640000	500180000	496090000	122100000	155070000	138520000	410920000	388160000	351550000	350800000	358580000	381930000	106530000	103320000	101150000
Q9BVP2	Guanine nucleotide-binding protein-like 3	GNL3	>Q9BVP2 Guanine nucleotide-binding protein-like 3 OS=Homo sapiens GN=GNL3 PE=1 SV=2	14	33.2	61.992	107.35		0	0	0	78372000	71339000	95144000	175070000	205890000	221520000	18761000	0	16758000	88502000	97617000	108130000	155200000	154700000	184110000
Q10713;B4DKL3	Mitochondrial-processing peptidase subunit alpha	PMPCA	>Q10713 Mitochondrial-processing peptidase subunit alpha OS=Homo sapiens GN=PMPCA PE=1 SV=2;>B4DKL3 Mitochondrial-processing peptidase subunit alpha OS=Homo sapiens GN=PMPCA PE=2 SV=1	23	48.2	58.252	107.24		34347000	43009000	32010000	132120000	151050000	134230000	521280000	625720000	510250000	7886400	10734000	11615000	110000000	78161000	96030000	444120000	459370000	530970000
Q9UL25	Ras-related protein Rab-21	RAB21	>Q9UL25 Ras-related protein Rab-21 OS=Homo sapiens GN=RAB21 PE=1 SV=3	5	30.7	24.347	107.13		68321000	74967000	65001000	58076000	43090000	94798000	119300000	142580000	164720000	50577000	44286000	41494000	50017000	67770000	72355000	112860000	89820000	106700000
Q96KP4	Cytosolic non-specific dipeptidase	CNDP2	>Q96KP4 Cytosolic non-specific dipeptidase OS=Homo sapiens GN=CNDP2 PE=1 SV=2	18	60.2	52.878	106.93		308450000	284090000	284150000	121870000	114330000	120430000	94998000	108660000	93056000	302640000	284630000	307060000	89814000	84960000	93956000	113410000	94895000	101820000
P13804;H0YL12;H0YLU7;H0YK49;H0YNX6;H0YKF0	Electron transfer flavoprotein subunit alpha, mitochondrial	ETFA	>P13804 Electron transfer flavoprotein subunit alpha, mitochondrial OS=Homo sapiens GN=ETFA PE=1 SV=1;>H0YL12 Electron transfer flavoprotein subunit alpha, mitochondrial (Fragment) OS=Homo sapiens GN=ETFA PE=4 SV=1;>H0YLU7 Electron transfer flavoprotein su	12	48.3	35.079	106.53		38133000	52017000	55503000	209500000	218490000	238260000	674540000	579260000	664870000	38989000	32348000	26475000	209210000	197520000	176160000	1048400000	992550000	1007600000
CON__ENSEMBL:ENSBTAP00000037665			>ENSEMBL:ENSBTAP00000037665 (Bos taurus) similar to Pregnancy zone protein, partial	15	32.9	65.19	106.47		635690000	711520000	650720000	1139000	0	0	0	0	0	902370000	874060000	1003400000	3213500	1132700	0	0	0	1960500
P35232;C9JW96;C9JZ20;E7ESE2;E9PCW0;B4DY47;D6RBK0	Prohibitin	PHB	>P35232 Prohibitin OS=Homo sapiens GN=PHB PE=1 SV=1;>C9JW96 Prohibitin (Fragment) OS=Homo sapiens GN=PHB PE=4 SV=2;>C9JZ20 Prohibitin (Fragment) OS=Homo sapiens GN=PHB PE=4 SV=1;>E7ESE2 Prohibitin (Fragment) OS=Homo sapiens GN=PHB PE=4 SV=2;>E9PCW0 Prohibi	17	70.2	29.804	106.43		214070000	189660000	199890000	327100000	323300000	361170000	2081700000	2251500000	2080700000	72860000	54804000	61912000	278300000	255900000	268350000	1871500000	1805200000	1872200000
P55263	Adenosine kinase	ADK	>P55263 Adenosine kinase OS=Homo sapiens GN=ADK PE=1 SV=2	15	49.2	40.545	106.42		165670000	149090000	163810000	263430000	249090000	260840000	110060000	112990000	111930000	187340000	160660000	169900000	242540000	251660000	260500000	119700000	146810000	126200000
P09661;H0YKK0;H0YMA0	U2 small nuclear ribonucleoprotein A	SNRPA1	>P09661 U2 small nuclear ribonucleoprotein A OS=Homo sapiens GN=SNRPA1 PE=1 SV=2;>H0YKK0 Small nuclear ribonucleoprotein polypeptide A, isoform CRA_a OS=Homo sapiens GN=SNRPA1 PE=4 SV=1;>H0YMA0 U2 small nuclear ribonucleoprotein A (Fragment) OS=Homo sap	8	31.8	28.415	106.38		80786000	78676000	89024000	58040000	50514000	68650000	163280000	174720000	142660000	67675000	75008000	75460000	74023000	67653000	66581000	132560000	122060000	139380000
J3QQ67;Q07020;G3V203;H0YHA7;F8VWC5;F8VYV2;F8VUA6	60S ribosomal protein L18	RPL18	>J3QQ67 60S ribosomal protein L18 (Fragment) OS=Homo sapiens GN=RPL18 PE=3 SV=1;>Q07020 60S ribosomal protein L18 OS=Homo sapiens GN=RPL18 PE=1 SV=2;>G3V203 60S ribosomal protein L18 OS=Homo sapiens GN=RPL18 PE=3 SV=1;>H0YHA7 60S ribosomal protein L18 (Fra	9	42.6	21.728	106.24		123520000	132570000	136120000	1699000000	1534800000	1410900000	1275400000	1310600000	1356000000	118620000	130270000	117140000	1672600000	1898700000	1943500000	1082900000	1201600000	1131800000
Q9NYH9	U3 small nucleolar RNA-associated protein 6 homolog	UTP6	>Q9NYH9 U3 small nucleolar RNA-associated protein 6 homolog OS=Homo sapiens GN=UTP6 PE=1 SV=2	15	29.6	70.193	106.16		0	23910000	0	52080000	48744000	53830000	110600000	136630000	129900000	19615000	9829300	10680000	34950000	34289000	32267000	82699000	104960000	111860000
P48444;B0YIW6	Coatomer subunit delta	ARCN1	>P48444 Coatomer subunit delta OS=Homo sapiens GN=ARCN1 PE=1 SV=1;>B0YIW6 Archain 1, isoform CRA_a OS=Homo sapiens GN=ARCN1 PE=4 SV=1	26	50.9	57.21	106.14		431810000	451230000	460360000	451840000	508910000	435020000	265480000	195490000	280600000	509030000	513900000	515600000	657060000	665100000	639990000	329210000	317530000	293400000
P49720;J3KSM3;J3KRR2;J3QKR3	Proteasome subunit beta type-3	PSMB3	>P49720 Proteasome subunit beta type-3 OS=Homo sapiens GN=PSMB3 PE=1 SV=2;>J3KSM3 Proteasome subunit beta type-3 OS=Homo sapiens GN=PSMB3 PE=3 SV=1;>J3KRR2 Proteasome subunit beta type-3 OS=Homo sapiens GN=PSMB3 PE=3 SV=1;>J3QKR3 Proteasome subunit beta ty	9	49.3	22.949	105.98		621330000	618060000	603520000	98075000	129280000	117120000	109210000	89263000	93271000	618520000	651930000	649630000	181090000	175060000	170960000	248130000	225850000	218250000
Q14683	Structural maintenance of chromosomes protein 1A	SMC1A	>Q14683 Structural maintenance of chromosomes protein 1A OS=Homo sapiens GN=SMC1A PE=1 SV=2	34	31.9	143.23	105.91		184130000	181850000	184960000	189260000	202520000	191380000	209020000	201800000	230160000	166140000	187090000	171330000	179170000	178300000	155180000	282020000	260790000	264680000
G5EA30;Q92879;E9PSH0	CUGBP Elav-like family member 1	CELF1	>G5EA30 CUG triplet repeat, RNA binding protein 1, isoform CRA_c OS=Homo sapiens GN=CELF1 PE=4 SV=1;>Q92879 CUGBP Elav-like family member 1 OS=Homo sapiens GN=CELF1 PE=1 SV=2;>E9PSH0 CUGBP Elav-like family member 1 (Fragment) OS=Homo sapiens GN=CELF1 PE=4	12	25.3	55.142	105.61		22477000	47536000	16713000	257480000	275870000	440500000	77265000	66950000	81975000	17030000	30251000	20467000	227840000	309840000	288340000	90712000	145360000	130330000
Q15738;C9JDR0	Sterol-4-alpha-carboxylate 3-dehydrogenase, decarboxylating	NSDHL	>Q15738 Sterol-4-alpha-carboxylate 3-dehydrogenase, decarboxylating OS=Homo sapiens GN=NSDHL PE=1 SV=2;>C9JDR0 Sterol-4-alpha-carboxylate 3-dehydrogenase, decarboxylating (Fragment) OS=Homo sapiens GN=NSDHL PE=3 SV=1	11	44.5	41.9	105.43		4756400	9630400	7918100	44371000	42802000	42449000	144360000	105360000	123070000	0	0	7896800	39946000	27641000	30067000	144930000	133450000	131200000
B4DJP7;P62318;H3BT13	Small nuclear ribonucleoprotein Sm D3	SNRPD3	>B4DJP7 Small nuclear ribonucleoprotein Sm D3 OS=Homo sapiens GN=SNRPD3 PE=2 SV=1;>P62318 Small nuclear ribonucleoprotein Sm D3 OS=Homo sapiens GN=SNRPD3 PE=1 SV=1;>H3BT13 Small nuclear ribonucleoprotein Sm D3 OS=Homo sapiens GN=SNRPD3 PE=4 SV=1	4	50	13.291	105.23		215290000	247010000	227140000	312710000	364710000	307020000	275320000	330460000	268940000	271930000	309070000	315890000	271390000	245120000	304310000	340770000	416760000	349430000
Q68E01	Integrator complex subunit 3	INTS3	>Q68E01 Integrator complex subunit 3 OS=Homo sapiens GN=INTS3 PE=1 SV=1	18	23.3	118.07	105.21		76748000	76927000	84594000	112390000	113210000	110890000	71918000	64568000	71853000	68361000	75540000	63627000	95822000	90337000	91039000	67769000	69942000	71616000
Q9UIQ6	Leucyl-cystinyl aminopeptidase;Leucyl-cystinyl aminopeptidase, pregnancy serum form	LNPEP	>Q9UIQ6 Leucyl-cystinyl aminopeptidase OS=Homo sapiens GN=LNPEP PE=1 SV=3	20	20.8	117.35	105.08		256570000	318990000	277950000	24741000	20294000	20263000	156660000	181780000	158800000	450010000	466130000	458320000	44623000	43382000	46591000	176890000	195620000	194110000
O95394;J3KN95	Phosphoacetylglucosamine mutase	PGM3	>O95394 Phosphoacetylglucosamine mutase OS=Homo sapiens GN=PGM3 PE=1 SV=1;>J3KN95 Phosphoacetylglucosamine mutase OS=Homo sapiens GN=PGM3 PE=4 SV=1	17	40.6	59.851	105.07		320800000	342020000	365350000	140660000	125460000	137740000	89528000	84629000	73659000	342850000	349220000	387520000	149560000	149120000	144250000	105960000	110130000	91650000
Q96IX5	Up-regulated during skeletal muscle growth protein 5	USMG5	>Q96IX5 Up-regulated during skeletal muscle growth protein 5 OS=Homo sapiens GN=USMG5 PE=1 SV=1	3	44.8	6.4575	104.99		75212000	74800000	34020000	21131000	20694000	18228000	516470000	614000000	534560000	15071000	14915000	14015000	29614000	28854000	30411000	537840000	525760000	531540000
O00462;E9PFW2	Beta-mannosidase	MANBA	>O00462 Beta-mannosidase OS=Homo sapiens GN=MANBA PE=1 SV=3;>E9PFW2 Beta-mannosidase OS=Homo sapiens GN=MANBA PE=4 SV=1	29	39.4	100.89	104.74		394110000	444850000	325210000	3614700	1898700	2523000	12360000	14655000	18350000	997940000	1014200000	1080400000	6524200	8165500	1939700	27510000	35046000	40552000
A6NNK5;Q12888;F8VY86	Tumor suppressor p53-binding protein 1	TP53BP1	>A6NNK5 Tumor suppressor p53-binding protein 1 OS=Homo sapiens GN=TP53BP1 PE=4 SV=2;>Q12888 Tumor suppressor p53-binding protein 1 OS=Homo sapiens GN=TP53BP1 PE=1 SV=2;>F8VY86 Tumor suppressor p53-binding protein 1 OS=Homo sapiens GN=TP53BP1 PE=4 SV=1	22	16.8	209.02	104.61		163900000	168870000	173380000	202600000	204850000	183920000	118480000	132770000	125900000	177310000	156800000	153200000	158060000	161780000	161620000	157470000	142130000	148240000
Q86UP2	Kinectin	KTN1	>Q86UP2 Kinectin OS=Homo sapiens GN=KTN1 PE=1 SV=1	35	34.1	156.27	104.53		227080000	256260000	255270000	160710000	166380000	153110000	137440000	108910000	151880000	210890000	204090000	192400000	140420000	127400000	131840000	183630000	178220000	201360000
O96019;H7C5S0	Actin-like protein 6A	ACTL6A	>O96019 Actin-like protein 6A OS=Homo sapiens GN=ACTL6A PE=1 SV=1;>H7C5S0 Actin-like protein 6A (Fragment) OS=Homo sapiens GN=ACTL6A PE=4 SV=1	14	40.3	47.46	104.51		196900000	191780000	194890000	305520000	274970000	299360000	132480000	159150000	132220000	223010000	214850000	235290000	268290000	250880000	279030000	167340000	158160000	156760000
Q96CS3	FAS-associated factor 2	FAF2	>Q96CS3 FAS-associated factor 2 OS=Homo sapiens GN=FAF2 PE=1 SV=2	12	40.2	52.623	104.47		14708000	13124000	15288000	212300000	218150000	204630000	234910000	267840000	232520000	0	15365000	0	101830000	107500000	110920000	171810000	176680000	209620000
P01137	Transforming growth factor beta-1;Latency-associated peptide	TGFB1	>P01137 Transforming growth factor beta-1 OS=Homo sapiens GN=TGFB1 PE=1 SV=2	13	33.8	44.341	104.38		703830000	664550000	748330000	5126300	1721800	1472700	6448400	10881000	11533000	1047500000	1312100000	1143900000	6023600	4077300	1961400	23755000	29753000	29689000
P21399;Q9HBB2;Q5VZA6	Cytoplasmic aconitate hydratase	ACO1;IRP1	>P21399 Cytoplasmic aconitate hydratase OS=Homo sapiens GN=ACO1 PE=1 SV=3;>Q9HBB2 Cytoplasmic aconitate hydratase OS=Homo sapiens GN=IRP1 PE=2 SV=1;>Q5VZA6 Cytoplasmic aconitate hydratase OS=Homo sapiens GN=ACO1 PE=4 SV=1	23	34.1	98.398	104.37		291020000	293710000	316520000	256690000	286140000	263580000	210320000	198540000	190660000	336430000	327710000	335020000	245960000	273880000	267130000	241240000	198800000	217580000
Q16822;B4DW73;H0YML5;H0YM31	Phosphoenolpyruvate carboxykinase [GTP], mitochondrial	PCK2	>Q16822 Phosphoenolpyruvate carboxykinase [GTP], mitochondrial OS=Homo sapiens GN=PCK2 PE=1 SV=3;>B4DW73 Phosphoenolpyruvate carboxykinase [GTP], mitochondrial OS=Homo sapiens GN=PCK2 PE=2 SV=1;>H0YML5 Phosphoenolpyruvate carboxykinase [GTP], mitochondrial	26	52.3	70.729	104.14		81340000	68980000	61506000	383390000	338380000	363300000	675660000	703870000	696690000	15881000	14112000	13893000	210840000	223150000	199180000	546710000	556260000	618530000
Q9UKF6;G5E9W3	Cleavage and polyadenylation specificity factor subunit 3	CPSF3	>Q9UKF6 Cleavage and polyadenylation specificity factor subunit 3 OS=Homo sapiens GN=CPSF3 PE=1 SV=1;>G5E9W3 Cleavage and polyadenylation specific factor 3, 73kDa, isoform CRA_b OS=Homo sapiens GN=CPSF3 PE=4 SV=1	19	40.5	77.485	104.03		123380000	119640000	140490000	215570000	219860000	217540000	80169000	97521000	76621000	130880000	137040000	118680000	178190000	163270000	171230000	86463000	81036000	79842000
J3QRS3;P19105;O14950;J3KTJ1	Myosin regulatory light chain 12A;Myosin regulatory light chain 12B	MYL12A;MYL12B	>J3QRS3 Myosin regulatory light chain 12A OS=Homo sapiens GN=MYL12A PE=4 SV=1;>P19105 Myosin regulatory light chain 12A OS=Homo sapiens GN=MYL12A PE=1 SV=2;>O14950 Myosin regulatory light chain 12B OS=Homo sapiens GN=MYL12B PE=1 SV=2;>J3KTJ1 Myosin regulat	9	60.5	20.457	103.88		102220000	121090000	95336000	413770000	440040000	410040000	241010000	249800000	205050000	38779000	41565000	51274000	361060000	359920000	336790000	195520000	202020000	192860000
P68402;J3KNE3	Platelet-activating factor acetylhydrolase IB subunit beta	PAFAH1B2	>P68402 Platelet-activating factor acetylhydrolase IB subunit beta OS=Homo sapiens GN=PAFAH1B2 PE=1 SV=1;>J3KNE3 Platelet-activating factor acetylhydrolase IB subunit beta (Fragment) OS=Homo sapiens GN=PAFAH1B2 PE=4 SV=1	6	37.6	25.569	103.85		189410000	193850000	186750000	160020000	203950000	170590000	146030000	154330000	113990000	178770000	185580000	165670000	151840000	154660000	144170000	197750000	131700000	135450000
Q16778;P33778;P23527;P06899;Q8N257	Histone H2B type 2-E;Histone H2B type 1-B;Histone H2B type 1-O;Histone H2B type 1-J;Histone H2B type 3-B	HIST2H2BE;HIST1H2BB;HIST1H2BO;HIST1H2BJ;HIST3H2BB	>Q16778 Histone H2B type 2-E OS=Homo sapiens GN=HIST2H2BE PE=1 SV=3;>P33778 Histone H2B type 1-B OS=Homo sapiens GN=HIST1H2BB PE=1 SV=2;>P23527 Histone H2B type 1-O OS=Homo sapiens GN=HIST1H2BO PE=1 SV=3;>P06899 Histone H2B type 1-J OS=Homo sapiens GN=HIST	7	43.7	13.92	103.63		981130000	999290000	922330000	157120000	168240000	156050000	26258000000	26925000000	27618000000	451110000	441930000	379340000	363230000	334520000	293610000	17624000000	15975000000	16029000000
Q52LJ0	Protein FAM98B	FAM98B	>Q52LJ0 Protein FAM98B OS=Homo sapiens GN=FAM98B PE=1 SV=1	11	40.9	37.19	103.29		66806000	70077000	63073000	315210000	277510000	273990000	108470000	122500000	121010000	71325000	53798000	63361000	267450000	260230000	280750000	118610000	128700000	125840000
P13497	Bone morphogenetic protein 1	BMP1	>P13497 Bone morphogenetic protein 1 OS=Homo sapiens GN=BMP1 PE=1 SV=2	25	30.8	111.25	103.07		575190000	367120000	304000000	2790700	625790	369440	2589300	350320	1648400	896350000	867870000	914180000	470370	3094300	634560	443540	477210	0
Q9Y617	Phosphoserine aminotransferase	PSAT1	>Q9Y617 Phosphoserine aminotransferase OS=Homo sapiens GN=PSAT1 PE=1 SV=2	17	54.1	40.422	103.04		1661800000	1760800000	1649400000	1007100000	925780000	1000300000	642790000	709800000	662230000	1196500000	1134200000	1240300000	898660000	903570000	956740000	667210000	665970000	713870000
Q13325;B4DDV1	Interferon-induced protein with tetratricopeptide repeats 5	IFIT5	>Q13325 Interferon-induced protein with tetratricopeptide repeats 5 OS=Homo sapiens GN=IFIT5 PE=1 SV=1;>B4DDV1 Interferon-induced protein with tetratricopeptide repeats 5 OS=Homo sapiens GN=IFIT5 PE=2 SV=1	16	44.2	55.846	102.71		58329000	53078000	57323000	128090000	162460000	127800000	62609000	36132000	60885000	78137000	74879000	76124000	132930000	116720000	104480000	78584000	75465000	63203000
P40937;F8W9B4	Replication factor C subunit 5	RFC5	>P40937 Replication factor C subunit 5 OS=Homo sapiens GN=RFC5 PE=1 SV=1;>F8W9B4 Replication factor C subunit 5 OS=Homo sapiens GN=RFC5 PE=4 SV=1	14	52.1	38.496	102.56		12699000	6115800	0	306450000	355180000	328420000	78754000	92366000	91891000	16615000	0	0	225010000	238090000	247390000	121100000	107020000	113050000
O00505	Importin subunit alpha-4	KPNA3	>O00505 Importin subunit alpha-4 OS=Homo sapiens GN=KPNA3 PE=1 SV=2	13	37.4	57.81	102.49		395650000	382460000	390620000	317010000	327240000	327700000	134090000	132110000	127880000	283140000	256240000	300070000	215950000	204020000	228170000	118680000	98949000	114360000
Q9BQ52;G5E9D5;E7ES68	Zinc phosphodiesterase ELAC protein 2	ELAC2	>Q9BQ52 Zinc phosphodiesterase ELAC protein 2 OS=Homo sapiens GN=ELAC2 PE=1 SV=2;>G5E9D5 ElaC homolog 2 (E. coli), isoform CRA_a OS=Homo sapiens GN=ELAC2 PE=4 SV=1;>E7ES68 Zinc phosphodiesterase ELAC protein 2 (Fragment) OS=Homo sapiens GN=ELAC2 PE=4 SV=2	15	25.8	92.218	102.22		68292000	70959000	78567000	97750000	81785000	99833000	62697000	65399000	57562000	71883000	61935000	83114000	92814000	89385000	95143000	87948000	74230000	84626000
P49790	Nuclear pore complex protein Nup153	NUP153	>P49790 Nuclear pore complex protein Nup153 OS=Homo sapiens GN=NUP153 PE=1 SV=2	19	20.9	153.94	102.18		105980000	107250000	87534000	15062000	10195000	0	24597000	32618000	40879000	217900000	217910000	212690000	19988000	15648000	23583000	52759000	73505000	67216000
Q10567;C9J1E7	AP-1 complex subunit beta-1	AP1B1	>Q10567 AP-1 complex subunit beta-1 OS=Homo sapiens GN=AP1B1 PE=1 SV=2;>C9J1E7 AP-1 complex subunit beta-1 (Fragment) OS=Homo sapiens GN=AP1B1 PE=4 SV=1	16	21.3	104.64	102.14		196490000	199530000	181550000	141910000	155020000	135620000	81457000	56990000	70867000	218930000	220850000	242580000	137350000	135740000	127140000	86665000	91090000	77040000
O14579;M0QXB4;M0R061	Coatomer subunit epsilon	COPE	>O14579 Coatomer subunit epsilon OS=Homo sapiens GN=COPE PE=1 SV=3;>M0QXB4 Coatomer protein complex, subunit epsilon, isoform CRA_g OS=Homo sapiens GN=COPE PE=4 SV=1;>M0R061 Coatomer subunit epsilon OS=Homo sapiens GN=COPE PE=4 SV=1	10	43.5	34.482	102.02		348000000	379610000	347470000	325080000	406400000	333750000	114050000	114080000	136730000	363970000	389410000	380960000	303840000	346590000	381560000	139590000	124770000	144090000
O60341;F6S0T5	Lysine-specific histone demethylase 1A	KDM1A	>O60341 Lysine-specific histone demethylase 1A OS=Homo sapiens GN=KDM1A PE=1 SV=2;>F6S0T5 Lysine-specific histone demethylase 1A OS=Homo sapiens GN=KDM1A PE=4 SV=1	26	45.2	92.902	102.02		270260000	288050000	294530000	214140000	219050000	230870000	181930000	203930000	172870000	250130000	252440000	253090000	190170000	192230000	199130000	183460000	186000000	177780000
Q13363;D6RAX2;E7EPF8;E9PGB1	C-terminal-binding protein 1	CTBP1	>Q13363 C-terminal-binding protein 1 OS=Homo sapiens GN=CTBP1 PE=1 SV=2;>D6RAX2 C-terminal-binding protein 1 (Fragment) OS=Homo sapiens GN=CTBP1 PE=3 SV=1;>E7EPF8 C-terminal-binding protein 1 (Fragment) OS=Homo sapiens GN=CTBP1 PE=4 SV=1;>E9PGB1 C-terminal	7	22	47.535	102		58809000	54751000	62461000	145930000	140680000	161720000	102980000	120950000	100420000	47946000	49257000	49362000	155140000	148770000	180950000	131980000	112080000	120100000
P26038	Moesin	MSN	>P26038 Moesin OS=Homo sapiens GN=MSN PE=1 SV=3	30	44	67.819	101.53		1186400000	1222300000	1151400000	426990000	383340000	386670000	474200000	362740000	436110000	658330000	716940000	691850000	360200000	371940000	342350000	444940000	450350000	431720000
Q14118	Dystroglycan;Alpha-dystroglycan;Beta-dystroglycan	DAG1	>Q14118 Dystroglycan OS=Homo sapiens GN=DAG1 PE=1 SV=2	20	30.4	97.44	100.9		197770000	202080000	1732800000	0	0	0	2488300	2053900	0	3631000000	4011500000	3757300000	0	0	0	10788000	5867800	11067000
Q8IWB7	WD repeat and FYVE domain-containing protein 1	WDFY1	>Q8IWB7 WD repeat and FYVE domain-containing protein 1 OS=Homo sapiens GN=WDFY1 PE=1 SV=1	15	50.2	46.323	100.86		61531000	59323000	59542000	169190000	176710000	160680000	62443000	66977000	62638000	59946000	61392000	55751000	159910000	154170000	140970000	81071000	90753000	76580000
P61247;D6RG13;D6RAT0;F5H4F9;H0Y8L7;D6RB09;E9PFI5;H0Y9Y4;D6R9B6	40S ribosomal protein S3a	RPS3A	>P61247 40S ribosomal protein S3a OS=Homo sapiens GN=RPS3A PE=1 SV=2;>D6RG13 40S ribosomal protein S3a (Fragment) OS=Homo sapiens GN=RPS3A PE=3 SV=1;>D6RAT0 40S ribosomal protein S3a OS=Homo sapiens GN=RPS3A PE=3 SV=1;>F5H4F9 40S ribosomal protein S3a OS=H	13	51.5	29.945	100.84		258450000	298890000	263370000	614150000	579570000	567970000	982380000	1088200000	954820000	295770000	266560000	291340000	721460000	688670000	789570000	995310000	1064000000	1052600000
Q99805	Transmembrane 9 superfamily member 2	TM9SF2	>Q99805 Transmembrane 9 superfamily member 2 OS=Homo sapiens GN=TM9SF2 PE=1 SV=1	14	25.8	75.775	100.82		177390000	158850000	156780000	137150000	127780000	138920000	235410000	245470000	254590000	111960000	105620000	113300000	146930000	141470000	129220000	308320000	306390000	317610000
CON__P28800			>P28800 SWISS-PROT:P28800 (Bos taurus) Alpha-2-antiplasmin precursor	12	33.9	54.71	100.71		396530000	238940000	416400000	1543700	0	1693100	0	3301200	0	251640000	501640000	277610000	0	1206100	0	0	0	0
P41240	Tyrosine-protein kinase CSK	CSK	>P41240 Tyrosine-protein kinase CSK OS=Homo sapiens GN=CSK PE=1 SV=1	18	50	50.704	100.67		23321000	49421000	46213000	231910000	253200000	225480000	48542000	64412000	45705000	27631000	18823000	52530000	198090000	192290000	192930000	62973000	48213000	58714000
E9PF16;B4DHT5;Q96CM8;B4DFQ6;B4DUF5	Acyl-CoA synthetase family member 2, mitochondrial	ACSF2	>E9PF16 Acyl-CoA synthetase family member 2, mitochondrial OS=Homo sapiens GN=ACSF2 PE=4 SV=1;>B4DHT5 Acyl-CoA synthetase family member 2, mitochondrial OS=Homo sapiens GN=ACSF2 PE=2 SV=1;>Q96CM8 Acyl-CoA synthetase family member 2, mitochondrial OS=Homo s	14	38.3	63.652	100.37		0	0	0	119420000	88105000	108980000	144140000	165150000	163000000	0	0	0	72902000	73850000	74671000	117890000	137120000	129870000
Q13619	Cullin-4A	CUL4A	>Q13619 Cullin-4A OS=Homo sapiens GN=CUL4A PE=1 SV=3	33	48	87.679	100.29		490210000	461640000	472100000	467160000	471000000	476080000	197760000	201920000	196680000	438800000	465920000	458550000	428420000	467390000	440840000	176350000	164830000	172720000
Q9NQR4;H7C579	Omega-amidase NIT2	NIT2	>Q9NQR4 Omega-amidase NIT2 OS=Homo sapiens GN=NIT2 PE=1 SV=1;>H7C579 Omega-amidase NIT2 (Fragment) OS=Homo sapiens GN=NIT2 PE=4 SV=1	17	77.9	30.608	100.23		248660000	272560000	270160000	299010000	289080000	293600000	215030000	208090000	201050000	246430000	264930000	274140000	213690000	251950000	254070000	199080000	198650000	217560000
Q8IY81	pre-rRNA processing protein FTSJ3	FTSJ3	>Q8IY81 pre-rRNA processing protein FTSJ3 OS=Homo sapiens GN=FTSJ3 PE=1 SV=2	15	25.1	96.557	100.22		0	0	0	128330000	105900000	124080000	97176000	95123000	97306000	0	0	0	130880000	117240000	129390000	110750000	104020000	111780000
Q9BSH4	Translational activator of cytochrome c oxidase 1	TACO1	>Q9BSH4 Translational activator of cytochrome c oxidase 1 OS=Homo sapiens GN=TACO1 PE=1 SV=1	9	36.4	32.477	99.928		0	0	0	76396000	64457000	75978000	65233000	98810000	78317000	0	0	0	81908000	83857000	86151000	140900000	146910000	145360000
G3V1R9;Q9NPH2;B7Z3K3	Inositol-3-phosphate synthase 1	ISYNA1	>G3V1R9 Inositol-3-phosphate synthase 1 OS=Homo sapiens GN=ISYNA1 PE=4 SV=1;>Q9NPH2 Inositol-3-phosphate synthase 1 OS=Homo sapiens GN=ISYNA1 PE=1 SV=1;>B7Z3K3 Inositol-3-phosphate synthase 1 OS=Homo sapiens GN=ISYNA1 PE=2 SV=1	12	44.4	44.786	99.889		593340000	461920000	545050000	4096900	6151300	2974000	5357000	6114000	2327600	296190000	294380000	438930000	3366600	2815900	5546400	8199300	6518300	6309700
P30046;J3KQ18;B7Z522;B5MC82;A6NHG4	D-dopachrome decarboxylase;D-dopachrome decarboxylase-like protein	DDT;DDTL	>P30046 D-dopachrome decarboxylase OS=Homo sapiens GN=DDT PE=1 SV=3;>J3KQ18 D-dopachrome decarboxylase OS=Homo sapiens GN=DDT PE=4 SV=1;>B7Z522 D-dopachrome decarboxylase OS=Homo sapiens GN=DDT PE=2 SV=1;>B5MC82 D-dopachrome decarboxylase OS=Homo sapiens G	8	91.5	12.712	99.714		194070000	190340000	200850000	256840000	317620000	289410000	46965000	42428000	37260000	169900000	195910000	208850000	235620000	235270000	234720000	67813000	63520000	80840000
P13861;Q9BUB1	cAMP-dependent protein kinase type II-alpha regulatory subunit	PRKAR2A	>P13861 cAMP-dependent protein kinase type II-alpha regulatory subunit OS=Homo sapiens GN=PRKAR2A PE=1 SV=2;>Q9BUB1 PRKAR2A protein OS=Homo sapiens GN=PRKAR2A PE=2 SV=1	18	53.2	45.518	99.449		167720000	193930000	189330000	257920000	248220000	259660000	97124000	93603000	117300000	156070000	175260000	158030000	216710000	207430000	245930000	105960000	118760000	128880000
O15371;B4DVY1;B0QYA5	Eukaryotic translation initiation factor 3 subunit D	EIF3D	>O15371 Eukaryotic translation initiation factor 3 subunit D OS=Homo sapiens GN=EIF3D PE=1 SV=1;>B4DVY1 Eukaryotic translation initiation factor 3 subunit D OS=Homo sapiens GN=EIF3D PE=2 SV=1;>B0QYA5 Eukaryotic translation initiation factor 3 subunit D (Fr	16	47.1	63.972	99.42		307170000	291390000	290350000	345080000	381100000	420780000	193820000	176590000	187140000	272130000	273340000	274420000	291490000	313350000	307750000	174550000	178540000	202550000
Q9BPW8;H7C2U6	Protein NipSnap homolog 1	NIPSNAP1	>Q9BPW8 Protein NipSnap homolog 1 OS=Homo sapiens GN=NIPSNAP1 PE=1 SV=1;>H7C2U6 Protein NipSnap homolog 1 (Fragment) OS=Homo sapiens GN=NIPSNAP1 PE=4 SV=1	10	48.2	33.31	99.402		27017000	25195000	32304000	124160000	118950000	141440000	620820000	603090000	625410000	12183000	19141000	0	82238000	92001000	87008000	627190000	628440000	638600000
Q3ZCM7;F5H0I4;Q5SQY0;I3L2F9;A6NNZ2	Tubulin beta-8 chain;Tubulin beta-8 chain-like protein LOC260334	TUBB8	>Q3ZCM7 Tubulin beta-8 chain OS=Homo sapiens GN=TUBB8 PE=1 SV=2;>F5H0I4 Tubulin beta-8 chain OS=Homo sapiens GN=TUBB8 PE=3 SV=1;>Q5SQY0 Tubulin beta-8 chain OS=Homo sapiens GN=TUBB8 PE=3 SV=1;>I3L2F9 Uncharacterized protein OS=Homo sapiens PE=3 SV=1;>A6NNZ	2	7.4	49.775	99.31		162480000	142790000	130030000	896290000	921060000	1016000000	152790000	163390000	132330000	132670000	84449000	124930000	758300000	803630000	716680000	255810000	263220000	257070000
P35250	Replication factor C subunit 2	RFC2	>P35250 Replication factor C subunit 2 OS=Homo sapiens GN=RFC2 PE=1 SV=3	11	34.7	39.157	99.256		46533000	240630000	246700000	382940000	328670000	379160000	208230000	211750000	163490000	174070000	172610000	194930000	316740000	391470000	414090000	183120000	206810000	187180000
Q9BXS5;E7ENJ6;K7EJL1;B4DDG7	AP-1 complex subunit mu-1	AP1M1	>Q9BXS5 AP-1 complex subunit mu-1 OS=Homo sapiens GN=AP1M1 PE=1 SV=3;>E7ENJ6 AP-1 complex subunit mu-1 OS=Homo sapiens GN=AP1M1 PE=4 SV=1;>K7EJL1 AP-1 complex subunit mu-1 OS=Homo sapiens GN=AP1M1 PE=4 SV=1;>B4DDG7 AP-1 complex subunit mu-1 OS=Homo sapiens	20	57.9	48.586	99.176		324150000	321590000	349040000	282310000	287980000	304650000	147380000	169920000	142160000	368680000	387580000	382480000	247990000	240050000	235470000	150260000	149210000	165190000
Q15031;E9PHM2	Probable leucine--tRNA ligase, mitochondrial	LARS2	>Q15031 Probable leucine--tRNA ligase, mitochondrial OS=Homo sapiens GN=LARS2 PE=1 SV=2;>E9PHM2 Probable leucine--tRNA ligase, mitochondrial OS=Homo sapiens GN=LARS2 PE=4 SV=1	22	31.8	101.97	98.729		81603000	78812000	0	207070000	199690000	212760000	162900000	193550000	191380000	0	0	0	165770000	171680000	178790000	191260000	211030000	272560000
Q92544	Transmembrane 9 superfamily member 4	TM9SF4	>Q92544 Transmembrane 9 superfamily member 4 OS=Homo sapiens GN=TM9SF4 PE=1 SV=2	10	19.2	74.518	98.642		57395000	52764000	59949000	82203000	82322000	73012000	108260000	120130000	124150000	33838000	28686000	22952000	84407000	79425000	74263000	141930000	122860000	117770000
O94910	Latrophilin-1	LPHN1	>O94910 Latrophilin-1 OS=Homo sapiens GN=LPHN1 PE=1 SV=1	18	17.5	162.71	98.617		194700000	82815000	77616000	3770800	7371000	0	0	2890600	0	527560000	526440000	214640000	0	0	0	2973800	3231500	4621800
Q6ZRP7	Sulfhydryl oxidase 2	QSOX2	>Q6ZRP7 Sulfhydryl oxidase 2 OS=Homo sapiens GN=QSOX2 PE=1 SV=3	15	32.4	77.528	98.463		51040000	53509000	56625000	25912000	22619000	20492000	98482000	96902000	102160000	42883000	58839000	64732000	14151000	14228000	12756000	99790000	84524000	81786000
P06756	Integrin alpha-V;Integrin alpha-V heavy chain;Integrin alpha-V light chain	ITGAV	>P06756 Integrin alpha-V OS=Homo sapiens GN=ITGAV PE=1 SV=2	34	39.6	116.04	98.368		282750000	292200000	280590000	44744000	47921000	42720000	449040000	427480000	420560000	329510000	339710000	303330000	40381000	64014000	43458000	472660000	396850000	427300000
Q9NVH2	Integrator complex subunit 7	INTS7	>Q9NVH2 Integrator complex subunit 7 OS=Homo sapiens GN=INTS7 PE=1 SV=1	15	24.8	106.83	97.802		6204800	7053700	6669700	199590000	199240000	185470000	40045000	40048000	36815000	7681700	10184000	5984500	92990000	140060000	158700000	40705000	34428000	36815000
F5H5P2;P12694;B4DP47;F5GXU9	2-oxoisovalerate dehydrogenase subunit alpha, mitochondrial	BCKDHA	>F5H5P2 2-oxoisovalerate dehydrogenase subunit alpha, mitochondrial OS=Homo sapiens GN=BCKDHA PE=4 SV=1;>P12694 2-oxoisovalerate dehydrogenase subunit alpha, mitochondrial OS=Homo sapiens GN=BCKDHA PE=1 SV=2;>B4DP47 2-oxoisovalerate dehydrogenase subunit a	14	45.5	54.202	97.734		12097000	18675000	0	31183000	28960000	26234000	118630000	118640000	111330000	8816700	9644100	9274100	40993000	38157000	41849000	265790000	230670000	191800000
P62701	40S ribosomal protein S4, X isoform	RPS4X	>P62701 40S ribosomal protein S4, X isoform OS=Homo sapiens GN=RPS4X PE=1 SV=2	16	55.9	29.597	97.363		331300000	352900000	361040000	1642500000	1254000000	1593200000	1626900000	1717100000	1661500000	322250000	358140000	374140000	1536500000	1698700000	1654800000	1698100000	1439900000	1662200000
P37268;E9PNM1;B4DJE5;B7Z1J3;E9PJG4;B3KQ95;B4DT56	Squalene synthase	FDFT1	>P37268 Squalene synthase OS=Homo sapiens GN=FDFT1 PE=1 SV=1;>E9PNM1 Squalene synthase OS=Homo sapiens GN=FDFT1 PE=4 SV=1;>B4DJE5 Squalene synthase OS=Homo sapiens GN=FDFT1 PE=2 SV=1;>B7Z1J3 Squalene synthase OS=Homo sapiens GN=FDFT1 PE=2 SV=1;>E9PJG4 Squa	9	28.8	48.115	97.354		33370000	15394000	0	53069000	61530000	48221000	86787000	93446000	116100000	0	0	0	35512000	33683000	28984000	64384000	78901000	88530000
P51398;V9GYL9;V9GZ03;V9GYJ9	28S ribosomal protein S29, mitochondrial	DAP3	>P51398 28S ribosomal protein S29, mitochondrial OS=Homo sapiens GN=DAP3 PE=1 SV=1;>V9GYL9 28S ribosomal protein S29, mitochondrial (Fragment) OS=Homo sapiens GN=DAP3 PE=4 SV=1;>V9GZ03 28S ribosomal protein S29, mitochondrial (Fragment) OS=Homo sapiens GN=	11	37.2	45.566	97.209		0	0	0	49763000	47037000	49392000	202280000	211830000	199800000	0	0	0	52383000	60342000	61818000	196550000	188710000	207560000
Q9H9Q4;H7C0G7;C9JWV4	Non-homologous end-joining factor 1	NHEJ1	>Q9H9Q4 Non-homologous end-joining factor 1 OS=Homo sapiens GN=NHEJ1 PE=1 SV=1;>H7C0G7 Non-homologous end-joining factor 1 (Fragment) OS=Homo sapiens GN=NHEJ1 PE=4 SV=1;>C9JWV4 Non-homologous end-joining factor 1 (Fragment) OS=Homo sapiens GN=NHEJ1 PE=4 SV	5	38.1	33.337	97.193		35364000	56067000	55235000	16659000	21701000	33139000	10888000	10653000	14471000	42654000	58954000	47433000	29949000	16269000	31406000	28259000	17013000	10211000
P26368;K7ENG2	Splicing factor U2AF 65 kDa subunit	U2AF2	>P26368 Splicing factor U2AF 65 kDa subunit OS=Homo sapiens GN=U2AF2 PE=1 SV=4;>K7ENG2 Splicing factor U2AF 65 kDa subunit OS=Homo sapiens GN=U2AF2 PE=4 SV=1	12	38.7	53.5	97.142		499760000	497050000	476330000	676820000	752640000	708050000	339410000	321290000	292890000	528960000	479820000	511940000	727760000	687440000	741720000	392040000	363140000	393940000
Q32Q12;J3KPD9;P22392;E7ERL0	Nucleoside diphosphate kinase;Nucleoside diphosphate kinase B	NME1-NME2;NME2;NME1	>Q32Q12 Nucleoside diphosphate kinase OS=Homo sapiens GN=NME1-NME2 PE=2 SV=1;>J3KPD9 Nucleoside diphosphate kinase B OS=Homo sapiens GN=NME2 PE=3 SV=1;>P22392 Nucleoside diphosphate kinase B OS=Homo sapiens GN=NME2 PE=1 SV=1;>E7ERL0 Nucleoside diphosphate	15	69.5	32.642	97.092		3059300000	3434600000	3171200000	2398200000	2375200000	2465800000	1851800000	1988300000	1816800000	2411100000	2320600000	2403500000	1589600000	1581500000	1812400000	1361500000	1392900000	1357200000
P24534;C9JZW3	Elongation factor 1-beta	EEF1B2	>P24534 Elongation factor 1-beta OS=Homo sapiens GN=EEF1B2 PE=1 SV=3;>C9JZW3 Elongation factor 1-beta (Fragment) OS=Homo sapiens GN=EEF1B2 PE=4 SV=1	7	56	24.763	97.073		101430000	91702000	108600000	307070000	273350000	288360000	104280000	120530000	116500000	92338000	75828000	97125000	271460000	257520000	259740000	128100000	115440000	117850000
Q96G03;F5H6V2	Phosphoglucomutase-2	PGM2	>Q96G03 Phosphoglucomutase-2 OS=Homo sapiens GN=PGM2 PE=1 SV=4;>F5H6V2 Phosphoglucomutase-2 OS=Homo sapiens GN=PGM2 PE=4 SV=1	26	48.4	68.283	97.053		741050000	775540000	774910000	321410000	340920000	311670000	114410000	101300000	135420000	983930000	938930000	943850000	358710000	350510000	330220000	209720000	242250000	204810000
Q8TD19	Serine/threonine-protein kinase Nek9	NEK9	>Q8TD19 Serine/threonine-protein kinase Nek9 OS=Homo sapiens GN=NEK9 PE=1 SV=2	21	29.6	107.17	96.934		118630000	123700000	111650000	215020000	208060000	186780000	81302000	84110000	71288000	103170000	114170000	100110000	179600000	192400000	180440000	79544000	70713000	72787000
P78347	General transcription factor II-I	GTF2I	>P78347 General transcription factor II-I OS=Homo sapiens GN=GTF2I PE=1 SV=2	24	30.9	112.42	96.895		93995000	82977000	89984000	252390000	218670000	225570000	279840000	304350000	229730000	85721000	85954000	88521000	197160000	208410000	225350000	218070000	282470000	326630000
Q9Y4W6	AFG3-like protein 2	AFG3L2	>Q9Y4W6 AFG3-like protein 2 OS=Homo sapiens GN=AFG3L2 PE=1 SV=2	23	36.8	88.583	96.858		4131600	3600100	3394900	2813900	14766000	9573500	375760000	309970000	335640000	0	0	0	10374000	17079000	14913000	633440000	570840000	700670000
E9PF19;Q9Y4P3;C9JVF0	Transducin beta-like protein 2	TBL2	>E9PF19 Transducin beta-like protein 2 OS=Homo sapiens GN=TBL2 PE=4 SV=1;>Q9Y4P3 Transducin beta-like protein 2 OS=Homo sapiens GN=TBL2 PE=1 SV=1;>C9JVF0 Transducin beta-like protein 2 OS=Homo sapiens GN=TBL2 PE=4 SV=1	24	65.2	45.935	96.806		23157000	26505000	11049000	241430000	187280000	239890000	245810000	221520000	215960000	18617000	22074000	7080200	159120000	158470000	175020000	236880000	348360000	246710000
P56537	Eukaryotic translation initiation factor 6	EIF6	>P56537 Eukaryotic translation initiation factor 6 OS=Homo sapiens GN=EIF6 PE=1 SV=1	8	50.2	26.599	96.793		200770000	239650000	240420000	187540000	178270000	171320000	181590000	185760000	192260000	216070000	234880000	237710000	161880000	159930000	189670000	142080000	156200000	154590000
Q9NXG2;J3KQB0	THUMP domain-containing protein 1	THUMPD1	>Q9NXG2 THUMP domain-containing protein 1 OS=Homo sapiens GN=THUMPD1 PE=1 SV=2;>J3KQB0 THUMP domain-containing protein 1 OS=Homo sapiens GN=THUMPD1 PE=4 SV=1	14	49	39.315	96.761		240940000	237790000	248410000	157700000	135100000	130660000	65181000	78308000	80583000	217350000	277730000	256680000	123800000	118290000	124990000	77518000	60137000	63889000
F8W8I6;P31483;Q96B58;E5RGV5;E5RG67	Nucleolysin TIA-1 isoform p40	TIA1	>F8W8I6 Nucleolysin TIA-1 isoform p40 OS=Homo sapiens GN=TIA1 PE=4 SV=1;>P31483 Nucleolysin TIA-1 isoform p40 OS=Homo sapiens GN=TIA1 PE=1 SV=3;>Q96B58 Nucleolysin TIA-1 isoform p40 OS=Homo sapiens GN=TIA1 PE=2 SV=1;>E5RGV5 Nucleolysin TIA-1 isoform p40 OS	12	43.4	42.835	96.683		232170000	226980000	219450000	292540000	293910000	299210000	117420000	117350000	109060000	260340000	223630000	260020000	326650000	324710000	323720000	121890000	116140000	104930000
Q13177	Serine/threonine-protein kinase PAK 2;PAK-2p27;PAK-2p34	PAK2	>Q13177 Serine/threonine-protein kinase PAK 2 OS=Homo sapiens GN=PAK2 PE=1 SV=3	15	41.2	58.042	96.618		43870000	44616000	41404000	203970000	297900000	342480000	107760000	116360000	96536000	21517000	59391000	15632000	191040000	180530000	170260000	118260000	110010000	112490000
I6L894;Q01484;D6RHE1;B7Z651;E9PCH6	Ankyrin-2	ANK2	>I6L894 Ankyrin-2 OS=Homo sapiens GN=ANK2 PE=4 SV=1;>Q01484 Ankyrin-2 OS=Homo sapiens GN=ANK2 PE=1 SV=4;>D6RHE1 Ankyrin-2 (Fragment) OS=Homo sapiens GN=ANK2 PE=4 SV=1;>B7Z651 Ankyrin-2 (Fragment) OS=Homo sapiens GN=ANK2 PE=2 SV=1;>E9PCH6 Ankyrin-2 OS=Homo	33	12.8	430.25	96.357		76045000	57728000	0	26410000	47136000	22907000	38835000	27866000	29704000	247200000	268860000	374450000	373740000	416310000	464820000	231420000	240070000	246330000
E7EPN9;Q9Y520;H7C5N8	Protein PRRC2C	PRRC2C	>E7EPN9 Protein PRRC2C OS=Homo sapiens GN=PRRC2C PE=4 SV=1;>Q9Y520 Protein PRRC2C OS=Homo sapiens GN=PRRC2C PE=1 SV=4;>H7C5N8 Protein PRRC2C (Fragment) OS=Homo sapiens GN=PRRC2C PE=4 SV=1	17	8.5	308.77	96.149		167630000	192560000	119640000	1473000	0	0	2462500	2700300	2903000	306870000	448290000	367630000	2710700	2203700	2594700	10689000	18711000	3846800
O95347	Structural maintenance of chromosomes protein 2	SMC2	>O95347 Structural maintenance of chromosomes protein 2 OS=Homo sapiens GN=SMC2 PE=1 SV=2	29	30.8	135.65	95.958		24797000	35907000	18746000	293880000	269350000	327960000	199800000	226600000	196730000	13229000	23854000	24392000	264800000	316770000	306240000	194600000	274060000	244400000
B9ZVX0;E9PHQ0;E7ET75;E9PEZ3;H9KV28;O60610;E7ERW8;E7EMV0	Protein diaphanous homolog 1	DIAPH1	>B9ZVX0 Diaphanous homolog 1 (Drosophila), isoform CRA_a OS=Homo sapiens GN=DIAPH1 PE=4 SV=1;>E9PHQ0 Protein diaphanous homolog 1 OS=Homo sapiens GN=DIAPH1 PE=4 SV=1;>E7ET75 Protein diaphanous homolog 1 OS=Homo sapiens GN=DIAPH1 PE=4 SV=2;>E9PEZ3 Protein d	20	20.8	138.93	95.935		89370000	99670000	83605000	49661000	56664000	58605000	24752000	22370000	34273000	142290000	134310000	125080000	84839000	69545000	69843000	40221000	43509000	42578000
Q8N766	ER membrane protein complex subunit 1	EMC1	>Q8N766 ER membrane protein complex subunit 1 OS=Homo sapiens GN=EMC1 PE=1 SV=1	24	33.7	111.76	95.882		50229000	45146000	43347000	56229000	73682000	67828000	260780000	287560000	284890000	14701000	9738300	15188000	73310000	84198000	58288000	200120000	232620000	215140000
Q9Y2Z4;H0YHS6	Tyrosine--tRNA ligase, mitochondrial	YARS2	>Q9Y2Z4 Tyrosine--tRNA ligase, mitochondrial OS=Homo sapiens GN=YARS2 PE=1 SV=2;>H0YHS6 Tyrosine--tRNA ligase, mitochondrial (Fragment) OS=Homo sapiens GN=YARS2 PE=3 SV=1	9	31.7	53.198	95.78		0	0	0	92652000	106100000	111940000	147840000	147240000	144290000	0	0	0	62959000	67635000	69584000	150690000	144430000	172230000
O95155	Ubiquitin conjugation factor E4 B	UBE4B	>O95155 Ubiquitin conjugation factor E4 B OS=Homo sapiens GN=UBE4B PE=1 SV=1	18	20	146.18	95.733		58578000	77443000	57116000	184610000	170260000	212240000	26888000	44544000	42350000	51421000	18460000	53857000	130850000	129870000	143260000	41653000	40976000	43815000
Q96N67;H0Y7L2	Dedicator of cytokinesis protein 7	DOCK7	>Q96N67 Dedicator of cytokinesis protein 7 OS=Homo sapiens GN=DOCK7 PE=1 SV=4;>H0Y7L2 Dedicator of cytokinesis protein 7 (Fragment) OS=Homo sapiens GN=DOCK7 PE=4 SV=1	40	23.5	242.56	95.554		20005000	24869000	30043000	400610000	462320000	421140000	44590000	32521000	44927000	4597900	4225000	11517000	211480000	239610000	267450000	57835000	57971000	56876000
O60832;C9IYT0;H7C0M1	H/ACA ribonucleoprotein complex subunit 4	DKC1	>O60832 H/ACA ribonucleoprotein complex subunit 4 OS=Homo sapiens GN=DKC1 PE=1 SV=3;>C9IYT0 H/ACA ribonucleoprotein complex subunit 4 (Fragment) OS=Homo sapiens GN=DKC1 PE=4 SV=1;>H7C0M1 H/ACA ribonucleoprotein complex subunit 4 (Fragment) OS=Homo sapiens	17	42.8	57.673	95.536		91959000	90727000	87369000	108160000	87476000	101500000	299390000	328790000	299680000	85236000	105670000	98631000	123780000	131480000	118610000	270010000	246950000	268820000
P50416	Carnitine O-palmitoyltransferase 1, liver isoform	CPT1A	>P50416 Carnitine O-palmitoyltransferase 1, liver isoform OS=Homo sapiens GN=CPT1A PE=1 SV=2	19	27.9	88.367	95.445		72530000	59836000	63380000	109880000	102810000	109500000	410170000	342600000	485920000	17007000	6334900	13339000	78905000	89065000	86054000	259520000	256350000	253860000
P49589;B4DKY1;A8MVQ3	Cysteine--tRNA ligase, cytoplasmic	CARS	>P49589 Cysteine--tRNA ligase, cytoplasmic OS=Homo sapiens GN=CARS PE=1 SV=3;>B4DKY1 Cysteine--tRNA ligase, cytoplasmic OS=Homo sapiens GN=CARS PE=2 SV=1;>A8MVQ3 Cysteine--tRNA ligase, cytoplasmic OS=Homo sapiens GN=CARS PE=2 SV=1	26	44.3	85.472	95.331		499780000	508180000	483590000	86808000	82192000	76106000	93035000	125850000	106770000	433480000	448640000	430510000	94281000	113580000	109030000	82324000	88677000	97606000
C9J0J7;G5E9Q6	Profilin	PFN2	>C9J0J7 Profilin-2 OS=Homo sapiens GN=PFN2 PE=4 SV=1;>G5E9Q6 Profilin OS=Homo sapiens GN=PFN2 PE=3 SV=1	6	65.9	9.8402	95.222		542810000	562190000	545420000	1127400000	1006300000	1135400000	206890000	228500000	226220000	640530000	658200000	669540000	1111200000	1054100000	1242800000	322350000	366030000	367720000
B4DZ67;P57740;Q6PJE1	Nuclear pore complex protein Nup107	NUP107	>B4DZ67 Nuclear pore complex protein Nup107 OS=Homo sapiens GN=NUP107 PE=2 SV=1;>P57740 Nuclear pore complex protein Nup107 OS=Homo sapiens GN=NUP107 PE=1 SV=1;>Q6PJE1 NUP107 protein OS=Homo sapiens GN=NUP107 PE=2 SV=1	19	27.1	103.17	95.104		17998000	17801000	27076000	150640000	142400000	208440000	202880000	223020000	213670000	10470000	3015000	5462400	187110000	204960000	114460000	221640000	222520000	223150000
A4D212;Q8N201	Integrator complex subunit 1	DKFZP586J0619;INTS1	>A4D212 DKFZP586J0619 protein OS=Homo sapiens GN=DKFZP586J0619 PE=4 SV=1;>Q8N201 Integrator complex subunit 1 OS=Homo sapiens GN=INTS1 PE=1 SV=2	33	18.7	265.75	95.033		6503800	6850300	5726600	220200000	235760000	267980000	52765000	48792000	81414000	12966000	0	8932300	188720000	145370000	173470000	74472000	74717000	74589000
P23786	Carnitine O-palmitoyltransferase 2, mitochondrial	CPT2	>P23786 Carnitine O-palmitoyltransferase 2, mitochondrial OS=Homo sapiens GN=CPT2 PE=1 SV=2	21	38.1	73.776	94.994		23773000	20533000	25931000	127930000	136820000	160880000	574830000	696720000	706930000	5719800	4178200	7594200	94104000	104020000	121640000	443790000	564840000	530800000
P13807;B7Z806	Glycogen [starch] synthase, muscle	GYS1	>P13807 Glycogen [starch] synthase, muscle OS=Homo sapiens GN=GYS1 PE=1 SV=2;>B7Z806 Glycogen [starch] synthase, muscle OS=Homo sapiens GN=GYS1 PE=2 SV=1	19	29.9	83.785	94.729		52009000	31983000	24679000	355610000	330330000	335780000	79452000	84819000	76397000	110630000	91333000	104780000	183810000	212940000	181710000	84419000	57204000	36055000
Q15061	WD repeat-containing protein 43	WDR43	>Q15061 WD repeat-containing protein 43 OS=Homo sapiens GN=WDR43 PE=1 SV=3	19	39.4	74.89	94.714		170780000	200070000	199010000	91691000	83248000	88436000	205870000	224190000	194680000	147500000	124410000	135150000	78058000	74906000	89238000	167210000	187270000	169470000
P43897;F8W6R3;C9JT21	Elongation factor Ts, mitochondrial;Elongation factor Ts	TSFM	>P43897 Elongation factor Ts, mitochondrial OS=Homo sapiens GN=TSFM PE=1 SV=2;>F8W6R3 Elongation factor Ts, mitochondrial OS=Homo sapiens GN=TSFM PE=3 SV=1;>C9JT21 Elongation factor Ts (Fragment) OS=Homo sapiens GN=TSFM PE=3 SV=1	12	49.5	35.39	94.364		0	40375000	22413000	113090000	144670000	140570000	233020000	231850000	379110000	0	0	15037000	68249000	68180000	82638000	185040000	256010000	203450000
Q15366;H3BRU6;F8VZX2	Poly(rC)-binding protein 2	PCBP2	>Q15366 Poly(rC)-binding protein 2 OS=Homo sapiens GN=PCBP2 PE=1 SV=1;>H3BRU6 Poly(rC)-binding protein 2 (Fragment) OS=Homo sapiens GN=PCBP2 PE=4 SV=1;>F8VZX2 Poly(rC)-binding protein 2 OS=Homo sapiens GN=PCBP2 PE=4 SV=1	12	42.5	38.58	94.269		485700000	541820000	508390000	1565700000	1592600000	1645900000	752160000	820870000	694540000	393580000	439860000	404520000	1717900000	1575600000	1716000000	913080000	870090000	930380000
Q969P0;C9J8Z4	Immunoglobulin superfamily member 8	IGSF8	>Q969P0 Immunoglobulin superfamily member 8 OS=Homo sapiens GN=IGSF8 PE=1 SV=1;>C9J8Z4 Immunoglobulin superfamily member 8 (Fragment) OS=Homo sapiens GN=IGSF8 PE=4 SV=1	13	36.1	65.033	94.263		79485000	81930000	109570000	0	0	0	11891000	13259000	15021000	147280000	140220000	245710000	0	0	0	24898000	16914000	22034000
[truncated: 4,401 more rows]

## Sheet: Raw Ac4GalNAc
Majority protein IDs	Protein names	Gene names	Fasta headers	Razor + unique peptides	Unique + razor sequence coverage [%]	Score	Only identified by site	Intensity Ac_CTL _Media	Intensity Ac_CTL _Solub	Intensity Ac_CTL _Insolub	Intensity Ac_GalNT3KD_Media	Intensity Ac_GalNT3KD _Solub	Intensity Ac_GalNT3KD_Insolub
[truncated: 4,569 more rows]

[truncated: 4 more sheets: Ac4GalNAz, Ac4GalNAc, AfterSubtraction, Quantifiable proteins]
