# Supplementary material for: Proteomic dataset for altered glycoprotein expression upon GALNT3 knockdown in ovarian cancer cells
Source: Data Brief. 2016 May 30;8:342–9. doi: 10.1016/j.dib.2016.05.060 (PMC4908283; doi:10.1016/j.dib.2016.05.060)
Supplement: Supplementary file 2 — Supplementary material [file mmc2.zip › Supplementary Tables/Supplementary Table 2..xls]

## Sheet: Notes (NetOGlyc)
Supplementary Table 2
Glycosylation sequence predicitions
NetOGlyc 4.0 Server
The NetOglyc server produces neural network predictions of mucin type GalNAc O-glycosylation sites in mammalian proteins.
The output conforms to the GFF version 2 format. and the prediction confidence scores.
For each input sequence the server prints a list of potential glycosylation sites, showing their positions in the sequence
Only the sites with scores higher than 0.5 are predicted as glycosylated and marked with the string "#POSITIVE" in the comment field.
Tabs
Total_NetOGlyc	All identified predictions from the list of 2120 protein accession IDs
Positive_NetOGlyc	Only proteins with the sites with scores higher than 0.5 predicted as glycosylated and marked with the string "#POSITIVE" in the comment field.
Note software restrictions:
At most 50 sequences and 200,000 amino acids per submission; each sequence not more than 4,000 amino acids.
Source:
Precision mapping of the human O-GalNAc glycoproteome through SimpleCell technology.
Steentoft C, Vakhrushev SY, Joshi HJ, Kong Y, Vester-Christensen MB, Schjoldager KT, Lavrsen K, Dabelsteen S, Pedersen NB, Marcos-Silva L, Gupta R, Bennett EP, Mandel U, Brunak S, Wandall HH, Levery SB, Clausen H.
EMBO J, 32	10):1478-88, May 15, 2013.
	doi: 10.1038/emboj.2013.79. Epub 2013 Apr 12)
PMID: 23584533

## Sheet: Total_NetOGlyc
#seqname	source	feature	start	end	score	strand	frame	comment
SP_A1L0T0_ILVBL_HUMAN	netOGlyc-4.0.0.13	CARBOHYD	432	432	0.591347	.	.	#POSITIVE
SP_A1L0T0_ILVBL_HUMAN	netOGlyc-4.0.0.13	CARBOHYD	3	3	0.169677	.	.
SP_A1L0T0_ILVBL_HUMAN	netOGlyc-4.0.0.13	CARBOHYD	12	12	0.219298	.	.
SP_A1L0T0_ILVBL_HUMAN	netOGlyc-4.0.0.13	CARBOHYD	16	16	0.219669	.	.
SP_A1L0T0_ILVBL_HUMAN	netOGlyc-4.0.0.13	CARBOHYD	24	24	0.0458873	.	.
SP_A1L0T0_ILVBL_HUMAN	netOGlyc-4.0.0.13	CARBOHYD	50	50	0.267925	.	.
SP_A1L0T0_ILVBL_HUMAN	netOGlyc-4.0.0.13	CARBOHYD	72	72	0.0191285	.	.
SP_A1L0T0_ILVBL_HUMAN	netOGlyc-4.0.0.13	CARBOHYD	79	79	0.0101587	.	.
SP_A1L0T0_ILVBL_HUMAN	netOGlyc-4.0.0.13	CARBOHYD	95	95	0.0232759	.	.
SP_A1L0T0_ILVBL_HUMAN	netOGlyc-4.0.0.13	CARBOHYD	100	100	0.0582581	.	.
SP_A1L0T0_ILVBL_HUMAN	netOGlyc-4.0.0.13	CARBOHYD	112	112	0.0145479	.	.
SP_A1L0T0_ILVBL_HUMAN	netOGlyc-4.0.0.13	CARBOHYD	114	114	0.0186423	.	.
SP_A1L0T0_ILVBL_HUMAN	netOGlyc-4.0.0.13	CARBOHYD	121	121	0.13778	.	.
SP_A1L0T0_ILVBL_HUMAN	netOGlyc-4.0.0.13	CARBOHYD	127	127	0.0165667	.	.
SP_A1L0T0_ILVBL_HUMAN	netOGlyc-4.0.0.13	CARBOHYD	129	129	0.0334719	.	.
SP_A1L0T0_ILVBL_HUMAN	netOGlyc-4.0.0.13	CARBOHYD	131	131	0.0335178	.	.
SP_A1L0T0_ILVBL_HUMAN	netOGlyc-4.0.0.13	CARBOHYD	141	141	0.0311381	.	.
SP_A1L0T0_ILVBL_HUMAN	netOGlyc-4.0.0.13	CARBOHYD	151	151	0.0691525	.	.
SP_A1L0T0_ILVBL_HUMAN	netOGlyc-4.0.0.13	CARBOHYD	152	152	0.145837	.	.
SP_A1L0T0_ILVBL_HUMAN	netOGlyc-4.0.0.13	CARBOHYD	167	167	0.0441556	.	.
SP_A1L0T0_ILVBL_HUMAN	netOGlyc-4.0.0.13	CARBOHYD	178	178	0.0941636	.	.
SP_A1L0T0_ILVBL_HUMAN	netOGlyc-4.0.0.13	CARBOHYD	188	188	0.340718	.	.
SP_A1L0T0_ILVBL_HUMAN	netOGlyc-4.0.0.13	CARBOHYD	198	198	0.109721	.	.
SP_A1L0T0_ILVBL_HUMAN	netOGlyc-4.0.0.13	CARBOHYD	200	200	0.0959338	.	.
SP_A1L0T0_ILVBL_HUMAN	netOGlyc-4.0.0.13	CARBOHYD	238	238	0.426058	.	.
SP_A1L0T0_ILVBL_HUMAN	netOGlyc-4.0.0.13	CARBOHYD	269	269	0.458675	.	.
SP_A1L0T0_ILVBL_HUMAN	netOGlyc-4.0.0.13	CARBOHYD	281	281	0.0567178	.	.
SP_A1L0T0_ILVBL_HUMAN	netOGlyc-4.0.0.13	CARBOHYD	292	292	0.0765377	.	.
SP_A1L0T0_ILVBL_HUMAN	netOGlyc-4.0.0.13	CARBOHYD	297	297	0.0504347	.	.
SP_A1L0T0_ILVBL_HUMAN	netOGlyc-4.0.0.13	CARBOHYD	299	299	0.172222	.	.
SP_A1L0T0_ILVBL_HUMAN	netOGlyc-4.0.0.13	CARBOHYD	300	300	0.146799	.	.
SP_A1L0T0_ILVBL_HUMAN	netOGlyc-4.0.0.13	CARBOHYD	310	310	0.0824676	.	.
SP_A1L0T0_ILVBL_HUMAN	netOGlyc-4.0.0.13	CARBOHYD	338	338	0.166619	.	.
SP_A1L0T0_ILVBL_HUMAN	netOGlyc-4.0.0.13	CARBOHYD	352	352	0.0646694	.	.
SP_A1L0T0_ILVBL_HUMAN	netOGlyc-4.0.0.13	CARBOHYD	359	359	0.114149	.	.
SP_A1L0T0_ILVBL_HUMAN	netOGlyc-4.0.0.13	CARBOHYD	365	365	0.231523	.	.
SP_A1L0T0_ILVBL_HUMAN	netOGlyc-4.0.0.13	CARBOHYD	367	367	0.257183	.	.
SP_A1L0T0_ILVBL_HUMAN	netOGlyc-4.0.0.13	CARBOHYD	368	368	0.193579	.	.
SP_A1L0T0_ILVBL_HUMAN	netOGlyc-4.0.0.13	CARBOHYD	384	384	0.0624386	.	.
SP_A1L0T0_ILVBL_HUMAN	netOGlyc-4.0.0.13	CARBOHYD	400	400	0.0264654	.	.
SP_A1L0T0_ILVBL_HUMAN	netOGlyc-4.0.0.13	CARBOHYD	413	413	0.359168	.	.
SP_A1L0T0_ILVBL_HUMAN	netOGlyc-4.0.0.13	CARBOHYD	457	457	0.0462036	.	.
SP_A1L0T0_ILVBL_HUMAN	netOGlyc-4.0.0.13	CARBOHYD	462	462	0.00974286	.	.
SP_A1L0T0_ILVBL_HUMAN	netOGlyc-4.0.0.13	CARBOHYD	474	474	0.059224	.	.
SP_A1L0T0_ILVBL_HUMAN	netOGlyc-4.0.0.13	CARBOHYD	495	495	0.0245179	.	.
SP_A1L0T0_ILVBL_HUMAN	netOGlyc-4.0.0.13	CARBOHYD	527	527	0.00365387	.	.
SP_A1L0T0_ILVBL_HUMAN	netOGlyc-4.0.0.13	CARBOHYD	533	533	0.015103	.	.
SP_A1L0T0_ILVBL_HUMAN	netOGlyc-4.0.0.13	CARBOHYD	552	552	0.0138872	.	.
SP_A1L0T0_ILVBL_HUMAN	netOGlyc-4.0.0.13	CARBOHYD	555	555	0.058844	.	.
SP_A1L0T0_ILVBL_HUMAN	netOGlyc-4.0.0.13	CARBOHYD	561	561	0.456002	.	.
SP_A1L0T0_ILVBL_HUMAN	netOGlyc-4.0.0.13	CARBOHYD	564	564	0.108592	.	.
SP_A1L0T0_ILVBL_HUMAN	netOGlyc-4.0.0.13	CARBOHYD	573	573	0.0348721	.	.
SP_A1L0T0_ILVBL_HUMAN	netOGlyc-4.0.0.13	CARBOHYD	590	590	0.0257426	.	.
SP_A1L0T0_ILVBL_HUMAN	netOGlyc-4.0.0.13	CARBOHYD	623	623	0.0663873	.	.
SP_A1L0T0_ILVBL_HUMAN	netOGlyc-4.0.0.13	CARBOHYD	629	629	0.0440984	.	.
SP_A6NDB9_PALM3_HUMAN	netOGlyc-4.0.0.13	CARBOHYD	62	62	0.811901	.	.	#POSITIVE
SP_A6NDB9_PALM3_HUMAN	netOGlyc-4.0.0.13	CARBOHYD	66	66	0.892664	.	.	#POSITIVE
SP_A6NDB9_PALM3_HUMAN	netOGlyc-4.0.0.13	CARBOHYD	67	67	0.858463	.	.	#POSITIVE
SP_A6NDB9_PALM3_HUMAN	netOGlyc-4.0.0.13	CARBOHYD	72	72	0.663341	.	.	#POSITIVE
SP_A6NDB9_PALM3_HUMAN	netOGlyc-4.0.0.13	CARBOHYD	100	100	0.926594	.	.	#POSITIVE
SP_A6NDB9_PALM3_HUMAN	netOGlyc-4.0.0.13	CARBOHYD	102	102	0.883895	.	.	#POSITIVE
SP_A6NDB9_PALM3_HUMAN	netOGlyc-4.0.0.13	CARBOHYD	103	103	0.895305	.	.	#POSITIVE
SP_A6NDB9_PALM3_HUMAN	netOGlyc-4.0.0.13	CARBOHYD	110	110	0.992925	.	.	#POSITIVE
SP_A6NDB9_PALM3_HUMAN	netOGlyc-4.0.0.13	CARBOHYD	114	114	0.962163	.	.	#POSITIVE
SP_A6NDB9_PALM3_HUMAN	netOGlyc-4.0.0.13	CARBOHYD	124	124	0.942544	.	.	#POSITIVE
SP_A6NDB9_PALM3_HUMAN	netOGlyc-4.0.0.13	CARBOHYD	126	126	0.912613	.	.	#POSITIVE
SP_A6NDB9_PALM3_HUMAN	netOGlyc-4.0.0.13	CARBOHYD	132	132	0.954129	.	.	#POSITIVE
SP_A6NDB9_PALM3_HUMAN	netOGlyc-4.0.0.13	CARBOHYD	136	136	0.948604	.	.	#POSITIVE
SP_A6NDB9_PALM3_HUMAN	netOGlyc-4.0.0.13	CARBOHYD	143	143	0.941036	.	.	#POSITIVE
SP_A6NDB9_PALM3_HUMAN	netOGlyc-4.0.0.13	CARBOHYD	151	151	0.912993	.	.	#POSITIVE
SP_A6NDB9_PALM3_HUMAN	netOGlyc-4.0.0.13	CARBOHYD	155	155	0.965279	.	.	#POSITIVE
SP_A6NDB9_PALM3_HUMAN	netOGlyc-4.0.0.13	CARBOHYD	157	157	0.866895	.	.	#POSITIVE
SP_A6NDB9_PALM3_HUMAN	netOGlyc-4.0.0.13	CARBOHYD	180	180	0.87468	.	.	#POSITIVE
SP_A6NDB9_PALM3_HUMAN	netOGlyc-4.0.0.13	CARBOHYD	181	181	0.93422	.	.	#POSITIVE
SP_A6NDB9_PALM3_HUMAN	netOGlyc-4.0.0.13	CARBOHYD	189	189	0.987969	.	.	#POSITIVE
SP_A6NDB9_PALM3_HUMAN	netOGlyc-4.0.0.13	CARBOHYD	193	193	0.939604	.	.	#POSITIVE
SP_A6NDB9_PALM3_HUMAN	netOGlyc-4.0.0.13	CARBOHYD	199	199	0.960921	.	.	#POSITIVE
SP_A6NDB9_PALM3_HUMAN	netOGlyc-4.0.0.13	CARBOHYD	205	205	0.968956	.	.	#POSITIVE
SP_A6NDB9_PALM3_HUMAN	netOGlyc-4.0.0.13	CARBOHYD	219	219	0.905404	.	.	#POSITIVE
SP_A6NDB9_PALM3_HUMAN	netOGlyc-4.0.0.13	CARBOHYD	228	228	0.913257	.	.	#POSITIVE
SP_A6NDB9_PALM3_HUMAN	netOGlyc-4.0.0.13	CARBOHYD	233	233	0.892677	.	.	#POSITIVE
SP_A6NDB9_PALM3_HUMAN	netOGlyc-4.0.0.13	CARBOHYD	236	236	0.972977	.	.	#POSITIVE
SP_A6NDB9_PALM3_HUMAN	netOGlyc-4.0.0.13	CARBOHYD	260	260	0.938838	.	.	#POSITIVE
SP_A6NDB9_PALM3_HUMAN	netOGlyc-4.0.0.13	CARBOHYD	284	284	0.858314	.	.	#POSITIVE
SP_A6NDB9_PALM3_HUMAN	netOGlyc-4.0.0.13	CARBOHYD	301	301	0.969101	.	.	#POSITIVE
SP_A6NDB9_PALM3_HUMAN	netOGlyc-4.0.0.13	CARBOHYD	302	302	0.972421	.	.	#POSITIVE
SP_A6NDB9_PALM3_HUMAN	netOGlyc-4.0.0.13	CARBOHYD	303	303	0.971117	.	.	#POSITIVE
SP_A6NDB9_PALM3_HUMAN	netOGlyc-4.0.0.13	CARBOHYD	315	315	0.957776	.	.	#POSITIVE
SP_A6NDB9_PALM3_HUMAN	netOGlyc-4.0.0.13	CARBOHYD	325	325	0.865492	.	.	#POSITIVE
SP_A6NDB9_PALM3_HUMAN	netOGlyc-4.0.0.13	CARBOHYD	334	334	0.821383	.	.	#POSITIVE
SP_A6NDB9_PALM3_HUMAN	netOGlyc-4.0.0.13	CARBOHYD	340	340	0.787312	.	.	#POSITIVE
SP_A6NDB9_PALM3_HUMAN	netOGlyc-4.0.0.13	CARBOHYD	348	348	0.764184	.	.	#POSITIVE
SP_A6NDB9_PALM3_HUMAN	netOGlyc-4.0.0.13	CARBOHYD	350	350	0.906679	.	.	#POSITIVE
SP_A6NDB9_PALM3_HUMAN	netOGlyc-4.0.0.13	CARBOHYD	375	375	0.942548	.	.	#POSITIVE
SP_A6NDB9_PALM3_HUMAN	netOGlyc-4.0.0.13	CARBOHYD	384	384	0.918741	.	.	#POSITIVE
SP_A6NDB9_PALM3_HUMAN	netOGlyc-4.0.0.13	CARBOHYD	390	390	0.914634	.	.	#POSITIVE
SP_A6NDB9_PALM3_HUMAN	netOGlyc-4.0.0.13	CARBOHYD	401	401	0.956982	.	.	#POSITIVE
SP_A6NDB9_PALM3_HUMAN	netOGlyc-4.0.0.13	CARBOHYD	406	406	0.9313	.	.	#POSITIVE
SP_A6NDB9_PALM3_HUMAN	netOGlyc-4.0.0.13	CARBOHYD	412	412	0.97232	.	.	#POSITIVE
SP_A6NDB9_PALM3_HUMAN	netOGlyc-4.0.0.13	CARBOHYD	420	420	0.984497	.	.	#POSITIVE
SP_A6NDB9_PALM3_HUMAN	netOGlyc-4.0.0.13	CARBOHYD	436	436	0.965022	.	.	#POSITIVE
SP_A6NDB9_PALM3_HUMAN	netOGlyc-4.0.0.13	CARBOHYD	439	439	0.903728	.	.	#POSITIVE
SP_A6NDB9_PALM3_HUMAN	netOGlyc-4.0.0.13	CARBOHYD	445	445	0.866693	.	.	#POSITIVE
SP_A6NDB9_PALM3_HUMAN	netOGlyc-4.0.0.13	CARBOHYD	500	500	0.952001	.	.	#POSITIVE
SP_A6NDB9_PALM3_HUMAN	netOGlyc-4.0.0.13	CARBOHYD	514	514	0.965266	.	.	#POSITIVE
SP_A6NDB9_PALM3_HUMAN	netOGlyc-4.0.0.13	CARBOHYD	525	525	0.979541	.	.	#POSITIVE
SP_A6NDB9_PALM3_HUMAN	netOGlyc-4.0.0.13	CARBOHYD	528	528	0.887341	.	.	#POSITIVE
SP_A6NDB9_PALM3_HUMAN	netOGlyc-4.0.0.13	CARBOHYD	531	531	0.948376	.	.	#POSITIVE
SP_A6NDB9_PALM3_HUMAN	netOGlyc-4.0.0.13	CARBOHYD	534	534	0.954233	.	.	#POSITIVE
SP_A6NDB9_PALM3_HUMAN	netOGlyc-4.0.0.13	CARBOHYD	544	544	0.974204	.	.	#POSITIVE
SP_A6NDB9_PALM3_HUMAN	netOGlyc-4.0.0.13	CARBOHYD	548	548	0.971285	.	.	#POSITIVE
SP_A6NDB9_PALM3_HUMAN	netOGlyc-4.0.0.13	CARBOHYD	550	550	0.938158	.	.	#POSITIVE
SP_A6NDB9_PALM3_HUMAN	netOGlyc-4.0.0.13	CARBOHYD	566	566	0.976868	.	.	#POSITIVE
SP_A6NDB9_PALM3_HUMAN	netOGlyc-4.0.0.13	CARBOHYD	568	568	0.976096	.	.	#POSITIVE
SP_A6NDB9_PALM3_HUMAN	netOGlyc-4.0.0.13	CARBOHYD	594	594	0.961759	.	.	#POSITIVE
SP_A6NDB9_PALM3_HUMAN	netOGlyc-4.0.0.13	CARBOHYD	606	606	0.947298	.	.	#POSITIVE
SP_A6NDB9_PALM3_HUMAN	netOGlyc-4.0.0.13	CARBOHYD	612	612	0.989777	.	.	#POSITIVE
SP_A6NDB9_PALM3_HUMAN	netOGlyc-4.0.0.13	CARBOHYD	631	631	0.995624	.	.	#POSITIVE
SP_A6NDB9_PALM3_HUMAN	netOGlyc-4.0.0.13	CARBOHYD	635	635	0.992092	.	.	#POSITIVE
SP_A6NDB9_PALM3_HUMAN	netOGlyc-4.0.0.13	CARBOHYD	641	641	0.997081	.	.	#POSITIVE
SP_A6NDB9_PALM3_HUMAN	netOGlyc-4.0.0.13	CARBOHYD	651	651	0.985316	.	.	#POSITIVE
SP_A6NDB9_PALM3_HUMAN	netOGlyc-4.0.0.13	CARBOHYD	654	654	0.945571	.	.	#POSITIVE
SP_A6NDB9_PALM3_HUMAN	netOGlyc-4.0.0.13	CARBOHYD	660	660	0.863734	.	.	#POSITIVE
SP_A6NDB9_PALM3_HUMAN	netOGlyc-4.0.0.13	CARBOHYD	4	4	0.194855	.	.
SP_A6NDB9_PALM3_HUMAN	netOGlyc-4.0.0.13	CARBOHYD	5	5	0.285228	.	.
SP_A6NDB9_PALM3_HUMAN	netOGlyc-4.0.0.13	CARBOHYD	45	45	0.356175	.	.
SP_A6NDB9_PALM3_HUMAN	netOGlyc-4.0.0.13	CARBOHYD	87	87	0.125798	.	.
SP_A6NDB9_PALM3_HUMAN	netOGlyc-4.0.0.13	CARBOHYD	90	90	0.199089	.	.
SP_A6NDB9_PALM3_HUMAN	netOGlyc-4.0.0.13	CARBOHYD	93	93	0.217667	.	.
SP_A6NDB9_PALM3_HUMAN	netOGlyc-4.0.0.13	CARBOHYD	666	666	0.0844334	.	.
SP_A6NDU8_CE051_HUMAN	netOGlyc-4.0.0.13	CARBOHYD	237	237	0.670879	.	.	#POSITIVE
SP_A6NDU8_CE051_HUMAN	netOGlyc-4.0.0.13	CARBOHYD	238	238	0.916886	.	.	#POSITIVE
SP_A6NDU8_CE051_HUMAN	netOGlyc-4.0.0.13	CARBOHYD	240	240	0.830143	.	.	#POSITIVE
SP_A6NDU8_CE051_HUMAN	netOGlyc-4.0.0.13	CARBOHYD	245	245	0.558752	.	.	#POSITIVE
SP_A6NDU8_CE051_HUMAN	netOGlyc-4.0.0.13	CARBOHYD	246	246	0.554884	.	.	#POSITIVE
SP_A6NDU8_CE051_HUMAN	netOGlyc-4.0.0.13	CARBOHYD	6	6	0.473385	.	.
SP_A6NDU8_CE051_HUMAN	netOGlyc-4.0.0.13	CARBOHYD	7	7	0.313534	.	.
SP_A6NDU8_CE051_HUMAN	netOGlyc-4.0.0.13	CARBOHYD	27	27	0.234713	.	.
SP_A6NDU8_CE051_HUMAN	netOGlyc-4.0.0.13	CARBOHYD	41	41	0.3493	.	.
SP_A6NDU8_CE051_HUMAN	netOGlyc-4.0.0.13	CARBOHYD	58	58	0.130713	.	.
SP_A6NDU8_CE051_HUMAN	netOGlyc-4.0.0.13	CARBOHYD	61	61	0.0709394	.	.
SP_A6NDU8_CE051_HUMAN	netOGlyc-4.0.0.13	CARBOHYD	68	68	0.0739331	.	.
SP_A6NDU8_CE051_HUMAN	netOGlyc-4.0.0.13	CARBOHYD	75	75	0.0282493	.	.
SP_A6NDU8_CE051_HUMAN	netOGlyc-4.0.0.13	CARBOHYD	91	91	0.135022	.	.
SP_A6NDU8_CE051_HUMAN	netOGlyc-4.0.0.13	CARBOHYD	92	92	0.201137	.	.
SP_A6NDU8_CE051_HUMAN	netOGlyc-4.0.0.13	CARBOHYD	93	93	0.135536	.	.
SP_A6NDU8_CE051_HUMAN	netOGlyc-4.0.0.13	CARBOHYD	101	101	0.135504	.	.
SP_A6NDU8_CE051_HUMAN	netOGlyc-4.0.0.13	CARBOHYD	104	104	0.190608	.	.
SP_A6NDU8_CE051_HUMAN	netOGlyc-4.0.0.13	CARBOHYD	132	132	0.0166927	.	.
SP_A6NDU8_CE051_HUMAN	netOGlyc-4.0.0.13	CARBOHYD	145	145	0.0654331	.	.
SP_A6NDU8_CE051_HUMAN	netOGlyc-4.0.0.13	CARBOHYD	147	147	0.0787796	.	.
SP_A6NDU8_CE051_HUMAN	netOGlyc-4.0.0.13	CARBOHYD	157	157	0.169658	.	.
SP_A6NDU8_CE051_HUMAN	netOGlyc-4.0.0.13	CARBOHYD	158	158	0.26523	.	.
SP_A6NDU8_CE051_HUMAN	netOGlyc-4.0.0.13	CARBOHYD	169	169	0.00903981	.	.
SP_A6NDU8_CE051_HUMAN	netOGlyc-4.0.0.13	CARBOHYD	188	188	0.0985968	.	.
SP_A6NDU8_CE051_HUMAN	netOGlyc-4.0.0.13	CARBOHYD	194	194	0.021843	.	.
SP_A6NDU8_CE051_HUMAN	netOGlyc-4.0.0.13	CARBOHYD	199	199	0.0193411	.	.
SP_A6NDU8_CE051_HUMAN	netOGlyc-4.0.0.13	CARBOHYD	204	204	0.0105546	.	.
SP_A6NDU8_CE051_HUMAN	netOGlyc-4.0.0.13	CARBOHYD	214	214	0.0129496	.	.
SP_A6NDU8_CE051_HUMAN	netOGlyc-4.0.0.13	CARBOHYD	222	222	0.0270051	.	.
SP_A6NDU8_CE051_HUMAN	netOGlyc-4.0.0.13	CARBOHYD	266	266	0.0491984	.	.
SP_A6NDU8_CE051_HUMAN	netOGlyc-4.0.0.13	CARBOHYD	279	279	0.215907	.	.
SP_A6NDU8_CE051_HUMAN	netOGlyc-4.0.0.13	CARBOHYD	280	280	0.10612	.	.
SP_A6NHR9_SMHD1_HUMAN	netOGlyc-4.0.0.13	CARBOHYD	13	13	0.882333	.	.	#POSITIVE
SP_A6NHR9_SMHD1_HUMAN	netOGlyc-4.0.0.13	CARBOHYD	216	216	0.645669	.	.	#POSITIVE
SP_A6NHR9_SMHD1_HUMAN	netOGlyc-4.0.0.13	CARBOHYD	293	293	0.748754	.	.	#POSITIVE
SP_A6NHR9_SMHD1_HUMAN	netOGlyc-4.0.0.13	CARBOHYD	447	447	0.516033	.	.	#POSITIVE
SP_A6NHR9_SMHD1_HUMAN	netOGlyc-4.0.0.13	CARBOHYD	1418	1418	0.698294	.	.	#POSITIVE
SP_A6NHR9_SMHD1_HUMAN	netOGlyc-4.0.0.13	CARBOHYD	1420	1420	0.654036	.	.	#POSITIVE
SP_A6NHR9_SMHD1_HUMAN	netOGlyc-4.0.0.13	CARBOHYD	1499	1499	0.718423	.	.	#POSITIVE
SP_A6NHR9_SMHD1_HUMAN	netOGlyc-4.0.0.13	CARBOHYD	1503	1503	0.660097	.	.	#POSITIVE
SP_A6NHR9_SMHD1_HUMAN	netOGlyc-4.0.0.13	CARBOHYD	1580	1580	0.622463	.	.	#POSITIVE
SP_A6NHR9_SMHD1_HUMAN	netOGlyc-4.0.0.13	CARBOHYD	1634	1634	0.556869	.	.	#POSITIVE
SP_A6NHR9_SMHD1_HUMAN	netOGlyc-4.0.0.13	CARBOHYD	1790	1790	0.809523	.	.	#POSITIVE
SP_A6NHR9_SMHD1_HUMAN	netOGlyc-4.0.0.13	CARBOHYD	1974	1974	0.79717	.	.	#POSITIVE
SP_A6NHR9_SMHD1_HUMAN	netOGlyc-4.0.0.13	CARBOHYD	1979	1979	0.882657	.	.	#POSITIVE
SP_A6NHR9_SMHD1_HUMAN	netOGlyc-4.0.0.13	CARBOHYD	1980	1980	0.766644	.	.	#POSITIVE
SP_A6NHR9_SMHD1_HUMAN	netOGlyc-4.0.0.13	CARBOHYD	1994	1994	0.657222	.	.	#POSITIVE
SP_A6NHR9_SMHD1_HUMAN	netOGlyc-4.0.0.13	CARBOHYD	16	16	0.262279	.	.
SP_A6NHR9_SMHD1_HUMAN	netOGlyc-4.0.0.13	CARBOHYD	27	27	0.282293	.	.
SP_A6NHR9_SMHD1_HUMAN	netOGlyc-4.0.0.13	CARBOHYD	38	38	0.298089	.	.
SP_A6NHR9_SMHD1_HUMAN	netOGlyc-4.0.0.13	CARBOHYD	51	51	0.236969	.	.
SP_A6NHR9_SMHD1_HUMAN	netOGlyc-4.0.0.13	CARBOHYD	63	63	0.136997	.	.
SP_A6NHR9_SMHD1_HUMAN	netOGlyc-4.0.0.13	CARBOHYD	67	67	0.140484	.	.
SP_A6NHR9_SMHD1_HUMAN	netOGlyc-4.0.0.13	CARBOHYD	75	75	0.185815	.	.
SP_A6NHR9_SMHD1_HUMAN	netOGlyc-4.0.0.13	CARBOHYD	76	76	0.388229	.	.
SP_A6NHR9_SMHD1_HUMAN	netOGlyc-4.0.0.13	CARBOHYD	77	77	0.276921	.	.
SP_A6NHR9_SMHD1_HUMAN	netOGlyc-4.0.0.13	CARBOHYD	78	78	0.128203	.	.
SP_A6NHR9_SMHD1_HUMAN	netOGlyc-4.0.0.13	CARBOHYD	83	83	0.0890127	.	.
SP_A6NHR9_SMHD1_HUMAN	netOGlyc-4.0.0.13	CARBOHYD	90	90	0.0202116	.	.
SP_A6NHR9_SMHD1_HUMAN	netOGlyc-4.0.0.13	CARBOHYD	96	96	0.0194943	.	.
SP_A6NHR9_SMHD1_HUMAN	netOGlyc-4.0.0.13	CARBOHYD	102	102	0.139413	.	.
SP_A6NHR9_SMHD1_HUMAN	netOGlyc-4.0.0.13	CARBOHYD	109	109	0.05628	.	.
SP_A6NHR9_SMHD1_HUMAN	netOGlyc-4.0.0.13	CARBOHYD	111	111	0.0977027	.	.
SP_A6NHR9_SMHD1_HUMAN	netOGlyc-4.0.0.13	CARBOHYD	123	123	0.116179	.	.
SP_A6NHR9_SMHD1_HUMAN	netOGlyc-4.0.0.13	CARBOHYD	127	127	0.100937	.	.
SP_A6NHR9_SMHD1_HUMAN	netOGlyc-4.0.0.13	CARBOHYD	135	135	0.0439591	.	.
SP_A6NHR9_SMHD1_HUMAN	netOGlyc-4.0.0.13	CARBOHYD	152	152	0.104237	.	.
SP_A6NHR9_SMHD1_HUMAN	netOGlyc-4.0.0.13	CARBOHYD	154	154	0.0517284	.	.
SP_A6NHR9_SMHD1_HUMAN	netOGlyc-4.0.0.13	CARBOHYD	156	156	0.0893309	.	.
SP_A6NHR9_SMHD1_HUMAN	netOGlyc-4.0.0.13	CARBOHYD	157	157	0.0985631	.	.
SP_A6NHR9_SMHD1_HUMAN	netOGlyc-4.0.0.13	CARBOHYD	174	174	0.0510116	.	.
SP_A6NHR9_SMHD1_HUMAN	netOGlyc-4.0.0.13	CARBOHYD	190	190	0.0476114	.	.
SP_A6NHR9_SMHD1_HUMAN	netOGlyc-4.0.0.13	CARBOHYD	191	191	0.160673	.	.
SP_A6NHR9_SMHD1_HUMAN	netOGlyc-4.0.0.13	CARBOHYD	203	203	0.118581	.	.
SP_A6NHR9_SMHD1_HUMAN	netOGlyc-4.0.0.13	CARBOHYD	206	206	0.36896	.	.
SP_A6NHR9_SMHD1_HUMAN	netOGlyc-4.0.0.13	CARBOHYD	213	213	0.464854	.	.
SP_A6NHR9_SMHD1_HUMAN	netOGlyc-4.0.0.13	CARBOHYD	227	227	0.351267	.	.
SP_A6NHR9_SMHD1_HUMAN	netOGlyc-4.0.0.13	CARBOHYD	230	230	0.19846	.	.
SP_A6NHR9_SMHD1_HUMAN	netOGlyc-4.0.0.13	CARBOHYD	233	233	0.0964358	.	.
SP_A6NHR9_SMHD1_HUMAN	netOGlyc-4.0.0.13	CARBOHYD	249	249	0.0726427	.	.
SP_A6NHR9_SMHD1_HUMAN	netOGlyc-4.0.0.13	CARBOHYD	254	254	0.0579878	.	.
SP_A6NHR9_SMHD1_HUMAN	netOGlyc-4.0.0.13	CARBOHYD	259	259	0.0539392	.	.
SP_A6NHR9_SMHD1_HUMAN	netOGlyc-4.0.0.13	CARBOHYD	268	268	0.129357	.	.
SP_A6NHR9_SMHD1_HUMAN	netOGlyc-4.0.0.13	CARBOHYD	284	284	0.191675	.	.
SP_A6NHR9_SMHD1_HUMAN	netOGlyc-4.0.0.13	CARBOHYD	295	295	0.464436	.	.
SP_A6NHR9_SMHD1_HUMAN	netOGlyc-4.0.0.13	CARBOHYD	299	299	0.435393	.	.
SP_A6NHR9_SMHD1_HUMAN	netOGlyc-4.0.0.13	CARBOHYD	318	318	0.0697791	.	.
SP_A6NHR9_SMHD1_HUMAN	netOGlyc-4.0.0.13	CARBOHYD	320	320	0.0879862	.	.
SP_A6NHR9_SMHD1_HUMAN	netOGlyc-4.0.0.13	CARBOHYD	325	325	0.0946045	.	.
SP_A6NHR9_SMHD1_HUMAN	netOGlyc-4.0.0.13	CARBOHYD	343	343	0.0322544	.	.
SP_A6NHR9_SMHD1_HUMAN	netOGlyc-4.0.0.13	CARBOHYD	364	364	0.134021	.	.
SP_A6NHR9_SMHD1_HUMAN	netOGlyc-4.0.0.13	CARBOHYD	365	365	0.21424	.	.
SP_A6NHR9_SMHD1_HUMAN	netOGlyc-4.0.0.13	CARBOHYD	379	379	0.0294481	.	.
SP_A6NHR9_SMHD1_HUMAN	netOGlyc-4.0.0.13	CARBOHYD	401	401	0.0996687	.	.
SP_A6NHR9_SMHD1_HUMAN	netOGlyc-4.0.0.13	CARBOHYD	406	406	0.230201	.	.
SP_A6NHR9_SMHD1_HUMAN	netOGlyc-4.0.0.13	CARBOHYD	410	410	0.0525762	.	.
SP_A6NHR9_SMHD1_HUMAN	netOGlyc-4.0.0.13	CARBOHYD	438	438	0.107474	.	.
SP_A6NHR9_SMHD1_HUMAN	netOGlyc-4.0.0.13	CARBOHYD	484	484	0.0582665	.	.
SP_A6NHR9_SMHD1_HUMAN	netOGlyc-4.0.0.13	CARBOHYD	485	485	0.304154	.	.
SP_A6NHR9_SMHD1_HUMAN	netOGlyc-4.0.0.13	CARBOHYD	493	493	0.200728	.	.
SP_A6NHR9_SMHD1_HUMAN	netOGlyc-4.0.0.13	CARBOHYD	510	510	0.0607107	.	.
SP_A6NHR9_SMHD1_HUMAN	netOGlyc-4.0.0.13	CARBOHYD	515	515	0.0171191	.	.
SP_A6NHR9_SMHD1_HUMAN	netOGlyc-4.0.0.13	CARBOHYD	522	522	0.300615	.	.
SP_A6NHR9_SMHD1_HUMAN	netOGlyc-4.0.0.13	CARBOHYD	523	523	0.0915238	.	.
SP_A6NHR9_SMHD1_HUMAN	netOGlyc-4.0.0.13	CARBOHYD	527	527	0.208548	.	.
SP_A6NHR9_SMHD1_HUMAN	netOGlyc-4.0.0.13	CARBOHYD	540	540	0.360496	.	.
SP_A6NHR9_SMHD1_HUMAN	netOGlyc-4.0.0.13	CARBOHYD	543	543	0.372901	.	.
SP_A6NHR9_SMHD1_HUMAN	netOGlyc-4.0.0.13	CARBOHYD	577	577	0.193493	.	.
SP_A6NHR9_SMHD1_HUMAN	netOGlyc-4.0.0.13	CARBOHYD	584	584	0.20836	.	.
SP_A6NHR9_SMHD1_HUMAN	netOGlyc-4.0.0.13	CARBOHYD	590	590	0.422379	.	.
SP_A6NHR9_SMHD1_HUMAN	netOGlyc-4.0.0.13	CARBOHYD	598	598	0.205249	.	.
SP_A6NHR9_SMHD1_HUMAN	netOGlyc-4.0.0.13	CARBOHYD	617	617	0.0382581	.	.
SP_A6NHR9_SMHD1_HUMAN	netOGlyc-4.0.0.13	CARBOHYD	620	620	0.0277409	.	.
SP_A6NHR9_SMHD1_HUMAN	netOGlyc-4.0.0.13	CARBOHYD	627	627	0.0382684	.	.
SP_A6NHR9_SMHD1_HUMAN	netOGlyc-4.0.0.13	CARBOHYD	644	644	0.0218625	.	.
SP_A6NHR9_SMHD1_HUMAN	netOGlyc-4.0.0.13	CARBOHYD	663	663	0.159437	.	.
SP_A6NHR9_SMHD1_HUMAN	netOGlyc-4.0.0.13	CARBOHYD	672	672	0.472954	.	.
SP_A6NHR9_SMHD1_HUMAN	netOGlyc-4.0.0.13	CARBOHYD	694	694	0.11445	.	.
SP_A6NHR9_SMHD1_HUMAN	netOGlyc-4.0.0.13	CARBOHYD	696	696	0.226547	.	.
SP_A6NHR9_SMHD1_HUMAN	netOGlyc-4.0.0.13	CARBOHYD	713	713	0.196467	.	.
SP_A6NHR9_SMHD1_HUMAN	netOGlyc-4.0.0.13	CARBOHYD	736	736	0.114621	.	.
SP_A6NHR9_SMHD1_HUMAN	netOGlyc-4.0.0.13	CARBOHYD	737	737	0.306142	.	.
SP_A6NHR9_SMHD1_HUMAN	netOGlyc-4.0.0.13	CARBOHYD	741	741	0.089753	.	.
SP_A6NHR9_SMHD1_HUMAN	netOGlyc-4.0.0.13	CARBOHYD	754	754	0.0234448	.	.
SP_A6NHR9_SMHD1_HUMAN	netOGlyc-4.0.0.13	CARBOHYD	755	755	0.0550834	.	.
SP_A6NHR9_SMHD1_HUMAN	netOGlyc-4.0.0.13	CARBOHYD	756	756	0.0419433	.	.
SP_A6NHR9_SMHD1_HUMAN	netOGlyc-4.0.0.13	CARBOHYD	763	763	0.0429771	.	.
SP_A6NHR9_SMHD1_HUMAN	netOGlyc-4.0.0.13	CARBOHYD	766	766	0.0892979	.	.
SP_A6NHR9_SMHD1_HUMAN	netOGlyc-4.0.0.13	CARBOHYD	789	789	0.0116804	.	.
SP_A6NHR9_SMHD1_HUMAN	netOGlyc-4.0.0.13	CARBOHYD	799	799	0.154728	.	.
SP_A6NHR9_SMHD1_HUMAN	netOGlyc-4.0.0.13	CARBOHYD	803	803	0.205618	.	.
SP_A6NHR9_SMHD1_HUMAN	netOGlyc-4.0.0.13	CARBOHYD	811	811	0.431857	.	.
SP_A6NHR9_SMHD1_HUMAN	netOGlyc-4.0.0.13	CARBOHYD	817	817	0.143494	.	.
SP_A6NHR9_SMHD1_HUMAN	netOGlyc-4.0.0.13	CARBOHYD	827	827	0.075661	.	.
SP_A6NHR9_SMHD1_HUMAN	netOGlyc-4.0.0.13	CARBOHYD	854	854	0.146506	.	.
SP_A6NHR9_SMHD1_HUMAN	netOGlyc-4.0.0.13	CARBOHYD	855	855	0.175902	.	.
SP_A6NHR9_SMHD1_HUMAN	netOGlyc-4.0.0.13	CARBOHYD	859	859	0.197527	.	.
SP_A6NHR9_SMHD1_HUMAN	netOGlyc-4.0.0.13	CARBOHYD	868	868	0.0754942	.	.
SP_A6NHR9_SMHD1_HUMAN	netOGlyc-4.0.0.13	CARBOHYD	871	871	0.052433	.	.
SP_A6NHR9_SMHD1_HUMAN	netOGlyc-4.0.0.13	CARBOHYD	878	878	0.0465863	.	.
SP_A6NHR9_SMHD1_HUMAN	netOGlyc-4.0.0.13	CARBOHYD	889	889	0.279408	.	.
SP_A6NHR9_SMHD1_HUMAN	netOGlyc-4.0.0.13	CARBOHYD	896	896	0.240349	.	.
SP_A6NHR9_SMHD1_HUMAN	netOGlyc-4.0.0.13	CARBOHYD	907	907	0.132682	.	.
SP_A6NHR9_SMHD1_HUMAN	netOGlyc-4.0.0.13	CARBOHYD	915	915	0.0626497	.	.
SP_A6NHR9_SMHD1_HUMAN	netOGlyc-4.0.0.13	CARBOHYD	936	936	0.0712409	.	.
SP_A6NHR9_SMHD1_HUMAN	netOGlyc-4.0.0.13	CARBOHYD	945	945	0.0419187	.	.
SP_A6NHR9_SMHD1_HUMAN	netOGlyc-4.0.0.13	CARBOHYD	957	957	0.0651226	.	.
SP_A6NHR9_SMHD1_HUMAN	netOGlyc-4.0.0.13	CARBOHYD	961	961	0.0658142	.	.
SP_A6NHR9_SMHD1_HUMAN	netOGlyc-4.0.0.13	CARBOHYD	973	973	0.223817	.	.
SP_A6NHR9_SMHD1_HUMAN	netOGlyc-4.0.0.13	CARBOHYD	986	986	0.0771368	.	.
SP_A6NHR9_SMHD1_HUMAN	netOGlyc-4.0.0.13	CARBOHYD	987	987	0.0800864	.	.
SP_A6NHR9_SMHD1_HUMAN	netOGlyc-4.0.0.13	CARBOHYD	988	988	0.125202	.	.
SP_A6NHR9_SMHD1_HUMAN	netOGlyc-4.0.0.13	CARBOHYD	990	990	0.0364294	.	.
SP_A6NHR9_SMHD1_HUMAN	netOGlyc-4.0.0.13	CARBOHYD	991	991	0.177003	.	.
SP_A6NHR9_SMHD1_HUMAN	netOGlyc-4.0.0.13	CARBOHYD	994	994	0.0841194	.	.
SP_A6NHR9_SMHD1_HUMAN	netOGlyc-4.0.0.13	CARBOHYD	996	996	0.0600268	.	.
SP_A6NHR9_SMHD1_HUMAN	netOGlyc-4.0.0.13	CARBOHYD	1008	1008	0.0570449	.	.
SP_A6NHR9_SMHD1_HUMAN	netOGlyc-4.0.0.13	CARBOHYD	1017	1017	0.0995644	.	.
SP_A6NHR9_SMHD1_HUMAN	netOGlyc-4.0.0.13	CARBOHYD	1027	1027	0.0145414	.	.
SP_A6NHR9_SMHD1_HUMAN	netOGlyc-4.0.0.13	CARBOHYD	1033	1033	0.238713	.	.
SP_A6NHR9_SMHD1_HUMAN	netOGlyc-4.0.0.13	CARBOHYD	1034	1034	0.0413295	.	.
SP_A6NHR9_SMHD1_HUMAN	netOGlyc-4.0.0.13	CARBOHYD	1043	1043	0.0620097	.	.
SP_A6NHR9_SMHD1_HUMAN	netOGlyc-4.0.0.13	CARBOHYD	1084	1084	0.102642	.	.
SP_A6NHR9_SMHD1_HUMAN	netOGlyc-4.0.0.13	CARBOHYD	1085	1085	0.357644	.	.
SP_A6NHR9_SMHD1_HUMAN	netOGlyc-4.0.0.13	CARBOHYD	1096	1096	0.326841	.	.
SP_A6NHR9_SMHD1_HUMAN	netOGlyc-4.0.0.13	CARBOHYD	1116	1116	0.142292	.	.
SP_A6NHR9_SMHD1_HUMAN	netOGlyc-4.0.0.13	CARBOHYD	1117	1117	0.370254	.	.
SP_A6NHR9_SMHD1_HUMAN	netOGlyc-4.0.0.13	CARBOHYD	1127	1127	0.0244127	.	.
SP_A6NHR9_SMHD1_HUMAN	netOGlyc-4.0.0.13	CARBOHYD	1134	1134	0.0306317	.	.
SP_A6NHR9_SMHD1_HUMAN	netOGlyc-4.0.0.13	CARBOHYD	1137	1137	0.0355718	.	.
SP_A6NHR9_SMHD1_HUMAN	netOGlyc-4.0.0.13	CARBOHYD	1140	1140	0.082207	.	.
SP_A6NHR9_SMHD1_HUMAN	netOGlyc-4.0.0.13	CARBOHYD	1160	1160	0.0292742	.	.
SP_A6NHR9_SMHD1_HUMAN	netOGlyc-4.0.0.13	CARBOHYD	1176	1176	0.0223686	.	.
SP_A6NHR9_SMHD1_HUMAN	netOGlyc-4.0.0.13	CARBOHYD	1187	1187	0.45728	.	.
SP_A6NHR9_SMHD1_HUMAN	netOGlyc-4.0.0.13	CARBOHYD	1189	1189	0.0995716	.	.
SP_A6NHR9_SMHD1_HUMAN	netOGlyc-4.0.0.13	CARBOHYD	1190	1190	0.371019	.	.
SP_A6NHR9_SMHD1_HUMAN	netOGlyc-4.0.0.13	CARBOHYD	1192	1192	0.0742162	.	.
SP_A6NHR9_SMHD1_HUMAN	netOGlyc-4.0.0.13	CARBOHYD	1193	1193	0.314886	.	.
SP_A6NHR9_SMHD1_HUMAN	netOGlyc-4.0.0.13	CARBOHYD	1195	1195	0.240622	.	.
SP_A6NHR9_SMHD1_HUMAN	netOGlyc-4.0.0.13	CARBOHYD	1203	1203	0.0907821	.	.
SP_A6NHR9_SMHD1_HUMAN	netOGlyc-4.0.0.13	CARBOHYD	1204	1204	0.148114	.	.
SP_A6NHR9_SMHD1_HUMAN	netOGlyc-4.0.0.13	CARBOHYD	1208	1208	0.0740513	.	.
SP_A6NHR9_SMHD1_HUMAN	netOGlyc-4.0.0.13	CARBOHYD	1209	1209	0.0341661	.	.
SP_A6NHR9_SMHD1_HUMAN	netOGlyc-4.0.0.13	CARBOHYD	1214	1214	0.0848874	.	.
SP_A6NHR9_SMHD1_HUMAN	netOGlyc-4.0.0.13	CARBOHYD	1216	1216	0.110296	.	.
SP_A6NHR9_SMHD1_HUMAN	netOGlyc-4.0.0.13	CARBOHYD	1218	1218	0.053078	.	.
SP_A6NHR9_SMHD1_HUMAN	netOGlyc-4.0.0.13	CARBOHYD	1237	1237	0.0523486	.	.
SP_A6NHR9_SMHD1_HUMAN	netOGlyc-4.0.0.13	CARBOHYD	1242	1242	0.0127693	.	.
SP_A6NHR9_SMHD1_HUMAN	netOGlyc-4.0.0.13	CARBOHYD	1251	1251	0.100531	.	.
SP_A6NHR9_SMHD1_HUMAN	netOGlyc-4.0.0.13	CARBOHYD	1268	1268	0.0562103	.	.
SP_A6NHR9_SMHD1_HUMAN	netOGlyc-4.0.0.13	CARBOHYD	1301	1301	0.46341	.	.
SP_A6NHR9_SMHD1_HUMAN	netOGlyc-4.0.0.13	CARBOHYD	1303	1303	0.364749	.	.
SP_A6NHR9_SMHD1_HUMAN	netOGlyc-4.0.0.13	CARBOHYD	1306	1306	0.247871	.	.
SP_A6NHR9_SMHD1_HUMAN	netOGlyc-4.0.0.13	CARBOHYD	1313	1313	0.483561	.	.
SP_A6NHR9_SMHD1_HUMAN	netOGlyc-4.0.0.13	CARBOHYD	1319	1319	0.299555	.	.
SP_A6NHR9_SMHD1_HUMAN	netOGlyc-4.0.0.13	CARBOHYD	1331	1331	0.0198284	.	.
SP_A6NHR9_SMHD1_HUMAN	netOGlyc-4.0.0.13	CARBOHYD	1340	1340	0.0227633	.	.
SP_A6NHR9_SMHD1_HUMAN	netOGlyc-4.0.0.13	CARBOHYD	1350	1350	0.00902943	.	.
SP_A6NHR9_SMHD1_HUMAN	netOGlyc-4.0.0.13	CARBOHYD	1380	1380	0.0398126	.	.
SP_A6NHR9_SMHD1_HUMAN	netOGlyc-4.0.0.13	CARBOHYD	1388	1388	0.011661	.	.
SP_A6NHR9_SMHD1_HUMAN	netOGlyc-4.0.0.13	CARBOHYD	1393	1393	0.0573651	.	.
SP_A6NHR9_SMHD1_HUMAN	netOGlyc-4.0.0.13	CARBOHYD	1396	1396	0.0372089	.	.
SP_A6NHR9_SMHD1_HUMAN	netOGlyc-4.0.0.13	CARBOHYD	1400	1400	0.0214394	.	.
SP_A6NHR9_SMHD1_HUMAN	netOGlyc-4.0.0.13	CARBOHYD	1411	1411	0.157904	.	.
SP_A6NHR9_SMHD1_HUMAN	netOGlyc-4.0.0.13	CARBOHYD	1419	1419	0.317005	.	.
SP_A6NHR9_SMHD1_HUMAN	netOGlyc-4.0.0.13	CARBOHYD	1430	1430	0.403443	.	.
SP_A6NHR9_SMHD1_HUMAN	netOGlyc-4.0.0.13	CARBOHYD	1432	1432	0.41838	.	.
SP_A6NHR9_SMHD1_HUMAN	netOGlyc-4.0.0.13	CARBOHYD	1459	1459	0.00731894	.	.
SP_A6NHR9_SMHD1_HUMAN	netOGlyc-4.0.0.13	CARBOHYD	1471	1471	0.00673771	.	.
SP_A6NHR9_SMHD1_HUMAN	netOGlyc-4.0.0.13	CARBOHYD	1476	1476	0.0235917	.	.
SP_A6NHR9_SMHD1_HUMAN	netOGlyc-4.0.0.13	CARBOHYD	1507	1507	0.337031	.	.
SP_A6NHR9_SMHD1_HUMAN	netOGlyc-4.0.0.13	CARBOHYD	1510	1510	0.382274	.	.
SP_A6NHR9_SMHD1_HUMAN	netOGlyc-4.0.0.13	CARBOHYD	1512	1512	0.139277	.	.
SP_A6NHR9_SMHD1_HUMAN	netOGlyc-4.0.0.13	CARBOHYD	1520	1520	0.170051	.	.
SP_A6NHR9_SMHD1_HUMAN	netOGlyc-4.0.0.13	CARBOHYD	1522	1522	0.129489	.	.
SP_A6NHR9_SMHD1_HUMAN	netOGlyc-4.0.0.13	CARBOHYD	1529	1529	0.0305354	.	.
SP_A6NHR9_SMHD1_HUMAN	netOGlyc-4.0.0.13	CARBOHYD	1536	1536	0.367441	.	.
SP_A6NHR9_SMHD1_HUMAN	netOGlyc-4.0.0.13	CARBOHYD	1540	1540	0.316068	.	.
SP_A6NHR9_SMHD1_HUMAN	netOGlyc-4.0.0.13	CARBOHYD	1544	1544	0.148025	.	.
SP_A6NHR9_SMHD1_HUMAN	netOGlyc-4.0.0.13	CARBOHYD	1549	1549	0.181519	.	.
SP_A6NHR9_SMHD1_HUMAN	netOGlyc-4.0.0.13	CARBOHYD	1551	1551	0.0819331	.	.
SP_A6NHR9_SMHD1_HUMAN	netOGlyc-4.0.0.13	CARBOHYD	1560	1560	0.391009	.	.
SP_A6NHR9_SMHD1_HUMAN	netOGlyc-4.0.0.13	CARBOHYD	1569	1569	0.343618	.	.
SP_A6NHR9_SMHD1_HUMAN	netOGlyc-4.0.0.13	CARBOHYD	1574	1574	0.34379	.	.
SP_A6NHR9_SMHD1_HUMAN	netOGlyc-4.0.0.13	CARBOHYD	1581	1581	0.135544	.	.
SP_A6NHR9_SMHD1_HUMAN	netOGlyc-4.0.0.13	CARBOHYD	1586	1586	0.372756	.	.
SP_A6NHR9_SMHD1_HUMAN	netOGlyc-4.0.0.13	CARBOHYD	1587	1587	0.296379	.	.
SP_A6NHR9_SMHD1_HUMAN	netOGlyc-4.0.0.13	CARBOHYD	1601	1601	0.333791	.	.
SP_A6NHR9_SMHD1_HUMAN	netOGlyc-4.0.0.13	CARBOHYD	1603	1603	0.294843	.	.
SP_A6NHR9_SMHD1_HUMAN	netOGlyc-4.0.0.13	CARBOHYD	1627	1627	0.207123	.	.
SP_A6NHR9_SMHD1_HUMAN	netOGlyc-4.0.0.13	CARBOHYD	1636	1636	0.34139	.	.
SP_A6NHR9_SMHD1_HUMAN	netOGlyc-4.0.0.13	CARBOHYD	1642	1642	0.125842	.	.
SP_A6NHR9_SMHD1_HUMAN	netOGlyc-4.0.0.13	CARBOHYD	1647	1647	0.158519	.	.
SP_A6NHR9_SMHD1_HUMAN	netOGlyc-4.0.0.13	CARBOHYD	1681	1681	0.397839	.	.
SP_A6NHR9_SMHD1_HUMAN	netOGlyc-4.0.0.13	CARBOHYD	1682	1682	0.483583	.	.
SP_A6NHR9_SMHD1_HUMAN	netOGlyc-4.0.0.13	CARBOHYD	1697	1697	0.358918	.	.
SP_A6NHR9_SMHD1_HUMAN	netOGlyc-4.0.0.13	CARBOHYD	1709	1709	0.446312	.	.
SP_A6NHR9_SMHD1_HUMAN	netOGlyc-4.0.0.13	CARBOHYD	1711	1711	0.217856	.	.
SP_A6NHR9_SMHD1_HUMAN	netOGlyc-4.0.0.13	CARBOHYD	1716	1716	0.105478	.	.
SP_A6NHR9_SMHD1_HUMAN	netOGlyc-4.0.0.13	CARBOHYD	1719	1719	0.0723681	.	.
SP_A6NHR9_SMHD1_HUMAN	netOGlyc-4.0.0.13	CARBOHYD	1742	1742	0.029932	.	.
SP_A6NHR9_SMHD1_HUMAN	netOGlyc-4.0.0.13	CARBOHYD	1747	1747	0.0354137	.	.
SP_A6NHR9_SMHD1_HUMAN	netOGlyc-4.0.0.13	CARBOHYD	1754	1754	0.0836745	.	.
SP_A6NHR9_SMHD1_HUMAN	netOGlyc-4.0.0.13	CARBOHYD	1756	1756	0.0375146	.	.
SP_A6NHR9_SMHD1_HUMAN	netOGlyc-4.0.0.13	CARBOHYD	1757	1757	0.0875928	.	.
SP_A6NHR9_SMHD1_HUMAN	netOGlyc-4.0.0.13	CARBOHYD	1767	1767	0.0397617	.	.
SP_A6NHR9_SMHD1_HUMAN	netOGlyc-4.0.0.13	CARBOHYD	1778	1778	0.143051	.	.
SP_A6NHR9_SMHD1_HUMAN	netOGlyc-4.0.0.13	CARBOHYD	1783	1783	0.328134	.	.
SP_A6NHR9_SMHD1_HUMAN	netOGlyc-4.0.0.13	CARBOHYD	1815	1815	0.0928705	.	.
SP_A6NHR9_SMHD1_HUMAN	netOGlyc-4.0.0.13	CARBOHYD	1825	1825	0.067488	.	.
SP_A6NHR9_SMHD1_HUMAN	netOGlyc-4.0.0.13	CARBOHYD	1834	1834	0.0060916	.	.
SP_A6NHR9_SMHD1_HUMAN	netOGlyc-4.0.0.13	CARBOHYD	1854	1854	0.184214	.	.
SP_A6NHR9_SMHD1_HUMAN	netOGlyc-4.0.0.13	CARBOHYD	1858	1858	0.171949	.	.
SP_A6NHR9_SMHD1_HUMAN	netOGlyc-4.0.0.13	CARBOHYD	1861	1861	0.0842139	.	.
SP_A6NHR9_SMHD1_HUMAN	netOGlyc-4.0.0.13	CARBOHYD	1869	1869	0.259483	.	.
SP_A6NHR9_SMHD1_HUMAN	netOGlyc-4.0.0.13	CARBOHYD	1914	1914	0.415567	.	.
SP_A6NHR9_SMHD1_HUMAN	netOGlyc-4.0.0.13	CARBOHYD	1921	1921	0.123754	.	.
SP_A6NHR9_SMHD1_HUMAN	netOGlyc-4.0.0.13	CARBOHYD	1928	1928	0.214267	.	.
SP_A6NHR9_SMHD1_HUMAN	netOGlyc-4.0.0.13	CARBOHYD	1935	1935	0.423244	.	.
SP_A6NHR9_SMHD1_HUMAN	netOGlyc-4.0.0.13	CARBOHYD	1962	1962	0.462911	.	.
SP_A6NHR9_SMHD1_HUMAN	netOGlyc-4.0.0.13	CARBOHYD	1970	1970	0.311992	.	.
SP_A6NHR9_SMHD1_HUMAN	netOGlyc-4.0.0.13	CARBOHYD	2001	2001	0.172537	.	.
SP_A6NHR9_SMHD1_HUMAN	netOGlyc-4.0.0.13	CARBOHYD	2003	2003	0.128512	.	.
SP_A6NIH7_U119B_HUMAN	netOGlyc-4.0.0.13	CARBOHYD	2	2	0.642448	.	.	#POSITIVE
SP_A6NIH7_U119B_HUMAN	netOGlyc-4.0.0.13	CARBOHYD	4	4	0.632998	.	.	#POSITIVE
SP_A6NIH7_U119B_HUMAN	netOGlyc-4.0.0.13	CARBOHYD	13	13	0.922861	.	.	#POSITIVE
SP_A6NIH7_U119B_HUMAN	netOGlyc-4.0.0.13	CARBOHYD	77	77	0.560836	.	.	#POSITIVE
SP_A6NIH7_U119B_HUMAN	netOGlyc-4.0.0.13	CARBOHYD	58	58	0.474366	.	.
SP_A6NIH7_U119B_HUMAN	netOGlyc-4.0.0.13	CARBOHYD	67	67	0.124025	.	.
SP_A6NIH7_U119B_HUMAN	netOGlyc-4.0.0.13	CARBOHYD	80	80	0.367371	.	.
SP_A6NIH7_U119B_HUMAN	netOGlyc-4.0.0.13	CARBOHYD	93	93	0.0720674	.	.
SP_A6NIH7_U119B_HUMAN	netOGlyc-4.0.0.13	CARBOHYD	97	97	0.0187201	.	.
SP_A6NIH7_U119B_HUMAN	netOGlyc-4.0.0.13	CARBOHYD	106	106	0.0112319	.	.
SP_A6NIH7_U119B_HUMAN	netOGlyc-4.0.0.13	CARBOHYD	108	108	0.0535827	.	.
SP_A6NIH7_U119B_HUMAN	netOGlyc-4.0.0.13	CARBOHYD	119	119	0.210492	.	.
SP_A6NIH7_U119B_HUMAN	netOGlyc-4.0.0.13	CARBOHYD	135	135	0.331398	.	.
SP_A6NIH7_U119B_HUMAN	netOGlyc-4.0.0.13	CARBOHYD	145	145	0.207698	.	.
SP_A6NIH7_U119B_HUMAN	netOGlyc-4.0.0.13	CARBOHYD	153	153	0.212822	.	.
SP_A6NIH7_U119B_HUMAN	netOGlyc-4.0.0.13	CARBOHYD	157	157	0.268027	.	.
SP_A6NIH7_U119B_HUMAN	netOGlyc-4.0.0.13	CARBOHYD	161	161	0.11291	.	.
SP_A6NIH7_U119B_HUMAN	netOGlyc-4.0.0.13	CARBOHYD	168	168	0.133771	.	.
SP_A6NIH7_U119B_HUMAN	netOGlyc-4.0.0.13	CARBOHYD	196	196	0.0544886	.	.
SP_A6NIH7_U119B_HUMAN	netOGlyc-4.0.0.13	CARBOHYD	197	197	0.0527786	.	.
SP_A6NIH7_U119B_HUMAN	netOGlyc-4.0.0.13	CARBOHYD	200	200	0.01325	.	.
SP_A6NIH7_U119B_HUMAN	netOGlyc-4.0.0.13	CARBOHYD	211	211	0.0749802	.	.
SP_A6NIH7_U119B_HUMAN	netOGlyc-4.0.0.13	CARBOHYD	225	225	0.0508104	.	.
SP_A6NIH7_U119B_HUMAN	netOGlyc-4.0.0.13	CARBOHYD	227	227	0.0173492	.	.
SP_A6NIH7_U119B_HUMAN	netOGlyc-4.0.0.13	CARBOHYD	229	229	0.0203096	.	.
SP_A8CG34_P121C_HUMAN	netOGlyc-4.0.0.13	CARBOHYD	2	2	0.558501	.	.	#POSITIVE
SP_A8CG34_P121C_HUMAN	netOGlyc-4.0.0.13	CARBOHYD	76	76	0.758021	.	.	#POSITIVE
SP_A8CG34_P121C_HUMAN	netOGlyc-4.0.0.13	CARBOHYD	80	80	0.932509	.	.	#POSITIVE
SP_A8CG34_P121C_HUMAN	netOGlyc-4.0.0.13	CARBOHYD	81	81	0.974774	.	.	#POSITIVE
SP_A8CG34_P121C_HUMAN	netOGlyc-4.0.0.13	CARBOHYD	91	91	0.983127	.	.	#POSITIVE
SP_A8CG34_P121C_HUMAN	netOGlyc-4.0.0.13	CARBOHYD	95	95	0.993818	.	.	#POSITIVE
SP_A8CG34_P121C_HUMAN	netOGlyc-4.0.0.13	CARBOHYD	100	100	0.9691	.	.	#POSITIVE
SP_A8CG34_P121C_HUMAN	netOGlyc-4.0.0.13	CARBOHYD	101	101	0.96916	.	.	#POSITIVE
SP_A8CG34_P121C_HUMAN	netOGlyc-4.0.0.13	CARBOHYD	111	111	0.860107	.	.	#POSITIVE
SP_A8CG34_P121C_HUMAN	netOGlyc-4.0.0.13	CARBOHYD	126	126	0.740088	.	.	#POSITIVE
SP_A8CG34_P121C_HUMAN	netOGlyc-4.0.0.13	CARBOHYD	161	161	0.995629	.	.	#POSITIVE
SP_A8CG34_P121C_HUMAN	netOGlyc-4.0.0.13	CARBOHYD	162	162	0.994333	.	.	#POSITIVE
SP_A8CG34_P121C_HUMAN	netOGlyc-4.0.0.13	CARBOHYD	165	165	0.992679	.	.	#POSITIVE
SP_A8CG34_P121C_HUMAN	netOGlyc-4.0.0.13	CARBOHYD	168	168	0.940423	.	.	#POSITIVE
SP_A8CG34_P121C_HUMAN	netOGlyc-4.0.0.13	CARBOHYD	177	177	0.987007	.	.	#POSITIVE
SP_A8CG34_P121C_HUMAN	netOGlyc-4.0.0.13	CARBOHYD	180	180	0.886699	.	.	#POSITIVE
SP_A8CG34_P121C_HUMAN	netOGlyc-4.0.0.13	CARBOHYD	186	186	0.993135	.	.	#POSITIVE
SP_A8CG34_P121C_HUMAN	netOGlyc-4.0.0.13	CARBOHYD	190	190	0.98678	.	.	#POSITIVE
SP_A8CG34_P121C_HUMAN	netOGlyc-4.0.0.13	CARBOHYD	196	196	0.907615	.	.	#POSITIVE
SP_A8CG34_P121C_HUMAN	netOGlyc-4.0.0.13	CARBOHYD	204	204	0.946323	.	.	#POSITIVE
SP_A8CG34_P121C_HUMAN	netOGlyc-4.0.0.13	CARBOHYD	214	214	0.9188	.	.	#POSITIVE
SP_A8CG34_P121C_HUMAN	netOGlyc-4.0.0.13	CARBOHYD	217	217	0.927459	.	.	#POSITIVE
SP_A8CG34_P121C_HUMAN	netOGlyc-4.0.0.13	CARBOHYD	224	224	0.815212	.	.	#POSITIVE
SP_A8CG34_P121C_HUMAN	netOGlyc-4.0.0.13	CARBOHYD	237	237	0.738208	.	.	#POSITIVE
SP_A8CG34_P121C_HUMAN	netOGlyc-4.0.0.13	CARBOHYD	241	241	0.952169	.	.	#POSITIVE
SP_A8CG34_P121C_HUMAN	netOGlyc-4.0.0.13	CARBOHYD	246	246	0.923439	.	.	#POSITIVE
SP_A8CG34_P121C_HUMAN	netOGlyc-4.0.0.13	CARBOHYD	249	249	0.921374	.	.	#POSITIVE
SP_A8CG34_P121C_HUMAN	netOGlyc-4.0.0.13	CARBOHYD	260	260	0.944891	.	.	#POSITIVE
SP_A8CG34_P121C_HUMAN	netOGlyc-4.0.0.13	CARBOHYD	262	262	0.89713	.	.	#POSITIVE
SP_A8CG34_P121C_HUMAN	netOGlyc-4.0.0.13	CARBOHYD	270	270	0.841105	.	.	#POSITIVE
SP_A8CG34_P121C_HUMAN	netOGlyc-4.0.0.13	CARBOHYD	271	271	0.892249	.	.	#POSITIVE
SP_A8CG34_P121C_HUMAN	netOGlyc-4.0.0.13	CARBOHYD	272	272	0.929575	.	.	#POSITIVE
SP_A8CG34_P121C_HUMAN	netOGlyc-4.0.0.13	CARBOHYD	274	274	0.842549	.	.	#POSITIVE
SP_A8CG34_P121C_HUMAN	netOGlyc-4.0.0.13	CARBOHYD	275	275	0.937542	.	.	#POSITIVE
SP_A8CG34_P121C_HUMAN	netOGlyc-4.0.0.13	CARBOHYD	277	277	0.957057	.	.	#POSITIVE
SP_A8CG34_P121C_HUMAN	netOGlyc-4.0.0.13	CARBOHYD	278	278	0.972861	.	.	#POSITIVE
SP_A8CG34_P121C_HUMAN	netOGlyc-4.0.0.13	CARBOHYD	288	288	0.749694	.	.	#POSITIVE
SP_A8CG34_P121C_HUMAN	netOGlyc-4.0.0.13	CARBOHYD	291	291	0.852255	.	.	#POSITIVE
SP_A8CG34_P121C_HUMAN	netOGlyc-4.0.0.13	CARBOHYD	301	301	0.830154	.	.	#POSITIVE
SP_A8CG34_P121C_HUMAN	netOGlyc-4.0.0.13	CARBOHYD	322	322	0.941676	.	.	#POSITIVE
SP_A8CG34_P121C_HUMAN	netOGlyc-4.0.0.13	CARBOHYD	323	323	0.964602	.	.	#POSITIVE
SP_A8CG34_P121C_HUMAN	netOGlyc-4.0.0.13	CARBOHYD	325	325	0.947185	.	.	#POSITIVE
SP_A8CG34_P121C_HUMAN	netOGlyc-4.0.0.13	CARBOHYD	328	328	0.896498	.	.	#POSITIVE
SP_A8CG34_P121C_HUMAN	netOGlyc-4.0.0.13	CARBOHYD	336	336	0.871911	.	.	#POSITIVE
SP_A8CG34_P121C_HUMAN	netOGlyc-4.0.0.13	CARBOHYD	341	341	0.889782	.	.	#POSITIVE
SP_A8CG34_P121C_HUMAN	netOGlyc-4.0.0.13	CARBOHYD	348	348	0.754661	.	.	#POSITIVE
SP_A8CG34_P121C_HUMAN	netOGlyc-4.0.0.13	CARBOHYD	355	355	0.828574	.	.	#POSITIVE
SP_A8CG34_P121C_HUMAN	netOGlyc-4.0.0.13	CARBOHYD	357	357	0.888682	.	.	#POSITIVE
SP_A8CG34_P121C_HUMAN	netOGlyc-4.0.0.13	CARBOHYD	358	358	0.774119	.	.	#POSITIVE
SP_A8CG34_P121C_HUMAN	netOGlyc-4.0.0.13	CARBOHYD	366	366	0.948659	.	.	#POSITIVE
SP_A8CG34_P121C_HUMAN	netOGlyc-4.0.0.13	CARBOHYD	368	368	0.928121	.	.	#POSITIVE
SP_A8CG34_P121C_HUMAN	netOGlyc-4.0.0.13	CARBOHYD	369	369	0.969521	.	.	#POSITIVE
SP_A8CG34_P121C_HUMAN	netOGlyc-4.0.0.13	CARBOHYD	370	370	0.963796	.	.	#POSITIVE
SP_A8CG34_P121C_HUMAN	netOGlyc-4.0.0.13	CARBOHYD	372	372	0.947034	.	.	#POSITIVE
SP_A8CG34_P121C_HUMAN	netOGlyc-4.0.0.13	CARBOHYD	373	373	0.924854	.	.	#POSITIVE
SP_A8CG34_P121C_HUMAN	netOGlyc-4.0.0.13	CARBOHYD	375	375	0.746526	.	.	#POSITIVE
SP_A8CG34_P121C_HUMAN	netOGlyc-4.0.0.13	CARBOHYD	379	379	0.943505	.	.	#POSITIVE
SP_A8CG34_P121C_HUMAN	netOGlyc-4.0.0.13	CARBOHYD	380	380	0.887811	.	.	#POSITIVE
SP_A8CG34_P121C_HUMAN	netOGlyc-4.0.0.13	CARBOHYD	384	384	0.935348	.	.	#POSITIVE
SP_A8CG34_P121C_HUMAN	netOGlyc-4.0.0.13	CARBOHYD	385	385	0.934345	.	.	#POSITIVE
SP_A8CG34_P121C_HUMAN	netOGlyc-4.0.0.13	CARBOHYD	386	386	0.94974	.	.	#POSITIVE
SP_A8CG34_P121C_HUMAN	netOGlyc-4.0.0.13	CARBOHYD	391	391	0.913231	.	.	#POSITIVE
SP_A8CG34_P121C_HUMAN	netOGlyc-4.0.0.13	CARBOHYD	392	392	0.889973	.	.	#POSITIVE
SP_A8CG34_P121C_HUMAN	netOGlyc-4.0.0.13	CARBOHYD	393	393	0.910967	.	.	#POSITIVE
SP_A8CG34_P121C_HUMAN	netOGlyc-4.0.0.13	CARBOHYD	395	395	0.811125	.	.	#POSITIVE
SP_A8CG34_P121C_HUMAN	netOGlyc-4.0.0.13	CARBOHYD	396	396	0.95386	.	.	#POSITIVE
SP_A8CG34_P121C_HUMAN	netOGlyc-4.0.0.13	CARBOHYD	397	397	0.865565	.	.	#POSITIVE
SP_A8CG34_P121C_HUMAN	netOGlyc-4.0.0.13	CARBOHYD	401	401	0.893643	.	.	#POSITIVE
SP_A8CG34_P121C_HUMAN	netOGlyc-4.0.0.13	CARBOHYD	410	410	0.945682	.	.	#POSITIVE
SP_A8CG34_P121C_HUMAN	netOGlyc-4.0.0.13	CARBOHYD	411	411	0.906478	.	.	#POSITIVE
SP_A8CG34_P121C_HUMAN	netOGlyc-4.0.0.13	CARBOHYD	412	412	0.909392	.	.	#POSITIVE
SP_A8CG34_P121C_HUMAN	netOGlyc-4.0.0.13	CARBOHYD	415	415	0.920021	.	.	#POSITIVE
SP_A8CG34_P121C_HUMAN	netOGlyc-4.0.0.13	CARBOHYD	416	416	0.988989	.	.	#POSITIVE
SP_A8CG34_P121C_HUMAN	netOGlyc-4.0.0.13	CARBOHYD	419	419	0.944087	.	.	#POSITIVE
SP_A8CG34_P121C_HUMAN	netOGlyc-4.0.0.13	CARBOHYD	420	420	0.978246	.	.	#POSITIVE
SP_A8CG34_P121C_HUMAN	netOGlyc-4.0.0.13	CARBOHYD	422	422	0.95602	.	.	#POSITIVE
SP_A8CG34_P121C_HUMAN	netOGlyc-4.0.0.13	CARBOHYD	424	424	0.960541	.	.	#POSITIVE
SP_A8CG34_P121C_HUMAN	netOGlyc-4.0.0.13	CARBOHYD	441	441	0.916105	.	.	#POSITIVE
SP_A8CG34_P121C_HUMAN	netOGlyc-4.0.0.13	CARBOHYD	442	442	0.95103	.	.	#POSITIVE
SP_A8CG34_P121C_HUMAN	netOGlyc-4.0.0.13	CARBOHYD	443	443	0.965713	.	.	#POSITIVE
SP_A8CG34_P121C_HUMAN	netOGlyc-4.0.0.13	CARBOHYD	444	444	0.878288	.	.	#POSITIVE
SP_A8CG34_P121C_HUMAN	netOGlyc-4.0.0.13	CARBOHYD	445	445	0.877282	.	.	#POSITIVE
SP_A8CG34_P121C_HUMAN	netOGlyc-4.0.0.13	CARBOHYD	453	453	0.904144	.	.	#POSITIVE
SP_A8CG34_P121C_HUMAN	netOGlyc-4.0.0.13	CARBOHYD	461	461	0.96678	.	.	#POSITIVE
SP_A8CG34_P121C_HUMAN	netOGlyc-4.0.0.13	CARBOHYD	462	462	0.812462	.	.	#POSITIVE
SP_A8CG34_P121C_HUMAN	netOGlyc-4.0.0.13	CARBOHYD	469	469	0.983503	.	.	#POSITIVE
SP_A8CG34_P121C_HUMAN	netOGlyc-4.0.0.13	CARBOHYD	471	471	0.979692	.	.	#POSITIVE
SP_A8CG34_P121C_HUMAN	netOGlyc-4.0.0.13	CARBOHYD	473	473	0.970081	.	.	#POSITIVE
SP_A8CG34_P121C_HUMAN	netOGlyc-4.0.0.13	CARBOHYD	474	474	0.961306	.	.	#POSITIVE
SP_A8CG34_P121C_HUMAN	netOGlyc-4.0.0.13	CARBOHYD	477	477	0.887198	.	.	#POSITIVE
SP_A8CG34_P121C_HUMAN	netOGlyc-4.0.0.13	CARBOHYD	478	478	0.940021	.	.	#POSITIVE
SP_A8CG34_P121C_HUMAN	netOGlyc-4.0.0.13	CARBOHYD	490	490	0.961096	.	.	#POSITIVE
SP_A8CG34_P121C_HUMAN	netOGlyc-4.0.0.13	CARBOHYD	497	497	0.956754	.	.	#POSITIVE
SP_A8CG34_P121C_HUMAN	netOGlyc-4.0.0.13	CARBOHYD	507	507	0.893435	.	.	#POSITIVE
SP_A8CG34_P121C_HUMAN	netOGlyc-4.0.0.13	CARBOHYD	509	509	0.668422	.	.	#POSITIVE
SP_A8CG34_P121C_HUMAN	netOGlyc-4.0.0.13	CARBOHYD	520	520	0.815503	.	.	#POSITIVE
SP_A8CG34_P121C_HUMAN	netOGlyc-4.0.0.13	CARBOHYD	532	532	0.716485	.	.	#POSITIVE
SP_A8CG34_P121C_HUMAN	netOGlyc-4.0.0.13	CARBOHYD	536	536	0.962781	.	.	#POSITIVE
SP_A8CG34_P121C_HUMAN	netOGlyc-4.0.0.13	CARBOHYD	538	538	0.892707	.	.	#POSITIVE
SP_A8CG34_P121C_HUMAN	netOGlyc-4.0.0.13	CARBOHYD	540	540	0.970672	.	.	#POSITIVE
SP_A8CG34_P121C_HUMAN	netOGlyc-4.0.0.13	CARBOHYD	542	542	0.977221	.	.	#POSITIVE
SP_A8CG34_P121C_HUMAN	netOGlyc-4.0.0.13	CARBOHYD	545	545	0.988739	.	.	#POSITIVE
SP_A8CG34_P121C_HUMAN	netOGlyc-4.0.0.13	CARBOHYD	546	546	0.984589	.	.	#POSITIVE
SP_A8CG34_P121C_HUMAN	netOGlyc-4.0.0.13	CARBOHYD	549	549	0.95329	.	.	#POSITIVE
SP_A8CG34_P121C_HUMAN	netOGlyc-4.0.0.13	CARBOHYD	551	551	0.906383	.	.	#POSITIVE
SP_A8CG34_P121C_HUMAN	netOGlyc-4.0.0.13	CARBOHYD	553	553	0.981115	.	.	#POSITIVE
SP_A8CG34_P121C_HUMAN	netOGlyc-4.0.0.13	CARBOHYD	559	559	0.978782	.	.	#POSITIVE
SP_A8CG34_P121C_HUMAN	netOGlyc-4.0.0.13	CARBOHYD	561	561	0.979091	.	.	#POSITIVE
SP_A8CG34_P121C_HUMAN	netOGlyc-4.0.0.13	CARBOHYD	564	564	0.891975	.	.	#POSITIVE
SP_A8CG34_P121C_HUMAN	netOGlyc-4.0.0.13	CARBOHYD	565	565	0.958067	.	.	#POSITIVE
SP_A8CG34_P121C_HUMAN	netOGlyc-4.0.0.13	CARBOHYD	570	570	0.988611	.	.	#POSITIVE
SP_A8CG34_P121C_HUMAN	netOGlyc-4.0.0.13	CARBOHYD	571	571	0.915634	.	.	#POSITIVE
SP_A8CG34_P121C_HUMAN	netOGlyc-4.0.0.13	CARBOHYD	577	577	0.781378	.	.	#POSITIVE
SP_A8CG34_P121C_HUMAN	netOGlyc-4.0.0.13	CARBOHYD	583	583	0.961792	.	.	#POSITIVE
SP_A8CG34_P121C_HUMAN	netOGlyc-4.0.0.13	CARBOHYD	586	586	0.957874	.	.	#POSITIVE
SP_A8CG34_P121C_HUMAN	netOGlyc-4.0.0.13	CARBOHYD	593	593	0.911689	.	.	#POSITIVE
SP_A8CG34_P121C_HUMAN	netOGlyc-4.0.0.13	CARBOHYD	598	598	0.925955	.	.	#POSITIVE
SP_A8CG34_P121C_HUMAN	netOGlyc-4.0.0.13	CARBOHYD	599	599	0.960233	.	.	#POSITIVE
SP_A8CG34_P121C_HUMAN	netOGlyc-4.0.0.13	CARBOHYD	603	603	0.970681	.	.	#POSITIVE
SP_A8CG34_P121C_HUMAN	netOGlyc-4.0.0.13	CARBOHYD	607	607	0.923051	.	.	#POSITIVE
SP_A8CG34_P121C_HUMAN	netOGlyc-4.0.0.13	CARBOHYD	609	609	0.971822	.	.	#POSITIVE
SP_A8CG34_P121C_HUMAN	netOGlyc-4.0.0.13	CARBOHYD	617	617	0.920638	.	.	#POSITIVE
SP_A8CG34_P121C_HUMAN	netOGlyc-4.0.0.13	CARBOHYD	619	619	0.965691	.	.	#POSITIVE
SP_A8CG34_P121C_HUMAN	netOGlyc-4.0.0.13	CARBOHYD	627	627	0.926954	.	.	#POSITIVE
SP_A8CG34_P121C_HUMAN	netOGlyc-4.0.0.13	CARBOHYD	629	629	0.911545	.	.	#POSITIVE
SP_A8CG34_P121C_HUMAN	netOGlyc-4.0.0.13	CARBOHYD	632	632	0.906801	.	.	#POSITIVE
SP_A8CG34_P121C_HUMAN	netOGlyc-4.0.0.13	CARBOHYD	636	636	0.879044	.	.	#POSITIVE
SP_A8CG34_P121C_HUMAN	netOGlyc-4.0.0.13	CARBOHYD	637	637	0.805741	.	.	#POSITIVE
SP_A8CG34_P121C_HUMAN	netOGlyc-4.0.0.13	CARBOHYD	646	646	0.991494	.	.	#POSITIVE
SP_A8CG34_P121C_HUMAN	netOGlyc-4.0.0.13	CARBOHYD	651	651	0.942187	.	.	#POSITIVE
SP_A8CG34_P121C_HUMAN	netOGlyc-4.0.0.13	CARBOHYD	653	653	0.969358	.	.	#POSITIVE
SP_A8CG34_P121C_HUMAN	netOGlyc-4.0.0.13	CARBOHYD	658	658	0.977046	.	.	#POSITIVE
SP_A8CG34_P121C_HUMAN	netOGlyc-4.0.0.13	CARBOHYD	663	663	0.967579	.	.	#POSITIVE
SP_A8CG34_P121C_HUMAN	netOGlyc-4.0.0.13	CARBOHYD	665	665	0.955643	.	.	#POSITIVE
SP_A8CG34_P121C_HUMAN	netOGlyc-4.0.0.13	CARBOHYD	670	670	0.984568	.	.	#POSITIVE
SP_A8CG34_P121C_HUMAN	netOGlyc-4.0.0.13	CARBOHYD	671	671	0.991399	.	.	#POSITIVE
SP_A8CG34_P121C_HUMAN	netOGlyc-4.0.0.13	CARBOHYD	674	674	0.984006	.	.	#POSITIVE
SP_A8CG34_P121C_HUMAN	netOGlyc-4.0.0.13	CARBOHYD	680	680	0.889132	.	.	#POSITIVE
SP_A8CG34_P121C_HUMAN	netOGlyc-4.0.0.13	CARBOHYD	685	685	0.932526	.	.	#POSITIVE
SP_A8CG34_P121C_HUMAN	netOGlyc-4.0.0.13	CARBOHYD	688	688	0.859086	.	.	#POSITIVE
SP_A8CG34_P121C_HUMAN	netOGlyc-4.0.0.13	CARBOHYD	689	689	0.953081	.	.	#POSITIVE
SP_A8CG34_P121C_HUMAN	netOGlyc-4.0.0.13	CARBOHYD	691	691	0.951655	.	.	#POSITIVE
SP_A8CG34_P121C_HUMAN	netOGlyc-4.0.0.13	CARBOHYD	692	692	0.97987	.	.	#POSITIVE
SP_A8CG34_P121C_HUMAN	netOGlyc-4.0.0.13	CARBOHYD	699	699	0.963953	.	.	#POSITIVE
SP_A8CG34_P121C_HUMAN	netOGlyc-4.0.0.13	CARBOHYD	700	700	0.964311	.	.	#POSITIVE
SP_A8CG34_P121C_HUMAN	netOGlyc-4.0.0.13	CARBOHYD	702	702	0.890372	.	.	#POSITIVE
SP_A8CG34_P121C_HUMAN	netOGlyc-4.0.0.13	CARBOHYD	710	710	0.935202	.	.	#POSITIVE
SP_A8CG34_P121C_HUMAN	netOGlyc-4.0.0.13	CARBOHYD	715	715	0.775458	.	.	#POSITIVE
SP_A8CG34_P121C_HUMAN	netOGlyc-4.0.0.13	CARBOHYD	721	721	0.984186	.	.	#POSITIVE
SP_A8CG34_P121C_HUMAN	netOGlyc-4.0.0.13	CARBOHYD	726	726	0.962377	.	.	#POSITIVE
SP_A8CG34_P121C_HUMAN	netOGlyc-4.0.0.13	CARBOHYD	728	728	0.917156	.	.	#POSITIVE
SP_A8CG34_P121C_HUMAN	netOGlyc-4.0.0.13	CARBOHYD	730	730	0.974761	.	.	#POSITIVE
SP_A8CG34_P121C_HUMAN	netOGlyc-4.0.0.13	CARBOHYD	733	733	0.987371	.	.	#POSITIVE
SP_A8CG34_P121C_HUMAN	netOGlyc-4.0.0.13	CARBOHYD	734	734	0.983811	.	.	#POSITIVE
SP_A8CG34_P121C_HUMAN	netOGlyc-4.0.0.13	CARBOHYD	735	735	0.990026	.	.	#POSITIVE
SP_A8CG34_P121C_HUMAN	netOGlyc-4.0.0.13	CARBOHYD	736	736	0.991282	.	.	#POSITIVE
SP_A8CG34_P121C_HUMAN	netOGlyc-4.0.0.13	CARBOHYD	739	739	0.981598	.	.	#POSITIVE
SP_A8CG34_P121C_HUMAN	netOGlyc-4.0.0.13	CARBOHYD	740	740	0.995463	.	.	#POSITIVE
SP_A8CG34_P121C_HUMAN	netOGlyc-4.0.0.13	CARBOHYD	741	741	0.982309	.	.	#POSITIVE
SP_A8CG34_P121C_HUMAN	netOGlyc-4.0.0.13	CARBOHYD	742	742	0.988893	.	.	#POSITIVE
SP_A8CG34_P121C_HUMAN	netOGlyc-4.0.0.13	CARBOHYD	743	743	0.989192	.	.	#POSITIVE
SP_A8CG34_P121C_HUMAN	netOGlyc-4.0.0.13	CARBOHYD	744	744	0.961322	.	.	#POSITIVE
SP_A8CG34_P121C_HUMAN	netOGlyc-4.0.0.13	CARBOHYD	747	747	0.981944	.	.	#POSITIVE
SP_A8CG34_P121C_HUMAN	netOGlyc-4.0.0.13	CARBOHYD	753	753	0.91018	.	.	#POSITIVE
SP_A8CG34_P121C_HUMAN	netOGlyc-4.0.0.13	CARBOHYD	754	754	0.978471	.	.	#POSITIVE
SP_A8CG34_P121C_HUMAN	netOGlyc-4.0.0.13	CARBOHYD	760	760	0.907285	.	.	#POSITIVE
SP_A8CG34_P121C_HUMAN	netOGlyc-4.0.0.13	CARBOHYD	771	771	0.986504	.	.	#POSITIVE
SP_A8CG34_P121C_HUMAN	netOGlyc-4.0.0.13	CARBOHYD	772	772	0.994533	.	.	#POSITIVE
SP_A8CG34_P121C_HUMAN	netOGlyc-4.0.0.13	CARBOHYD	773	773	0.981599	.	.	#POSITIVE
SP_A8CG34_P121C_HUMAN	netOGlyc-4.0.0.13	CARBOHYD	776	776	0.986435	.	.	#POSITIVE
SP_A8CG34_P121C_HUMAN	netOGlyc-4.0.0.13	CARBOHYD	779	779	0.993759	.	.	#POSITIVE
SP_A8CG34_P121C_HUMAN	netOGlyc-4.0.0.13	CARBOHYD	780	780	0.990485	.	.	#POSITIVE
SP_A8CG34_P121C_HUMAN	netOGlyc-4.0.0.13	CARBOHYD	781	781	0.959819	.	.	#POSITIVE
SP_A8CG34_P121C_HUMAN	netOGlyc-4.0.0.13	CARBOHYD	786	786	0.953047	.	.	#POSITIVE
SP_A8CG34_P121C_HUMAN	netOGlyc-4.0.0.13	CARBOHYD	790	790	0.921376	.	.	#POSITIVE
SP_A8CG34_P121C_HUMAN	netOGlyc-4.0.0.13	CARBOHYD	792	792	0.938842	.	.	#POSITIVE
SP_A8CG34_P121C_HUMAN	netOGlyc-4.0.0.13	CARBOHYD	793	793	0.953965	.	.	#POSITIVE
SP_A8CG34_P121C_HUMAN	netOGlyc-4.0.0.13	CARBOHYD	799	799	0.94479	.	.	#POSITIVE
SP_A8CG34_P121C_HUMAN	netOGlyc-4.0.0.13	CARBOHYD	800	800	0.977365	.	.	#POSITIVE
SP_A8CG34_P121C_HUMAN	netOGlyc-4.0.0.13	CARBOHYD	802	802	0.979305	.	.	#POSITIVE
SP_A8CG34_P121C_HUMAN	netOGlyc-4.0.0.13	CARBOHYD	804	804	0.930863	.	.	#POSITIVE
SP_A8CG34_P121C_HUMAN	netOGlyc-4.0.0.13	CARBOHYD	805	805	0.907649	.	.	#POSITIVE
SP_A8CG34_P121C_HUMAN	netOGlyc-4.0.0.13	CARBOHYD	807	807	0.896291	.	.	#POSITIVE
SP_A8CG34_P121C_HUMAN	netOGlyc-4.0.0.13	CARBOHYD	809	809	0.909341	.	.	#POSITIVE
SP_A8CG34_P121C_HUMAN	netOGlyc-4.0.0.13	CARBOHYD	819	819	0.879808	.	.	#POSITIVE
SP_A8CG34_P121C_HUMAN	netOGlyc-4.0.0.13	CARBOHYD	821	821	0.958505	.	.	#POSITIVE
SP_A8CG34_P121C_HUMAN	netOGlyc-4.0.0.13	CARBOHYD	822	822	0.946495	.	.	#POSITIVE
SP_A8CG34_P121C_HUMAN	netOGlyc-4.0.0.13	CARBOHYD	823	823	0.923699	.	.	#POSITIVE
SP_A8CG34_P121C_HUMAN	netOGlyc-4.0.0.13	CARBOHYD	824	824	0.965886	.	.	#POSITIVE
SP_A8CG34_P121C_HUMAN	netOGlyc-4.0.0.13	CARBOHYD	826	826	0.974385	.	.	#POSITIVE
SP_A8CG34_P121C_HUMAN	netOGlyc-4.0.0.13	CARBOHYD	827	827	0.935538	.	.	#POSITIVE
SP_A8CG34_P121C_HUMAN	netOGlyc-4.0.0.13	CARBOHYD	828	828	0.988969	.	.	#POSITIVE
SP_A8CG34_P121C_HUMAN	netOGlyc-4.0.0.13	CARBOHYD	829	829	0.980622	.	.	#POSITIVE
SP_A8CG34_P121C_HUMAN	netOGlyc-4.0.0.13	CARBOHYD	830	830	0.978494	.	.	#POSITIVE
SP_A8CG34_P121C_HUMAN	netOGlyc-4.0.0.13	CARBOHYD	831	831	0.949929	.	.	#POSITIVE
SP_A8CG34_P121C_HUMAN	netOGlyc-4.0.0.13	CARBOHYD	833	833	0.972371	.	.	#POSITIVE
SP_A8CG34_P121C_HUMAN	netOGlyc-4.0.0.13	CARBOHYD	836	836	0.970414	.	.	#POSITIVE
SP_A8CG34_P121C_HUMAN	netOGlyc-4.0.0.13	CARBOHYD	847	847	0.931221	.	.	#POSITIVE
SP_A8CG34_P121C_HUMAN	netOGlyc-4.0.0.13	CARBOHYD	850	850	0.86245	.	.	#POSITIVE
SP_A8CG34_P121C_HUMAN	netOGlyc-4.0.0.13	CARBOHYD	852	852	0.683765	.	.	#POSITIVE
SP_A8CG34_P121C_HUMAN	netOGlyc-4.0.0.13	CARBOHYD	857	857	0.583848	.	.	#POSITIVE
SP_A8CG34_P121C_HUMAN	netOGlyc-4.0.0.13	CARBOHYD	869	869	0.952057	.	.	#POSITIVE
SP_A8CG34_P121C_HUMAN	netOGlyc-4.0.0.13	CARBOHYD	870	870	0.943821	.	.	#POSITIVE
SP_A8CG34_P121C_HUMAN	netOGlyc-4.0.0.13	CARBOHYD	871	871	0.97371	.	.	#POSITIVE
SP_A8CG34_P121C_HUMAN	netOGlyc-4.0.0.13	CARBOHYD	872	872	0.9582	.	.	#POSITIVE
SP_A8CG34_P121C_HUMAN	netOGlyc-4.0.0.13	CARBOHYD	874	874	0.978979	.	.	#POSITIVE
SP_A8CG34_P121C_HUMAN	netOGlyc-4.0.0.13	CARBOHYD	875	875	0.97865	.	.	#POSITIVE
SP_A8CG34_P121C_HUMAN	netOGlyc-4.0.0.13	CARBOHYD	877	877	0.979661	.	.	#POSITIVE
SP_A8CG34_P121C_HUMAN	netOGlyc-4.0.0.13	CARBOHYD	879	879	0.993843	.	.	#POSITIVE
SP_A8CG34_P121C_HUMAN	netOGlyc-4.0.0.13	CARBOHYD	882	882	0.990355	.	.	#POSITIVE
SP_A8CG34_P121C_HUMAN	netOGlyc-4.0.0.13	CARBOHYD	886	886	0.892308	.	.	#POSITIVE
SP_A8CG34_P121C_HUMAN	netOGlyc-4.0.0.13	CARBOHYD	888	888	0.961833	.	.	#POSITIVE
SP_A8CG34_P121C_HUMAN	netOGlyc-4.0.0.13	CARBOHYD	889	889	0.95155	.	.	#POSITIVE
SP_A8CG34_P121C_HUMAN	netOGlyc-4.0.0.13	CARBOHYD	890	890	0.959694	.	.	#POSITIVE
SP_A8CG34_P121C_HUMAN	netOGlyc-4.0.0.13	CARBOHYD	891	891	0.930059	.	.	#POSITIVE
SP_A8CG34_P121C_HUMAN	netOGlyc-4.0.0.13	CARBOHYD	896	896	0.867176	.	.	#POSITIVE
SP_A8CG34_P121C_HUMAN	netOGlyc-4.0.0.13	CARBOHYD	900	900	0.916759	.	.	#POSITIVE
SP_A8CG34_P121C_HUMAN	netOGlyc-4.0.0.13	CARBOHYD	901	901	0.939287	.	.	#POSITIVE
SP_A8CG34_P121C_HUMAN	netOGlyc-4.0.0.13	CARBOHYD	904	904	0.982957	.	.	#POSITIVE
SP_A8CG34_P121C_HUMAN	netOGlyc-4.0.0.13	CARBOHYD	905	905	0.962338	.	.	#POSITIVE
SP_A8CG34_P121C_HUMAN	netOGlyc-4.0.0.13	CARBOHYD	909	909	0.962432	.	.	#POSITIVE
SP_A8CG34_P121C_HUMAN	netOGlyc-4.0.0.13	CARBOHYD	910	910	0.99334	.	.	#POSITIVE
SP_A8CG34_P121C_HUMAN	netOGlyc-4.0.0.13	CARBOHYD	911	911	0.970024	.	.	#POSITIVE
SP_A8CG34_P121C_HUMAN	netOGlyc-4.0.0.13	CARBOHYD	914	914	0.967354	.	.	#POSITIVE
SP_A8CG34_P121C_HUMAN	netOGlyc-4.0.0.13	CARBOHYD	916	916	0.899073	.	.	#POSITIVE
SP_A8CG34_P121C_HUMAN	netOGlyc-4.0.0.13	CARBOHYD	918	918	0.940226	.	.	#POSITIVE
SP_A8CG34_P121C_HUMAN	netOGlyc-4.0.0.13	CARBOHYD	920	920	0.905465	.	.	#POSITIVE
SP_A8CG34_P121C_HUMAN	netOGlyc-4.0.0.13	CARBOHYD	921	921	0.951	.	.	#POSITIVE
SP_A8CG34_P121C_HUMAN	netOGlyc-4.0.0.13	CARBOHYD	922	922	0.911199	.	.	#POSITIVE
SP_A8CG34_P121C_HUMAN	netOGlyc-4.0.0.13	CARBOHYD	924	924	0.938934	.	.	#POSITIVE
SP_A8CG34_P121C_HUMAN	netOGlyc-4.0.0.13	CARBOHYD	931	931	0.9609	.	.	#POSITIVE
SP_A8CG34_P121C_HUMAN	netOGlyc-4.0.0.13	CARBOHYD	932	932	0.945127	.	.	#POSITIVE
SP_A8CG34_P121C_HUMAN	netOGlyc-4.0.0.13	CARBOHYD	935	935	0.928938	.	.	#POSITIVE
SP_A8CG34_P121C_HUMAN	netOGlyc-4.0.0.13	CARBOHYD	939	939	0.85602	.	.	#POSITIVE
SP_A8CG34_P121C_HUMAN	netOGlyc-4.0.0.13	CARBOHYD	965	965	0.862398	.	.	#POSITIVE
SP_A8CG34_P121C_HUMAN	netOGlyc-4.0.0.13	CARBOHYD	967	967	0.926205	.	.	#POSITIVE
SP_A8CG34_P121C_HUMAN	netOGlyc-4.0.0.13	CARBOHYD	970	970	0.829787	.	.	#POSITIVE
SP_A8CG34_P121C_HUMAN	netOGlyc-4.0.0.13	CARBOHYD	971	971	0.844369	.	.	#POSITIVE
SP_A8CG34_P121C_HUMAN	netOGlyc-4.0.0.13	CARBOHYD	973	973	0.801471	.	.	#POSITIVE
SP_A8CG34_P121C_HUMAN	netOGlyc-4.0.0.13	CARBOHYD	977	977	0.973513	.	.	#POSITIVE
SP_A8CG34_P121C_HUMAN	netOGlyc-4.0.0.13	CARBOHYD	984	984	0.96159	.	.	#POSITIVE
SP_A8CG34_P121C_HUMAN	netOGlyc-4.0.0.13	CARBOHYD	987	987	0.986696	.	.	#POSITIVE
SP_A8CG34_P121C_HUMAN	netOGlyc-4.0.0.13	CARBOHYD	992	992	0.971457	.	.	#POSITIVE
SP_A8CG34_P121C_HUMAN	netOGlyc-4.0.0.13	CARBOHYD	993	993	0.965648	.	.	#POSITIVE
SP_A8CG34_P121C_HUMAN	netOGlyc-4.0.0.13	CARBOHYD	1003	1003	0.971294	.	.	#POSITIVE
SP_A8CG34_P121C_HUMAN	netOGlyc-4.0.0.13	CARBOHYD	1008	1008	0.921443	.	.	#POSITIVE
SP_A8CG34_P121C_HUMAN	netOGlyc-4.0.0.13	CARBOHYD	1013	1013	0.965988	.	.	#POSITIVE
SP_A8CG34_P121C_HUMAN	netOGlyc-4.0.0.13	CARBOHYD	1015	1015	0.886557	.	.	#POSITIVE
SP_A8CG34_P121C_HUMAN	netOGlyc-4.0.0.13	CARBOHYD	1022	1022	0.920412	.	.	#POSITIVE
SP_A8CG34_P121C_HUMAN	netOGlyc-4.0.0.13	CARBOHYD	1024	1024	0.89046	.	.	#POSITIVE
SP_A8CG34_P121C_HUMAN	netOGlyc-4.0.0.13	CARBOHYD	1031	1031	0.936331	.	.	#POSITIVE
SP_A8CG34_P121C_HUMAN	netOGlyc-4.0.0.13	CARBOHYD	1032	1032	0.971108	.	.	#POSITIVE
SP_A8CG34_P121C_HUMAN	netOGlyc-4.0.0.13	CARBOHYD	1039	1039	0.927344	.	.	#POSITIVE
SP_A8CG34_P121C_HUMAN	netOGlyc-4.0.0.13	CARBOHYD	1040	1040	0.818575	.	.	#POSITIVE
SP_A8CG34_P121C_HUMAN	netOGlyc-4.0.0.13	CARBOHYD	1044	1044	0.80896	.	.	#POSITIVE
SP_A8CG34_P121C_HUMAN	netOGlyc-4.0.0.13	CARBOHYD	1049	1049	0.941068	.	.	#POSITIVE
SP_A8CG34_P121C_HUMAN	netOGlyc-4.0.0.13	CARBOHYD	1050	1050	0.969878	.	.	#POSITIVE
SP_A8CG34_P121C_HUMAN	netOGlyc-4.0.0.13	CARBOHYD	1051	1051	0.910971	.	.	#POSITIVE
SP_A8CG34_P121C_HUMAN	netOGlyc-4.0.0.13	CARBOHYD	1056	1056	0.954612	.	.	#POSITIVE
SP_A8CG34_P121C_HUMAN	netOGlyc-4.0.0.13	CARBOHYD	1057	1057	0.931999	.	.	#POSITIVE
SP_A8CG34_P121C_HUMAN	netOGlyc-4.0.0.13	CARBOHYD	1059	1059	0.94813	.	.	#POSITIVE
SP_A8CG34_P121C_HUMAN	netOGlyc-4.0.0.13	CARBOHYD	1061	1061	0.870094	.	.	#POSITIVE
SP_A8CG34_P121C_HUMAN	netOGlyc-4.0.0.13	CARBOHYD	1062	1062	0.943495	.	.	#POSITIVE
SP_A8CG34_P121C_HUMAN	netOGlyc-4.0.0.13	CARBOHYD	1064	1064	0.924197	.	.	#POSITIVE
SP_A8CG34_P121C_HUMAN	netOGlyc-4.0.0.13	CARBOHYD	1065	1065	0.980907	.	.	#POSITIVE
SP_A8CG34_P121C_HUMAN	netOGlyc-4.0.0.13	CARBOHYD	1066	1066	0.894596	.	.	#POSITIVE
SP_A8CG34_P121C_HUMAN	netOGlyc-4.0.0.13	CARBOHYD	1067	1067	0.93116	.	.	#POSITIVE
SP_A8CG34_P121C_HUMAN	netOGlyc-4.0.0.13	CARBOHYD	1071	1071	0.97003	.	.	#POSITIVE
SP_A8CG34_P121C_HUMAN	netOGlyc-4.0.0.13	CARBOHYD	1072	1072	0.950078	.	.	#POSITIVE
SP_A8CG34_P121C_HUMAN	netOGlyc-4.0.0.13	CARBOHYD	1073	1073	0.947034	.	.	#POSITIVE
SP_A8CG34_P121C_HUMAN	netOGlyc-4.0.0.13	CARBOHYD	1075	1075	0.933379	.	.	#POSITIVE
SP_A8CG34_P121C_HUMAN	netOGlyc-4.0.0.13	CARBOHYD	1078	1078	0.830702	.	.	#POSITIVE
SP_A8CG34_P121C_HUMAN	netOGlyc-4.0.0.13	CARBOHYD	1082	1082	0.953672	.	.	#POSITIVE
SP_A8CG34_P121C_HUMAN	netOGlyc-4.0.0.13	CARBOHYD	1088	1088	0.892675	.	.	#POSITIVE
SP_A8CG34_P121C_HUMAN	netOGlyc-4.0.0.13	CARBOHYD	1090	1090	0.710529	.	.	#POSITIVE
SP_A8CG34_P121C_HUMAN	netOGlyc-4.0.0.13	CARBOHYD	1097	1097	0.94213	.	.	#POSITIVE
SP_A8CG34_P121C_HUMAN	netOGlyc-4.0.0.13	CARBOHYD	1100	1100	0.9376	.	.	#POSITIVE
SP_A8CG34_P121C_HUMAN	netOGlyc-4.0.0.13	CARBOHYD	1101	1101	0.943552	.	.	#POSITIVE
SP_A8CG34_P121C_HUMAN	netOGlyc-4.0.0.13	CARBOHYD	1103	1103	0.935472	.	.	#POSITIVE
SP_A8CG34_P121C_HUMAN	netOGlyc-4.0.0.13	CARBOHYD	1104	1104	0.952277	.	.	#POSITIVE
SP_A8CG34_P121C_HUMAN	netOGlyc-4.0.0.13	CARBOHYD	1108	1108	0.903688	.	.	#POSITIVE
SP_A8CG34_P121C_HUMAN	netOGlyc-4.0.0.13	CARBOHYD	1114	1114	0.926367	.	.	#POSITIVE
SP_A8CG34_P121C_HUMAN	netOGlyc-4.0.0.13	CARBOHYD	1116	1116	0.962455	.	.	#POSITIVE
SP_A8CG34_P121C_HUMAN	netOGlyc-4.0.0.13	CARBOHYD	1117	1117	0.923491	.	.	#POSITIVE
SP_A8CG34_P121C_HUMAN	netOGlyc-4.0.0.13	CARBOHYD	1119	1119	0.891134	.	.	#POSITIVE
SP_A8CG34_P121C_HUMAN	netOGlyc-4.0.0.13	CARBOHYD	1120	1120	0.981861	.	.	#POSITIVE
SP_A8CG34_P121C_HUMAN	netOGlyc-4.0.0.13	CARBOHYD	1121	1121	0.958962	.	.	#POSITIVE
SP_A8CG34_P121C_HUMAN	netOGlyc-4.0.0.13	CARBOHYD	1124	1124	0.885253	.	.	#POSITIVE
SP_A8CG34_P121C_HUMAN	netOGlyc-4.0.0.13	CARBOHYD	1134	1134	0.866013	.	.	#POSITIVE
SP_A8CG34_P121C_HUMAN	netOGlyc-4.0.0.13	CARBOHYD	1135	1135	0.929872	.	.	#POSITIVE
SP_A8CG34_P121C_HUMAN	netOGlyc-4.0.0.13	CARBOHYD	1138	1138	0.947082	.	.	#POSITIVE
SP_A8CG34_P121C_HUMAN	netOGlyc-4.0.0.13	CARBOHYD	1139	1139	0.899788	.	.	#POSITIVE
SP_A8CG34_P121C_HUMAN	netOGlyc-4.0.0.13	CARBOHYD	1147	1147	0.789344	.	.	#POSITIVE
SP_A8CG34_P121C_HUMAN	netOGlyc-4.0.0.13	CARBOHYD	1148	1148	0.91222	.	.	#POSITIVE
SP_A8CG34_P121C_HUMAN	netOGlyc-4.0.0.13	CARBOHYD	1149	1149	0.935215	.	.	#POSITIVE
SP_A8CG34_P121C_HUMAN	netOGlyc-4.0.0.13	CARBOHYD	1151	1151	0.940507	.	.	#POSITIVE
SP_A8CG34_P121C_HUMAN	netOGlyc-4.0.0.13	CARBOHYD	1158	1158	0.947643	.	.	#POSITIVE
SP_A8CG34_P121C_HUMAN	netOGlyc-4.0.0.13	CARBOHYD	1160	1160	0.780426	.	.	#POSITIVE
SP_A8CG34_P121C_HUMAN	netOGlyc-4.0.0.13	CARBOHYD	1162	1162	0.958139	.	.	#POSITIVE
SP_A8CG34_P121C_HUMAN	netOGlyc-4.0.0.13	CARBOHYD	1167	1167	0.97613	.	.	#POSITIVE
SP_A8CG34_P121C_HUMAN	netOGlyc-4.0.0.13	CARBOHYD	1174	1174	0.78581	.	.	#POSITIVE
SP_A8CG34_P121C_HUMAN	netOGlyc-4.0.0.13	CARBOHYD	1175	1175	0.880213	.	.	#POSITIVE
SP_A8CG34_P121C_HUMAN	netOGlyc-4.0.0.13	CARBOHYD	1177	1177	0.838772	.	.	#POSITIVE
SP_A8CG34_P121C_HUMAN	netOGlyc-4.0.0.13	CARBOHYD	1178	1178	0.968293	.	.	#POSITIVE
SP_A8CG34_P121C_HUMAN	netOGlyc-4.0.0.13	CARBOHYD	1180	1180	0.736431	.	.	#POSITIVE
SP_A8CG34_P121C_HUMAN	netOGlyc-4.0.0.13	CARBOHYD	1184	1184	0.954606	.	.	#POSITIVE
SP_A8CG34_P121C_HUMAN	netOGlyc-4.0.0.13	CARBOHYD	1185	1185	0.848437	.	.	#POSITIVE
SP_A8CG34_P121C_HUMAN	netOGlyc-4.0.0.13	CARBOHYD	1199	1199	0.819924	.	.	#POSITIVE
SP_A8CG34_P121C_HUMAN	netOGlyc-4.0.0.13	CARBOHYD	1203	1203	0.934178	.	.	#POSITIVE
SP_A8CG34_P121C_HUMAN	netOGlyc-4.0.0.13	CARBOHYD	1205	1205	0.904379	.	.	#POSITIVE
SP_A8CG34_P121C_HUMAN	netOGlyc-4.0.0.13	CARBOHYD	1210	1210	0.925511	.	.	#POSITIVE
SP_A8CG34_P121C_HUMAN	netOGlyc-4.0.0.13	CARBOHYD	1212	1212	0.82796	.	.	#POSITIVE
SP_A8CG34_P121C_HUMAN	netOGlyc-4.0.0.13	CARBOHYD	1226	1226	0.604755	.	.	#POSITIVE
SP_A8CG34_P121C_HUMAN	netOGlyc-4.0.0.13	CARBOHYD	19	19	0.399764	.	.
SP_A8CG34_P121C_HUMAN	netOGlyc-4.0.0.13	CARBOHYD	40	40	0.010258	.	.
SP_A8CG34_P121C_HUMAN	netOGlyc-4.0.0.13	CARBOHYD	62	62	0.182895	.	.
SP_A8CG34_P121C_HUMAN	netOGlyc-4.0.0.13	CARBOHYD	63	63	0.36552	.	.
SP_A8CG34_P121C_HUMAN	netOGlyc-4.0.0.13	CARBOHYD	70	70	0.435671	.	.
SP_A8MXV4_NUD19_HUMAN	netOGlyc-4.0.0.13	CARBOHYD	2	2	0.599749	.	.	#POSITIVE
SP_A8MXV4_NUD19_HUMAN	netOGlyc-4.0.0.13	CARBOHYD	3	3	0.625644	.	.	#POSITIVE
SP_A8MXV4_NUD19_HUMAN	netOGlyc-4.0.0.13	CARBOHYD	4	4	0.819928	.	.	#POSITIVE
SP_A8MXV4_NUD19_HUMAN	netOGlyc-4.0.0.13	CARBOHYD	10	10	0.665239	.	.	#POSITIVE
SP_A8MXV4_NUD19_HUMAN	netOGlyc-4.0.0.13	CARBOHYD	29	29	0.590118	.	.	#POSITIVE
SP_A8MXV4_NUD19_HUMAN	netOGlyc-4.0.0.13	CARBOHYD	31	31	0.705803	.	.	#POSITIVE
SP_A8MXV4_NUD19_HUMAN	netOGlyc-4.0.0.13	CARBOHYD	34	34	0.665614	.	.	#POSITIVE
SP_A8MXV4_NUD19_HUMAN	netOGlyc-4.0.0.13	CARBOHYD	97	97	0.654729	.	.	#POSITIVE
SP_A8MXV4_NUD19_HUMAN	netOGlyc-4.0.0.13	CARBOHYD	99	99	0.759252	.	.	#POSITIVE
SP_A8MXV4_NUD19_HUMAN	netOGlyc-4.0.0.13	CARBOHYD	103	103	0.959841	.	.	#POSITIVE
SP_A8MXV4_NUD19_HUMAN	netOGlyc-4.0.0.13	CARBOHYD	107	107	0.735344	.	.	#POSITIVE
SP_A8MXV4_NUD19_HUMAN	netOGlyc-4.0.0.13	CARBOHYD	112	112	0.58839	.	.	#POSITIVE
SP_A8MXV4_NUD19_HUMAN	netOGlyc-4.0.0.13	CARBOHYD	145	145	0.601648	.	.	#POSITIVE
SP_A8MXV4_NUD19_HUMAN	netOGlyc-4.0.0.13	CARBOHYD	146	146	0.891733	.	.	#POSITIVE
SP_A8MXV4_NUD19_HUMAN	netOGlyc-4.0.0.13	CARBOHYD	166	166	0.66686	.	.	#POSITIVE
SP_A8MXV4_NUD19_HUMAN	netOGlyc-4.0.0.13	CARBOHYD	17	17	0.366097	.	.
SP_A8MXV4_NUD19_HUMAN	netOGlyc-4.0.0.13	CARBOHYD	25	25	0.460744	.	.
SP_A8MXV4_NUD19_HUMAN	netOGlyc-4.0.0.13	CARBOHYD	50	50	0.049112	.	.
SP_A8MXV4_NUD19_HUMAN	netOGlyc-4.0.0.13	CARBOHYD	63	63	0.139024	.	.
SP_A8MXV4_NUD19_HUMAN	netOGlyc-4.0.0.13	CARBOHYD	73	73	0.186931	.	.
SP_A8MXV4_NUD19_HUMAN	netOGlyc-4.0.0.13	CARBOHYD	115	115	0.197665	.	.
SP_A8MXV4_NUD19_HUMAN	netOGlyc-4.0.0.13	CARBOHYD	117	117	0.169074	.	.
SP_A8MXV4_NUD19_HUMAN	netOGlyc-4.0.0.13	CARBOHYD	188	188	0.031665	.	.
SP_A8MXV4_NUD19_HUMAN	netOGlyc-4.0.0.13	CARBOHYD	198	198	0.171403	.	.
SP_A8MXV4_NUD19_HUMAN	netOGlyc-4.0.0.13	CARBOHYD	202	202	0.073032	.	.
SP_A8MXV4_NUD19_HUMAN	netOGlyc-4.0.0.13	CARBOHYD	208	208	0.142748	.	.
SP_A8MXV4_NUD19_HUMAN	netOGlyc-4.0.0.13	CARBOHYD	209	209	0.118415	.	.
SP_A8MXV4_NUD19_HUMAN	netOGlyc-4.0.0.13	CARBOHYD	214	214	0.0447887	.	.
SP_A8MXV4_NUD19_HUMAN	netOGlyc-4.0.0.13	CARBOHYD	240	240	0.0675035	.	.
SP_A8MXV4_NUD19_HUMAN	netOGlyc-4.0.0.13	CARBOHYD	241	241	0.13857	.	.
SP_A8MXV4_NUD19_HUMAN	netOGlyc-4.0.0.13	CARBOHYD	243	243	0.238615	.	.
SP_A8MXV4_NUD19_HUMAN	netOGlyc-4.0.0.13	CARBOHYD	246	246	0.0523087	.	.
SP_A8MXV4_NUD19_HUMAN	netOGlyc-4.0.0.13	CARBOHYD	248	248	0.0254284	.	.
SP_A8MXV4_NUD19_HUMAN	netOGlyc-4.0.0.13	CARBOHYD	251	251	0.0362811	.	.
SP_A8MXV4_NUD19_HUMAN	netOGlyc-4.0.0.13	CARBOHYD	272	272	0.326236	.	.
SP_A8MXV4_NUD19_HUMAN	netOGlyc-4.0.0.13	CARBOHYD	274	274	0.0464545	.	.
SP_A8MXV4_NUD19_HUMAN	netOGlyc-4.0.0.13	CARBOHYD	298	298	0.0560964	.	.
SP_A8MXV4_NUD19_HUMAN	netOGlyc-4.0.0.13	CARBOHYD	316	316	0.0569998	.	.
SP_A8MXV4_NUD19_HUMAN	netOGlyc-4.0.0.13	CARBOHYD	324	324	0.194879	.	.
SP_A8MXV4_NUD19_HUMAN	netOGlyc-4.0.0.13	CARBOHYD	325	325	0.176464	.	.
SP_A8MXV4_NUD19_HUMAN	netOGlyc-4.0.0.13	CARBOHYD	329	329	0.157757	.	.
SP_A8MXV4_NUD19_HUMAN	netOGlyc-4.0.0.13	CARBOHYD	344	344	0.125744	.	.
SP_A8MXV4_NUD19_HUMAN	netOGlyc-4.0.0.13	CARBOHYD	355	355	0.247223	.	.
SP_A8MXV4_NUD19_HUMAN	netOGlyc-4.0.0.13	CARBOHYD	368	368	0.254243	.	.
SP_A8MXV4_NUD19_HUMAN	netOGlyc-4.0.0.13	CARBOHYD	373	373	0.0742945	.	.
SP_O00116_ADAS_HUMAN	netOGlyc-4.0.0.13	CARBOHYD	18	18	0.782762	.	.	#POSITIVE
SP_O00116_ADAS_HUMAN	netOGlyc-4.0.0.13	CARBOHYD	21	21	0.686662	.	.	#POSITIVE
SP_O00116_ADAS_HUMAN	netOGlyc-4.0.0.13	CARBOHYD	42	42	0.653346	.	.	#POSITIVE
SP_O00116_ADAS_HUMAN	netOGlyc-4.0.0.13	CARBOHYD	54	54	0.653195	.	.	#POSITIVE
SP_O00116_ADAS_HUMAN	netOGlyc-4.0.0.13	CARBOHYD	65	65	0.968815	.	.	#POSITIVE
SP_O00116_ADAS_HUMAN	netOGlyc-4.0.0.13	CARBOHYD	68	68	0.968265	.	.	#POSITIVE
SP_O00116_ADAS_HUMAN	netOGlyc-4.0.0.13	CARBOHYD	72	72	0.983043	.	.	#POSITIVE
SP_O00116_ADAS_HUMAN	netOGlyc-4.0.0.13	CARBOHYD	74	74	0.958455	.	.	#POSITIVE
SP_O00116_ADAS_HUMAN	netOGlyc-4.0.0.13	CARBOHYD	80	80	0.832652	.	.	#POSITIVE
SP_O00116_ADAS_HUMAN	netOGlyc-4.0.0.13	CARBOHYD	82	82	0.724288	.	.	#POSITIVE
SP_O00116_ADAS_HUMAN	netOGlyc-4.0.0.13	CARBOHYD	135	135	0.717178	.	.	#POSITIVE
SP_O00116_ADAS_HUMAN	netOGlyc-4.0.0.13	CARBOHYD	144	144	0.854813	.	.	#POSITIVE
SP_O00116_ADAS_HUMAN	netOGlyc-4.0.0.13	CARBOHYD	145	145	0.900564	.	.	#POSITIVE
SP_O00116_ADAS_HUMAN	netOGlyc-4.0.0.13	CARBOHYD	146	146	0.913932	.	.	#POSITIVE
SP_O00116_ADAS_HUMAN	netOGlyc-4.0.0.13	CARBOHYD	149	149	0.963581	.	.	#POSITIVE
SP_O00116_ADAS_HUMAN	netOGlyc-4.0.0.13	CARBOHYD	153	153	0.925661	.	.	#POSITIVE
SP_O00116_ADAS_HUMAN	netOGlyc-4.0.0.13	CARBOHYD	155	155	0.610589	.	.	#POSITIVE
SP_O00116_ADAS_HUMAN	netOGlyc-4.0.0.13	CARBOHYD	11	11	0.33008	.	.
SP_O00116_ADAS_HUMAN	netOGlyc-4.0.0.13	CARBOHYD	55	55	0.416443	.	.
SP_O00116_ADAS_HUMAN	netOGlyc-4.0.0.13	CARBOHYD	101	101	0.0163743	.	.
SP_O00116_ADAS_HUMAN	netOGlyc-4.0.0.13	CARBOHYD	114	114	0.200284	.	.
SP_O00116_ADAS_HUMAN	netOGlyc-4.0.0.13	CARBOHYD	121	121	0.218434	.	.
SP_O00116_ADAS_HUMAN	netOGlyc-4.0.0.13	CARBOHYD	127	127	0.112892	.	.
SP_O00116_ADAS_HUMAN	netOGlyc-4.0.0.13	CARBOHYD	158	158	0.443344	.	.
SP_O00116_ADAS_HUMAN	netOGlyc-4.0.0.13	CARBOHYD	171	171	0.299776	.	.
SP_O00116_ADAS_HUMAN	netOGlyc-4.0.0.13	CARBOHYD	174	174	0.117328	.	.
SP_O00116_ADAS_HUMAN	netOGlyc-4.0.0.13	CARBOHYD	176	176	0.130423	.	.
SP_O00116_ADAS_HUMAN	netOGlyc-4.0.0.13	CARBOHYD	213	213	0.0295404	.	.
SP_O00116_ADAS_HUMAN	netOGlyc-4.0.0.13	CARBOHYD	239	239	0.0458689	.	.
SP_O00116_ADAS_HUMAN	netOGlyc-4.0.0.13	CARBOHYD	240	240	0.0219084	.	.
SP_O00116_ADAS_HUMAN	netOGlyc-4.0.0.13	CARBOHYD	242	242	0.0544131	.	.
SP_O00116_ADAS_HUMAN	netOGlyc-4.0.0.13	CARBOHYD	252	252	0.0129607	.	.
SP_O00116_ADAS_HUMAN	netOGlyc-4.0.0.13	CARBOHYD	254	254	0.0471668	.	.
SP_O00116_ADAS_HUMAN	netOGlyc-4.0.0.13	CARBOHYD	257	257	0.0724625	.	.
SP_O00116_ADAS_HUMAN	netOGlyc-4.0.0.13	CARBOHYD	260	260	0.0963097	.	.
SP_O00116_ADAS_HUMAN	netOGlyc-4.0.0.13	CARBOHYD	261	261	0.0214925	.	.
SP_O00116_ADAS_HUMAN	netOGlyc-4.0.0.13	CARBOHYD	275	275	0.0333499	.	.
SP_O00116_ADAS_HUMAN	netOGlyc-4.0.0.13	CARBOHYD	283	283	0.0330837	.	.
SP_O00116_ADAS_HUMAN	netOGlyc-4.0.0.13	CARBOHYD	294	294	0.0871266	.	.
SP_O00116_ADAS_HUMAN	netOGlyc-4.0.0.13	CARBOHYD	298	298	0.0437807	.	.
SP_O00116_ADAS_HUMAN	netOGlyc-4.0.0.13	CARBOHYD	304	304	0.0345557	.	.
SP_O00116_ADAS_HUMAN	netOGlyc-4.0.0.13	CARBOHYD	308	308	0.11963	.	.
SP_O00116_ADAS_HUMAN	netOGlyc-4.0.0.13	CARBOHYD	309	309	0.0774866	.	.
SP_O00116_ADAS_HUMAN	netOGlyc-4.0.0.13	CARBOHYD	315	315	0.227585	.	.
SP_O00116_ADAS_HUMAN	netOGlyc-4.0.0.13	CARBOHYD	316	316	0.124583	.	.
SP_O00116_ADAS_HUMAN	netOGlyc-4.0.0.13	CARBOHYD	319	319	0.0655216	.	.
SP_O00116_ADAS_HUMAN	netOGlyc-4.0.0.13	CARBOHYD	340	340	0.166459	.	.
SP_O00116_ADAS_HUMAN	netOGlyc-4.0.0.13	CARBOHYD	348	348	0.121905	.	.
SP_O00116_ADAS_HUMAN	netOGlyc-4.0.0.13	CARBOHYD	355	355	0.255922	.	.
SP_O00116_ADAS_HUMAN	netOGlyc-4.0.0.13	CARBOHYD	356	356	0.154356	.	.
SP_O00116_ADAS_HUMAN	netOGlyc-4.0.0.13	CARBOHYD	367	367	0.0398554	.	.
SP_O00116_ADAS_HUMAN	netOGlyc-4.0.0.13	CARBOHYD	370	370	0.0170335	.	.
SP_O00116_ADAS_HUMAN	netOGlyc-4.0.0.13	CARBOHYD	375	375	0.0128451	.	.
SP_O00116_ADAS_HUMAN	netOGlyc-4.0.0.13	CARBOHYD	378	378	0.00864495	.	.
SP_O00116_ADAS_HUMAN	netOGlyc-4.0.0.13	CARBOHYD	392	392	0.0307332	.	.
SP_O00116_ADAS_HUMAN	netOGlyc-4.0.0.13	CARBOHYD	417	417	0.0278892	.	.
SP_O00116_ADAS_HUMAN	netOGlyc-4.0.0.13	CARBOHYD	437	437	0.246418	.	.
SP_O00116_ADAS_HUMAN	netOGlyc-4.0.0.13	CARBOHYD	438	438	0.171949	.	.
SP_O00116_ADAS_HUMAN	netOGlyc-4.0.0.13	CARBOHYD	441	441	0.115943	.	.
SP_O00116_ADAS_HUMAN	netOGlyc-4.0.0.13	CARBOHYD	442	442	0.286874	.	.
SP_O00116_ADAS_HUMAN	netOGlyc-4.0.0.13	CARBOHYD	453	453	0.0675112	.	.
SP_O00116_ADAS_HUMAN	netOGlyc-4.0.0.13	CARBOHYD	464	464	0.161384	.	.
SP_O00116_ADAS_HUMAN	netOGlyc-4.0.0.13	CARBOHYD	467	467	0.193539	.	.
SP_O00116_ADAS_HUMAN	netOGlyc-4.0.0.13	CARBOHYD	508	508	0.0480179	.	.
SP_O00116_ADAS_HUMAN	netOGlyc-4.0.0.13	CARBOHYD	527	527	0.0370251	.	.
SP_O00116_ADAS_HUMAN	netOGlyc-4.0.0.13	CARBOHYD	530	530	0.0116652	.	.
SP_O00116_ADAS_HUMAN	netOGlyc-4.0.0.13	CARBOHYD	531	531	0.0342296	.	.
SP_O00116_ADAS_HUMAN	netOGlyc-4.0.0.13	CARBOHYD	549	549	0.213808	.	.
SP_O00116_ADAS_HUMAN	netOGlyc-4.0.0.13	CARBOHYD	563	563	0.0352159	.	.
SP_O00116_ADAS_HUMAN	netOGlyc-4.0.0.13	CARBOHYD	564	564	0.0177457	.	.
SP_O00116_ADAS_HUMAN	netOGlyc-4.0.0.13	CARBOHYD	568	568	0.0113243	.	.
SP_O00116_ADAS_HUMAN	netOGlyc-4.0.0.13	CARBOHYD	570	570	0.018533	.	.
SP_O00116_ADAS_HUMAN	netOGlyc-4.0.0.13	CARBOHYD	589	589	0.0754875	.	.
SP_O00116_ADAS_HUMAN	netOGlyc-4.0.0.13	CARBOHYD	593	593	0.0154198	.	.
SP_O00116_ADAS_HUMAN	netOGlyc-4.0.0.13	CARBOHYD	598	598	0.117519	.	.
SP_O00116_ADAS_HUMAN	netOGlyc-4.0.0.13	CARBOHYD	612	612	0.0195641	.	.
SP_O00116_ADAS_HUMAN	netOGlyc-4.0.0.13	CARBOHYD	614	614	0.051945	.	.
SP_O00116_ADAS_HUMAN	netOGlyc-4.0.0.13	CARBOHYD	630	630	0.157315	.	.
SP_O00116_ADAS_HUMAN	netOGlyc-4.0.0.13	CARBOHYD	632	632	0.0571884	.	.
SP_O00116_ADAS_HUMAN	netOGlyc-4.0.0.13	CARBOHYD	641	641	0.0181893	.	.
SP_O00139_KIF2A_HUMAN	netOGlyc-4.0.0.13	CARBOHYD	61	61	0.580331	.	.	#POSITIVE
SP_O00139_KIF2A_HUMAN	netOGlyc-4.0.0.13	CARBOHYD	75	75	0.916263	.	.	#POSITIVE
SP_O00139_KIF2A_HUMAN	netOGlyc-4.0.0.13	CARBOHYD	78	78	0.923494	.	.	#POSITIVE
SP_O00139_KIF2A_HUMAN	netOGlyc-4.0.0.13	CARBOHYD	84	84	0.903666	.	.	#POSITIVE
SP_O00139_KIF2A_HUMAN	netOGlyc-4.0.0.13	CARBOHYD	85	85	0.940325	.	.	#POSITIVE
SP_O00139_KIF2A_HUMAN	netOGlyc-4.0.0.13	CARBOHYD	97	97	0.906645	.	.	#POSITIVE
SP_O00139_KIF2A_HUMAN	netOGlyc-4.0.0.13	CARBOHYD	100	100	0.851526	.	.	#POSITIVE
SP_O00139_KIF2A_HUMAN	netOGlyc-4.0.0.13	CARBOHYD	107	107	0.751118	.	.	#POSITIVE
SP_O00139_KIF2A_HUMAN	netOGlyc-4.0.0.13	CARBOHYD	115	115	0.957887	.	.	#POSITIVE
SP_O00139_KIF2A_HUMAN	netOGlyc-4.0.0.13	CARBOHYD	121	121	0.967423	.	.	#POSITIVE
SP_O00139_KIF2A_HUMAN	netOGlyc-4.0.0.13	CARBOHYD	127	127	0.94079	.	.	#POSITIVE
SP_O00139_KIF2A_HUMAN	netOGlyc-4.0.0.13	CARBOHYD	128	128	0.77452	.	.	#POSITIVE
SP_O00139_KIF2A_HUMAN	netOGlyc-4.0.0.13	CARBOHYD	129	129	0.791918	.	.	#POSITIVE
SP_O00139_KIF2A_HUMAN	netOGlyc-4.0.0.13	CARBOHYD	135	135	0.670312	.	.	#POSITIVE
SP_O00139_KIF2A_HUMAN	netOGlyc-4.0.0.13	CARBOHYD	137	137	0.793635	.	.	#POSITIVE
SP_O00139_KIF2A_HUMAN	netOGlyc-4.0.0.13	CARBOHYD	140	140	0.742181	.	.	#POSITIVE
SP_O00139_KIF2A_HUMAN	netOGlyc-4.0.0.13	CARBOHYD	153	153	0.835761	.	.	#POSITIVE
SP_O00139_KIF2A_HUMAN	netOGlyc-4.0.0.13	CARBOHYD	157	157	0.508389	.	.	#POSITIVE
SP_O00139_KIF2A_HUMAN	netOGlyc-4.0.0.13	CARBOHYD	215	215	0.544896	.	.	#POSITIVE
SP_O00139_KIF2A_HUMAN	netOGlyc-4.0.0.13	CARBOHYD	558	558	0.537125	.	.	#POSITIVE
SP_O00139_KIF2A_HUMAN	netOGlyc-4.0.0.13	CARBOHYD	586	586	0.688346	.	.	#POSITIVE
SP_O00139_KIF2A_HUMAN	netOGlyc-4.0.0.13	CARBOHYD	604	604	0.602872	.	.	#POSITIVE
SP_O00139_KIF2A_HUMAN	netOGlyc-4.0.0.13	CARBOHYD	615	615	0.680093	.	.	#POSITIVE
SP_O00139_KIF2A_HUMAN	netOGlyc-4.0.0.13	CARBOHYD	683	683	0.5	.	.	#POSITIVE
SP_O00139_KIF2A_HUMAN	netOGlyc-4.0.0.13	CARBOHYD	695	695	0.605289	.	.	#POSITIVE
SP_O00139_KIF2A_HUMAN	netOGlyc-4.0.0.13	CARBOHYD	3	3	0.0981262	.	.
SP_O00139_KIF2A_HUMAN	netOGlyc-4.0.0.13	CARBOHYD	20	20	0.0408537	.	.
SP_O00139_KIF2A_HUMAN	netOGlyc-4.0.0.13	CARBOHYD	30	30	0.0196681	.	.
SP_O00139_KIF2A_HUMAN	netOGlyc-4.0.0.13	CARBOHYD	31	31	0.0387506	.	.
SP_O00139_KIF2A_HUMAN	netOGlyc-4.0.0.13	CARBOHYD	38	38	0.0100199	.	.
SP_O00139_KIF2A_HUMAN	netOGlyc-4.0.0.13	CARBOHYD	40	40	0.0477426	.	.
SP_O00139_KIF2A_HUMAN	netOGlyc-4.0.0.13	CARBOHYD	49	49	0.0598479	.	.
SP_O00139_KIF2A_HUMAN	netOGlyc-4.0.0.13	CARBOHYD	58	58	0.158067	.	.
SP_O00139_KIF2A_HUMAN	netOGlyc-4.0.0.13	CARBOHYD	191	191	0.344871	.	.
SP_O00139_KIF2A_HUMAN	netOGlyc-4.0.0.13	CARBOHYD	207	207	0.471108	.	.
SP_O00139_KIF2A_HUMAN	netOGlyc-4.0.0.13	CARBOHYD	214	214	0.322708	.	.
SP_O00139_KIF2A_HUMAN	netOGlyc-4.0.0.13	CARBOHYD	238	238	0.130776	.	.
SP_O00139_KIF2A_HUMAN	netOGlyc-4.0.0.13	CARBOHYD	247	247	0.154332	.	.
SP_O00139_KIF2A_HUMAN	netOGlyc-4.0.0.13	CARBOHYD	250	250	0.325689	.	.
SP_O00139_KIF2A_HUMAN	netOGlyc-4.0.0.13	CARBOHYD	266	266	0.106259	.	.
SP_O00139_KIF2A_HUMAN	netOGlyc-4.0.0.13	CARBOHYD	273	273	0.240614	.	.
SP_O00139_KIF2A_HUMAN	netOGlyc-4.0.0.13	CARBOHYD	283	283	0.0130378	.	.
SP_O00139_KIF2A_HUMAN	netOGlyc-4.0.0.13	CARBOHYD	293	293	0.101326	.	.
SP_O00139_KIF2A_HUMAN	netOGlyc-4.0.0.13	CARBOHYD	300	300	0.0130403	.	.
SP_O00139_KIF2A_HUMAN	netOGlyc-4.0.0.13	CARBOHYD	308	308	0.0144305	.	.
SP_O00139_KIF2A_HUMAN	netOGlyc-4.0.0.13	CARBOHYD	315	315	0.10837	.	.
SP_O00139_KIF2A_HUMAN	netOGlyc-4.0.0.13	CARBOHYD	317	317	0.0706281	.	.
SP_O00139_KIF2A_HUMAN	netOGlyc-4.0.0.13	CARBOHYD	320	320	0.184102	.	.
SP_O00139_KIF2A_HUMAN	netOGlyc-4.0.0.13	CARBOHYD	322	322	0.340222	.	.
SP_O00139_KIF2A_HUMAN	netOGlyc-4.0.0.13	CARBOHYD	328	328	0.0748428	.	.
SP_O00139_KIF2A_HUMAN	netOGlyc-4.0.0.13	CARBOHYD	335	335	0.0391532	.	.
SP_O00139_KIF2A_HUMAN	netOGlyc-4.0.0.13	CARBOHYD	365	365	0.00696408	.	.
SP_O00139_KIF2A_HUMAN	netOGlyc-4.0.0.13	CARBOHYD	371	371	0.0168308	.	.
SP_O00139_KIF2A_HUMAN	netOGlyc-4.0.0.13	CARBOHYD	382	382	0.0402603	.	.
SP_O00139_KIF2A_HUMAN	netOGlyc-4.0.0.13	CARBOHYD	419	419	0.428357	.	.
SP_O00139_KIF2A_HUMAN	netOGlyc-4.0.0.13	CARBOHYD	422	422	0.137801	.	.
SP_O00139_KIF2A_HUMAN	netOGlyc-4.0.0.13	CARBOHYD	423	423	0.259232	.	.
SP_O00139_KIF2A_HUMAN	netOGlyc-4.0.0.13	CARBOHYD	426	426	0.106881	.	.
SP_O00139_KIF2A_HUMAN	netOGlyc-4.0.0.13	CARBOHYD	427	427	0.261605	.	.
SP_O00139_KIF2A_HUMAN	netOGlyc-4.0.0.13	CARBOHYD	432	432	0.185406	.	.
SP_O00139_KIF2A_HUMAN	netOGlyc-4.0.0.13	CARBOHYD	433	433	0.0847144	.	.
SP_O00139_KIF2A_HUMAN	netOGlyc-4.0.0.13	CARBOHYD	435	435	0.0835551	.	.
SP_O00139_KIF2A_HUMAN	netOGlyc-4.0.0.13	CARBOHYD	454	454	0.019709	.	.
SP_O00139_KIF2A_HUMAN	netOGlyc-4.0.0.13	CARBOHYD	467	467	0.24929	.	.
SP_O00139_KIF2A_HUMAN	netOGlyc-4.0.0.13	CARBOHYD	468	468	0.195869	.	.
SP_O00139_KIF2A_HUMAN	netOGlyc-4.0.0.13	CARBOHYD	469	469	0.169859	.	.
SP_O00139_KIF2A_HUMAN	netOGlyc-4.0.0.13	CARBOHYD	474	474	0.144464	.	.
SP_O00139_KIF2A_HUMAN	netOGlyc-4.0.0.13	CARBOHYD	484	484	0.06376	.	.
SP_O00139_KIF2A_HUMAN	netOGlyc-4.0.0.13	CARBOHYD	502	502	0.299438	.	.
SP_O00139_KIF2A_HUMAN	netOGlyc-4.0.0.13	CARBOHYD	507	507	0.246406	.	.
SP_O00139_KIF2A_HUMAN	netOGlyc-4.0.0.13	CARBOHYD	510	510	0.120991	.	.
SP_O00139_KIF2A_HUMAN	netOGlyc-4.0.0.13	CARBOHYD	516	516	0.036708	.	.
SP_O00139_KIF2A_HUMAN	netOGlyc-4.0.0.13	CARBOHYD	522	522	0.0106416	.	.
SP_O00139_KIF2A_HUMAN	netOGlyc-4.0.0.13	CARBOHYD	524	524	0.0179549	.	.
SP_O00139_KIF2A_HUMAN	netOGlyc-4.0.0.13	CARBOHYD	529	529	0.0940495	.	.
SP_O00139_KIF2A_HUMAN	netOGlyc-4.0.0.13	CARBOHYD	531	531	0.0190823	.	.
SP_O00139_KIF2A_HUMAN	netOGlyc-4.0.0.13	CARBOHYD	536	536	0.0202708	.	.
SP_O00139_KIF2A_HUMAN	netOGlyc-4.0.0.13	CARBOHYD	540	540	0.0684607	.	.
SP_O00139_KIF2A_HUMAN	netOGlyc-4.0.0.13	CARBOHYD	543	543	0.02283	.	.
SP_O00139_KIF2A_HUMAN	netOGlyc-4.0.0.13	CARBOHYD	554	554	0.491308	.	.
SP_O00139_KIF2A_HUMAN	netOGlyc-4.0.0.13	CARBOHYD	579	579	0.24828	.	.
SP_O00139_KIF2A_HUMAN	netOGlyc-4.0.0.13	CARBOHYD	585	585	0.42997	.	.
SP_O00139_KIF2A_HUMAN	netOGlyc-4.0.0.13	CARBOHYD	609	609	0.319154	.	.
SP_O00139_KIF2A_HUMAN	netOGlyc-4.0.0.13	CARBOHYD	635	635	0.195579	.	.
SP_O00139_KIF2A_HUMAN	netOGlyc-4.0.0.13	CARBOHYD	649	649	0.216263	.	.
SP_O00139_KIF2A_HUMAN	netOGlyc-4.0.0.13	CARBOHYD	658	658	0.112071	.	.
SP_O00139_KIF2A_HUMAN	netOGlyc-4.0.0.13	CARBOHYD	661	661	0.179396	.	.
SP_O00139_KIF2A_HUMAN	netOGlyc-4.0.0.13	CARBOHYD	675	675	0.135397	.	.
SP_O00148_DX39A_HUMAN	netOGlyc-4.0.0.13	CARBOHYD	25	25	0.938853	.	.	#POSITIVE
SP_O00148_DX39A_HUMAN	netOGlyc-4.0.0.13	CARBOHYD	26	26	0.929981	.	.	#POSITIVE
SP_O00148_DX39A_HUMAN	netOGlyc-4.0.0.13	CARBOHYD	37	37	0.712386	.	.	#POSITIVE
SP_O00148_DX39A_HUMAN	netOGlyc-4.0.0.13	CARBOHYD	40	40	0.575655	.	.	#POSITIVE
SP_O00148_DX39A_HUMAN	netOGlyc-4.0.0.13	CARBOHYD	44	44	0.54953	.	.	#POSITIVE
SP_O00148_DX39A_HUMAN	netOGlyc-4.0.0.13	CARBOHYD	43	43	0.48553	.	.
SP_O00148_DX39A_HUMAN	netOGlyc-4.0.0.13	CARBOHYD	68	68	0.12132	.	.
SP_O00148_DX39A_HUMAN	netOGlyc-4.0.0.13	CARBOHYD	90	90	0.0127663	.	.
SP_O00148_DX39A_HUMAN	netOGlyc-4.0.0.13	CARBOHYD	95	95	0.0436262	.	.
SP_O00148_DX39A_HUMAN	netOGlyc-4.0.0.13	CARBOHYD	102	102	0.0178339	.	.
SP_O00148_DX39A_HUMAN	netOGlyc-4.0.0.13	CARBOHYD	114	114	0.0220483	.	.
SP_O00148_DX39A_HUMAN	netOGlyc-4.0.0.13	CARBOHYD	121	121	0.0242951	.	.
SP_O00148_DX39A_HUMAN	netOGlyc-4.0.0.13	CARBOHYD	129	129	0.0185279	.	.
SP_O00148_DX39A_HUMAN	netOGlyc-4.0.0.13	CARBOHYD	136	136	0.0621939	.	.
SP_O00148_DX39A_HUMAN	netOGlyc-4.0.0.13	CARBOHYD	141	141	0.00954993	.	.
SP_O00148_DX39A_HUMAN	netOGlyc-4.0.0.13	CARBOHYD	145	145	0.0437962	.	.
SP_O00148_DX39A_HUMAN	netOGlyc-4.0.0.13	CARBOHYD	152	152	0.00785442	.	.
SP_O00148_DX39A_HUMAN	netOGlyc-4.0.0.13	CARBOHYD	171	171	0.072578	.	.
SP_O00148_DX39A_HUMAN	netOGlyc-4.0.0.13	CARBOHYD	183	183	0.0379073	.	.
SP_O00148_DX39A_HUMAN	netOGlyc-4.0.0.13	CARBOHYD	185	185	0.0676851	.	.
SP_O00148_DX39A_HUMAN	netOGlyc-4.0.0.13	CARBOHYD	217	217	0.0714885	.	.
SP_O00148_DX39A_HUMAN	netOGlyc-4.0.0.13	CARBOHYD	227	227	0.051468	.	.
SP_O00148_DX39A_HUMAN	netOGlyc-4.0.0.13	CARBOHYD	229	229	0.0291979	.	.
SP_O00148_DX39A_HUMAN	netOGlyc-4.0.0.13	CARBOHYD	231	231	0.0151545	.	.
SP_O00148_DX39A_HUMAN	netOGlyc-4.0.0.13	CARBOHYD	254	254	0.0113224	.	.
SP_O00148_DX39A_HUMAN	netOGlyc-4.0.0.13	CARBOHYD	257	257	0.0524231	.	.
SP_O00148_DX39A_HUMAN	netOGlyc-4.0.0.13	CARBOHYD	271	271	0.0193499	.	.
SP_O00148_DX39A_HUMAN	netOGlyc-4.0.0.13	CARBOHYD	295	295	0.00851894	.	.
SP_O00148_DX39A_HUMAN	netOGlyc-4.0.0.13	CARBOHYD	327	327	0.0705436	.	.
SP_O00148_DX39A_HUMAN	netOGlyc-4.0.0.13	CARBOHYD	343	343	0.0730136	.	.
SP_O00148_DX39A_HUMAN	netOGlyc-4.0.0.13	CARBOHYD	367	367	0.0285953	.	.
SP_O00148_DX39A_HUMAN	netOGlyc-4.0.0.13	CARBOHYD	369	369	0.0154658	.	.
SP_O00148_DX39A_HUMAN	netOGlyc-4.0.0.13	CARBOHYD	382	382	0.147378	.	.
SP_O00148_DX39A_HUMAN	netOGlyc-4.0.0.13	CARBOHYD	388	388	0.0463002	.	.
SP_O00148_DX39A_HUMAN	netOGlyc-4.0.0.13	CARBOHYD	391	391	0.066465	.	.
SP_O00148_DX39A_HUMAN	netOGlyc-4.0.0.13	CARBOHYD	420	420	0.152683	.	.
SP_O00148_DX39A_HUMAN	netOGlyc-4.0.0.13	CARBOHYD	421	421	0.0790822	.	.
SP_O00148_DX39A_HUMAN	netOGlyc-4.0.0.13	CARBOHYD	426	426	0.0590217	.	.
SP_O00161_SNP23_HUMAN	netOGlyc-4.0.0.13	CARBOHYD	95	95	0.868839	.	.	#POSITIVE
SP_O00161_SNP23_HUMAN	netOGlyc-4.0.0.13	CARBOHYD	101	101	0.712511	.	.	#POSITIVE
SP_O00161_SNP23_HUMAN	netOGlyc-4.0.0.13	CARBOHYD	102	102	0.866386	.	.	#POSITIVE
SP_O00161_SNP23_HUMAN	netOGlyc-4.0.0.13	CARBOHYD	110	110	0.622468	.	.	#POSITIVE
SP_O00161_SNP23_HUMAN	netOGlyc-4.0.0.13	CARBOHYD	116	116	0.786441	.	.	#POSITIVE
SP_O00161_SNP23_HUMAN	netOGlyc-4.0.0.13	CARBOHYD	123	123	0.911032	.	.	#POSITIVE
SP_O00161_SNP23_HUMAN	netOGlyc-4.0.0.13	CARBOHYD	131	131	0.962774	.	.	#POSITIVE
SP_O00161_SNP23_HUMAN	netOGlyc-4.0.0.13	CARBOHYD	132	132	0.896525	.	.	#POSITIVE
SP_O00161_SNP23_HUMAN	netOGlyc-4.0.0.13	CARBOHYD	136	136	0.869096	.	.	#POSITIVE
SP_O00161_SNP23_HUMAN	netOGlyc-4.0.0.13	CARBOHYD	144	144	0.67672	.	.	#POSITIVE
SP_O00161_SNP23_HUMAN	netOGlyc-4.0.0.13	CARBOHYD	188	188	0.710885	.	.	#POSITIVE
SP_O00161_SNP23_HUMAN	netOGlyc-4.0.0.13	CARBOHYD	5	5	0.0779433	.	.
SP_O00161_SNP23_HUMAN	netOGlyc-4.0.0.13	CARBOHYD	6	6	0.247407	.	.
SP_O00161_SNP23_HUMAN	netOGlyc-4.0.0.13	CARBOHYD	17	17	0.238554	.	.
SP_O00161_SNP23_HUMAN	netOGlyc-4.0.0.13	CARBOHYD	20	20	0.217507	.	.
SP_O00161_SNP23_HUMAN	netOGlyc-4.0.0.13	CARBOHYD	23	23	0.13492	.	.
SP_O00161_SNP23_HUMAN	netOGlyc-4.0.0.13	CARBOHYD	24	24	0.352053	.	.
SP_O00161_SNP23_HUMAN	netOGlyc-4.0.0.13	CARBOHYD	34	34	0.223334	.	.
SP_O00161_SNP23_HUMAN	netOGlyc-4.0.0.13	CARBOHYD	41	41	0.053498	.	.
SP_O00161_SNP23_HUMAN	netOGlyc-4.0.0.13	CARBOHYD	43	43	0.0901238	.	.
SP_O00161_SNP23_HUMAN	netOGlyc-4.0.0.13	CARBOHYD	69	69	0.117702	.	.
SP_O00161_SNP23_HUMAN	netOGlyc-4.0.0.13	CARBOHYD	72	72	0.0170504	.	.
SP_O00161_SNP23_HUMAN	netOGlyc-4.0.0.13	CARBOHYD	74	74	0.0337131	.	.
SP_O00161_SNP23_HUMAN	netOGlyc-4.0.0.13	CARBOHYD	90	90	0.319067	.	.
SP_O00161_SNP23_HUMAN	netOGlyc-4.0.0.13	CARBOHYD	157	157	0.0949968	.	.
SP_O00161_SNP23_HUMAN	netOGlyc-4.0.0.13	CARBOHYD	161	161	0.0346356	.	.
SP_O00161_SNP23_HUMAN	netOGlyc-4.0.0.13	CARBOHYD	193	193	0.227462	.	.
SP_O00161_SNP23_HUMAN	netOGlyc-4.0.0.13	CARBOHYD	211	211	0.00889507	.	.
SP_O00170_AIP_HUMAN	netOGlyc-4.0.0.13	CARBOHYD	104	104	0.654974	.	.	#POSITIVE
SP_O00170_AIP_HUMAN	netOGlyc-4.0.0.13	CARBOHYD	131	131	0.5	.	.	#POSITIVE
SP_O00170_AIP_HUMAN	netOGlyc-4.0.0.13	CARBOHYD	132	132	0.790095	.	.	#POSITIVE
SP_O00170_AIP_HUMAN	netOGlyc-4.0.0.13	CARBOHYD	159	159	0.561946	.	.	#POSITIVE
SP_O00170_AIP_HUMAN	netOGlyc-4.0.0.13	CARBOHYD	32	32	0.152714	.	.
SP_O00170_AIP_HUMAN	netOGlyc-4.0.0.13	CARBOHYD	35	35	0.166153	.	.
SP_O00170_AIP_HUMAN	netOGlyc-4.0.0.13	CARBOHYD	40	40	0.245169	.	.
SP_O00170_AIP_HUMAN	netOGlyc-4.0.0.13	CARBOHYD	43	43	0.10317	.	.
SP_O00170_AIP_HUMAN	netOGlyc-4.0.0.13	CARBOHYD	48	48	0.0137504	.	.
SP_O00170_AIP_HUMAN	netOGlyc-4.0.0.13	CARBOHYD	53	53	0.194482	.	.
SP_O00170_AIP_HUMAN	netOGlyc-4.0.0.13	CARBOHYD	75	75	0.0346876	.	.
SP_O00170_AIP_HUMAN	netOGlyc-4.0.0.13	CARBOHYD	79	79	0.0171051	.	.
SP_O00170_AIP_HUMAN	netOGlyc-4.0.0.13	CARBOHYD	162	162	0.369635	.	.
SP_O00170_AIP_HUMAN	netOGlyc-4.0.0.13	CARBOHYD	171	171	0.222306	.	.
SP_O00170_AIP_HUMAN	netOGlyc-4.0.0.13	CARBOHYD	220	220	0.231383	.	.
SP_O00170_AIP_HUMAN	netOGlyc-4.0.0.13	CARBOHYD	231	231	0.10269	.	.
SP_O00170_AIP_HUMAN	netOGlyc-4.0.0.13	CARBOHYD	255	255	0.0212719	.	.
SP_O00170_AIP_HUMAN	netOGlyc-4.0.0.13	CARBOHYD	256	256	0.0264123	.	.
SP_O00170_AIP_HUMAN	netOGlyc-4.0.0.13	CARBOHYD	303	303	0.335775	.	.
SP_O00170_AIP_HUMAN	netOGlyc-4.0.0.13	CARBOHYD	329	329	0.0162357	.	.
SP_O00178_GTPB1_HUMAN	netOGlyc-4.0.0.13	CARBOHYD	3	3	0.826233	.	.	#POSITIVE
SP_O00178_GTPB1_HUMAN	netOGlyc-4.0.0.13	CARBOHYD	6	6	0.940528	.	.	#POSITIVE
SP_O00178_GTPB1_HUMAN	netOGlyc-4.0.0.13	CARBOHYD	8	8	0.829103	.	.	#POSITIVE
SP_O00178_GTPB1_HUMAN	netOGlyc-4.0.0.13	CARBOHYD	12	12	0.95306	.	.	#POSITIVE
SP_O00178_GTPB1_HUMAN	netOGlyc-4.0.0.13	CARBOHYD	17	17	0.940132	.	.	#POSITIVE
SP_O00178_GTPB1_HUMAN	netOGlyc-4.0.0.13	CARBOHYD	24	24	0.876208	.	.	#POSITIVE
SP_O00178_GTPB1_HUMAN	netOGlyc-4.0.0.13	CARBOHYD	25	25	0.963738	.	.	#POSITIVE
SP_O00178_GTPB1_HUMAN	netOGlyc-4.0.0.13	CARBOHYD	47	47	0.608348	.	.	#POSITIVE
SP_O00178_GTPB1_HUMAN	netOGlyc-4.0.0.13	CARBOHYD	356	356	0.544187	.	.	#POSITIVE
SP_O00178_GTPB1_HUMAN	netOGlyc-4.0.0.13	CARBOHYD	577	577	0.538289	.	.	#POSITIVE
SP_O00178_GTPB1_HUMAN	netOGlyc-4.0.0.13	CARBOHYD	584	584	0.541343	.	.	#POSITIVE
SP_O00178_GTPB1_HUMAN	netOGlyc-4.0.0.13	CARBOHYD	593	593	0.910937	.	.	#POSITIVE
SP_O00178_GTPB1_HUMAN	netOGlyc-4.0.0.13	CARBOHYD	594	594	0.649605	.	.	#POSITIVE
SP_O00178_GTPB1_HUMAN	netOGlyc-4.0.0.13	CARBOHYD	608	608	0.83694	.	.	#POSITIVE
SP_O00178_GTPB1_HUMAN	netOGlyc-4.0.0.13	CARBOHYD	624	624	0.719321	.	.	#POSITIVE
SP_O00178_GTPB1_HUMAN	netOGlyc-4.0.0.13	CARBOHYD	633	633	0.898311	.	.	#POSITIVE
SP_O00178_GTPB1_HUMAN	netOGlyc-4.0.0.13	CARBOHYD	634	634	0.759431	.	.	#POSITIVE
SP_O00178_GTPB1_HUMAN	netOGlyc-4.0.0.13	CARBOHYD	643	643	0.941982	.	.	#POSITIVE
SP_O00178_GTPB1_HUMAN	netOGlyc-4.0.0.13	CARBOHYD	644	644	0.900678	.	.	#POSITIVE
SP_O00178_GTPB1_HUMAN	netOGlyc-4.0.0.13	CARBOHYD	44	44	0.389439	.	.
SP_O00178_GTPB1_HUMAN	netOGlyc-4.0.0.13	CARBOHYD	62	62	0.141033	.	.
SP_O00178_GTPB1_HUMAN	netOGlyc-4.0.0.13	CARBOHYD	63	63	0.248416	.	.
SP_O00178_GTPB1_HUMAN	netOGlyc-4.0.0.13	CARBOHYD	69	69	0.400652	.	.
SP_O00178_GTPB1_HUMAN	netOGlyc-4.0.0.13	CARBOHYD	71	71	0.190139	.	.
SP_O00178_GTPB1_HUMAN	netOGlyc-4.0.0.13	CARBOHYD	72	72	0.375958	.	.
SP_O00178_GTPB1_HUMAN	netOGlyc-4.0.0.13	CARBOHYD	77	77	0.0673142	.	.
SP_O00178_GTPB1_HUMAN	netOGlyc-4.0.0.13	CARBOHYD	93	93	0.047082	.	.
SP_O00178_GTPB1_HUMAN	netOGlyc-4.0.0.13	CARBOHYD	101	101	0.186454	.	.
SP_O00178_GTPB1_HUMAN	netOGlyc-4.0.0.13	CARBOHYD	104	104	0.0742622	.	.
SP_O00178_GTPB1_HUMAN	netOGlyc-4.0.0.13	CARBOHYD	109	109	0.0924863	.	.
SP_O00178_GTPB1_HUMAN	netOGlyc-4.0.0.13	CARBOHYD	116	116	0.254584	.	.
SP_O00178_GTPB1_HUMAN	netOGlyc-4.0.0.13	CARBOHYD	119	119	0.244578	.	.
SP_O00178_GTPB1_HUMAN	netOGlyc-4.0.0.13	CARBOHYD	122	122	0.17398	.	.
SP_O00178_GTPB1_HUMAN	netOGlyc-4.0.0.13	CARBOHYD	174	174	0.136485	.	.
SP_O00178_GTPB1_HUMAN	netOGlyc-4.0.0.13	CARBOHYD	175	175	0.0523631	.	.
SP_O00178_GTPB1_HUMAN	netOGlyc-4.0.0.13	CARBOHYD	181	181	0.0494122	.	.
SP_O00178_GTPB1_HUMAN	netOGlyc-4.0.0.13	CARBOHYD	205	205	0.276265	.	.
SP_O00178_GTPB1_HUMAN	netOGlyc-4.0.0.13	CARBOHYD	208	208	0.150276	.	.
SP_O00178_GTPB1_HUMAN	netOGlyc-4.0.0.13	CARBOHYD	209	209	0.215146	.	.
SP_O00178_GTPB1_HUMAN	netOGlyc-4.0.0.13	CARBOHYD	210	210	0.167062	.	.
SP_O00178_GTPB1_HUMAN	netOGlyc-4.0.0.13	CARBOHYD	220	220	0.160224	.	.
SP_O00178_GTPB1_HUMAN	netOGlyc-4.0.0.13	CARBOHYD	230	230	0.378208	.	.
SP_O00178_GTPB1_HUMAN	netOGlyc-4.0.0.13	CARBOHYD	234	234	0.137562	.	.
SP_O00178_GTPB1_HUMAN	netOGlyc-4.0.0.13	CARBOHYD	238	238	0.0743671	.	.
SP_O00178_GTPB1_HUMAN	netOGlyc-4.0.0.13	CARBOHYD	244	244	0.0350894	.	.
SP_O00178_GTPB1_HUMAN	netOGlyc-4.0.0.13	CARBOHYD	245	245	0.0317991	.	.
SP_O00178_GTPB1_HUMAN	netOGlyc-4.0.0.13	CARBOHYD	249	249	0.017324	.	.
SP_O00178_GTPB1_HUMAN	netOGlyc-4.0.0.13	CARBOHYD	262	262	0.019358	.	.
SP_O00178_GTPB1_HUMAN	netOGlyc-4.0.0.13	CARBOHYD	263	263	0.0339161	.	.
SP_O00178_GTPB1_HUMAN	netOGlyc-4.0.0.13	CARBOHYD	268	268	0.0272675	.	.
SP_O00178_GTPB1_HUMAN	netOGlyc-4.0.0.13	CARBOHYD	281	281	0.0111619	.	.
SP_O00178_GTPB1_HUMAN	netOGlyc-4.0.0.13	CARBOHYD	289	289	0.00856127	.	.
SP_O00178_GTPB1_HUMAN	netOGlyc-4.0.0.13	CARBOHYD	308	308	0.0261473	.	.
SP_O00178_GTPB1_HUMAN	netOGlyc-4.0.0.13	CARBOHYD	321	321	0.0391222	.	.
SP_O00178_GTPB1_HUMAN	netOGlyc-4.0.0.13	CARBOHYD	331	331	0.101034	.	.
SP_O00178_GTPB1_HUMAN	netOGlyc-4.0.0.13	CARBOHYD	343	343	0.0369786	.	.
SP_O00178_GTPB1_HUMAN	netOGlyc-4.0.0.13	CARBOHYD	350	350	0.217976	.	.
SP_O00178_GTPB1_HUMAN	netOGlyc-4.0.0.13	CARBOHYD	352	352	0.283995	.	.
SP_O00178_GTPB1_HUMAN	netOGlyc-4.0.0.13	CARBOHYD	355	355	0.157335	.	.
SP_O00178_GTPB1_HUMAN	netOGlyc-4.0.0.13	CARBOHYD	366	366	0.197006	.	.
SP_O00178_GTPB1_HUMAN	netOGlyc-4.0.0.13	CARBOHYD	369	369	0.0954762	.	.
SP_O00178_GTPB1_HUMAN	netOGlyc-4.0.0.13	CARBOHYD	384	384	0.218112	.	.
SP_O00178_GTPB1_HUMAN	netOGlyc-4.0.0.13	CARBOHYD	387	387	0.103249	.	.
SP_O00178_GTPB1_HUMAN	netOGlyc-4.0.0.13	CARBOHYD	388	388	0.079431	.	.
SP_O00178_GTPB1_HUMAN	netOGlyc-4.0.0.13	CARBOHYD	402	402	0.0111163	.	.
SP_O00178_GTPB1_HUMAN	netOGlyc-4.0.0.13	CARBOHYD	404	404	0.0101844	.	.
SP_O00178_GTPB1_HUMAN	netOGlyc-4.0.0.13	CARBOHYD	410	410	0.0132314	.	.
SP_O00178_GTPB1_HUMAN	netOGlyc-4.0.0.13	CARBOHYD	413	413	0.0100425	.	.
SP_O00178_GTPB1_HUMAN	netOGlyc-4.0.0.13	CARBOHYD	415	415	0.0104161	.	.
SP_O00178_GTPB1_HUMAN	netOGlyc-4.0.0.13	CARBOHYD	416	416	0.0240419	.	.
SP_O00178_GTPB1_HUMAN	netOGlyc-4.0.0.13	CARBOHYD	426	426	0.00476563	.	.
SP_O00178_GTPB1_HUMAN	netOGlyc-4.0.0.13	CARBOHYD	439	439	0.0570131	.	.
SP_O00178_GTPB1_HUMAN	netOGlyc-4.0.0.13	CARBOHYD	444	444	0.0503725	.	.
SP_O00178_GTPB1_HUMAN	netOGlyc-4.0.0.13	CARBOHYD	460	460	0.171	.	.
SP_O00178_GTPB1_HUMAN	netOGlyc-4.0.0.13	CARBOHYD	462	462	0.0943427	.	.
SP_O00178_GTPB1_HUMAN	netOGlyc-4.0.0.13	CARBOHYD	471	471	0.083726	.	.
SP_O00178_GTPB1_HUMAN	netOGlyc-4.0.0.13	CARBOHYD	472	472	0.155446	.	.
SP_O00178_GTPB1_HUMAN	netOGlyc-4.0.0.13	CARBOHYD	481	481	0.247704	.	.
SP_O00178_GTPB1_HUMAN	netOGlyc-4.0.0.13	CARBOHYD	489	489	0.0213239	.	.
SP_O00178_GTPB1_HUMAN	netOGlyc-4.0.0.13	CARBOHYD	503	503	0.138092	.	.
SP_O00178_GTPB1_HUMAN	netOGlyc-4.0.0.13	CARBOHYD	504	504	0.147017	.	.
SP_O00178_GTPB1_HUMAN	netOGlyc-4.0.0.13	CARBOHYD	506	506	0.0345173	.	.
SP_O00178_GTPB1_HUMAN	netOGlyc-4.0.0.13	CARBOHYD	517	517	0.0293527	.	.
SP_O00178_GTPB1_HUMAN	netOGlyc-4.0.0.13	CARBOHYD	521	521	0.0415526	.	.
SP_O00178_GTPB1_HUMAN	netOGlyc-4.0.0.13	CARBOHYD	523	523	0.0333559	.	.
SP_O00178_GTPB1_HUMAN	netOGlyc-4.0.0.13	CARBOHYD	526	526	0.0106479	.	.
SP_O00178_GTPB1_HUMAN	netOGlyc-4.0.0.13	CARBOHYD	534	534	0.0153214	.	.
SP_O00178_GTPB1_HUMAN	netOGlyc-4.0.0.13	CARBOHYD	539	539	0.0862932	.	.
SP_O00178_GTPB1_HUMAN	netOGlyc-4.0.0.13	CARBOHYD	547	547	0.0121636	.	.
SP_O00178_GTPB1_HUMAN	netOGlyc-4.0.0.13	CARBOHYD	564	564	0.169306	.	.
SP_O00178_GTPB1_HUMAN	netOGlyc-4.0.0.13	CARBOHYD	569	569	0.0947922	.	.
SP_O00178_GTPB1_HUMAN	netOGlyc-4.0.0.13	CARBOHYD	571	571	0.0320892	.	.
SP_O00178_GTPB1_HUMAN	netOGlyc-4.0.0.13	CARBOHYD	576	576	0.323194	.	.
SP_O00178_GTPB1_HUMAN	netOGlyc-4.0.0.13	CARBOHYD	580	580	0.312452	.	.
SP_O00178_GTPB1_HUMAN	netOGlyc-4.0.0.13	CARBOHYD	600	600	0.492937	.	.
SP_O00178_GTPB1_HUMAN	netOGlyc-4.0.0.13	CARBOHYD	623	623	0.252181	.	.
SP_O00178_GTPB1_HUMAN	netOGlyc-4.0.0.13	CARBOHYD	658	658	0.469793	.	.
SP_O00178_GTPB1_HUMAN	netOGlyc-4.0.0.13	CARBOHYD	664	664	0.266903	.	.
SP_O00178_GTPB1_HUMAN	netOGlyc-4.0.0.13	CARBOHYD	667	667	0.0439435	.	.
SP_O00186_STXB3_HUMAN	netOGlyc-4.0.0.13	CARBOHYD	312	312	0.560483	.	.	#POSITIVE
SP_O00186_STXB3_HUMAN	netOGlyc-4.0.0.13	CARBOHYD	313	313	0.636649	.	.	#POSITIVE
SP_O00186_STXB3_HUMAN	netOGlyc-4.0.0.13	CARBOHYD	318	318	0.687954	.	.	#POSITIVE
SP_O00186_STXB3_HUMAN	netOGlyc-4.0.0.13	CARBOHYD	322	322	0.535541	.	.	#POSITIVE
SP_O00186_STXB3_HUMAN	netOGlyc-4.0.0.13	CARBOHYD	323	323	0.619691	.	.	#POSITIVE
SP_O00186_STXB3_HUMAN	netOGlyc-4.0.0.13	CARBOHYD	453	453	0.86186	.	.	#POSITIVE
SP_O00186_STXB3_HUMAN	netOGlyc-4.0.0.13	CARBOHYD	464	464	0.507049	.	.	#POSITIVE
SP_O00186_STXB3_HUMAN	netOGlyc-4.0.0.13	CARBOHYD	508	508	0.87224	.	.	#POSITIVE
SP_O00186_STXB3_HUMAN	netOGlyc-4.0.0.13	CARBOHYD	512	512	0.970736	.	.	#POSITIVE
SP_O00186_STXB3_HUMAN	netOGlyc-4.0.0.13	CARBOHYD	12	12	0.24329	.	.
SP_O00186_STXB3_HUMAN	netOGlyc-4.0.0.13	CARBOHYD	21	21	0.0664669	.	.
SP_O00186_STXB3_HUMAN	netOGlyc-4.0.0.13	CARBOHYD	41	41	0.0165199	.	.
SP_O00186_STXB3_HUMAN	netOGlyc-4.0.0.13	CARBOHYD	42	42	0.083249	.	.
SP_O00186_STXB3_HUMAN	netOGlyc-4.0.0.13	CARBOHYD	47	47	0.0370495	.	.
SP_O00186_STXB3_HUMAN	netOGlyc-4.0.0.13	CARBOHYD	52	52	0.0501958	.	.
SP_O00186_STXB3_HUMAN	netOGlyc-4.0.0.13	CARBOHYD	60	60	0.0734052	.	.
SP_O00186_STXB3_HUMAN	netOGlyc-4.0.0.13	CARBOHYD	82	82	0.0467671	.	.
SP_O00186_STXB3_HUMAN	netOGlyc-4.0.0.13	CARBOHYD	84	84	0.0599882	.	.
SP_O00186_STXB3_HUMAN	netOGlyc-4.0.0.13	CARBOHYD	85	85	0.0759687	.	.
SP_O00186_STXB3_HUMAN	netOGlyc-4.0.0.13	CARBOHYD	87	87	0.0224403	.	.
SP_O00186_STXB3_HUMAN	netOGlyc-4.0.0.13	CARBOHYD	97	97	0.0653352	.	.
SP_O00186_STXB3_HUMAN	netOGlyc-4.0.0.13	CARBOHYD	99	99	0.0339286	.	.
SP_O00186_STXB3_HUMAN	netOGlyc-4.0.0.13	CARBOHYD	111	111	0.0247789	.	.
SP_O00186_STXB3_HUMAN	netOGlyc-4.0.0.13	CARBOHYD	125	125	0.0976435	.	.
SP_O00186_STXB3_HUMAN	netOGlyc-4.0.0.13	CARBOHYD	127	127	0.0292165	.	.
SP_O00186_STXB3_HUMAN	netOGlyc-4.0.0.13	CARBOHYD	129	129	0.00774911	.	.
SP_O00186_STXB3_HUMAN	netOGlyc-4.0.0.13	CARBOHYD	139	139	0.0148992	.	.
SP_O00186_STXB3_HUMAN	netOGlyc-4.0.0.13	CARBOHYD	145	145	0.00832443	.	.
SP_O00186_STXB3_HUMAN	netOGlyc-4.0.0.13	CARBOHYD	149	149	0.118716	.	.
SP_O00186_STXB3_HUMAN	netOGlyc-4.0.0.13	CARBOHYD	161	161	0.196805	.	.
SP_O00186_STXB3_HUMAN	netOGlyc-4.0.0.13	CARBOHYD	176	176	0.0648754	.	.
SP_O00186_STXB3_HUMAN	netOGlyc-4.0.0.13	CARBOHYD	183	183	0.0256678	.	.
SP_O00186_STXB3_HUMAN	netOGlyc-4.0.0.13	CARBOHYD	187	187	0.03829	.	.
SP_O00186_STXB3_HUMAN	netOGlyc-4.0.0.13	CARBOHYD	198	198	0.0598926	.	.
SP_O00186_STXB3_HUMAN	netOGlyc-4.0.0.13	CARBOHYD	205	205	0.0374153	.	.
SP_O00186_STXB3_HUMAN	netOGlyc-4.0.0.13	CARBOHYD	225	225	0.036715	.	.
SP_O00186_STXB3_HUMAN	netOGlyc-4.0.0.13	CARBOHYD	231	231	0.0649257	.	.
SP_O00186_STXB3_HUMAN	netOGlyc-4.0.0.13	CARBOHYD	233	233	0.0304289	.	.
SP_O00186_STXB3_HUMAN	netOGlyc-4.0.0.13	CARBOHYD	246	246	0.051729	.	.
SP_O00186_STXB3_HUMAN	netOGlyc-4.0.0.13	CARBOHYD	247	247	0.0163143	.	.
SP_O00186_STXB3_HUMAN	netOGlyc-4.0.0.13	CARBOHYD	253	253	0.0451507	.	.
SP_O00186_STXB3_HUMAN	netOGlyc-4.0.0.13	CARBOHYD	268	268	0.132627	.	.
SP_O00186_STXB3_HUMAN	netOGlyc-4.0.0.13	CARBOHYD	273	273	0.162177	.	.
SP_O00186_STXB3_HUMAN	netOGlyc-4.0.0.13	CARBOHYD	314	314	0.403125	.	.
SP_O00186_STXB3_HUMAN	netOGlyc-4.0.0.13	CARBOHYD	325	325	0.400768	.	.
SP_O00186_STXB3_HUMAN	netOGlyc-4.0.0.13	CARBOHYD	328	328	0.382842	.	.
SP_O00186_STXB3_HUMAN	netOGlyc-4.0.0.13	CARBOHYD	342	342	0.309306	.	.
SP_O00186_STXB3_HUMAN	netOGlyc-4.0.0.13	CARBOHYD	368	368	0.0857948	.	.
SP_O00186_STXB3_HUMAN	netOGlyc-4.0.0.13	CARBOHYD	376	376	0.0717742	.	.
SP_O00186_STXB3_HUMAN	netOGlyc-4.0.0.13	CARBOHYD	386	386	0.330997	.	.
SP_O00186_STXB3_HUMAN	netOGlyc-4.0.0.13	CARBOHYD	414	414	0.108143	.	.
SP_O00186_STXB3_HUMAN	netOGlyc-4.0.0.13	CARBOHYD	418	418	0.018947	.	.
SP_O00186_STXB3_HUMAN	netOGlyc-4.0.0.13	CARBOHYD	419	419	0.0605756	.	.
SP_O00186_STXB3_HUMAN	netOGlyc-4.0.0.13	CARBOHYD	436	436	0.0636767	.	.
SP_O00186_STXB3_HUMAN	netOGlyc-4.0.0.13	CARBOHYD	443	443	0.0608756	.	.
SP_O00186_STXB3_HUMAN	netOGlyc-4.0.0.13	CARBOHYD	468	468	0.160826	.	.
SP_O00186_STXB3_HUMAN	netOGlyc-4.0.0.13	CARBOHYD	472	472	0.255746	.	.
SP_O00186_STXB3_HUMAN	netOGlyc-4.0.0.13	CARBOHYD	475	475	0.127111	.	.
SP_O00186_STXB3_HUMAN	netOGlyc-4.0.0.13	CARBOHYD	492	492	0.0562498	.	.
SP_O00186_STXB3_HUMAN	netOGlyc-4.0.0.13	CARBOHYD	499	499	0.374414	.	.
SP_O00186_STXB3_HUMAN	netOGlyc-4.0.0.13	CARBOHYD	529	529	0.0100214	.	.
SP_O00186_STXB3_HUMAN	netOGlyc-4.0.0.13	CARBOHYD	540	540	0.0115406	.	.
SP_O00186_STXB3_HUMAN	netOGlyc-4.0.0.13	CARBOHYD	542	542	0.0089622	.	.
SP_O00186_STXB3_HUMAN	netOGlyc-4.0.0.13	CARBOHYD	551	551	0.0162453	.	.
SP_O00186_STXB3_HUMAN	netOGlyc-4.0.0.13	CARBOHYD	556	556	0.0211426	.	.
SP_O00186_STXB3_HUMAN	netOGlyc-4.0.0.13	CARBOHYD	563	563	0.0561531	.	.
SP_O00186_STXB3_HUMAN	netOGlyc-4.0.0.13	CARBOHYD	564	564	0.0593147	.	.
SP_O00186_STXB3_HUMAN	netOGlyc-4.0.0.13	CARBOHYD	568	568	0.042543	.	.
SP_O00186_STXB3_HUMAN	netOGlyc-4.0.0.13	CARBOHYD	587	587	0.156002	.	.
SP_O00268_TAF4_HUMAN	netOGlyc-4.0.0.13	CARBOHYD	28	28	0.748368	.	.	#POSITIVE
SP_O00268_TAF4_HUMAN	netOGlyc-4.0.0.13	CARBOHYD	31	31	0.703943	.	.	#POSITIVE
SP_O00268_TAF4_HUMAN	netOGlyc-4.0.0.13	CARBOHYD	36	36	0.938961	.	.	#POSITIVE
SP_O00268_TAF4_HUMAN	netOGlyc-4.0.0.13	CARBOHYD	47	47	0.970663	.	.	#POSITIVE
SP_O00268_TAF4_HUMAN	netOGlyc-4.0.0.13	CARBOHYD	64	64	0.981177	.	.	#POSITIVE
SP_O00268_TAF4_HUMAN	netOGlyc-4.0.0.13	CARBOHYD	66	66	0.974221	.	.	#POSITIVE
SP_O00268_TAF4_HUMAN	netOGlyc-4.0.0.13	CARBOHYD	109	109	0.962836	.	.	#POSITIVE
SP_O00268_TAF4_HUMAN	netOGlyc-4.0.0.13	CARBOHYD	133	133	0.890659	.	.	#POSITIVE
SP_O00268_TAF4_HUMAN	netOGlyc-4.0.0.13	CARBOHYD	136	136	0.944588	.	.	#POSITIVE
SP_O00268_TAF4_HUMAN	netOGlyc-4.0.0.13	CARBOHYD	197	197	0.955066	.	.	#POSITIVE
SP_O00268_TAF4_HUMAN	netOGlyc-4.0.0.13	CARBOHYD	201	201	0.859848	.	.	#POSITIVE
SP_O00268_TAF4_HUMAN	netOGlyc-4.0.0.13	CARBOHYD	207	207	0.914559	.	.	#POSITIVE
SP_O00268_TAF4_HUMAN	netOGlyc-4.0.0.13	CARBOHYD	216	216	0.876275	.	.	#POSITIVE
SP_O00268_TAF4_HUMAN	netOGlyc-4.0.0.13	CARBOHYD	236	236	0.916168	.	.	#POSITIVE
SP_O00268_TAF4_HUMAN	netOGlyc-4.0.0.13	CARBOHYD	240	240	0.971842	.	.	#POSITIVE
SP_O00268_TAF4_HUMAN	netOGlyc-4.0.0.13	CARBOHYD	256	256	0.984491	.	.	#POSITIVE
SP_O00268_TAF4_HUMAN	netOGlyc-4.0.0.13	CARBOHYD	279	279	0.957755	.	.	#POSITIVE
SP_O00268_TAF4_HUMAN	netOGlyc-4.0.0.13	CARBOHYD	292	292	0.986998	.	.	#POSITIVE
SP_O00268_TAF4_HUMAN	netOGlyc-4.0.0.13	CARBOHYD	308	308	0.976354	.	.	#POSITIVE
SP_O00268_TAF4_HUMAN	netOGlyc-4.0.0.13	CARBOHYD	326	326	0.965508	.	.	#POSITIVE
SP_O00268_TAF4_HUMAN	netOGlyc-4.0.0.13	CARBOHYD	346	346	0.975003	.	.	#POSITIVE
SP_O00268_TAF4_HUMAN	netOGlyc-4.0.0.13	CARBOHYD	360	360	0.96992	.	.	#POSITIVE
SP_O00268_TAF4_HUMAN	netOGlyc-4.0.0.13	CARBOHYD	364	364	0.989424	.	.	#POSITIVE
SP_O00268_TAF4_HUMAN	netOGlyc-4.0.0.13	CARBOHYD	368	368	0.974919	.	.	#POSITIVE
SP_O00268_TAF4_HUMAN	netOGlyc-4.0.0.13	CARBOHYD	369	369	0.9622	.	.	#POSITIVE
SP_O00268_TAF4_HUMAN	netOGlyc-4.0.0.13	CARBOHYD	372	372	0.975461	.	.	#POSITIVE
SP_O00268_TAF4_HUMAN	netOGlyc-4.0.0.13	CARBOHYD	378	378	0.950516	.	.	#POSITIVE
SP_O00268_TAF4_HUMAN	netOGlyc-4.0.0.13	CARBOHYD	385	385	0.954649	.	.	#POSITIVE
SP_O00268_TAF4_HUMAN	netOGlyc-4.0.0.13	CARBOHYD	396	396	0.868215	.	.	#POSITIVE
SP_O00268_TAF4_HUMAN	netOGlyc-4.0.0.13	CARBOHYD	398	398	0.966805	.	.	#POSITIVE
SP_O00268_TAF4_HUMAN	netOGlyc-4.0.0.13	CARBOHYD	409	409	0.95152	.	.	#POSITIVE
SP_O00268_TAF4_HUMAN	netOGlyc-4.0.0.13	CARBOHYD	411	411	0.986568	.	.	#POSITIVE
SP_O00268_TAF4_HUMAN	netOGlyc-4.0.0.13	CARBOHYD	413	413	0.973971	.	.	#POSITIVE
SP_O00268_TAF4_HUMAN	netOGlyc-4.0.0.13	CARBOHYD	415	415	0.979613	.	.	#POSITIVE
SP_O00268_TAF4_HUMAN	netOGlyc-4.0.0.13	CARBOHYD	417	417	0.976743	.	.	#POSITIVE
SP_O00268_TAF4_HUMAN	netOGlyc-4.0.0.13	CARBOHYD	419	419	0.996039	.	.	#POSITIVE
SP_O00268_TAF4_HUMAN	netOGlyc-4.0.0.13	CARBOHYD	420	420	0.984038	.	.	#POSITIVE
SP_O00268_TAF4_HUMAN	netOGlyc-4.0.0.13	CARBOHYD	421	421	0.982269	.	.	#POSITIVE
SP_O00268_TAF4_HUMAN	netOGlyc-4.0.0.13	CARBOHYD	426	426	0.976177	.	.	#POSITIVE
SP_O00268_TAF4_HUMAN	netOGlyc-4.0.0.13	CARBOHYD	428	428	0.938602	.	.	#POSITIVE
SP_O00268_TAF4_HUMAN	netOGlyc-4.0.0.13	CARBOHYD	430	430	0.982983	.	.	#POSITIVE
SP_O00268_TAF4_HUMAN	netOGlyc-4.0.0.13	CARBOHYD	444	444	0.826847	.	.	#POSITIVE
SP_O00268_TAF4_HUMAN	netOGlyc-4.0.0.13	CARBOHYD	460	460	0.815166	.	.	#POSITIVE
SP_O00268_TAF4_HUMAN	netOGlyc-4.0.0.13	CARBOHYD	486	486	0.982254	.	.	#POSITIVE
SP_O00268_TAF4_HUMAN	netOGlyc-4.0.0.13	CARBOHYD	487	487	0.992033	.	.	#POSITIVE
SP_O00268_TAF4_HUMAN	netOGlyc-4.0.0.13	CARBOHYD	494	494	0.965305	.	.	#POSITIVE
SP_O00268_TAF4_HUMAN	netOGlyc-4.0.0.13	CARBOHYD	496	496	0.99067	.	.	#POSITIVE
SP_O00268_TAF4_HUMAN	netOGlyc-4.0.0.13	CARBOHYD	497	497	0.974384	.	.	#POSITIVE
SP_O00268_TAF4_HUMAN	netOGlyc-4.0.0.13	CARBOHYD	504	504	0.953066	.	.	#POSITIVE
SP_O00268_TAF4_HUMAN	netOGlyc-4.0.0.13	CARBOHYD	505	505	0.935601	.	.	#POSITIVE
SP_O00268_TAF4_HUMAN	netOGlyc-4.0.0.13	CARBOHYD	511	511	0.89704	.	.	#POSITIVE
SP_O00268_TAF4_HUMAN	netOGlyc-4.0.0.13	CARBOHYD	519	519	0.912697	.	.	#POSITIVE
SP_O00268_TAF4_HUMAN	netOGlyc-4.0.0.13	CARBOHYD	521	521	0.9719	.	.	#POSITIVE
SP_O00268_TAF4_HUMAN	netOGlyc-4.0.0.13	CARBOHYD	522	522	0.914623	.	.	#POSITIVE
SP_O00268_TAF4_HUMAN	netOGlyc-4.0.0.13	CARBOHYD	528	528	0.974168	.	.	#POSITIVE
SP_O00268_TAF4_HUMAN	netOGlyc-4.0.0.13	CARBOHYD	532	532	0.985659	.	.	#POSITIVE
SP_O00268_TAF4_HUMAN	netOGlyc-4.0.0.13	CARBOHYD	533	533	0.937559	.	.	#POSITIVE
SP_O00268_TAF4_HUMAN	netOGlyc-4.0.0.13	CARBOHYD	537	537	0.920185	.	.	#POSITIVE
SP_O00268_TAF4_HUMAN	netOGlyc-4.0.0.13	CARBOHYD	539	539	0.939424	.	.	#POSITIVE
SP_O00268_TAF4_HUMAN	netOGlyc-4.0.0.13	CARBOHYD	543	543	0.957675	.	.	#POSITIVE
SP_O00268_TAF4_HUMAN	netOGlyc-4.0.0.13	CARBOHYD	558	558	0.919084	.	.	#POSITIVE
SP_O00268_TAF4_HUMAN	netOGlyc-4.0.0.13	CARBOHYD	560	560	0.970103	.	.	#POSITIVE
SP_O00268_TAF4_HUMAN	netOGlyc-4.0.0.13	CARBOHYD	563	563	0.868897	.	.	#POSITIVE
SP_O00268_TAF4_HUMAN	netOGlyc-4.0.0.13	CARBOHYD	565	565	0.971503	.	.	#POSITIVE
SP_O00268_TAF4_HUMAN	netOGlyc-4.0.0.13	CARBOHYD	569	569	0.965813	.	.	#POSITIVE
SP_O00268_TAF4_HUMAN	netOGlyc-4.0.0.13	CARBOHYD	571	571	0.979094	.	.	#POSITIVE
SP_O00268_TAF4_HUMAN	netOGlyc-4.0.0.13	CARBOHYD	575	575	0.990895	.	.	#POSITIVE
SP_O00268_TAF4_HUMAN	netOGlyc-4.0.0.13	CARBOHYD	580	580	0.989327	.	.	#POSITIVE
SP_O00268_TAF4_HUMAN	netOGlyc-4.0.0.13	CARBOHYD	581	581	0.989544	.	.	#POSITIVE
SP_O00268_TAF4_HUMAN	netOGlyc-4.0.0.13	CARBOHYD	582	582	0.980318	.	.	#POSITIVE
SP_O00268_TAF4_HUMAN	netOGlyc-4.0.0.13	CARBOHYD	583	583	0.987171	.	.	#POSITIVE
SP_O00268_TAF4_HUMAN	netOGlyc-4.0.0.13	CARBOHYD	584	584	0.985486	.	.	#POSITIVE
SP_O00268_TAF4_HUMAN	netOGlyc-4.0.0.13	CARBOHYD	587	587	0.938823	.	.	#POSITIVE
SP_O00268_TAF4_HUMAN	netOGlyc-4.0.0.13	CARBOHYD	589	589	0.861632	.	.	#POSITIVE
SP_O00268_TAF4_HUMAN	netOGlyc-4.0.0.13	CARBOHYD	601	601	0.848209	.	.	#POSITIVE
SP_O00268_TAF4_HUMAN	netOGlyc-4.0.0.13	CARBOHYD	602	602	0.570987	.	.	#POSITIVE
SP_O00268_TAF4_HUMAN	netOGlyc-4.0.0.13	CARBOHYD	608	608	0.920668	.	.	#POSITIVE
SP_O00268_TAF4_HUMAN	netOGlyc-4.0.0.13	CARBOHYD	609	609	0.937326	.	.	#POSITIVE
SP_O00268_TAF4_HUMAN	netOGlyc-4.0.0.13	CARBOHYD	613	613	0.94573	.	.	#POSITIVE
SP_O00268_TAF4_HUMAN	netOGlyc-4.0.0.13	CARBOHYD	614	614	0.896103	.	.	#POSITIVE
SP_O00268_TAF4_HUMAN	netOGlyc-4.0.0.13	CARBOHYD	616	616	0.897006	.	.	#POSITIVE
SP_O00268_TAF4_HUMAN	netOGlyc-4.0.0.13	CARBOHYD	639	639	0.603069	.	.	#POSITIVE
SP_O00268_TAF4_HUMAN	netOGlyc-4.0.0.13	CARBOHYD	647	647	0.696443	.	.	#POSITIVE
SP_O00268_TAF4_HUMAN	netOGlyc-4.0.0.13	CARBOHYD	648	648	0.904984	.	.	#POSITIVE
SP_O00268_TAF4_HUMAN	netOGlyc-4.0.0.13	CARBOHYD	660	660	0.943823	.	.	#POSITIVE
SP_O00268_TAF4_HUMAN	netOGlyc-4.0.0.13	CARBOHYD	668	668	0.811048	.	.	#POSITIVE
SP_O00268_TAF4_HUMAN	netOGlyc-4.0.0.13	CARBOHYD	671	671	0.832962	.	.	#POSITIVE
SP_O00268_TAF4_HUMAN	netOGlyc-4.0.0.13	CARBOHYD	678	678	0.951999	.	.	#POSITIVE
SP_O00268_TAF4_HUMAN	netOGlyc-4.0.0.13	CARBOHYD	686	686	0.970801	.	.	#POSITIVE
SP_O00268_TAF4_HUMAN	netOGlyc-4.0.0.13	CARBOHYD	687	687	0.982879	.	.	#POSITIVE
SP_O00268_TAF4_HUMAN	netOGlyc-4.0.0.13	CARBOHYD	690	690	0.937814	.	.	#POSITIVE
SP_O00268_TAF4_HUMAN	netOGlyc-4.0.0.13	CARBOHYD	691	691	0.950328	.	.	#POSITIVE
SP_O00268_TAF4_HUMAN	netOGlyc-4.0.0.13	CARBOHYD	694	694	0.9397	.	.	#POSITIVE
SP_O00268_TAF4_HUMAN	netOGlyc-4.0.0.13	CARBOHYD	699	699	0.94928	.	.	#POSITIVE
SP_O00268_TAF4_HUMAN	netOGlyc-4.0.0.13	CARBOHYD	700	700	0.982789	.	.	#POSITIVE
SP_O00268_TAF4_HUMAN	netOGlyc-4.0.0.13	CARBOHYD	701	701	0.978619	.	.	#POSITIVE
SP_O00268_TAF4_HUMAN	netOGlyc-4.0.0.13	CARBOHYD	705	705	0.988423	.	.	#POSITIVE
SP_O00268_TAF4_HUMAN	netOGlyc-4.0.0.13	CARBOHYD	709	709	0.965684	.	.	#POSITIVE
SP_O00268_TAF4_HUMAN	netOGlyc-4.0.0.13	CARBOHYD	712	712	0.938895	.	.	#POSITIVE
SP_O00268_TAF4_HUMAN	netOGlyc-4.0.0.13	CARBOHYD	714	714	0.896059	.	.	#POSITIVE
SP_O00268_TAF4_HUMAN	netOGlyc-4.0.0.13	CARBOHYD	715	715	0.968587	.	.	#POSITIVE
SP_O00268_TAF4_HUMAN	netOGlyc-4.0.0.13	CARBOHYD	723	723	0.862481	.	.	#POSITIVE
SP_O00268_TAF4_HUMAN	netOGlyc-4.0.0.13	CARBOHYD	725	725	0.824949	.	.	#POSITIVE
SP_O00268_TAF4_HUMAN	netOGlyc-4.0.0.13	CARBOHYD	728	728	0.918641	.	.	#POSITIVE
SP_O00268_TAF4_HUMAN	netOGlyc-4.0.0.13	CARBOHYD	739	739	0.883737	.	.	#POSITIVE
SP_O00268_TAF4_HUMAN	netOGlyc-4.0.0.13	CARBOHYD	759	759	0.91526	.	.	#POSITIVE
SP_O00268_TAF4_HUMAN	netOGlyc-4.0.0.13	CARBOHYD	761	761	0.93264	.	.	#POSITIVE
SP_O00268_TAF4_HUMAN	netOGlyc-4.0.0.13	CARBOHYD	763	763	0.959005	.	.	#POSITIVE
SP_O00268_TAF4_HUMAN	netOGlyc-4.0.0.13	CARBOHYD	778	778	0.899141	.	.	#POSITIVE
SP_O00268_TAF4_HUMAN	netOGlyc-4.0.0.13	CARBOHYD	779	779	0.920874	.	.	#POSITIVE
SP_O00268_TAF4_HUMAN	netOGlyc-4.0.0.13	CARBOHYD	802	802	0.909423	.	.	#POSITIVE
SP_O00268_TAF4_HUMAN	netOGlyc-4.0.0.13	CARBOHYD	806	806	0.944743	.	.	#POSITIVE
SP_O00268_TAF4_HUMAN	netOGlyc-4.0.0.13	CARBOHYD	809	809	0.989409	.	.	#POSITIVE
SP_O00268_TAF4_HUMAN	netOGlyc-4.0.0.13	CARBOHYD	827	827	0.576899	.	.	#POSITIVE
SP_O00268_TAF4_HUMAN	netOGlyc-4.0.0.13	CARBOHYD	839	839	0.773652	.	.	#POSITIVE
SP_O00268_TAF4_HUMAN	netOGlyc-4.0.0.13	CARBOHYD	846	846	0.543337	.	.	#POSITIVE
SP_O00268_TAF4_HUMAN	netOGlyc-4.0.0.13	CARBOHYD	849	849	0.643127	.	.	#POSITIVE
SP_O00268_TAF4_HUMAN	netOGlyc-4.0.0.13	CARBOHYD	855	855	0.739791	.	.	#POSITIVE
SP_O00268_TAF4_HUMAN	netOGlyc-4.0.0.13	CARBOHYD	857	857	0.541247	.	.	#POSITIVE
SP_O00268_TAF4_HUMAN	netOGlyc-4.0.0.13	CARBOHYD	866	866	0.521136	.	.	#POSITIVE
SP_O00268_TAF4_HUMAN	netOGlyc-4.0.0.13	CARBOHYD	1032	1032	0.6073	.	.	#POSITIVE
SP_O00268_TAF4_HUMAN	netOGlyc-4.0.0.13	CARBOHYD	1036	1036	0.778029	.	.	#POSITIVE
SP_O00268_TAF4_HUMAN	netOGlyc-4.0.0.13	CARBOHYD	1041	1041	0.737076	.	.	#POSITIVE
SP_O00268_TAF4_HUMAN	netOGlyc-4.0.0.13	CARBOHYD	1042	1042	0.861666	.	.	#POSITIVE
SP_O00268_TAF4_HUMAN	netOGlyc-4.0.0.13	CARBOHYD	1046	1046	0.710429	.	.	#POSITIVE
SP_O00268_TAF4_HUMAN	netOGlyc-4.0.0.13	CARBOHYD	5	5	0.0869506	.	.
SP_O00268_TAF4_HUMAN	netOGlyc-4.0.0.13	CARBOHYD	15	15	0.293797	.	.
SP_O00268_TAF4_HUMAN	netOGlyc-4.0.0.13	CARBOHYD	23	23	0.447408	.	.
SP_O00268_TAF4_HUMAN	netOGlyc-4.0.0.13	CARBOHYD	638	638	0.460885	.	.
SP_O00268_TAF4_HUMAN	netOGlyc-4.0.0.13	CARBOHYD	862	862	0.286114	.	.
SP_O00268_TAF4_HUMAN	netOGlyc-4.0.0.13	CARBOHYD	864	864	0.232144	.	.
SP_O00268_TAF4_HUMAN	netOGlyc-4.0.0.13	CARBOHYD	871	871	0.158284	.	.
SP_O00268_TAF4_HUMAN	netOGlyc-4.0.0.13	CARBOHYD	892	892	0.0586895	.	.
SP_O00268_TAF4_HUMAN	netOGlyc-4.0.0.13	CARBOHYD	900	900	0.163272	.	.
SP_O00268_TAF4_HUMAN	netOGlyc-4.0.0.13	CARBOHYD	903	903	0.125244	.	.
SP_O00268_TAF4_HUMAN	netOGlyc-4.0.0.13	CARBOHYD	906	906	0.153347	.	.
SP_O00268_TAF4_HUMAN	netOGlyc-4.0.0.13	CARBOHYD	918	918	0.0691879	.	.
SP_O00268_TAF4_HUMAN	netOGlyc-4.0.0.13	CARBOHYD	920	920	0.0955259	.	.
SP_O00268_TAF4_HUMAN	netOGlyc-4.0.0.13	CARBOHYD	927	927	0.107222	.	.
SP_O00268_TAF4_HUMAN	netOGlyc-4.0.0.13	CARBOHYD	938	938	0.145512	.	.
SP_O00268_TAF4_HUMAN	netOGlyc-4.0.0.13	CARBOHYD	972	972	0.414937	.	.
SP_O00268_TAF4_HUMAN	netOGlyc-4.0.0.13	CARBOHYD	974	974	0.307682	.	.
SP_O00268_TAF4_HUMAN	netOGlyc-4.0.0.13	CARBOHYD	1007	1007	0.29628	.	.
SP_O00268_TAF4_HUMAN	netOGlyc-4.0.0.13	CARBOHYD	1027	1027	0.403404	.	.
SP_O00268_TAF4_HUMAN	netOGlyc-4.0.0.13	CARBOHYD	1051	1051	0.261463	.	.
SP_O00268_TAF4_HUMAN	netOGlyc-4.0.0.13	CARBOHYD	1056	1056	0.148324	.	.
SP_O00268_TAF4_HUMAN	netOGlyc-4.0.0.13	CARBOHYD	1073	1073	0.0271987	.	.
SP_O00268_TAF4_HUMAN	netOGlyc-4.0.0.13	CARBOHYD	1074	1074	0.0191524	.	.
SP_O00268_TAF4_HUMAN	netOGlyc-4.0.0.13	CARBOHYD	1076	1076	0.0269044	.	.
SP_O00273_DFFA_HUMAN	netOGlyc-4.0.0.13	CARBOHYD	4	4	0.859165	.	.	#POSITIVE
SP_O00273_DFFA_HUMAN	netOGlyc-4.0.0.13	CARBOHYD	12	12	0.560168	.	.	#POSITIVE
SP_O00273_DFFA_HUMAN	netOGlyc-4.0.0.13	CARBOHYD	174	174	0.526243	.	.	#POSITIVE
SP_O00273_DFFA_HUMAN	netOGlyc-4.0.0.13	CARBOHYD	231	231	0.747667	.	.	#POSITIVE
SP_O00273_DFFA_HUMAN	netOGlyc-4.0.0.13	CARBOHYD	232	232	0.506317	.	.	#POSITIVE
SP_O00273_DFFA_HUMAN	netOGlyc-4.0.0.13	CARBOHYD	282	282	0.519237	.	.	#POSITIVE
SP_O00273_DFFA_HUMAN	netOGlyc-4.0.0.13	CARBOHYD	305	305	0.597767	.	.	#POSITIVE
SP_O00273_DFFA_HUMAN	netOGlyc-4.0.0.13	CARBOHYD	308	308	0.779485	.	.	#POSITIVE
SP_O00273_DFFA_HUMAN	netOGlyc-4.0.0.13	CARBOHYD	310	310	0.801453	.	.	#POSITIVE
SP_O00273_DFFA_HUMAN	netOGlyc-4.0.0.13	CARBOHYD	312	312	0.801438	.	.	#POSITIVE
SP_O00273_DFFA_HUMAN	netOGlyc-4.0.0.13	CARBOHYD	315	315	0.803917	.	.	#POSITIVE
SP_O00273_DFFA_HUMAN	netOGlyc-4.0.0.13	CARBOHYD	17	17	0.382021	.	.
SP_O00273_DFFA_HUMAN	netOGlyc-4.0.0.13	CARBOHYD	28	28	0.0892791	.	.
SP_O00273_DFFA_HUMAN	netOGlyc-4.0.0.13	CARBOHYD	37	37	0.042513	.	.
SP_O00273_DFFA_HUMAN	netOGlyc-4.0.0.13	CARBOHYD	44	44	0.0337283	.	.
SP_O00273_DFFA_HUMAN	netOGlyc-4.0.0.13	CARBOHYD	55	55	0.050888	.	.
SP_O00273_DFFA_HUMAN	netOGlyc-4.0.0.13	CARBOHYD	57	57	0.0780548	.	.
SP_O00273_DFFA_HUMAN	netOGlyc-4.0.0.13	CARBOHYD	60	60	0.358259	.	.
SP_O00273_DFFA_HUMAN	netOGlyc-4.0.0.13	CARBOHYD	68	68	0.0773031	.	.
SP_O00273_DFFA_HUMAN	netOGlyc-4.0.0.13	CARBOHYD	81	81	0.0526077	.	.
SP_O00273_DFFA_HUMAN	netOGlyc-4.0.0.13	CARBOHYD	83	83	0.0887942	.	.
SP_O00273_DFFA_HUMAN	netOGlyc-4.0.0.13	CARBOHYD	90	90	0.0651133	.	.
SP_O00273_DFFA_HUMAN	netOGlyc-4.0.0.13	CARBOHYD	99	99	0.091973	.	.
SP_O00273_DFFA_HUMAN	netOGlyc-4.0.0.13	CARBOHYD	103	103	0.0529287	.	.
SP_O00273_DFFA_HUMAN	netOGlyc-4.0.0.13	CARBOHYD	107	107	0.200864	.	.
SP_O00273_DFFA_HUMAN	netOGlyc-4.0.0.13	CARBOHYD	110	110	0.149252	.	.
SP_O00273_DFFA_HUMAN	netOGlyc-4.0.0.13	CARBOHYD	116	116	0.103965	.	.
SP_O00273_DFFA_HUMAN	netOGlyc-4.0.0.13	CARBOHYD	118	118	0.0801347	.	.
SP_O00273_DFFA_HUMAN	netOGlyc-4.0.0.13	CARBOHYD	136	136	0.0316677	.	.
SP_O00273_DFFA_HUMAN	netOGlyc-4.0.0.13	CARBOHYD	137	137	0.0125731	.	.
SP_O00273_DFFA_HUMAN	netOGlyc-4.0.0.13	CARBOHYD	142	142	0.0383156	.	.
SP_O00273_DFFA_HUMAN	netOGlyc-4.0.0.13	CARBOHYD	155	155	0.0635974	.	.
SP_O00273_DFFA_HUMAN	netOGlyc-4.0.0.13	CARBOHYD	164	164	0.29726	.	.
SP_O00273_DFFA_HUMAN	netOGlyc-4.0.0.13	CARBOHYD	167	167	0.387215	.	.
SP_O00273_DFFA_HUMAN	netOGlyc-4.0.0.13	CARBOHYD	188	188	0.240468	.	.
SP_O00273_DFFA_HUMAN	netOGlyc-4.0.0.13	CARBOHYD	204	204	0.148505	.	.
SP_O00273_DFFA_HUMAN	netOGlyc-4.0.0.13	CARBOHYD	207	207	0.132908	.	.
SP_O00273_DFFA_HUMAN	netOGlyc-4.0.0.13	CARBOHYD	212	212	0.353678	.	.
SP_O00273_DFFA_HUMAN	netOGlyc-4.0.0.13	CARBOHYD	225	225	0.245759	.	.
SP_O00273_DFFA_HUMAN	netOGlyc-4.0.0.13	CARBOHYD	228	228	0.30773	.	.
SP_O00273_DFFA_HUMAN	netOGlyc-4.0.0.13	CARBOHYD	233	233	0.411776	.	.
SP_O00273_DFFA_HUMAN	netOGlyc-4.0.0.13	CARBOHYD	239	239	0.328455	.	.
SP_O00273_DFFA_HUMAN	netOGlyc-4.0.0.13	CARBOHYD	243	243	0.279958	.	.
SP_O00273_DFFA_HUMAN	netOGlyc-4.0.0.13	CARBOHYD	254	254	0.340753	.	.
SP_O00273_DFFA_HUMAN	netOGlyc-4.0.0.13	CARBOHYD	256	256	0.186161	.	.
SP_O00273_DFFA_HUMAN	netOGlyc-4.0.0.13	CARBOHYD	257	257	0.208314	.	.
SP_O00273_DFFA_HUMAN	netOGlyc-4.0.0.13	CARBOHYD	264	264	0.353314	.	.
SP_O00273_DFFA_HUMAN	netOGlyc-4.0.0.13	CARBOHYD	284	284	0.131206	.	.
SP_O00273_DFFA_HUMAN	netOGlyc-4.0.0.13	CARBOHYD	300	300	0.418877	.	.
SP_O00273_DFFA_HUMAN	netOGlyc-4.0.0.13	CARBOHYD	302	302	0.473604	.	.
SP_O00273_DFFA_HUMAN	netOGlyc-4.0.0.13	CARBOHYD	331	331	0.164564	.	.
SP_O00291_HIP1_HUMAN	netOGlyc-4.0.0.13	CARBOHYD	6	6	0.567018	.	.	#POSITIVE
SP_O00291_HIP1_HUMAN	netOGlyc-4.0.0.13	CARBOHYD	7	7	0.764555	.	.	#POSITIVE
SP_O00291_HIP1_HUMAN	netOGlyc-4.0.0.13	CARBOHYD	20	20	0.770074	.	.	#POSITIVE
SP_O00291_HIP1_HUMAN	netOGlyc-4.0.0.13	CARBOHYD	43	43	0.752204	.	.	#POSITIVE
SP_O00291_HIP1_HUMAN	netOGlyc-4.0.0.13	CARBOHYD	154	154	0.565041	.	.	#POSITIVE
SP_O00291_HIP1_HUMAN	netOGlyc-4.0.0.13	CARBOHYD	211	211	0.681262	.	.	#POSITIVE
SP_O00291_HIP1_HUMAN	netOGlyc-4.0.0.13	CARBOHYD	254	254	0.530383	.	.	#POSITIVE
SP_O00291_HIP1_HUMAN	netOGlyc-4.0.0.13	CARBOHYD	302	302	0.656622	.	.	#POSITIVE
SP_O00291_HIP1_HUMAN	netOGlyc-4.0.0.13	CARBOHYD	309	309	0.801636	.	.	#POSITIVE
SP_O00291_HIP1_HUMAN	netOGlyc-4.0.0.13	CARBOHYD	319	319	0.832981	.	.	#POSITIVE
SP_O00291_HIP1_HUMAN	netOGlyc-4.0.0.13	CARBOHYD	320	320	0.69994	.	.	#POSITIVE
SP_O00291_HIP1_HUMAN	netOGlyc-4.0.0.13	CARBOHYD	357	357	0.721082	.	.	#POSITIVE
SP_O00291_HIP1_HUMAN	netOGlyc-4.0.0.13	CARBOHYD	364	364	0.684529	.	.	#POSITIVE
SP_O00291_HIP1_HUMAN	netOGlyc-4.0.0.13	CARBOHYD	398	398	0.765849	.	.	#POSITIVE
SP_O00291_HIP1_HUMAN	netOGlyc-4.0.0.13	CARBOHYD	410	410	0.542388	.	.	#POSITIVE
SP_O00291_HIP1_HUMAN	netOGlyc-4.0.0.13	CARBOHYD	447	447	0.64264	.	.	#POSITIVE
SP_O00291_HIP1_HUMAN	netOGlyc-4.0.0.13	CARBOHYD	469	469	0.521142	.	.	#POSITIVE
SP_O00291_HIP1_HUMAN	netOGlyc-4.0.0.13	CARBOHYD	493	493	0.748515	.	.	#POSITIVE
SP_O00291_HIP1_HUMAN	netOGlyc-4.0.0.13	CARBOHYD	497	497	0.813835	.	.	#POSITIVE
SP_O00291_HIP1_HUMAN	netOGlyc-4.0.0.13	CARBOHYD	521	521	0.805583	.	.	#POSITIVE
SP_O00291_HIP1_HUMAN	netOGlyc-4.0.0.13	CARBOHYD	537	537	0.520451	.	.	#POSITIVE
SP_O00291_HIP1_HUMAN	netOGlyc-4.0.0.13	CARBOHYD	545	545	0.562421	.	.	#POSITIVE
SP_O00291_HIP1_HUMAN	netOGlyc-4.0.0.13	CARBOHYD	559	559	0.694828	.	.	#POSITIVE
SP_O00291_HIP1_HUMAN	netOGlyc-4.0.0.13	CARBOHYD	562	562	0.508485	.	.	#POSITIVE
SP_O00291_HIP1_HUMAN	netOGlyc-4.0.0.13	CARBOHYD	579	579	0.505914	.	.	#POSITIVE
SP_O00291_HIP1_HUMAN	netOGlyc-4.0.0.13	CARBOHYD	582	582	0.553725	.	.	#POSITIVE
SP_O00291_HIP1_HUMAN	netOGlyc-4.0.0.13	CARBOHYD	592	592	0.572344	.	.	#POSITIVE
SP_O00291_HIP1_HUMAN	netOGlyc-4.0.0.13	CARBOHYD	601	601	0.509874	.	.	#POSITIVE
SP_O00291_HIP1_HUMAN	netOGlyc-4.0.0.13	CARBOHYD	608	608	0.548437	.	.	#POSITIVE
SP_O00291_HIP1_HUMAN	netOGlyc-4.0.0.13	CARBOHYD	627	627	0.645228	.	.	#POSITIVE
SP_O00291_HIP1_HUMAN	netOGlyc-4.0.0.13	CARBOHYD	659	659	0.650255	.	.	#POSITIVE
SP_O00291_HIP1_HUMAN	netOGlyc-4.0.0.13	CARBOHYD	663	663	0.691621	.	.	#POSITIVE
SP_O00291_HIP1_HUMAN	netOGlyc-4.0.0.13	CARBOHYD	699	699	0.58962	.	.	#POSITIVE
SP_O00291_HIP1_HUMAN	netOGlyc-4.0.0.13	CARBOHYD	700	700	0.845658	.	.	#POSITIVE
SP_O00291_HIP1_HUMAN	netOGlyc-4.0.0.13	CARBOHYD	708	708	0.818874	.	.	#POSITIVE
SP_O00291_HIP1_HUMAN	netOGlyc-4.0.0.13	CARBOHYD	709	709	0.718627	.	.	#POSITIVE
SP_O00291_HIP1_HUMAN	netOGlyc-4.0.0.13	CARBOHYD	732	732	0.577685	.	.	#POSITIVE
SP_O00291_HIP1_HUMAN	netOGlyc-4.0.0.13	CARBOHYD	750	750	0.5	.	.	#POSITIVE
SP_O00291_HIP1_HUMAN	netOGlyc-4.0.0.13	CARBOHYD	790	790	0.744894	.	.	#POSITIVE
SP_O00291_HIP1_HUMAN	netOGlyc-4.0.0.13	CARBOHYD	791	791	0.912913	.	.	#POSITIVE
SP_O00291_HIP1_HUMAN	netOGlyc-4.0.0.13	CARBOHYD	798	798	0.840436	.	.	#POSITIVE
SP_O00291_HIP1_HUMAN	netOGlyc-4.0.0.13	CARBOHYD	806	806	0.838951	.	.	#POSITIVE
SP_O00291_HIP1_HUMAN	netOGlyc-4.0.0.13	CARBOHYD	808	808	0.745198	.	.	#POSITIVE
SP_O00291_HIP1_HUMAN	netOGlyc-4.0.0.13	CARBOHYD	851	851	0.876849	.	.	#POSITIVE
SP_O00291_HIP1_HUMAN	netOGlyc-4.0.0.13	CARBOHYD	855	855	0.819703	.	.	#POSITIVE
SP_O00291_HIP1_HUMAN	netOGlyc-4.0.0.13	CARBOHYD	857	857	0.661251	.	.	#POSITIVE
SP_O00291_HIP1_HUMAN	netOGlyc-4.0.0.13	CARBOHYD	866	866	0.573191	.	.	#POSITIVE
SP_O00291_HIP1_HUMAN	netOGlyc-4.0.0.13	CARBOHYD	876	876	0.768121	.	.	#POSITIVE
SP_O00291_HIP1_HUMAN	netOGlyc-4.0.0.13	CARBOHYD	884	884	0.641773	.	.	#POSITIVE
SP_O00291_HIP1_HUMAN	netOGlyc-4.0.0.13	CARBOHYD	913	913	0.857115	.	.	#POSITIVE
SP_O00291_HIP1_HUMAN	netOGlyc-4.0.0.13	CARBOHYD	914	914	0.789826	.	.	#POSITIVE
SP_O00291_HIP1_HUMAN	netOGlyc-4.0.0.13	CARBOHYD	921	921	0.89232	.	.	#POSITIVE
SP_O00291_HIP1_HUMAN	netOGlyc-4.0.0.13	CARBOHYD	929	929	0.65016	.	.	#POSITIVE
SP_O00291_HIP1_HUMAN	netOGlyc-4.0.0.13	CARBOHYD	939	939	0.846829	.	.	#POSITIVE
SP_O00291_HIP1_HUMAN	netOGlyc-4.0.0.13	CARBOHYD	946	946	0.863032	.	.	#POSITIVE
SP_O00291_HIP1_HUMAN	netOGlyc-4.0.0.13	CARBOHYD	952	952	0.779691	.	.	#POSITIVE
SP_O00291_HIP1_HUMAN	netOGlyc-4.0.0.13	CARBOHYD	953	953	0.894168	.	.	#POSITIVE
SP_O00291_HIP1_HUMAN	netOGlyc-4.0.0.13	CARBOHYD	955	955	0.569419	.	.	#POSITIVE
SP_O00291_HIP1_HUMAN	netOGlyc-4.0.0.13	CARBOHYD	958	958	0.534821	.	.	#POSITIVE
SP_O00291_HIP1_HUMAN	netOGlyc-4.0.0.13	CARBOHYD	983	983	0.636563	.	.	#POSITIVE
SP_O00291_HIP1_HUMAN	netOGlyc-4.0.0.13	CARBOHYD	1022	1022	0.768325	.	.	#POSITIVE
SP_O00291_HIP1_HUMAN	netOGlyc-4.0.0.13	CARBOHYD	1025	1025	0.530346	.	.	#POSITIVE
SP_O00291_HIP1_HUMAN	netOGlyc-4.0.0.13	CARBOHYD	35	35	0.236209	.	.
SP_O00291_HIP1_HUMAN	netOGlyc-4.0.0.13	CARBOHYD	39	39	0.251991	.	.
SP_O00291_HIP1_HUMAN	netOGlyc-4.0.0.13	CARBOHYD	41	41	0.368197	.	.
SP_O00291_HIP1_HUMAN	netOGlyc-4.0.0.13	CARBOHYD	50	50	0.0649445	.	.
SP_O00291_HIP1_HUMAN	netOGlyc-4.0.0.13	CARBOHYD	62	62	0.0918899	.	.
SP_O00291_HIP1_HUMAN	netOGlyc-4.0.0.13	CARBOHYD	67	67	0.0428777	.	.
SP_O00291_HIP1_HUMAN	netOGlyc-4.0.0.13	CARBOHYD	75	75	0.0978883	.	.
SP_O00291_HIP1_HUMAN	netOGlyc-4.0.0.13	CARBOHYD	78	78	0.0878235	.	.
SP_O00291_HIP1_HUMAN	netOGlyc-4.0.0.13	CARBOHYD	86	86	0.0296636	.	.
SP_O00291_HIP1_HUMAN	netOGlyc-4.0.0.13	CARBOHYD	87	87	0.0672518	.	.
SP_O00291_HIP1_HUMAN	netOGlyc-4.0.0.13	CARBOHYD	114	114	0.269411	.	.
SP_O00291_HIP1_HUMAN	netOGlyc-4.0.0.13	CARBOHYD	122	122	0.27411	.	.
SP_O00291_HIP1_HUMAN	netOGlyc-4.0.0.13	CARBOHYD	125	125	0.23076	.	.
SP_O00291_HIP1_HUMAN	netOGlyc-4.0.0.13	CARBOHYD	132	132	0.0733213	.	.
SP_O00291_HIP1_HUMAN	netOGlyc-4.0.0.13	CARBOHYD	140	140	0.104243	.	.
SP_O00291_HIP1_HUMAN	netOGlyc-4.0.0.13	CARBOHYD	148	148	0.0569543	.	.
SP_O00291_HIP1_HUMAN	netOGlyc-4.0.0.13	CARBOHYD	166	166	0.453274	.	.
SP_O00291_HIP1_HUMAN	netOGlyc-4.0.0.13	CARBOHYD	176	176	0.0757024	.	.
SP_O00291_HIP1_HUMAN	netOGlyc-4.0.0.13	CARBOHYD	185	185	0.0418884	.	.
SP_O00291_HIP1_HUMAN	netOGlyc-4.0.0.13	CARBOHYD	201	201	0.0758027	.	.
SP_O00291_HIP1_HUMAN	netOGlyc-4.0.0.13	CARBOHYD	205	205	0.340566	.	.
SP_O00291_HIP1_HUMAN	netOGlyc-4.0.0.13	CARBOHYD	209	209	0.39348	.	.
SP_O00291_HIP1_HUMAN	netOGlyc-4.0.0.13	CARBOHYD	213	213	0.456009	.	.
SP_O00291_HIP1_HUMAN	netOGlyc-4.0.0.13	CARBOHYD	215	215	0.424302	.	.
SP_O00291_HIP1_HUMAN	netOGlyc-4.0.0.13	CARBOHYD	233	233	0.0490789	.	.
SP_O00291_HIP1_HUMAN	netOGlyc-4.0.0.13	CARBOHYD	239	239	0.0455207	.	.
SP_O00291_HIP1_HUMAN	netOGlyc-4.0.0.13	CARBOHYD	248	248	0.463098	.	.
SP_O00291_HIP1_HUMAN	netOGlyc-4.0.0.13	CARBOHYD	267	267	0.129025	.	.
SP_O00291_HIP1_HUMAN	netOGlyc-4.0.0.13	CARBOHYD	276	276	0.239507	.	.
SP_O00291_HIP1_HUMAN	netOGlyc-4.0.0.13	CARBOHYD	277	277	0.396157	.	.
SP_O00291_HIP1_HUMAN	netOGlyc-4.0.0.13	CARBOHYD	305	305	0.490954	.	.
SP_O00291_HIP1_HUMAN	netOGlyc-4.0.0.13	CARBOHYD	323	323	0.458396	.	.
SP_O00291_HIP1_HUMAN	netOGlyc-4.0.0.13	CARBOHYD	338	338	0.266733	.	.
SP_O00291_HIP1_HUMAN	netOGlyc-4.0.0.13	CARBOHYD	353	353	0.305512	.	.
SP_O00291_HIP1_HUMAN	netOGlyc-4.0.0.13	CARBOHYD	354	354	0.368771	.	.
SP_O00291_HIP1_HUMAN	netOGlyc-4.0.0.13	CARBOHYD	356	356	0.355485	.	.
SP_O00291_HIP1_HUMAN	netOGlyc-4.0.0.13	CARBOHYD	385	385	0.393333	.	.
SP_O00291_HIP1_HUMAN	netOGlyc-4.0.0.13	CARBOHYD	396	396	0.377738	.	.
SP_O00291_HIP1_HUMAN	netOGlyc-4.0.0.13	CARBOHYD	453	453	0.45742	.	.
SP_O00291_HIP1_HUMAN	netOGlyc-4.0.0.13	CARBOHYD	455	455	0.472738	.	.
SP_O00291_HIP1_HUMAN	netOGlyc-4.0.0.13	CARBOHYD	476	476	0.323452	.	.
SP_O00291_HIP1_HUMAN	netOGlyc-4.0.0.13	CARBOHYD	516	516	0.288347	.	.
SP_O00291_HIP1_HUMAN	netOGlyc-4.0.0.13	CARBOHYD	528	528	0.295074	.	.
SP_O00291_HIP1_HUMAN	netOGlyc-4.0.0.13	CARBOHYD	544	544	0.315171	.	.
SP_O00291_HIP1_HUMAN	netOGlyc-4.0.0.13	CARBOHYD	555	555	0.494806	.	.
SP_O00291_HIP1_HUMAN	netOGlyc-4.0.0.13	CARBOHYD	558	558	0.312463	.	.
SP_O00291_HIP1_HUMAN	netOGlyc-4.0.0.13	CARBOHYD	607	607	0.486752	.	.
SP_O00291_HIP1_HUMAN	netOGlyc-4.0.0.13	CARBOHYD	611	611	0.492855	.	.
SP_O00291_HIP1_HUMAN	netOGlyc-4.0.0.13	CARBOHYD	649	649	0.454909	.	.
SP_O00291_HIP1_HUMAN	netOGlyc-4.0.0.13	CARBOHYD	653	653	0.369384	.	.
SP_O00291_HIP1_HUMAN	netOGlyc-4.0.0.13	CARBOHYD	660	660	0.392413	.	.
SP_O00291_HIP1_HUMAN	netOGlyc-4.0.0.13	CARBOHYD	662	662	0.458923	.	.
SP_O00291_HIP1_HUMAN	netOGlyc-4.0.0.13	CARBOHYD	665	665	0.363061	.	.
SP_O00291_HIP1_HUMAN	netOGlyc-4.0.0.13	CARBOHYD	666	666	0.332275	.	.
SP_O00291_HIP1_HUMAN	netOGlyc-4.0.0.13	CARBOHYD	674	674	0.326243	.	.
SP_O00291_HIP1_HUMAN	netOGlyc-4.0.0.13	CARBOHYD	676	676	0.222779	.	.
SP_O00291_HIP1_HUMAN	netOGlyc-4.0.0.13	CARBOHYD	686	686	0.226365	.	.
SP_O00291_HIP1_HUMAN	netOGlyc-4.0.0.13	CARBOHYD	691	691	0.215574	.	.
SP_O00291_HIP1_HUMAN	netOGlyc-4.0.0.13	CARBOHYD	693	693	0.460456	.	.
SP_O00291_HIP1_HUMAN	netOGlyc-4.0.0.13	CARBOHYD	720	720	0.303354	.	.
SP_O00291_HIP1_HUMAN	netOGlyc-4.0.0.13	CARBOHYD	722	722	0.422802	.	.
SP_O00291_HIP1_HUMAN	netOGlyc-4.0.0.13	CARBOHYD	738	738	0.190212	.	.
SP_O00291_HIP1_HUMAN	netOGlyc-4.0.0.13	CARBOHYD	744	744	0.359308	.	.
SP_O00291_HIP1_HUMAN	netOGlyc-4.0.0.13	CARBOHYD	751	751	0.277019	.	.
SP_O00291_HIP1_HUMAN	netOGlyc-4.0.0.13	CARBOHYD	758	758	0.267144	.	.
SP_O00291_HIP1_HUMAN	netOGlyc-4.0.0.13	CARBOHYD	796	796	0.248605	.	.
SP_O00291_HIP1_HUMAN	netOGlyc-4.0.0.13	CARBOHYD	813	813	0.353069	.	.
SP_O00291_HIP1_HUMAN	netOGlyc-4.0.0.13	CARBOHYD	828	828	0.125099	.	.
SP_O00291_HIP1_HUMAN	netOGlyc-4.0.0.13	CARBOHYD	829	829	0.162526	.	.
SP_O00291_HIP1_HUMAN	netOGlyc-4.0.0.13	CARBOHYD	841	841	0.369516	.	.
SP_O00291_HIP1_HUMAN	netOGlyc-4.0.0.13	CARBOHYD	869	869	0.43061	.	.
SP_O00291_HIP1_HUMAN	netOGlyc-4.0.0.13	CARBOHYD	874	874	0.324682	.	.
SP_O00291_HIP1_HUMAN	netOGlyc-4.0.0.13	CARBOHYD	907	907	0.23274	.	.
SP_O00291_HIP1_HUMAN	netOGlyc-4.0.0.13	CARBOHYD	963	963	0.410915	.	.
SP_O00291_HIP1_HUMAN	netOGlyc-4.0.0.13	CARBOHYD	969	969	0.281884	.	.
SP_O00291_HIP1_HUMAN	netOGlyc-4.0.0.13	CARBOHYD	970	970	0.42549	.	.
SP_O00291_HIP1_HUMAN	netOGlyc-4.0.0.13	CARBOHYD	972	972	0.372982	.	.
SP_O00291_HIP1_HUMAN	netOGlyc-4.0.0.13	CARBOHYD	974	974	0.271175	.	.
SP_O00291_HIP1_HUMAN	netOGlyc-4.0.0.13	CARBOHYD	1028	1028	0.353845	.	.
SP_O00291_HIP1_HUMAN	netOGlyc-4.0.0.13	CARBOHYD	1034	1034	0.123316	.	.
SP_O00391_QSOX1_HUMAN	netOGlyc-4.0.0.13	CARBOHYD	37	37	0.682663	.	.	#POSITIVE
SP_O00391_QSOX1_HUMAN	netOGlyc-4.0.0.13	CARBOHYD	39	39	0.67218	.	.	#POSITIVE
SP_O00391_QSOX1_HUMAN	netOGlyc-4.0.0.13	CARBOHYD	160	160	0.59075	.	.	#POSITIVE
SP_O00391_QSOX1_HUMAN	netOGlyc-4.0.0.13	CARBOHYD	257	257	0.5	.	.	#POSITIVE
SP_O00391_QSOX1_HUMAN	netOGlyc-4.0.0.13	CARBOHYD	270	270	0.586931	.	.	#POSITIVE
SP_O00391_QSOX1_HUMAN	netOGlyc-4.0.0.13	CARBOHYD	276	276	0.83562	.	.	#POSITIVE
SP_O00391_QSOX1_HUMAN	netOGlyc-4.0.0.13	CARBOHYD	277	277	0.918793	.	.	#POSITIVE
SP_O00391_QSOX1_HUMAN	netOGlyc-4.0.0.13	CARBOHYD	281	281	0.954819	.	.	#POSITIVE
SP_O00391_QSOX1_HUMAN	netOGlyc-4.0.0.13	CARBOHYD	282	282	0.824028	.	.	#POSITIVE
SP_O00391_QSOX1_HUMAN	netOGlyc-4.0.0.13	CARBOHYD	289	289	0.818084	.	.	#POSITIVE
SP_O00391_QSOX1_HUMAN	netOGlyc-4.0.0.13	CARBOHYD	493	493	0.769918	.	.	#POSITIVE
SP_O00391_QSOX1_HUMAN	netOGlyc-4.0.0.13	CARBOHYD	536	536	0.5	.	.	#POSITIVE
SP_O00391_QSOX1_HUMAN	netOGlyc-4.0.0.13	CARBOHYD	549	549	0.704345	.	.	#POSITIVE
SP_O00391_QSOX1_HUMAN	netOGlyc-4.0.0.13	CARBOHYD	573	573	0.613543	.	.	#POSITIVE
SP_O00391_QSOX1_HUMAN	netOGlyc-4.0.0.13	CARBOHYD	576	576	0.769475	.	.	#POSITIVE
SP_O00391_QSOX1_HUMAN	netOGlyc-4.0.0.13	CARBOHYD	577	577	0.839203	.	.	#POSITIVE
SP_O00391_QSOX1_HUMAN	netOGlyc-4.0.0.13	CARBOHYD	588	588	0.915937	.	.	#POSITIVE
SP_O00391_QSOX1_HUMAN	netOGlyc-4.0.0.13	CARBOHYD	590	590	0.922542	.	.	#POSITIVE
SP_O00391_QSOX1_HUMAN	netOGlyc-4.0.0.13	CARBOHYD	592	592	0.954646	.	.	#POSITIVE
SP_O00391_QSOX1_HUMAN	netOGlyc-4.0.0.13	CARBOHYD	593	593	0.977562	.	.	#POSITIVE
SP_O00391_QSOX1_HUMAN	netOGlyc-4.0.0.13	CARBOHYD	604	604	0.96476	.	.	#POSITIVE
SP_O00391_QSOX1_HUMAN	netOGlyc-4.0.0.13	CARBOHYD	643	643	0.562047	.	.	#POSITIVE
SP_O00391_QSOX1_HUMAN	netOGlyc-4.0.0.13	CARBOHYD	647	647	0.727526	.	.	#POSITIVE
SP_O00391_QSOX1_HUMAN	netOGlyc-4.0.0.13	CARBOHYD	655	655	0.759123	.	.	#POSITIVE
SP_O00391_QSOX1_HUMAN	netOGlyc-4.0.0.13	CARBOHYD	674	674	0.86964	.	.	#POSITIVE
SP_O00391_QSOX1_HUMAN	netOGlyc-4.0.0.13	CARBOHYD	675	675	0.719519	.	.	#POSITIVE
SP_O00391_QSOX1_HUMAN	netOGlyc-4.0.0.13	CARBOHYD	6	6	0.404157	.	.
SP_O00391_QSOX1_HUMAN	netOGlyc-4.0.0.13	CARBOHYD	8	8	0.283095	.	.
SP_O00391_QSOX1_HUMAN	netOGlyc-4.0.0.13	CARBOHYD	13	13	0.0708277	.	.
SP_O00391_QSOX1_HUMAN	netOGlyc-4.0.0.13	CARBOHYD	33	33	0.359942	.	.
SP_O00391_QSOX1_HUMAN	netOGlyc-4.0.0.13	CARBOHYD	43	43	0.402772	.	.
SP_O00391_QSOX1_HUMAN	netOGlyc-4.0.0.13	CARBOHYD	49	49	0.318979	.	.
SP_O00391_QSOX1_HUMAN	netOGlyc-4.0.0.13	CARBOHYD	57	57	0.0459593	.	.
SP_O00391_QSOX1_HUMAN	netOGlyc-4.0.0.13	CARBOHYD	59	59	0.0320808	.	.
SP_O00391_QSOX1_HUMAN	netOGlyc-4.0.0.13	CARBOHYD	68	68	0.00375377	.	.
SP_O00391_QSOX1_HUMAN	netOGlyc-4.0.0.13	CARBOHYD	79	79	0.0509031	.	.
SP_O00391_QSOX1_HUMAN	netOGlyc-4.0.0.13	CARBOHYD	105	105	0.0174877	.	.
SP_O00391_QSOX1_HUMAN	netOGlyc-4.0.0.13	CARBOHYD	107	107	0.0761567	.	.
SP_O00391_QSOX1_HUMAN	netOGlyc-4.0.0.13	CARBOHYD	120	120	0.277415	.	.
SP_O00391_QSOX1_HUMAN	netOGlyc-4.0.0.13	CARBOHYD	128	128	0.364947	.	.
SP_O00391_QSOX1_HUMAN	netOGlyc-4.0.0.13	CARBOHYD	132	132	0.191769	.	.
SP_O00391_QSOX1_HUMAN	netOGlyc-4.0.0.13	CARBOHYD	145	145	0.0919341	.	.
SP_O00391_QSOX1_HUMAN	netOGlyc-4.0.0.13	CARBOHYD	156	156	0.393718	.	.
SP_O00391_QSOX1_HUMAN	netOGlyc-4.0.0.13	CARBOHYD	197	197	0.013289	.	.
SP_O00391_QSOX1_HUMAN	netOGlyc-4.0.0.13	CARBOHYD	208	208	0.0746425	.	.
SP_O00391_QSOX1_HUMAN	netOGlyc-4.0.0.13	CARBOHYD	221	221	0.234483	.	.
SP_O00391_QSOX1_HUMAN	netOGlyc-4.0.0.13	CARBOHYD	232	232	0.11508	.	.
SP_O00391_QSOX1_HUMAN	netOGlyc-4.0.0.13	CARBOHYD	236	236	0.108233	.	.
SP_O00391_QSOX1_HUMAN	netOGlyc-4.0.0.13	CARBOHYD	245	245	0.176717	.	.
SP_O00391_QSOX1_HUMAN	netOGlyc-4.0.0.13	CARBOHYD	247	247	0.30981	.	.
SP_O00391_QSOX1_HUMAN	netOGlyc-4.0.0.13	CARBOHYD	255	255	0.432381	.	.
SP_O00391_QSOX1_HUMAN	netOGlyc-4.0.0.13	CARBOHYD	260	260	0.41016	.	.
SP_O00391_QSOX1_HUMAN	netOGlyc-4.0.0.13	CARBOHYD	267	267	0.458811	.	.
SP_O00391_QSOX1_HUMAN	netOGlyc-4.0.0.13	CARBOHYD	297	297	0.140082	.	.
SP_O00391_QSOX1_HUMAN	netOGlyc-4.0.0.13	CARBOHYD	306	306	0.0492474	.	.
SP_O00391_QSOX1_HUMAN	netOGlyc-4.0.0.13	CARBOHYD	353	353	0.27878	.	.
SP_O00391_QSOX1_HUMAN	netOGlyc-4.0.0.13	CARBOHYD	369	369	0.472437	.	.
SP_O00391_QSOX1_HUMAN	netOGlyc-4.0.0.13	CARBOHYD	373	373	0.248687	.	.
SP_O00391_QSOX1_HUMAN	netOGlyc-4.0.0.13	CARBOHYD	396	396	0.0530186	.	.
SP_O00391_QSOX1_HUMAN	netOGlyc-4.0.0.13	CARBOHYD	406	406	0.0705795	.	.
SP_O00391_QSOX1_HUMAN	netOGlyc-4.0.0.13	CARBOHYD	415	415	0.254798	.	.
SP_O00391_QSOX1_HUMAN	netOGlyc-4.0.0.13	CARBOHYD	426	426	0.212339	.	.
SP_O00391_QSOX1_HUMAN	netOGlyc-4.0.0.13	CARBOHYD	454	454	0.0314654	.	.
SP_O00391_QSOX1_HUMAN	netOGlyc-4.0.0.13	CARBOHYD	463	463	0.253807	.	.
SP_O00391_QSOX1_HUMAN	netOGlyc-4.0.0.13	CARBOHYD	469	469	0.173733	.	.
SP_O00391_QSOX1_HUMAN	netOGlyc-4.0.0.13	CARBOHYD	479	479	0.10834	.	.
SP_O00391_QSOX1_HUMAN	netOGlyc-4.0.0.13	CARBOHYD	480	480	0.360146	.	.
SP_O00391_QSOX1_HUMAN	netOGlyc-4.0.0.13	CARBOHYD	510	510	0.427451	.	.
SP_O00391_QSOX1_HUMAN	netOGlyc-4.0.0.13	CARBOHYD	527	527	0.403732	.	.
SP_O00391_QSOX1_HUMAN	netOGlyc-4.0.0.13	CARBOHYD	538	538	0.240085	.	.
SP_O00391_QSOX1_HUMAN	netOGlyc-4.0.0.13	CARBOHYD	706	706	0.00279278	.	.
SP_O00391_QSOX1_HUMAN	netOGlyc-4.0.0.13	CARBOHYD	711	711	5.52068e-06	.	.
SP_O00391_QSOX1_HUMAN	netOGlyc-4.0.0.13	CARBOHYD	718	718	0.00292712	.	.
SP_O00391_QSOX1_HUMAN	netOGlyc-4.0.0.13	CARBOHYD	720	720	0.00276146	.	.
SP_O00391_QSOX1_HUMAN	netOGlyc-4.0.0.13	CARBOHYD	729	729	0.00450279	.	.
SP_O00411_RPOM_HUMAN	netOGlyc-4.0.0.13	CARBOHYD	41	41	0.807047	.	.	#POSITIVE
SP_O00411_RPOM_HUMAN	netOGlyc-4.0.0.13	CARBOHYD	42	42	0.74088	.	.	#POSITIVE
SP_O00411_RPOM_HUMAN	netOGlyc-4.0.0.13	CARBOHYD	43	43	0.826659	.	.	#POSITIVE
SP_O00411_RPOM_HUMAN	netOGlyc-4.0.0.13	CARBOHYD	45	45	0.518954	.	.	#POSITIVE
SP_O00411_RPOM_HUMAN	netOGlyc-4.0.0.13	CARBOHYD	100	100	0.706782	.	.	#POSITIVE
SP_O00411_RPOM_HUMAN	netOGlyc-4.0.0.13	CARBOHYD	115	115	0.536792	.	.	#POSITIVE
SP_O00411_RPOM_HUMAN	netOGlyc-4.0.0.13	CARBOHYD	150	150	0.671961	.	.	#POSITIVE
SP_O00411_RPOM_HUMAN	netOGlyc-4.0.0.13	CARBOHYD	168	168	0.525157	.	.	#POSITIVE
SP_O00411_RPOM_HUMAN	netOGlyc-4.0.0.13	CARBOHYD	179	179	0.717043	.	.	#POSITIVE
SP_O00411_RPOM_HUMAN	netOGlyc-4.0.0.13	CARBOHYD	211	211	0.522039	.	.	#POSITIVE
SP_O00411_RPOM_HUMAN	netOGlyc-4.0.0.13	CARBOHYD	357	357	0.54565	.	.	#POSITIVE
SP_O00411_RPOM_HUMAN	netOGlyc-4.0.0.13	CARBOHYD	359	359	0.700925	.	.	#POSITIVE
SP_O00411_RPOM_HUMAN	netOGlyc-4.0.0.13	CARBOHYD	385	385	0.659232	.	.	#POSITIVE
SP_O00411_RPOM_HUMAN	netOGlyc-4.0.0.13	CARBOHYD	421	421	0.652621	.	.	#POSITIVE
SP_O00411_RPOM_HUMAN	netOGlyc-4.0.0.13	CARBOHYD	433	433	0.58938	.	.	#POSITIVE
SP_O00411_RPOM_HUMAN	netOGlyc-4.0.0.13	CARBOHYD	508	508	0.623743	.	.	#POSITIVE
SP_O00411_RPOM_HUMAN	netOGlyc-4.0.0.13	CARBOHYD	510	510	0.563337	.	.	#POSITIVE
SP_O00411_RPOM_HUMAN	netOGlyc-4.0.0.13	CARBOHYD	520	520	0.825479	.	.	#POSITIVE
SP_O00411_RPOM_HUMAN	netOGlyc-4.0.0.13	CARBOHYD	678	678	0.548168	.	.	#POSITIVE
SP_O00411_RPOM_HUMAN	netOGlyc-4.0.0.13	CARBOHYD	686	686	0.514405	.	.	#POSITIVE
SP_O00411_RPOM_HUMAN	netOGlyc-4.0.0.13	CARBOHYD	736	736	0.86636	.	.	#POSITIVE
SP_O00411_RPOM_HUMAN	netOGlyc-4.0.0.13	CARBOHYD	749	749	0.922073	.	.	#POSITIVE
SP_O00411_RPOM_HUMAN	netOGlyc-4.0.0.13	CARBOHYD	1207	1207	0.617298	.	.	#POSITIVE
SP_O00411_RPOM_HUMAN	netOGlyc-4.0.0.13	CARBOHYD	2	2	0.0518353	.	.
SP_O00411_RPOM_HUMAN	netOGlyc-4.0.0.13	CARBOHYD	31	31	0.364167	.	.
SP_O00411_RPOM_HUMAN	netOGlyc-4.0.0.13	CARBOHYD	77	77	0.119389	.	.
SP_O00411_RPOM_HUMAN	netOGlyc-4.0.0.13	CARBOHYD	79	79	0.220247	.	.
SP_O00411_RPOM_HUMAN	netOGlyc-4.0.0.13	CARBOHYD	96	96	0.422134	.	.
SP_O00411_RPOM_HUMAN	netOGlyc-4.0.0.13	CARBOHYD	132	132	0.45878	.	.
SP_O00411_RPOM_HUMAN	netOGlyc-4.0.0.13	CARBOHYD	157	157	0.446028	.	.
SP_O00411_RPOM_HUMAN	netOGlyc-4.0.0.13	CARBOHYD	185	185	0.482714	.	.
SP_O00411_RPOM_HUMAN	netOGlyc-4.0.0.13	CARBOHYD	203	203	0.296578	.	.
SP_O00411_RPOM_HUMAN	netOGlyc-4.0.0.13	CARBOHYD	215	215	0.43106	.	.
SP_O00411_RPOM_HUMAN	netOGlyc-4.0.0.13	CARBOHYD	220	220	0.0497267	.	.
SP_O00411_RPOM_HUMAN	netOGlyc-4.0.0.13	CARBOHYD	236	236	0.0142801	.	.
SP_O00411_RPOM_HUMAN	netOGlyc-4.0.0.13	CARBOHYD	260	260	0.033038	.	.
SP_O00411_RPOM_HUMAN	netOGlyc-4.0.0.13	CARBOHYD	293	293	0.00688701	.	.
SP_O00411_RPOM_HUMAN	netOGlyc-4.0.0.13	CARBOHYD	298	298	0.048769	.	.
SP_O00411_RPOM_HUMAN	netOGlyc-4.0.0.13	CARBOHYD	315	315	0.028044	.	.
SP_O00411_RPOM_HUMAN	netOGlyc-4.0.0.13	CARBOHYD	324	324	0.190119	.	.
SP_O00411_RPOM_HUMAN	netOGlyc-4.0.0.13	CARBOHYD	335	335	0.130521	.	.
SP_O00411_RPOM_HUMAN	netOGlyc-4.0.0.13	CARBOHYD	340	340	0.0649301	.	.
SP_O00411_RPOM_HUMAN	netOGlyc-4.0.0.13	CARBOHYD	346	346	0.150834	.	.
SP_O00411_RPOM_HUMAN	netOGlyc-4.0.0.13	CARBOHYD	370	370	0.165886	.	.
SP_O00411_RPOM_HUMAN	netOGlyc-4.0.0.13	CARBOHYD	371	371	0.170776	.	.
SP_O00411_RPOM_HUMAN	netOGlyc-4.0.0.13	CARBOHYD	395	395	0.236742	.	.
SP_O00411_RPOM_HUMAN	netOGlyc-4.0.0.13	CARBOHYD	410	410	0.157421	.	.
SP_O00411_RPOM_HUMAN	netOGlyc-4.0.0.13	CARBOHYD	416	416	0.488556	.	.
SP_O00411_RPOM_HUMAN	netOGlyc-4.0.0.13	CARBOHYD	424	424	0.429135	.	.
SP_O00411_RPOM_HUMAN	netOGlyc-4.0.0.13	CARBOHYD	436	436	0.233964	.	.
SP_O00411_RPOM_HUMAN	netOGlyc-4.0.0.13	CARBOHYD	452	452	0.356355	.	.
SP_O00411_RPOM_HUMAN	netOGlyc-4.0.0.13	CARBOHYD	466	466	0.235443	.	.
SP_O00411_RPOM_HUMAN	netOGlyc-4.0.0.13	CARBOHYD	496	496	0.0871473	.	.
SP_O00411_RPOM_HUMAN	netOGlyc-4.0.0.13	CARBOHYD	498	498	0.309448	.	.
SP_O00411_RPOM_HUMAN	netOGlyc-4.0.0.13	CARBOHYD	499	499	0.411124	.	.
SP_O00411_RPOM_HUMAN	netOGlyc-4.0.0.13	CARBOHYD	505	505	0.322995	.	.
SP_O00411_RPOM_HUMAN	netOGlyc-4.0.0.13	CARBOHYD	539	539	0.182422	.	.
SP_O00411_RPOM_HUMAN	netOGlyc-4.0.0.13	CARBOHYD	587	587	0.170619	.	.
SP_O00411_RPOM_HUMAN	netOGlyc-4.0.0.13	CARBOHYD	592	592	0.0954703	.	.
SP_O00411_RPOM_HUMAN	netOGlyc-4.0.0.13	CARBOHYD	599	599	0.102585	.	.
SP_O00411_RPOM_HUMAN	netOGlyc-4.0.0.13	CARBOHYD	600	600	0.350208	.	.
SP_O00411_RPOM_HUMAN	netOGlyc-4.0.0.13	CARBOHYD	611	611	0.0268366	.	.
SP_O00411_RPOM_HUMAN	netOGlyc-4.0.0.13	CARBOHYD	638	638	0.093242	.	.
SP_O00411_RPOM_HUMAN	netOGlyc-4.0.0.13	CARBOHYD	640	640	0.035472	.	.
SP_O00411_RPOM_HUMAN	netOGlyc-4.0.0.13	CARBOHYD	656	656	0.0794499	.	.
SP_O00411_RPOM_HUMAN	netOGlyc-4.0.0.13	CARBOHYD	657	657	0.228664	.	.
SP_O00411_RPOM_HUMAN	netOGlyc-4.0.0.13	CARBOHYD	660	660	0.209414	.	.
SP_O00411_RPOM_HUMAN	netOGlyc-4.0.0.13	CARBOHYD	666	666	0.319373	.	.
SP_O00411_RPOM_HUMAN	netOGlyc-4.0.0.13	CARBOHYD	668	668	0.122083	.	.
SP_O00411_RPOM_HUMAN	netOGlyc-4.0.0.13	CARBOHYD	673	673	0.296499	.	.
SP_O00411_RPOM_HUMAN	netOGlyc-4.0.0.13	CARBOHYD	690	690	0.173846	.	.
SP_O00411_RPOM_HUMAN	netOGlyc-4.0.0.13	CARBOHYD	700	700	0.0908177	.	.
SP_O00411_RPOM_HUMAN	netOGlyc-4.0.0.13	CARBOHYD	774	774	0.256365	.	.
SP_O00411_RPOM_HUMAN	netOGlyc-4.0.0.13	CARBOHYD	784	784	0.0528509	.	.
SP_O00411_RPOM_HUMAN	netOGlyc-4.0.0.13	CARBOHYD	806	806	0.0933234	.	.
SP_O00411_RPOM_HUMAN	netOGlyc-4.0.0.13	CARBOHYD	818	818	0.0825012	.	.
SP_O00411_RPOM_HUMAN	netOGlyc-4.0.0.13	CARBOHYD	849	849	0.159381	.	.
SP_O00411_RPOM_HUMAN	netOGlyc-4.0.0.13	CARBOHYD	874	874	0.0938872	.	.
SP_O00411_RPOM_HUMAN	netOGlyc-4.0.0.13	CARBOHYD	880	880	0.124228	.	.
SP_O00411_RPOM_HUMAN	netOGlyc-4.0.0.13	CARBOHYD	894	894	0.0418228	.	.
SP_O00411_RPOM_HUMAN	netOGlyc-4.0.0.13	CARBOHYD	908	908	0.0475515	.	.
SP_O00411_RPOM_HUMAN	netOGlyc-4.0.0.13	CARBOHYD	915	915	0.116859	.	.
SP_O00411_RPOM_HUMAN	netOGlyc-4.0.0.13	CARBOHYD	924	924	0.0104901	.	.
SP_O00411_RPOM_HUMAN	netOGlyc-4.0.0.13	CARBOHYD	938	938	0.135891	.	.
SP_O00411_RPOM_HUMAN	netOGlyc-4.0.0.13	CARBOHYD	943	943	0.216655	.	.
SP_O00411_RPOM_HUMAN	netOGlyc-4.0.0.13	CARBOHYD	949	949	0.224386	.	.
SP_O00411_RPOM_HUMAN	netOGlyc-4.0.0.13	CARBOHYD	957	957	0.0959183	.	.
SP_O00411_RPOM_HUMAN	netOGlyc-4.0.0.13	CARBOHYD	986	986	0.2378	.	.
SP_O00411_RPOM_HUMAN	netOGlyc-4.0.0.13	CARBOHYD	993	993	0.242464	.	.
SP_O00411_RPOM_HUMAN	netOGlyc-4.0.0.13	CARBOHYD	996	996	0.114445	.	.
SP_O00411_RPOM_HUMAN	netOGlyc-4.0.0.13	CARBOHYD	1002	1002	0.237485	.	.
SP_O00411_RPOM_HUMAN	netOGlyc-4.0.0.13	CARBOHYD	1018	1018	0.181387	.	.
SP_O00411_RPOM_HUMAN	netOGlyc-4.0.0.13	CARBOHYD	1029	1029	0.0502154	.	.
SP_O00411_RPOM_HUMAN	netOGlyc-4.0.0.13	CARBOHYD	1039	1039	0.17308	.	.
SP_O00411_RPOM_HUMAN	netOGlyc-4.0.0.13	CARBOHYD	1045	1045	0.124194	.	.
SP_O00411_RPOM_HUMAN	netOGlyc-4.0.0.13	CARBOHYD	1047	1047	0.109269	.	.
SP_O00411_RPOM_HUMAN	netOGlyc-4.0.0.13	CARBOHYD	1055	1055	0.0519161	.	.
SP_O00411_RPOM_HUMAN	netOGlyc-4.0.0.13	CARBOHYD	1057	1057	0.0775826	.	.
SP_O00411_RPOM_HUMAN	netOGlyc-4.0.0.13	CARBOHYD	1062	1062	0.0347014	.	.
SP_O00411_RPOM_HUMAN	netOGlyc-4.0.0.13	CARBOHYD	1066	1066	0.00831653	.	.
SP_O00411_RPOM_HUMAN	netOGlyc-4.0.0.13	CARBOHYD	1072	1072	0.0840352	.	.
SP_O00411_RPOM_HUMAN	netOGlyc-4.0.0.13	CARBOHYD	1086	1086	0.00719786	.	.
SP_O00411_RPOM_HUMAN	netOGlyc-4.0.0.13	CARBOHYD	1097	1097	0.0639499	.	.
SP_O00411_RPOM_HUMAN	netOGlyc-4.0.0.13	CARBOHYD	1099	1099	0.112612	.	.
SP_O00411_RPOM_HUMAN	netOGlyc-4.0.0.13	CARBOHYD	1101	1101	0.18822	.	.
SP_O00411_RPOM_HUMAN	netOGlyc-4.0.0.13	CARBOHYD	1107	1107	0.336821	.	.
SP_O00411_RPOM_HUMAN	netOGlyc-4.0.0.13	CARBOHYD	1112	1112	0.223977	.	.
SP_O00411_RPOM_HUMAN	netOGlyc-4.0.0.13	CARBOHYD	1126	1126	0.0316533	.	.
SP_O00411_RPOM_HUMAN	netOGlyc-4.0.0.13	CARBOHYD	1129	1129	0.0560268	.	.
SP_O00411_RPOM_HUMAN	netOGlyc-4.0.0.13	CARBOHYD	1130	1130	0.039284	.	.
SP_O00411_RPOM_HUMAN	netOGlyc-4.0.0.13	CARBOHYD	1135	1135	0.0128256	.	.
SP_O00411_RPOM_HUMAN	netOGlyc-4.0.0.13	CARBOHYD	1145	1145	0.0137429	.	.
SP_O00411_RPOM_HUMAN	netOGlyc-4.0.0.13	CARBOHYD	1148	1148	0.0742249	.	.
SP_O00411_RPOM_HUMAN	netOGlyc-4.0.0.13	CARBOHYD	1155	1155	0.0574104	.	.
SP_O00411_RPOM_HUMAN	netOGlyc-4.0.0.13	CARBOHYD	1161	1161	0.0195057	.	.
SP_O00411_RPOM_HUMAN	netOGlyc-4.0.0.13	CARBOHYD	1176	1176	0.061304	.	.
SP_O00411_RPOM_HUMAN	netOGlyc-4.0.0.13	CARBOHYD	1184	1184	0.120263	.	.
SP_O00411_RPOM_HUMAN	netOGlyc-4.0.0.13	CARBOHYD	1193	1193	0.173737	.	.
SP_O00411_RPOM_HUMAN	netOGlyc-4.0.0.13	CARBOHYD	1202	1202	0.456257	.	.
SP_O00411_RPOM_HUMAN	netOGlyc-4.0.0.13	CARBOHYD	1225	1225	0.220709	.	.
SP_O00411_RPOM_HUMAN	netOGlyc-4.0.0.13	CARBOHYD	1226	1226	0.0806999	.	.
SP_O00411_RPOM_HUMAN	netOGlyc-4.0.0.13	CARBOHYD	1230	1230	0.0334059	.	.
SP_O00422_SAP18_HUMAN	netOGlyc-4.0.0.13	CARBOHYD	5	5	0.744103	.	.	#POSITIVE
SP_O00422_SAP18_HUMAN	netOGlyc-4.0.0.13	CARBOHYD	8	8	0.685204	.	.	#POSITIVE
SP_O00422_SAP18_HUMAN	netOGlyc-4.0.0.13	CARBOHYD	34	34	0.56329	.	.	#POSITIVE
SP_O00422_SAP18_HUMAN	netOGlyc-4.0.0.13	CARBOHYD	35	35	0.697203	.	.	#POSITIVE
SP_O00422_SAP18_HUMAN	netOGlyc-4.0.0.13	CARBOHYD	147	147	0.584571	.	.	#POSITIVE
SP_O00422_SAP18_HUMAN	netOGlyc-4.0.0.13	CARBOHYD	25	25	0.0720219	.	.
SP_O00422_SAP18_HUMAN	netOGlyc-4.0.0.13	CARBOHYD	47	47	0.114424	.	.
SP_O00422_SAP18_HUMAN	netOGlyc-4.0.0.13	CARBOHYD	53	53	0.0847019	.	.
SP_O00422_SAP18_HUMAN	netOGlyc-4.0.0.13	CARBOHYD	54	54	0.0651119	.	.
SP_O00422_SAP18_HUMAN	netOGlyc-4.0.0.13	CARBOHYD	60	60	0.0442829	.	.
SP_O00422_SAP18_HUMAN	netOGlyc-4.0.0.13	CARBOHYD	65	65	0.00693085	.	.
SP_O00422_SAP18_HUMAN	netOGlyc-4.0.0.13	CARBOHYD	70	70	0.0370885	.	.
SP_O00422_SAP18_HUMAN	netOGlyc-4.0.0.13	CARBOHYD	71	71	0.064339	.	.
SP_O00422_SAP18_HUMAN	netOGlyc-4.0.0.13	CARBOHYD	85	85	0.0191967	.	.
SP_O00422_SAP18_HUMAN	netOGlyc-4.0.0.13	CARBOHYD	94	94	0.0116952	.	.
SP_O00422_SAP18_HUMAN	netOGlyc-4.0.0.13	CARBOHYD	108	108	0.372223	.	.
SP_O00422_SAP18_HUMAN	netOGlyc-4.0.0.13	CARBOHYD	109	109	0.333748	.	.
SP_O00422_SAP18_HUMAN	netOGlyc-4.0.0.13	CARBOHYD	111	111	0.345689	.	.
SP_O00422_SAP18_HUMAN	netOGlyc-4.0.0.13	CARBOHYD	116	116	0.190319	.	.
SP_O00422_SAP18_HUMAN	netOGlyc-4.0.0.13	CARBOHYD	119	119	0.0430221	.	.
SP_O00422_SAP18_HUMAN	netOGlyc-4.0.0.13	CARBOHYD	121	121	0.07927	.	.
SP_O00422_SAP18_HUMAN	netOGlyc-4.0.0.13	CARBOHYD	124	124	0.0436426	.	.
SP_O00422_SAP18_HUMAN	netOGlyc-4.0.0.13	CARBOHYD	138	138	0.297132	.	.
SP_O00442_RTCA_HUMAN	netOGlyc-4.0.0.13	CARBOHYD	44	44	0.505726	.	.	#POSITIVE
SP_O00442_RTCA_HUMAN	netOGlyc-4.0.0.13	CARBOHYD	11	11	0.0113204	.	.
SP_O00442_RTCA_HUMAN	netOGlyc-4.0.0.13	CARBOHYD	23	23	0.0451078	.	.
SP_O00442_RTCA_HUMAN	netOGlyc-4.0.0.13	CARBOHYD	24	24	0.0137019	.	.
SP_O00442_RTCA_HUMAN	netOGlyc-4.0.0.13	CARBOHYD	27	27	0.0343345	.	.
SP_O00442_RTCA_HUMAN	netOGlyc-4.0.0.13	CARBOHYD	45	45	0.351287	.	.
SP_O00442_RTCA_HUMAN	netOGlyc-4.0.0.13	CARBOHYD	54	54	0.0778848	.	.
SP_O00442_RTCA_HUMAN	netOGlyc-4.0.0.13	CARBOHYD	74	74	0.0654004	.	.
SP_O00442_RTCA_HUMAN	netOGlyc-4.0.0.13	CARBOHYD	75	75	0.12098	.	.
SP_O00442_RTCA_HUMAN	netOGlyc-4.0.0.13	CARBOHYD	78	78	0.0687252	.	.
SP_O00442_RTCA_HUMAN	netOGlyc-4.0.0.13	CARBOHYD	80	80	0.167153	.	.
SP_O00442_RTCA_HUMAN	netOGlyc-4.0.0.13	CARBOHYD	90	90	0.161443	.	.
SP_O00442_RTCA_HUMAN	netOGlyc-4.0.0.13	CARBOHYD	93	93	0.0286143	.	.
SP_O00442_RTCA_HUMAN	netOGlyc-4.0.0.13	CARBOHYD	95	95	0.0162841	.	.
SP_O00442_RTCA_HUMAN	netOGlyc-4.0.0.13	CARBOHYD	98	98	0.0104319	.	.
SP_O00442_RTCA_HUMAN	netOGlyc-4.0.0.13	CARBOHYD	106	106	0.0064792	.	.
SP_O00442_RTCA_HUMAN	netOGlyc-4.0.0.13	CARBOHYD	115	115	0.0226601	.	.
SP_O00442_RTCA_HUMAN	netOGlyc-4.0.0.13	CARBOHYD	117	117	0.012773	.	.
SP_O00442_RTCA_HUMAN	netOGlyc-4.0.0.13	CARBOHYD	125	125	0.078651	.	.
SP_O00442_RTCA_HUMAN	netOGlyc-4.0.0.13	CARBOHYD	136	136	0.0224229	.	.
SP_O00442_RTCA_HUMAN	netOGlyc-4.0.0.13	CARBOHYD	157	157	0.00866805	.	.
SP_O00442_RTCA_HUMAN	netOGlyc-4.0.0.13	CARBOHYD	173	173	0.176104	.	.
SP_O00442_RTCA_HUMAN	netOGlyc-4.0.0.13	CARBOHYD	184	184	0.0224875	.	.
SP_O00442_RTCA_HUMAN	netOGlyc-4.0.0.13	CARBOHYD	190	190	0.0576402	.	.
SP_O00442_RTCA_HUMAN	netOGlyc-4.0.0.13	CARBOHYD	252	252	0.0131059	.	.
SP_O00442_RTCA_HUMAN	netOGlyc-4.0.0.13	CARBOHYD	253	253	0.0195121	.	.
SP_O00442_RTCA_HUMAN	netOGlyc-4.0.0.13	CARBOHYD	254	254	0.00489876	.	.
SP_O00442_RTCA_HUMAN	netOGlyc-4.0.0.13	CARBOHYD	261	261	0.0296945	.	.
SP_O00442_RTCA_HUMAN	netOGlyc-4.0.0.13	CARBOHYD	262	262	0.0848175	.	.
SP_O00442_RTCA_HUMAN	netOGlyc-4.0.0.13	CARBOHYD	290	290	0.0201762	.	.
SP_O00442_RTCA_HUMAN	netOGlyc-4.0.0.13	CARBOHYD	310	310	0.0774271	.	.
SP_O00442_RTCA_HUMAN	netOGlyc-4.0.0.13	CARBOHYD	314	314	0.307419	.	.
SP_O00442_RTCA_HUMAN	netOGlyc-4.0.0.13	CARBOHYD	318	318	0.101709	.	.
SP_O00442_RTCA_HUMAN	netOGlyc-4.0.0.13	CARBOHYD	321	321	0.0747523	.	.
SP_O00442_RTCA_HUMAN	netOGlyc-4.0.0.13	CARBOHYD	323	323	0.0879435	.	.
SP_O00442_RTCA_HUMAN	netOGlyc-4.0.0.13	CARBOHYD	341	341	0.0485881	.	.
SP_O00442_RTCA_HUMAN	netOGlyc-4.0.0.13	CARBOHYD	351	351	0.0126522	.	.
SP_O00442_RTCA_HUMAN	netOGlyc-4.0.0.13	CARBOHYD	362	362	0.00797779	.	.
SP_O00459_P85B_HUMAN	netOGlyc-4.0.0.13	CARBOHYD	34	34	0.548468	.	.	#POSITIVE
SP_O00459_P85B_HUMAN	netOGlyc-4.0.0.13	CARBOHYD	53	53	0.774963	.	.	#POSITIVE
SP_O00459_P85B_HUMAN	netOGlyc-4.0.0.13	CARBOHYD	64	64	0.679874	.	.	#POSITIVE
SP_O00459_P85B_HUMAN	netOGlyc-4.0.0.13	CARBOHYD	191	191	0.704615	.	.	#POSITIVE
SP_O00459_P85B_HUMAN	netOGlyc-4.0.0.13	CARBOHYD	234	234	0.643579	.	.	#POSITIVE
SP_O00459_P85B_HUMAN	netOGlyc-4.0.0.13	CARBOHYD	249	249	0.810057	.	.	#POSITIVE
SP_O00459_P85B_HUMAN	netOGlyc-4.0.0.13	CARBOHYD	262	262	0.878085	.	.	#POSITIVE
SP_O00459_P85B_HUMAN	netOGlyc-4.0.0.13	CARBOHYD	263	263	0.873156	.	.	#POSITIVE
SP_O00459_P85B_HUMAN	netOGlyc-4.0.0.13	CARBOHYD	276	276	0.633026	.	.	#POSITIVE
SP_O00459_P85B_HUMAN	netOGlyc-4.0.0.13	CARBOHYD	313	313	0.81185	.	.	#POSITIVE
SP_O00459_P85B_HUMAN	netOGlyc-4.0.0.13	CARBOHYD	314	314	0.777912	.	.	#POSITIVE
SP_O00459_P85B_HUMAN	netOGlyc-4.0.0.13	CARBOHYD	321	321	0.715922	.	.	#POSITIVE
SP_O00459_P85B_HUMAN	netOGlyc-4.0.0.13	CARBOHYD	324	324	0.837145	.	.	#POSITIVE
SP_O00459_P85B_HUMAN	netOGlyc-4.0.0.13	CARBOHYD	530	530	0.533409	.	.	#POSITIVE
SP_O00459_P85B_HUMAN	netOGlyc-4.0.0.13	CARBOHYD	551	551	0.546652	.	.	#POSITIVE
SP_O00459_P85B_HUMAN	netOGlyc-4.0.0.13	CARBOHYD	562	562	0.580892	.	.	#POSITIVE
SP_O00459_P85B_HUMAN	netOGlyc-4.0.0.13	CARBOHYD	582	582	0.553657	.	.	#POSITIVE
SP_O00459_P85B_HUMAN	netOGlyc-4.0.0.13	CARBOHYD	711	711	0.659706	.	.	#POSITIVE
SP_O00459_P85B_HUMAN	netOGlyc-4.0.0.13	CARBOHYD	73	73	0.493303	.	.
SP_O00459_P85B_HUMAN	netOGlyc-4.0.0.13	CARBOHYD	110	110	0.450478	.	.
SP_O00459_P85B_HUMAN	netOGlyc-4.0.0.13	CARBOHYD	119	119	0.416434	.	.
SP_O00459_P85B_HUMAN	netOGlyc-4.0.0.13	CARBOHYD	138	138	0.0883138	.	.
SP_O00459_P85B_HUMAN	netOGlyc-4.0.0.13	CARBOHYD	142	142	0.0596215	.	.
SP_O00459_P85B_HUMAN	netOGlyc-4.0.0.13	CARBOHYD	144	144	0.256609	.	.
SP_O00459_P85B_HUMAN	netOGlyc-4.0.0.13	CARBOHYD	155	155	0.170642	.	.
SP_O00459_P85B_HUMAN	netOGlyc-4.0.0.13	CARBOHYD	158	158	0.366424	.	.
SP_O00459_P85B_HUMAN	netOGlyc-4.0.0.13	CARBOHYD	160	160	0.118416	.	.
SP_O00459_P85B_HUMAN	netOGlyc-4.0.0.13	CARBOHYD	167	167	0.0615432	.	.
SP_O00459_P85B_HUMAN	netOGlyc-4.0.0.13	CARBOHYD	176	176	0.0328991	.	.
SP_O00459_P85B_HUMAN	netOGlyc-4.0.0.13	CARBOHYD	187	187	0.353176	.	.
SP_O00459_P85B_HUMAN	netOGlyc-4.0.0.13	CARBOHYD	213	213	0.406762	.	.
SP_O00459_P85B_HUMAN	netOGlyc-4.0.0.13	CARBOHYD	221	221	0.352668	.	.
SP_O00459_P85B_HUMAN	netOGlyc-4.0.0.13	CARBOHYD	273	273	0.457009	.	.
SP_O00459_P85B_HUMAN	netOGlyc-4.0.0.13	CARBOHYD	336	336	0.0463779	.	.
SP_O00459_P85B_HUMAN	netOGlyc-4.0.0.13	CARBOHYD	347	347	0.224704	.	.
SP_O00459_P85B_HUMAN	netOGlyc-4.0.0.13	CARBOHYD	351	351	0.0509143	.	.
SP_O00459_P85B_HUMAN	netOGlyc-4.0.0.13	CARBOHYD	358	358	0.141318	.	.
SP_O00459_P85B_HUMAN	netOGlyc-4.0.0.13	CARBOHYD	359	359	0.148264	.	.
SP_O00459_P85B_HUMAN	netOGlyc-4.0.0.13	CARBOHYD	366	366	0.0232088	.	.
SP_O00459_P85B_HUMAN	netOGlyc-4.0.0.13	CARBOHYD	368	368	0.0281426	.	.
SP_O00459_P85B_HUMAN	netOGlyc-4.0.0.13	CARBOHYD	390	390	0.0360655	.	.
SP_O00459_P85B_HUMAN	netOGlyc-4.0.0.13	CARBOHYD	394	394	0.0160058	.	.
SP_O00459_P85B_HUMAN	netOGlyc-4.0.0.13	CARBOHYD	397	397	0.0580737	.	.
SP_O00459_P85B_HUMAN	netOGlyc-4.0.0.13	CARBOHYD	409	409	0.352082	.	.
SP_O00459_P85B_HUMAN	netOGlyc-4.0.0.13	CARBOHYD	419	419	0.120971	.	.
SP_O00459_P85B_HUMAN	netOGlyc-4.0.0.13	CARBOHYD	426	426	0.446333	.	.
SP_O00459_P85B_HUMAN	netOGlyc-4.0.0.13	CARBOHYD	438	438	0.332085	.	.
SP_O00459_P85B_HUMAN	netOGlyc-4.0.0.13	CARBOHYD	457	457	0.114659	.	.
SP_O00459_P85B_HUMAN	netOGlyc-4.0.0.13	CARBOHYD	468	468	0.304271	.	.
SP_O00459_P85B_HUMAN	netOGlyc-4.0.0.13	CARBOHYD	470	470	0.131821	.	.
SP_O00459_P85B_HUMAN	netOGlyc-4.0.0.13	CARBOHYD	471	471	0.400028	.	.
SP_O00459_P85B_HUMAN	netOGlyc-4.0.0.13	CARBOHYD	479	479	0.313335	.	.
SP_O00459_P85B_HUMAN	netOGlyc-4.0.0.13	CARBOHYD	487	487	0.172312	.	.
SP_O00459_P85B_HUMAN	netOGlyc-4.0.0.13	CARBOHYD	497	497	0.140775	.	.
SP_O00459_P85B_HUMAN	netOGlyc-4.0.0.13	CARBOHYD	502	502	0.263635	.	.
SP_O00459_P85B_HUMAN	netOGlyc-4.0.0.13	CARBOHYD	525	525	0.283598	.	.
SP_O00459_P85B_HUMAN	netOGlyc-4.0.0.13	CARBOHYD	538	538	0.493728	.	.
SP_O00459_P85B_HUMAN	netOGlyc-4.0.0.13	CARBOHYD	540	540	0.339461	.	.
SP_O00459_P85B_HUMAN	netOGlyc-4.0.0.13	CARBOHYD	601	601	0.38426	.	.
SP_O00459_P85B_HUMAN	netOGlyc-4.0.0.13	CARBOHYD	621	621	0.243907	.	.
SP_O00459_P85B_HUMAN	netOGlyc-4.0.0.13	CARBOHYD	630	630	0.281008	.	.
SP_O00459_P85B_HUMAN	netOGlyc-4.0.0.13	CARBOHYD	637	637	0.141402	.	.
SP_O00459_P85B_HUMAN	netOGlyc-4.0.0.13	CARBOHYD	643	643	0.0207533	.	.
SP_O00459_P85B_HUMAN	netOGlyc-4.0.0.13	CARBOHYD	649	649	0.072125	.	.
SP_O00459_P85B_HUMAN	netOGlyc-4.0.0.13	CARBOHYD	650	650	0.117539	.	.
SP_O00459_P85B_HUMAN	netOGlyc-4.0.0.13	CARBOHYD	658	658	0.0195847	.	.
SP_O00459_P85B_HUMAN	netOGlyc-4.0.0.13	CARBOHYD	665	665	0.00979482	.	.
SP_O00459_P85B_HUMAN	netOGlyc-4.0.0.13	CARBOHYD	673	673	0.0699099	.	.
SP_O00459_P85B_HUMAN	netOGlyc-4.0.0.13	CARBOHYD	675	675	0.0527247	.	.
SP_O00459_P85B_HUMAN	netOGlyc-4.0.0.13	CARBOHYD	688	688	0.0410256	.	.
SP_O00459_P85B_HUMAN	netOGlyc-4.0.0.13	CARBOHYD	700	700	0.364751	.	.
SP_O00459_P85B_HUMAN	netOGlyc-4.0.0.13	CARBOHYD	709	709	0.117702	.	.
SP_O00461_GOLI4_HUMAN	netOGlyc-4.0.0.13	CARBOHYD	56	56	0.562658	.	.	#POSITIVE
SP_O00461_GOLI4_HUMAN	netOGlyc-4.0.0.13	CARBOHYD	69	69	0.744931	.	.	#POSITIVE
SP_O00461_GOLI4_HUMAN	netOGlyc-4.0.0.13	CARBOHYD	99	99	0.534722	.	.	#POSITIVE
SP_O00461_GOLI4_HUMAN	netOGlyc-4.0.0.13	CARBOHYD	107	107	0.578277	.	.	#POSITIVE
SP_O00461_GOLI4_HUMAN	netOGlyc-4.0.0.13	CARBOHYD	109	109	0.652788	.	.	#POSITIVE
SP_O00461_GOLI4_HUMAN	netOGlyc-4.0.0.13	CARBOHYD	123	123	0.537011	.	.	#POSITIVE
SP_O00461_GOLI4_HUMAN	netOGlyc-4.0.0.13	CARBOHYD	133	133	0.5	.	.	#POSITIVE
SP_O00461_GOLI4_HUMAN	netOGlyc-4.0.0.13	CARBOHYD	147	147	0.550987	.	.	#POSITIVE
SP_O00461_GOLI4_HUMAN	netOGlyc-4.0.0.13	CARBOHYD	194	194	0.514816	.	.	#POSITIVE
SP_O00461_GOLI4_HUMAN	netOGlyc-4.0.0.13	CARBOHYD	216	216	0.639339	.	.	#POSITIVE
SP_O00461_GOLI4_HUMAN	netOGlyc-4.0.0.13	CARBOHYD	222	222	0.640362	.	.	#POSITIVE
SP_O00461_GOLI4_HUMAN	netOGlyc-4.0.0.13	CARBOHYD	229	229	0.741865	.	.	#POSITIVE
SP_O00461_GOLI4_HUMAN	netOGlyc-4.0.0.13	CARBOHYD	240	240	0.625933	.	.	#POSITIVE
SP_O00461_GOLI4_HUMAN	netOGlyc-4.0.0.13	CARBOHYD	246	246	0.842517	.	.	#POSITIVE
SP_O00461_GOLI4_HUMAN	netOGlyc-4.0.0.13	CARBOHYD	259	259	0.902224	.	.	#POSITIVE
SP_O00461_GOLI4_HUMAN	netOGlyc-4.0.0.13	CARBOHYD	264	264	0.873445	.	.	#POSITIVE
SP_O00461_GOLI4_HUMAN	netOGlyc-4.0.0.13	CARBOHYD	270	270	0.834971	.	.	#POSITIVE
SP_O00461_GOLI4_HUMAN	netOGlyc-4.0.0.13	CARBOHYD	276	276	0.827545	.	.	#POSITIVE
SP_O00461_GOLI4_HUMAN	netOGlyc-4.0.0.13	CARBOHYD	283	283	0.835523	.	.	#POSITIVE
SP_O00461_GOLI4_HUMAN	netOGlyc-4.0.0.13	CARBOHYD	302	302	0.707385	.	.	#POSITIVE
SP_O00461_GOLI4_HUMAN	netOGlyc-4.0.0.13	CARBOHYD	308	308	0.835653	.	.	#POSITIVE
SP_O00461_GOLI4_HUMAN	netOGlyc-4.0.0.13	CARBOHYD	364	364	0.513743	.	.	#POSITIVE
SP_O00461_GOLI4_HUMAN	netOGlyc-4.0.0.13	CARBOHYD	396	396	0.835644	.	.	#POSITIVE
SP_O00461_GOLI4_HUMAN	netOGlyc-4.0.0.13	CARBOHYD	405	405	0.736441	.	.	#POSITIVE
SP_O00461_GOLI4_HUMAN	netOGlyc-4.0.0.13	CARBOHYD	538	538	0.5	.	.	#POSITIVE
SP_O00461_GOLI4_HUMAN	netOGlyc-4.0.0.13	CARBOHYD	583	583	0.847008	.	.	#POSITIVE
SP_O00461_GOLI4_HUMAN	netOGlyc-4.0.0.13	CARBOHYD	7	7	0.014163	.	.
SP_O00461_GOLI4_HUMAN	netOGlyc-4.0.0.13	CARBOHYD	16	16	0.0161652	.	.
SP_O00461_GOLI4_HUMAN	netOGlyc-4.0.0.13	CARBOHYD	21	21	0.00879095	.	.
SP_O00461_GOLI4_HUMAN	netOGlyc-4.0.0.13	CARBOHYD	38	38	0.0838871	.	.
SP_O00461_GOLI4_HUMAN	netOGlyc-4.0.0.13	CARBOHYD	58	58	0.440054	.	.
SP_O00461_GOLI4_HUMAN	netOGlyc-4.0.0.13	CARBOHYD	74	74	0.393807	.	.
SP_O00461_GOLI4_HUMAN	netOGlyc-4.0.0.13	CARBOHYD	112	112	0.428697	.	.
SP_O00461_GOLI4_HUMAN	netOGlyc-4.0.0.13	CARBOHYD	149	149	0.465096	.	.
SP_O00461_GOLI4_HUMAN	netOGlyc-4.0.0.13	CARBOHYD	169	169	0.144077	.	.
SP_O00461_GOLI4_HUMAN	netOGlyc-4.0.0.13	CARBOHYD	174	174	0.34339	.	.
SP_O00461_GOLI4_HUMAN	netOGlyc-4.0.0.13	CARBOHYD	208	208	0.359307	.	.
SP_O00461_GOLI4_HUMAN	netOGlyc-4.0.0.13	CARBOHYD	590	590	0.352383	.	.
SP_O00461_GOLI4_HUMAN	netOGlyc-4.0.0.13	CARBOHYD	626	626	0.261994	.	.
SP_O00461_GOLI4_HUMAN	netOGlyc-4.0.0.13	CARBOHYD	640	640	0.303279	.	.
SP_O00461_GOLI4_HUMAN	netOGlyc-4.0.0.13	CARBOHYD	648	648	0.319846	.	.
SP_O00461_GOLI4_HUMAN	netOGlyc-4.0.0.13	CARBOHYD	690	690	0.202458	.	.
SP_O00462_MANBA_HUMAN	netOGlyc-4.0.0.13	CARBOHYD	155	155	0.568121	.	.	#POSITIVE
SP_O00462_MANBA_HUMAN	netOGlyc-4.0.0.13	CARBOHYD	159	159	0.810917	.	.	#POSITIVE
SP_O00462_MANBA_HUMAN	netOGlyc-4.0.0.13	CARBOHYD	520	520	0.542107	.	.	#POSITIVE
SP_O00462_MANBA_HUMAN	netOGlyc-4.0.0.13	CARBOHYD	571	571	0.536602	.	.	#POSITIVE
SP_O00462_MANBA_HUMAN	netOGlyc-4.0.0.13	CARBOHYD	608	608	0.702506	.	.	#POSITIVE
SP_O00462_MANBA_HUMAN	netOGlyc-4.0.0.13	CARBOHYD	16	16	0.130773	.	.
SP_O00462_MANBA_HUMAN	netOGlyc-4.0.0.13	CARBOHYD	17	17	0.0591405	.	.
SP_O00462_MANBA_HUMAN	netOGlyc-4.0.0.13	CARBOHYD	22	22	0.0662542	.	.
SP_O00462_MANBA_HUMAN	netOGlyc-4.0.0.13	CARBOHYD	24	24	0.245143	.	.
SP_O00462_MANBA_HUMAN	netOGlyc-4.0.0.13	CARBOHYD	30	30	0.0183423	.	.
SP_O00462_MANBA_HUMAN	netOGlyc-4.0.0.13	CARBOHYD	37	37	0.00772673	.	.
SP_O00462_MANBA_HUMAN	netOGlyc-4.0.0.13	CARBOHYD	50	50	0.132268	.	.
SP_O00462_MANBA_HUMAN	netOGlyc-4.0.0.13	CARBOHYD	61	61	0.211717	.	.
SP_O00462_MANBA_HUMAN	netOGlyc-4.0.0.13	CARBOHYD	74	74	0.32167	.	.
SP_O00462_MANBA_HUMAN	netOGlyc-4.0.0.13	CARBOHYD	79	79	0.0404046	.	.
SP_O00462_MANBA_HUMAN	netOGlyc-4.0.0.13	CARBOHYD	81	81	0.0977966	.	.
SP_O00462_MANBA_HUMAN	netOGlyc-4.0.0.13	CARBOHYD	91	91	0.0235719	.	.
SP_O00462_MANBA_HUMAN	netOGlyc-4.0.0.13	CARBOHYD	105	105	0.00496006	.	.
SP_O00462_MANBA_HUMAN	netOGlyc-4.0.0.13	CARBOHYD	107	107	0.00760342	.	.
SP_O00462_MANBA_HUMAN	netOGlyc-4.0.0.13	CARBOHYD	115	115	0.03434	.	.
SP_O00462_MANBA_HUMAN	netOGlyc-4.0.0.13	CARBOHYD	119	119	0.0139648	.	.
SP_O00462_MANBA_HUMAN	netOGlyc-4.0.0.13	CARBOHYD	127	127	0.05524	.	.
SP_O00462_MANBA_HUMAN	netOGlyc-4.0.0.13	CARBOHYD	131	131	0.0203897	.	.
SP_O00462_MANBA_HUMAN	netOGlyc-4.0.0.13	CARBOHYD	139	139	0.0356731	.	.
SP_O00462_MANBA_HUMAN	netOGlyc-4.0.0.13	CARBOHYD	146	146	0.337778	.	.
SP_O00462_MANBA_HUMAN	netOGlyc-4.0.0.13	CARBOHYD	187	187	0.052825	.	.
SP_O00462_MANBA_HUMAN	netOGlyc-4.0.0.13	CARBOHYD	189	189	0.052994	.	.
SP_O00462_MANBA_HUMAN	netOGlyc-4.0.0.13	CARBOHYD	195	195	0.0381676	.	.
SP_O00462_MANBA_HUMAN	netOGlyc-4.0.0.13	CARBOHYD	198	198	0.0766636	.	.
SP_O00462_MANBA_HUMAN	netOGlyc-4.0.0.13	CARBOHYD	219	219	0.0235471	.	.
SP_O00462_MANBA_HUMAN	netOGlyc-4.0.0.13	CARBOHYD	221	221	0.00930611	.	.
SP_O00462_MANBA_HUMAN	netOGlyc-4.0.0.13	CARBOHYD	227	227	0.00345626	.	.
SP_O00462_MANBA_HUMAN	netOGlyc-4.0.0.13	CARBOHYD	237	237	0.0387386	.	.
SP_O00462_MANBA_HUMAN	netOGlyc-4.0.0.13	CARBOHYD	238	238	0.00954246	.	.
SP_O00462_MANBA_HUMAN	netOGlyc-4.0.0.13	CARBOHYD	243	243	0.0381348	.	.
SP_O00462_MANBA_HUMAN	netOGlyc-4.0.0.13	CARBOHYD	244	244	0.0298528	.	.
SP_O00462_MANBA_HUMAN	netOGlyc-4.0.0.13	CARBOHYD	260	260	0.0487709	.	.
SP_O00462_MANBA_HUMAN	netOGlyc-4.0.0.13	CARBOHYD	263	263	0.108941	.	.
SP_O00462_MANBA_HUMAN	netOGlyc-4.0.0.13	CARBOHYD	265	265	0.0535902	.	.
SP_O00462_MANBA_HUMAN	netOGlyc-4.0.0.13	CARBOHYD	282	282	0.254511	.	.
SP_O00462_MANBA_HUMAN	netOGlyc-4.0.0.13	CARBOHYD	286	286	0.0955886	.	.
SP_O00462_MANBA_HUMAN	netOGlyc-4.0.0.13	CARBOHYD	289	289	0.193716	.	.
SP_O00462_MANBA_HUMAN	netOGlyc-4.0.0.13	CARBOHYD	299	299	0.0519568	.	.
SP_O00462_MANBA_HUMAN	netOGlyc-4.0.0.13	CARBOHYD	304	304	0.00805653	.	.
SP_O00462_MANBA_HUMAN	netOGlyc-4.0.0.13	CARBOHYD	318	318	0.0104532	.	.
SP_O00462_MANBA_HUMAN	netOGlyc-4.0.0.13	CARBOHYD	325	325	0.0203629	.	.
SP_O00462_MANBA_HUMAN	netOGlyc-4.0.0.13	CARBOHYD	336	336	0.0254194	.	.
SP_O00462_MANBA_HUMAN	netOGlyc-4.0.0.13	CARBOHYD	340	340	0.0129642	.	.
SP_O00462_MANBA_HUMAN	netOGlyc-4.0.0.13	CARBOHYD	355	355	0.0282909	.	.
SP_O00462_MANBA_HUMAN	netOGlyc-4.0.0.13	CARBOHYD	362	362	0.0409149	.	.
SP_O00462_MANBA_HUMAN	netOGlyc-4.0.0.13	CARBOHYD	368	368	0.0375129	.	.
SP_O00462_MANBA_HUMAN	netOGlyc-4.0.0.13	CARBOHYD	369	369	0.136473	.	.
SP_O00462_MANBA_HUMAN	netOGlyc-4.0.0.13	CARBOHYD	378	378	0.0760911	.	.
SP_O00462_MANBA_HUMAN	netOGlyc-4.0.0.13	CARBOHYD	386	386	0.0540174	.	.
SP_O00462_MANBA_HUMAN	netOGlyc-4.0.0.13	CARBOHYD	424	424	0.0821038	.	.
SP_O00462_MANBA_HUMAN	netOGlyc-4.0.0.13	CARBOHYD	431	431	0.0507728	.	.
SP_O00462_MANBA_HUMAN	netOGlyc-4.0.0.13	CARBOHYD	433	433	0.0797949	.	.
SP_O00462_MANBA_HUMAN	netOGlyc-4.0.0.13	CARBOHYD	445	445	0.00709941	.	.
SP_O00462_MANBA_HUMAN	netOGlyc-4.0.0.13	CARBOHYD	448	448	0.0114015	.	.
SP_O00462_MANBA_HUMAN	netOGlyc-4.0.0.13	CARBOHYD	453	453	0.0108894	.	.
SP_O00462_MANBA_HUMAN	netOGlyc-4.0.0.13	CARBOHYD	470	470	0.0888657	.	.
SP_O00462_MANBA_HUMAN	netOGlyc-4.0.0.13	CARBOHYD	472	472	0.415741	.	.
SP_O00462_MANBA_HUMAN	netOGlyc-4.0.0.13	CARBOHYD	483	483	0.210057	.	.
SP_O00462_MANBA_HUMAN	netOGlyc-4.0.0.13	CARBOHYD	499	499	0.0372588	.	.
SP_O00462_MANBA_HUMAN	netOGlyc-4.0.0.13	CARBOHYD	504	504	0.47056	.	.
SP_O00462_MANBA_HUMAN	netOGlyc-4.0.0.13	CARBOHYD	505	505	0.407035	.	.
SP_O00462_MANBA_HUMAN	netOGlyc-4.0.0.13	CARBOHYD	506	506	0.220095	.	.
SP_O00462_MANBA_HUMAN	netOGlyc-4.0.0.13	CARBOHYD	508	508	0.285673	.	.
SP_O00462_MANBA_HUMAN	netOGlyc-4.0.0.13	CARBOHYD	513	513	0.155347	.	.
SP_O00462_MANBA_HUMAN	netOGlyc-4.0.0.13	CARBOHYD	525	525	0.353249	.	.
SP_O00462_MANBA_HUMAN	netOGlyc-4.0.0.13	CARBOHYD	538	538	0.0160273	.	.
SP_O00462_MANBA_HUMAN	netOGlyc-4.0.0.13	CARBOHYD	553	553	0.0991329	.	.
SP_O00462_MANBA_HUMAN	netOGlyc-4.0.0.13	CARBOHYD	559	559	0.201203	.	.
SP_O00462_MANBA_HUMAN	netOGlyc-4.0.0.13	CARBOHYD	562	562	0.315939	.	.
SP_O00462_MANBA_HUMAN	netOGlyc-4.0.0.13	CARBOHYD	564	564	0.197356	.	.
SP_O00462_MANBA_HUMAN	netOGlyc-4.0.0.13	CARBOHYD	565	565	0.166964	.	.
SP_O00462_MANBA_HUMAN	netOGlyc-4.0.0.13	CARBOHYD	570	570	0.323123	.	.
SP_O00462_MANBA_HUMAN	netOGlyc-4.0.0.13	CARBOHYD	572	572	0.360742	.	.
SP_O00462_MANBA_HUMAN	netOGlyc-4.0.0.13	CARBOHYD	576	576	0.293313	.	.
SP_O00462_MANBA_HUMAN	netOGlyc-4.0.0.13	CARBOHYD	579	579	0.307574	.	.
SP_O00462_MANBA_HUMAN	netOGlyc-4.0.0.13	CARBOHYD	582	582	0.455575	.	.
[truncated: 63,536 more rows]

## Sheet: Positive_NetOGlyc
#seqname
SP_A1L0T0_ILVBL_HUMAN
SP_A6NDB9_PALM3_HUMAN
SP_A6NDU8_CE051_HUMAN
SP_A6NHR9_SMHD1_HUMAN
SP_A6NIH7_U119B_HUMAN
SP_A8CG34_P121C_HUMAN
SP_A8MXV4_NUD19_HUMAN
SP_O00116_ADAS_HUMAN
SP_O00139_KIF2A_HUMAN
SP_O00148_DX39A_HUMAN
SP_O00161_SNP23_HUMAN
SP_O00170_AIP_HUMAN
SP_O00178_GTPB1_HUMAN
SP_O00186_STXB3_HUMAN
SP_O00268_TAF4_HUMAN
SP_O00273_DFFA_HUMAN
SP_O00291_HIP1_HUMAN
SP_O00391_QSOX1_HUMAN
SP_O00411_RPOM_HUMAN
SP_O00422_SAP18_HUMAN
SP_O00442_RTCA_HUMAN
SP_O00459_P85B_HUMAN
SP_O00461_GOLI4_HUMAN
SP_O00462_MANBA_HUMAN
SP_O00468_AGRIN_HUMAN
SP_O00499_BIN1_HUMAN
SP_O00566_MPP10_HUMAN
SP_O00625_PIR_HUMAN
SP_O00754_MA2B1_HUMAN
SP_O00762_UBE2C_HUMAN
SP_O14530_TXND9_HUMAN
SP_O14531_DPYL4_HUMAN
SP_O14647_CHD2_HUMAN
SP_O14672_ADA10_HUMAN
SP_O14770_MEIS2_HUMAN
SP_O14773_TPP1_HUMAN
SP_O14777_NDC80_HUMAN
SP_O14802_RPC1_HUMAN
SP_O14920_IKKB_HUMAN
SP_O14964_HGS_HUMAN
SP_O14967_CLGN_HUMAN
SP_O14974_MYPT1_HUMAN
SP_O14976_GAK_HUMAN
SP_O14981_BTAF1_HUMAN
SP_O15020_SPTN2_HUMAN
SP_O15031_PLXB2_HUMAN
SP_O15072_ATS3_HUMAN
SP_O15075_DCLK1_HUMAN
SP_O15084_ANR28_HUMAN
SP_O15085_ARHGB_HUMAN
SP_O15118_NPC1_HUMAN
SP_O15121_DEGS1_HUMAN
SP_O15127_SCAM2_HUMAN
SP_O15164_TIF1A_HUMAN
SP_O15230_LAMA5_HUMAN
SP_O15344_TRI18_HUMAN
SP_O15357_SHIP2_HUMAN
SP_O15382_BCAT2_HUMAN
SP_O15397_IPO8_HUMAN
SP_O15439_MRP4_HUMAN
SP_O15460_P4HA2_HUMAN
SP_O43148_MCES_HUMAN
SP_O43149_ZZEF1_HUMAN
SP_O43155_FLRT2_HUMAN
SP_O43156_TTI1_HUMAN
SP_O43172_PRP4_HUMAN
SP_O43237_DC1L2_HUMAN
SP_O43264_ZW10_HUMAN
SP_O43286_B4GT5_HUMAN
SP_O43292_GPAA1_HUMAN
SP_O43314_VIP2_HUMAN
SP_O43615_TIM44_HUMAN
SP_O43617_TPPC3_HUMAN
SP_O43639_NCK2_HUMAN
SP_O43719_HTSF1_HUMAN
SP_O43760_SNG2_HUMAN
SP_O43819_SCO2_HUMAN
SP_O43852_CALU_HUMAN
SP_O43865_SAHH2_HUMAN
SP_O43909_EXTL3_HUMAN
SP_O43920_NDUS5_HUMAN
SP_O60231_DHX16_HUMAN
SP_O60244_MED14_HUMAN
SP_O60279_SUSD5_HUMAN
SP_O60293_ZC3H1_HUMAN
SP_O60318_GANP_HUMAN
SP_O60333_KIF1B_HUMAN
SP_O60343_TBCD4_HUMAN
SP_O60443_DFNA5_HUMAN
SP_O60476_MA1A2_HUMAN
SP_O60488_ACSL4_HUMAN
SP_O60493_SNX3_HUMAN
SP_O60494_CUBN_HUMAN
SP_O60502_OGA_HUMAN
SP_O60507_TPST1_HUMAN
SP_O60512_B4GT3_HUMAN
SP_O60563_CCNT1_HUMAN
SP_O60645_EXOC3_HUMAN
SP_O60678_ANM3_HUMAN
SP_O60783_RT14_HUMAN
SP_O60826_CCD22_HUMAN
SP_O60830_TI17B_HUMAN
SP_O60885_BRD4_HUMAN
SP_O60906_NSMA_HUMAN
SP_O60911_CATL2_HUMAN
SP_O60934_NBN_HUMAN
SP_O75027_ABCB7_HUMAN
SP_O75054_IGSF3_HUMAN
SP_O75096_LRP4_HUMAN
SP_O75122_CLAP2_HUMAN
SP_O75146_HIP1R_HUMAN
SP_O75150_BRE1B_HUMAN
SP_O75155_CAND2_HUMAN
SP_O75190_DNJB6_HUMAN
SP_O75191_XYLB_HUMAN
SP_O75251_NDUS7_HUMAN
SP_O75306_NDUS2_HUMAN
SP_O75348_VATG1_HUMAN
SP_O75351_VPS4B_HUMAN
SP_O75354_ENTP6_HUMAN
SP_O75381_PEX14_HUMAN
SP_O75431_MTX2_HUMAN
SP_O75439_MPPB_HUMAN
SP_O75448_MED24_HUMAN
SP_O75477_ERLN1_HUMAN
SP_O75487_GPC4_HUMAN
SP_O75489_NDUS3_HUMAN
SP_O75503_CLN5_HUMAN
SP_O75521_ECI2_HUMAN
SP_O75529_TAF5L_HUMAN
SP_O75530_EED_HUMAN
SP_O75534_CSDE1_HUMAN
SP_O75569_PRKRA_HUMAN
SP_O75616_ERAL1_HUMAN
SP_O75688_PPM1B_HUMAN
SP_O75691_UTP20_HUMAN
SP_O75695_XRP2_HUMAN
SP_O75717_WDHD1_HUMAN
SP_O75746_CMC1_HUMAN
SP_O75792_RNH2A_HUMAN
SP_O75794_CD123_HUMAN
SP_O75818_RPP40_HUMAN
SP_O75843_AP1G2_HUMAN
SP_O75882_ATRN_HUMAN
SP_O75934_SPF27_HUMAN
SP_O75937_DNJC8_HUMAN
SP_O75955_FLOT1_HUMAN
SP_O75973_C1QRF_HUMAN
SP_O75976_CBPD_HUMAN
SP_O76075_DFFB_HUMAN
SP_O76094_SRP72_HUMAN
SP_O94760_DDAH1_HUMAN
SP_O94804_STK10_HUMAN
SP_O94806_KPCD3_HUMAN
SP_O94826_TOM70_HUMAN
SP_O94830_DDHD2_HUMAN
SP_O94888_UBXN7_HUMAN
SP_O94898_LRIG2_HUMAN
SP_O94906_PRP6_HUMAN
SP_O94910_AGRL1_HUMAN
SP_O94927_HAUS5_HUMAN
SP_O94991_SLIK5_HUMAN
SP_O95025_SEM3D_HUMAN
SP_O95140_MFN2_HUMAN
SP_O95155_UBE4B_HUMAN
SP_O95163_ELP1_HUMAN
SP_O95168_NDUB4_HUMAN
SP_O95182_NDUA7_HUMAN
SP_O95202_LETM1_HUMAN
SP_O95219_SNX4_HUMAN
SP_O95239_KIF4A_HUMAN
SP_O95292_VAPB_HUMAN
SP_O95297_MPZL1_HUMAN
SP_O95298_NDUC2_HUMAN
SP_O95347_SMC2_HUMAN
SP_O95352_ATG7_HUMAN
SP_O95453_PARN_HUMAN
SP_O95486_SC24A_HUMAN
SP_O95551_TYDP2_HUMAN
SP_O95571_ETHE1_HUMAN
SP_O95573_ACSL3_HUMAN
SP_O95602_RPA1_HUMAN
SP_O95628_CNOT4_HUMAN
SP_O95630_STABP_HUMAN
SP_O95674_CDS2_HUMAN
SP_O95714_HERC2_HUMAN
SP_O95716_RAB3D_HUMAN
SP_O95747_OXSR1_HUMAN
SP_O95822_DCMC_HUMAN
SP_O95825_QORL1_HUMAN
SP_O95971_BY55_HUMAN
SP_O95980_RECK_HUMAN
SP_O96005_CLPT1_HUMAN
SP_O96011_PX11B_HUMAN
SP_O96013_PAK4_HUMAN
SP_O96017_CHK2_HUMAN
SP_P00414_COX3_HUMAN
SP_P00736_C1R_HUMAN
SP_P00846_ATP6_HUMAN
SP_P01111_RASN_HUMAN
SP_P01137_TGFB1_HUMAN
SP_P02452_CO1A1_HUMAN
SP_P03928_ATP8_HUMAN
SP_P04040_CATA_HUMAN
SP_P04066_FUCO_HUMAN
SP_P04083_ANXA1_HUMAN
SP_P04179_SODM_HUMAN
SP_P04181_OAT_HUMAN
SP_P04792_HSPB1_HUMAN
SP_P04818_TYSY_HUMAN
SP_P04899_GNAI2_HUMAN
SP_P05067_A4_HUMAN
SP_P05091_ALDH2_HUMAN
SP_P05155_IC1_HUMAN
SP_P05556_ITB1_HUMAN
SP_P05997_CO5A2_HUMAN
SP_P06213_INSR_HUMAN
SP_P06756_ITAV_HUMAN
SP_P07225_PROS_HUMAN
SP_P07305_H10_HUMAN
SP_P07585_PGS2_HUMAN
SP_P07948_LYN_HUMAN
SP_P08236_BGLR_HUMAN
SP_P08240_SRPR_HUMAN
SP_P08397_HEM3_HUMAN
SP_P08559_ODPA_HUMAN
SP_P08603_CFAH_HUMAN
SP_P08648_ITA5_HUMAN
SP_P09234_RU1C_HUMAN
SP_P09417_DHPR_HUMAN
SP_P09486_SPRC_HUMAN
SP_P09496_CLCA_HUMAN
SP_P09525_ANXA4_HUMAN
SP_P09543_CN37_HUMAN
SP_P09601_HMOX1_HUMAN
SP_P09668_CATH_HUMAN
SP_P09871_C1S_HUMAN
SP_P0C7U0_ELFN1_HUMAN
SP_P10253_LYAG_HUMAN
SP_P10301_RRAS_HUMAN
SP_P10412_H14_HUMAN
SP_P10515_ODP2_HUMAN
SP_P10586_PTPRF_HUMAN
SP_P10600_TGFB3_HUMAN
SP_P10606_COX5B_HUMAN
SP_P10644_KAP0_HUMAN
SP_P10645_CMGA_HUMAN
SP_P10909_CLUS_HUMAN
SP_P11047_LAMC1_HUMAN
SP_P11166_GTR1_HUMAN
SP_P11172_UMPS_HUMAN
SP_P11233_RALA_HUMAN
SP_P11234_RALB_HUMAN
SP_P11274_BCR_HUMAN
SP_P11279_LAMP1_HUMAN
SP_P11388_TOP2A_HUMAN
SP_P11498_PYC_HUMAN
SP_P12109_CO6A1_HUMAN
SP_P12110_CO6A2_HUMAN
SP_P12931_SRC_HUMAN
SP_P13497_BMP1_HUMAN
SP_P13533_MYH6_HUMAN
SP_P13611_CSPG2_HUMAN
SP_P13807_GYS1_HUMAN
SP_P13995_MTDC_HUMAN
SP_P14209_CD99_HUMAN
SP_P14210_HGF_HUMAN
SP_P14543_NID1_HUMAN
SP_P14859_PO2F1_HUMAN
SP_P14927_QCR7_HUMAN
SP_P15291_B4GT1_HUMAN
SP_P15848_ARSB_HUMAN
SP_P16220_CREB1_HUMAN
SP_P16333_NCK1_HUMAN
SP_P16455_MGMT_HUMAN
SP_P16615_AT2A2_HUMAN
SP_P16930_FAAA_HUMAN
SP_P17152_TMM11_HUMAN
SP_P17405_ASM_HUMAN
SP_P17706_PTN2_HUMAN
SP_P18084_ITB5_HUMAN
SP_P18583_SON_HUMAN
SP_P18827_SDC1_HUMAN
SP_P19021_AMD_HUMAN
SP_P19174_PLCG1_HUMAN
SP_P19387_RPB3_HUMAN
SP_P19440_GGT1_HUMAN
SP_P19784_CSK22_HUMAN
SP_P19838_NFKB1_HUMAN
SP_P20020_AT2B1_HUMAN
SP_P20338_RAB4A_HUMAN
SP_P20645_MPRD_HUMAN
SP_P20827_EFNA1_HUMAN
SP_P20936_RASA1_HUMAN
SP_P21583_SCF_HUMAN
SP_P21912_SDHB_HUMAN
SP_P22570_ADRO_HUMAN
SP_P22670_RFX1_HUMAN
SP_P22681_CBL_HUMAN
SP_P23258_TBG1_HUMAN
SP_P23368_MAOM_HUMAN
SP_P23443_KS6B1_HUMAN
SP_P23470_PTPRG_HUMAN
SP_P23511_NFYA_HUMAN
SP_P23610_F8I2_HUMAN
SP_P23634_AT2B4_HUMAN
SP_P23786_CPT2_HUMAN
SP_P24347_MMP11_HUMAN
SP_P24386_RAE1_HUMAN
SP_P24752_THIL_HUMAN
SP_P24928_RPB1_HUMAN
SP_P25098_ARBK1_HUMAN
SP_P25325_THTM_HUMAN
SP_P25391_LAMA1_HUMAN
SP_P25445_TNR6_HUMAN
SP_P26440_IVD_HUMAN
SP_P26572_MGAT1_HUMAN
SP_P27540_ARNT_HUMAN
SP_P28331_NDUS1_HUMAN
SP_P29317_EPHA2_HUMAN
SP_P29350_PTN6_HUMAN
SP_P29353_SHC1_HUMAN
SP_P29590_PML_HUMAN
SP_P29992_GNA11_HUMAN
SP_P30084_ECHM_HUMAN
SP_P30154_2AAB_HUMAN
SP_P30405_PPIF_HUMAN
SP_P30520_PURA2_HUMAN
SP_P30530_UFO_HUMAN
SP_P30533_AMRP_HUMAN
SP_P30685_1B35_HUMAN
SP_P30825_CTR1_HUMAN
SP_P30837_AL1B1_HUMAN
SP_P31040_SDHA_HUMAN
SP_P31749_AKT1_HUMAN
SP_P31751_AKT2_HUMAN
SP_P31937_3HIDH_HUMAN
SP_P31949_S10AB_HUMAN
SP_P32780_TF2H1_HUMAN
SP_P32929_CGL_HUMAN
SP_P33121_ACSL1_HUMAN
SP_P33527_MRP1_HUMAN
SP_P35052_GPC1_HUMAN
SP_P35249_RFC4_HUMAN
SP_P35250_RFC2_HUMAN
SP_P35269_T2FA_HUMAN
SP_P35475_IDUA_HUMAN
SP_P35555_FBN1_HUMAN
SP_P35556_FBN2_HUMAN
SP_P35610_SOAT1_HUMAN
SP_P35658_NU214_HUMAN
SP_P36507_MP2K2_HUMAN
SP_P36542_ATPG_HUMAN
SP_P36915_GNL1_HUMAN
SP_P36955_PEDF_HUMAN
SP_P36957_ODO2_HUMAN
SP_P37235_HPCL1_HUMAN
SP_P37268_FDFT_HUMAN
SP_P37802_TAGL2_HUMAN
SP_P38432_COIL_HUMAN
SP_P39060_COIA1_HUMAN
SP_P39656_OST48_HUMAN
SP_P40692_MLH1_HUMAN
SP_P40763_STAT3_HUMAN
SP_P40937_RFC5_HUMAN
SP_P41214_EIF2D_HUMAN
SP_P41229_KDM5C_HUMAN
SP_P41743_KPCI_HUMAN
SP_P42167_LAP2B_HUMAN
SP_P42224_STAT1_HUMAN
SP_P42226_STAT6_HUMAN
SP_P42575_CASP2_HUMAN
SP_P42694_HELZ_HUMAN
SP_P42695_CNDD3_HUMAN
SP_P42696_RBM34_HUMAN
SP_P42765_THIM_HUMAN
SP_P42858_HD_HUMAN
SP_P43251_BTD_HUMAN
SP_P43304_GPDM_HUMAN
SP_P43307_SSRA_HUMAN
SP_P43378_PTN9_HUMAN
SP_P43897_EFTS_HUMAN
SP_P45954_ACDSB_HUMAN
SP_P45984_MK09_HUMAN
SP_P46063_RECQ1_HUMAN
SP_P46087_NOP2_HUMAN
SP_P46108_CRK_HUMAN
SP_P46109_CRKL_HUMAN
SP_P46821_MAP1B_HUMAN
SP_P46926_GNPI1_HUMAN
SP_P46934_NEDD4_HUMAN
SP_P46976_GLYG_HUMAN
SP_P46977_STT3A_HUMAN
SP_P47712_PA24A_HUMAN
SP_P47985_UCRI_HUMAN
SP_P48059_LIMS1_HUMAN
SP_P48163_MAOX_HUMAN
SP_P48200_IREB2_HUMAN
SP_P48449_ERG7_HUMAN
SP_P48506_GSH1_HUMAN
SP_P48507_GSH0_HUMAN
SP_P48723_HSP13_HUMAN
SP_P48960_CD97_HUMAN
SP_P49005_DPOD2_HUMAN
SP_P49137_MAPK2_HUMAN
SP_P49247_RPIA_HUMAN
SP_P49354_FNTA_HUMAN
SP_P49356_FNTB_HUMAN
SP_P49406_RM19_HUMAN
SP_P49590_SYHM_HUMAN
SP_P49746_TSP3_HUMAN
SP_P49748_ACADV_HUMAN
SP_P49754_VPS41_HUMAN
SP_P49768_PSN1_HUMAN
SP_P49770_EI2BB_HUMAN
SP_P49790_NU153_HUMAN
SP_P49792_RBP2_HUMAN
SP_P49841_GSK3B_HUMAN
SP_P49916_DNLI3_HUMAN
SP_P50336_PPOX_HUMAN
SP_P50416_CPT1A_HUMAN
SP_P50443_S26A2_HUMAN
SP_P50613_CDK7_HUMAN
SP_P50747_BPL1_HUMAN
SP_P50748_KNTC1_HUMAN
SP_P50750_CDK9_HUMAN
SP_P51114_FXR1_HUMAN
SP_P51116_FXR2_HUMAN
SP_P51153_RAB13_HUMAN
SP_P51572_BAP31_HUMAN
SP_P51580_TPMT_HUMAN
SP_P51687_SUOX_HUMAN
SP_P51692_STA5B_HUMAN
SP_P51809_VAMP7_HUMAN
SP_P51884_LUM_HUMAN
SP_P52298_NCBP2_HUMAN
SP_P52306_GDS1_HUMAN
SP_P52701_MSH6_HUMAN
SP_P52732_KIF11_HUMAN
SP_P52735_VAV2_HUMAN
SP_P52756_RBM5_HUMAN
SP_P53007_TXTP_HUMAN
SP_P53582_MAP11_HUMAN
SP_P53597_SUCA_HUMAN
SP_P53602_MVD1_HUMAN
SP_P53611_PGTB2_HUMAN
SP_P53634_CATC_HUMAN
SP_P53701_CCHL_HUMAN
SP_P53778_MK12_HUMAN
SP_P54198_HIRA_HUMAN
SP_P54259_ATN1_HUMAN
SP_P54289_CA2D1_HUMAN
SP_P54687_BCAT1_HUMAN
SP_P54727_RD23B_HUMAN
SP_P54802_ANAG_HUMAN
SP_P54803_GALC_HUMAN
SP_P54886_P5CS_HUMAN
SP_P55011_S12A2_HUMAN
SP_P55039_DRG2_HUMAN
SP_P55084_ECHB_HUMAN
SP_P55145_MANF_HUMAN
SP_P55210_CASP7_HUMAN
SP_P55957_BID_HUMAN
SP_P56199_ITA1_HUMAN
SP_P56556_NDUA6_HUMAN
SP_P57081_WDR4_HUMAN
SP_P57737_CORO7_HUMAN
SP_P57740_NU107_HUMAN
SP_P60468_SC61B_HUMAN
SP_P61006_RAB8A_HUMAN
SP_P61011_SRP54_HUMAN
SP_P61106_RAB14_HUMAN
SP_P61371_ISL1_HUMAN
SP_P61812_TGFB2_HUMAN
SP_P61962_DCAF7_HUMAN
SP_P61978_HNRPK_HUMAN
SP_P62633_CNBP_HUMAN
SP_P62714_PP2AB_HUMAN
SP_P62899_RL31_HUMAN
SP_P62993_GRB2_HUMAN
SP_P63092_GNAS2_HUMAN
SP_P63096_GNAI1_HUMAN
SP_P63172_DYLT1_HUMAN
SP_P63218_GBG5_HUMAN
SP_P78356_PI42B_HUMAN
SP_P78357_CNTP1_HUMAN
SP_P78362_SRPK2_HUMAN
SP_P78536_ADA17_HUMAN
SP_P80723_BASP1_HUMAN
SP_P82664_RT10_HUMAN
SP_P82914_RT15_HUMAN
SP_P83111_LACTB_HUMAN
SP_P83436_COG7_HUMAN
SP_P85037_FOXK1_HUMAN
SP_P86791_CCZ1_HUMAN
SP_P98160_PGBM_HUMAN
SP_P98172_EFNB1_HUMAN
SP_P98175_RBM10_HUMAN
SP_Q00059_TFAM_HUMAN
SP_Q00535_CDK5_HUMAN
SP_Q00653_NFKB2_HUMAN
SP_Q00973_B4GN1_HUMAN
SP_Q01081_U2AF1_HUMAN
SP_Q01433_AMPD2_HUMAN
SP_Q01658_NC2B_HUMAN
SP_Q01780_EXOSX_HUMAN
SP_Q01813_PFKAP_HUMAN
SP_Q02127_PYRD_HUMAN
SP_Q02241_KIF23_HUMAN
SP_Q02818_NUCB1_HUMAN
SP_Q03111_ENL_HUMAN
SP_Q03164_KMT2A_HUMAN
SP_Q03167_TGBR3_HUMAN
SP_Q03252_LMNB2_HUMAN
SP_Q04446_GLGB_HUMAN
SP_Q04609_FOLH1_HUMAN
SP_Q04721_NOTC2_HUMAN
SP_Q04864_REL_HUMAN
SP_Q05086_UBE3A_HUMAN
SP_Q05209_PTN12_HUMAN
SP_Q05397_FAK1_HUMAN
SP_Q06330_SUH_HUMAN
SP_Q06481_APLP2_HUMAN
SP_Q06546_GABPA_HUMAN
SP_Q06587_RING1_HUMAN
SP_Q07687_DLX2_HUMAN
SP_Q08043_ACTN3_HUMAN
SP_Q08117_AES_HUMAN
SP_Q08209_PP2BA_HUMAN
SP_Q08431_MFGM_HUMAN
SP_Q08499_PDE4D_HUMAN
SP_Q08AM6_VAC14_HUMAN
SP_Q08J23_NSUN2_HUMAN
SP_Q09472_EP300_HUMAN
SP_Q10469_MGAT2_HUMAN
SP_Q10472_GALT1_HUMAN
SP_Q10589_BST2_HUMAN
SP_Q10713_MPPA_HUMAN
SP_Q12769_NU160_HUMAN
SP_Q12788_TBL3_HUMAN
SP_Q12797_ASPH_HUMAN
SP_Q12800_TFCP2_HUMAN
SP_Q12841_FSTL1_HUMAN
SP_Q12866_MERTK_HUMAN
SP_Q12913_PTPRJ_HUMAN
SP_Q12965_MYO1E_HUMAN
SP_Q12972_PP1R8_HUMAN
SP_Q13017_RHG05_HUMAN
SP_Q13042_CDC16_HUMAN
SP_Q13045_FLII_HUMAN
SP_Q13057_COASY_HUMAN
SP_Q13112_CAF1B_HUMAN
SP_Q13131_AAPK1_HUMAN
SP_Q13136_LIPA1_HUMAN
SP_Q13207_TBX2_HUMAN
SP_Q13219_PAPP1_HUMAN
SP_Q13242_SRSF9_HUMAN
SP_Q13243_SRSF5_HUMAN
SP_Q13257_MD2L1_HUMAN
SP_Q13315_ATM_HUMAN
SP_Q13356_PPIL2_HUMAN
SP_Q13418_ILK_HUMAN
SP_Q13423_NNTM_HUMAN
SP_Q13425_SNTB2_HUMAN
SP_Q13427_PPIG_HUMAN
SP_Q13438_OS9_HUMAN
SP_Q13444_ADA15_HUMAN
SP_Q13464_ROCK1_HUMAN
SP_Q13472_TOP3A_HUMAN
SP_Q13526_PIN1_HUMAN
SP_Q13546_RIPK1_HUMAN
SP_Q13586_STIM1_HUMAN
SP_Q13596_SNX1_HUMAN
SP_Q13630_FCL_HUMAN
SP_Q13641_TPBG_HUMAN
SP_Q13643_FHL3_HUMAN
SP_Q13724_MOGS_HUMAN
SP_Q13951_PEBB_HUMAN
SP_Q14012_KCC1A_HUMAN
SP_Q14112_NID2_HUMAN
SP_Q14118_DAG1_HUMAN
SP_Q14126_DSG2_HUMAN
SP_Q14139_UBE4A_HUMAN
SP_Q14145_KEAP1_HUMAN
SP_Q14147_DHX34_HUMAN
SP_Q14157_UBP2L_HUMAN
SP_Q14160_SCRIB_HUMAN
SP_Q14165_MLEC_HUMAN
SP_Q14181_DPOA2_HUMAN
SP_Q14185_DOCK1_HUMAN
SP_Q14247_SRC8_HUMAN
SP_Q14258_TRI25_HUMAN
SP_Q14264_ENR1_HUMAN
SP_Q14344_GNA13_HUMAN
SP_Q14376_GALE_HUMAN
SP_Q14444_CAPR1_HUMAN
SP_Q14517_FAT1_HUMAN
SP_Q14527_HLTF_HUMAN
SP_Q14542_S29A2_HUMAN
SP_Q14554_PDIA5_HUMAN
SP_Q14651_PLSI_HUMAN
SP_Q14669_TRIPC_HUMAN
SP_Q14678_KANK1_HUMAN
SP_Q14690_RRP5_HUMAN
SP_Q14694_UBP10_HUMAN
SP_Q14703_MBTP1_HUMAN
SP_Q14739_LBR_HUMAN
SP_Q14746_COG2_HUMAN
SP_Q14764_MVP_HUMAN
SP_Q14934_NFAC4_HUMAN
SP_Q14978_NOLC1_HUMAN
SP_Q14997_PSME4_HUMAN
SP_Q15006_EMC2_HUMAN
SP_Q15007_FL2D_HUMAN
SP_Q15018_F175B_HUMAN
SP_Q15021_CND1_HUMAN
SP_Q15036_SNX17_HUMAN
SP_Q15050_RRS1_HUMAN
SP_Q15057_ACAP2_HUMAN
SP_Q15067_ACOX1_HUMAN
SP_Q15072_OZF_HUMAN
SP_Q15075_EEA1_HUMAN
SP_Q15125_EBP_HUMAN
SP_Q15155_NOMO1_HUMAN
SP_Q15172_2A5A_HUMAN
SP_Q15269_PWP2_HUMAN
SP_Q15286_RAB35_HUMAN
SP_Q15311_RBP1_HUMAN
SP_Q15375_EPHA7_HUMAN
SP_Q15386_UBE3C_HUMAN
SP_Q15418_KS6A1_HUMAN
SP_Q15427_SF3B4_HUMAN
SP_Q15428_SF3A2_HUMAN
SP_Q15645_PCH2_HUMAN
SP_Q15648_MED1_HUMAN
SP_Q15654_TRIP6_HUMAN
SP_Q15738_NSDHL_HUMAN
SP_Q15758_AAAT_HUMAN
SP_Q15768_EFNB3_HUMAN
SP_Q15785_TOM34_HUMAN
SP_Q15796_SMAD2_HUMAN
SP_Q15797_SMAD1_HUMAN
SP_Q15814_TBCC_HUMAN
SP_Q15904_VAS1_HUMAN
SP_Q15911_ZFHX3_HUMAN
SP_Q15942_ZYX_HUMAN
SP_Q16134_ETFD_HUMAN
SP_Q16204_CCDC6_HUMAN
SP_Q16513_PKN2_HUMAN
SP_Q16539_MK14_HUMAN
SP_Q16566_KCC4_HUMAN
SP_Q16602_CALRL_HUMAN
SP_Q16698_DECR_HUMAN
SP_Q16706_MA2A1_HUMAN
SP_Q16762_THTR_HUMAN
SP_Q16778_H2B2E_HUMAN
SP_Q16795_NDUA9_HUMAN
SP_Q16822_PCKGM_HUMAN
SP_Q16832_DDR2_HUMAN
SP_Q16842_SIA4B_HUMAN
SP_Q16891_MIC60_HUMAN
SP_Q17RN3_FA98C_HUMAN
SP_Q29RF7_PDS5A_HUMAN
SP_Q2KHT3_CL16A_HUMAN
SP_Q2M389_WASH7_HUMAN
SP_Q2NKX8_ERC6L_HUMAN
SP_Q2TAA5_ALG11_HUMAN
SP_Q2TAL8_QRIC1_HUMAN
SP_Q2VWP7_PRTG_HUMAN
SP_Q32P41_TRM5_HUMAN
SP_Q3B7T1_EDRF1_HUMAN
SP_Q3SXM5_HSDL1_HUMAN
SP_Q3SY69_AL1L2_HUMAN
SP_Q3ZCQ8_TIM50_HUMAN
SP_Q49A26_GLYR1_HUMAN
SP_Q49AR2_CE022_HUMAN
SP_Q4G0J3_LARP7_HUMAN
SP_Q4G0N4_NAKD2_HUMAN
SP_Q4KMQ2_ANO6_HUMAN
SP_Q504Q3_PAN2_HUMAN
SP_Q53H96_P5CR3_HUMAN
SP_Q562E7_WDR81_HUMAN
SP_Q562R1_ACTBL_HUMAN
SP_Q58EX2_SDK2_HUMAN
SP_Q5BKZ1_ZN326_HUMAN
SP_Q5GLZ8_HERC4_HUMAN
SP_Q5JRX3_PREP_HUMAN
SP_Q5JTH9_RRP12_HUMAN
SP_Q5JVF3_PCID2_HUMAN
SP_Q5KU26_COL12_HUMAN
SP_Q5NDL2_EOGT_HUMAN
SP_Q5QJ74_TBCEL_HUMAN
SP_Q5R372_RBG1L_HUMAN
SP_Q5SRE5_NU188_HUMAN
SP_Q5SRE7_PHYD1_HUMAN
SP_Q5SSJ5_HP1B3_HUMAN
SP_Q5SZK8_FREM2_HUMAN
SP_Q5T1M5_FKB15_HUMAN
SP_Q5T1V6_DDX59_HUMAN
SP_Q5T440_CAF17_HUMAN
SP_Q5T447_HECD3_HUMAN
SP_Q5T6F2_UBAP2_HUMAN
SP_Q5TBB1_RNH2B_HUMAN
SP_Q5TDH0_DDI2_HUMAN
SP_Q5TFE4_NT5D1_HUMAN
SP_Q5VSL9_STRP1_HUMAN
SP_Q5VTL8_PR38B_HUMAN
SP_Q5VTR2_BRE1A_HUMAN
SP_Q5VVQ6_OTU1_HUMAN
SP_Q5VW36_FOCAD_HUMAN
SP_Q5VYS4_MEDAG_HUMAN
SP_Q5VYS8_TUT7_HUMAN
SP_Q5VZE5_NAA35_HUMAN
SP_Q5VZK9_LR16A_HUMAN
SP_Q5W0V3_F16B1_HUMAN
SP_Q5XKP0_MIC13_HUMAN
SP_Q63HN8_RN213_HUMAN
SP_Q63ZY3_KANK2_HUMAN
SP_Q658Y4_F91A1_HUMAN
SP_Q66K14_TBC9B_HUMAN
SP_Q66K74_MAP1S_HUMAN
SP_Q68BL7_OLM2A_HUMAN
SP_Q68CP9_ARID2_HUMAN
SP_Q68CQ7_GL8D1_HUMAN
SP_Q68D85_NR3L1_HUMAN
SP_Q68EM7_RHG17_HUMAN
SP_Q69YN4_VIR_HUMAN
SP_Q6AI08_HEAT6_HUMAN
SP_Q6DD88_ATLA3_HUMAN
SP_Q6GMV2_SMYD5_HUMAN
SP_Q6GYQ0_RGPA1_HUMAN
SP_Q6IA86_ELP2_HUMAN
SP_Q6IAA8_LTOR1_HUMAN
SP_Q6IN85_P4R3A_HUMAN
SP_Q6NTF9_RHBD2_HUMAN
SP_Q6NUK1_SCMC1_HUMAN
SP_Q6NUQ4_TM214_HUMAN
SP_Q6NUS6_TECT3_HUMAN
SP_Q6NXE6_ARMC6_HUMAN
SP_Q6NZY4_ZCHC8_HUMAN
SP_Q6P158_DHX57_HUMAN
SP_Q6P179_ERAP2_HUMAN
SP_Q6P1A2_MBOA5_HUMAN
SP_Q6P1L8_RM14_HUMAN
SP_Q6P1X5_TAF2_HUMAN
SP_Q6P2P2_ANM9_HUMAN
SP_Q6P3W7_SCYL2_HUMAN
SP_Q6P3X3_TTC27_HUMAN
SP_Q6P4A7_SFXN4_HUMAN
SP_Q6P587_FAHD1_HUMAN
SP_Q6P9B6_TLDC1_HUMAN
SP_Q6PCB8_EMB_HUMAN
SP_Q6PD74_AAGAB_HUMAN
SP_Q6PI48_SYDM_HUMAN
SP_Q6PJI9_WDR59_HUMAN
SP_Q6PK18_OGFD3_HUMAN
SP_Q6PL18_ATAD2_HUMAN
SP_Q6QNY0_BL1S3_HUMAN
SP_Q6SZW1_SARM1_HUMAN
SP_Q6UVK1_CSPG4_HUMAN
SP_Q6UW63_KDEL1_HUMAN
SP_Q6UWB1_I27RA_HUMAN
SP_Q6UWE0_LRSM1_HUMAN
SP_Q6UWY0_ARSK_HUMAN
SP_Q6UX71_PXDC2_HUMAN
SP_Q6UXD5_SE6L2_HUMAN
SP_Q6UY14_ATL4_HUMAN
SP_Q6V0I7_FAT4_HUMAN
SP_Q6VMQ6_MCAF1_HUMAN
SP_Q6WRI0_IGS10_HUMAN
SP_Q6YN16_HSDL2_HUMAN
SP_Q6ZMG9_CERS6_HUMAN
SP_Q6ZNA5_FRRS1_HUMAN
SP_Q6ZRP7_QSOX2_HUMAN
SP_Q6ZS17_FA65A_HUMAN
SP_Q6ZVM7_TM1L2_HUMAN
SP_Q709C8_VP13C_HUMAN
SP_Q70CQ3_UBP30_HUMAN
SP_Q70UQ0_IKIP_HUMAN
SP_Q71F56_MD13L_HUMAN
SP_Q71SY5_MED25_HUMAN
SP_Q71UI9_H2AV_HUMAN
SP_Q76KP1_B4GN4_HUMAN
SP_Q76M96_CCD80_HUMAN
SP_Q7L0J3_SV2A_HUMAN
SP_Q7L2J0_MEPCE_HUMAN
SP_Q7L5D6_GET4_HUMAN
SP_Q7L775_EPMIP_HUMAN
SP_Q7L8L6_FAKD5_HUMAN
SP_Q7LBC6_KDM3B_HUMAN
SP_Q7LGC8_CHST3_HUMAN
SP_Q7Z2W4_ZCCHV_HUMAN
SP_Q7Z2W9_RM21_HUMAN
SP_Q7Z2Z2_ETUD1_HUMAN
SP_Q7Z3K3_POGZ_HUMAN
SP_Q7Z3T8_ZFY16_HUMAN
SP_Q7Z434_MAVS_HUMAN
SP_Q7Z478_DHX29_HUMAN
SP_Q7Z4G1_COMD6_HUMAN
SP_Q7Z4H8_KDEL2_HUMAN
SP_Q7Z4L5_TT21B_HUMAN
SP_Q7Z4Q2_HEAT3_HUMAN
SP_Q7Z553_MDGA2_HUMAN
SP_Q7Z589_EMSY_HUMAN
SP_Q7Z5G4_GOGA7_HUMAN
SP_Q7Z7M0_MEGF8_HUMAN
SP_Q86SR1_GLT10_HUMAN
SP_Q86TI2_DPP9_HUMAN
SP_Q86TP1_PRUNE_HUMAN
SP_Q86TU7_SETD3_HUMAN
SP_Q86U70_LDB1_HUMAN
SP_Q86U90_YRDC_HUMAN
SP_Q86UA1_PRP39_HUMAN
SP_Q86UE4_LYRIC_HUMAN
SP_Q86UK7_ZN598_HUMAN
SP_Q86UT6_NLRX1_HUMAN
SP_Q86UV5_UBP48_HUMAN
SP_Q86VS8_HOOK3_HUMAN
SP_Q86VX2_COMD7_HUMAN
SP_Q86W50_MET16_HUMAN
SP_Q86W56_PARG_HUMAN
SP_Q86W92_LIPB1_HUMAN
SP_Q86WA6_BPHL_HUMAN
SP_Q86WR0_CCD25_HUMAN
SP_Q86WU2_LDHD_HUMAN
SP_Q86X52_CHSS1_HUMAN
SP_Q86XN7_PRSR1_HUMAN
SP_Q86XP1_DGKH_HUMAN
SP_Q86Y07_VRK2_HUMAN
SP_Q86Y56_DAAF5_HUMAN
SP_Q86YR5_GPSM1_HUMAN
SP_Q86YS7_C2CD5_HUMAN
SP_Q86YT6_MIB1_HUMAN
SP_Q8IU81_I2BP1_HUMAN
SP_Q8IUH3_RBM45_HUMAN
SP_Q8IUI8_CRLF3_HUMAN
SP_Q8IV63_VRK3_HUMAN
SP_Q8IWA0_WDR75_HUMAN
SP_Q8IWA4_MFN1_HUMAN
SP_Q8IWB7_WDFY1_HUMAN
SP_Q8IWE2_NXP20_HUMAN
SP_Q8IWJ2_GCC2_HUMAN
SP_Q8IWK6_AGRA3_HUMAN
SP_Q8IWV7_UBR1_HUMAN
SP_Q8IWV8_UBR2_HUMAN
SP_Q8IWZ3_ANKH1_HUMAN
SP_Q8IX04_UEVLD_HUMAN
SP_Q8IXB1_DJC10_HUMAN
SP_Q8IXI2_MIRO1_HUMAN
SP_Q8IXM3_RM41_HUMAN
SP_Q8IY21_DDX60_HUMAN
SP_Q8IYB5_SMAP1_HUMAN
SP_Q8IYB7_DI3L2_HUMAN
SP_Q8IYB8_SUV3_HUMAN
SP_Q8IYD1_ERF3B_HUMAN
SP_Q8IYU8_MICU2_HUMAN
SP_Q8IZ40_RCOR2_HUMAN
SP_Q8IZ73_RUSD2_HUMAN
SP_Q8IZH2_XRN1_HUMAN
SP_Q8IZL8_PELP1_HUMAN
SP_Q8N0S6_CENPL_HUMAN
SP_Q8N0X4_CLYBL_HUMAN
SP_Q8N0Z8_PUSL1_HUMAN
SP_Q8N108_MIER1_HUMAN
SP_Q8N122_RPTOR_HUMAN
SP_Q8N158_GPC2_HUMAN
SP_Q8N1B4_VPS52_HUMAN
SP_Q8N1G2_CMTR1_HUMAN
SP_Q8N2F6_ARM10_HUMAN
SP_Q8N2S1_LTBP4_HUMAN
SP_Q8N3C0_ASCC3_HUMAN
SP_Q8N3X1_FNBP4_HUMAN
SP_Q8N5M1_ATPF2_HUMAN
SP_Q8N5N7_RM50_HUMAN
SP_Q8N6Y1_PCD20_HUMAN
SP_Q8N766_EMC1_HUMAN
SP_Q8N7H5_PAF1_HUMAN
SP_Q8N8A6_DDX51_HUMAN
SP_Q8N999_CL029_HUMAN
SP_Q8NB49_AT11C_HUMAN
SP_Q8NB90_SPAT5_HUMAN
SP_Q8NBF2_NHLC2_HUMAN
SP_Q8NBJ4_GOLM1_HUMAN
SP_Q8NBJ5_GT251_HUMAN
SP_Q8NBL1_PGLT1_HUMAN
SP_Q8NBM4_UBAC2_HUMAN
SP_Q8NBM8_PCYXL_HUMAN
SP_Q8NBX0_SCPDL_HUMAN
SP_Q8NC56_LEMD2_HUMAN
SP_Q8NCC3_PAG15_HUMAN
SP_Q8NCE2_MTMRE_HUMAN
SP_Q8NCH0_CHSTE_HUMAN
SP_Q8NCM8_DYHC2_HUMAN
SP_Q8NCN5_PDPR_HUMAN
SP_Q8ND04_SMG8_HUMAN
SP_Q8NDX6_ZN740_HUMAN
SP_Q8NDZ4_DIA1_HUMAN
SP_Q8NEC7_GSTCD_HUMAN
SP_Q8NF37_PCAT1_HUMAN
SP_Q8NFF5_FAD1_HUMAN
SP_Q8NFH3_NUP43_HUMAN
SP_Q8NFL0_B3GN7_HUMAN
SP_Q8NFQ8_TOIP2_HUMAN
SP_Q8NFZ4_NLGN2_HUMAN
SP_Q8NG68_TTL_HUMAN
SP_Q8NHP8_PLBL2_HUMAN
SP_Q8NHS3_MFSD8_HUMAN
SP_Q8NI27_THOC2_HUMAN
SP_Q8NI36_WDR36_HUMAN
SP_Q8TAE8_G45IP_HUMAN
SP_Q8TB61_S35B2_HUMAN
SP_Q8TB72_PUM2_HUMAN
SP_Q8TBE9_NANP_HUMAN
SP_Q8TC07_TBC15_HUMAN
SP_Q8TCC3_RM30_HUMAN
SP_Q8TCG1_CIP2A_HUMAN
SP_Q8TCJ2_STT3B_HUMAN
SP_Q8TCS8_PNPT1_HUMAN
SP_Q8TCT9_HM13_HUMAN
SP_Q8TDD1_DDX54_HUMAN
SP_Q8TDN6_BRX1_HUMAN
SP_Q8TED0_UTP15_HUMAN
SP_Q8TEM1_PO210_HUMAN
SP_Q8TEQ8_PIGO_HUMAN
SP_Q8TEX9_IPO4_HUMAN
SP_Q8TF05_PP4R1_HUMAN
SP_Q8TF46_DI3L1_HUMAN
SP_Q8WUA2_PPIL4_HUMAN
SP_Q8WUA4_TF3C2_HUMAN
SP_Q8WUH2_TGFA1_HUMAN
SP_Q8WUK0_PTPM1_HUMAN
SP_Q8WV22_NSE1_HUMAN
SP_Q8WVM0_TFB1M_HUMAN
SP_Q8WVM7_STAG1_HUMAN
SP_Q8WVQ1_CANT1_HUMAN
SP_Q8WVZ9_KBTB7_HUMAN
SP_Q8WW59_SPRY4_HUMAN
SP_Q8WWC4_CB047_HUMAN
SP_Q8WWV3_RT4I1_HUMAN
SP_Q8WWY3_PRP31_HUMAN
SP_Q8WX77_IBPL1_HUMAN
SP_Q8WXA9_SREK1_HUMAN
SP_Q8WXH0_SYNE2_HUMAN
SP_Q8WXI9_P66B_HUMAN
SP_Q8WXX5_DNJC9_HUMAN
SP_Q8WY22_BRI3B_HUMAN
SP_Q8WYA6_CTBL1_HUMAN
SP_Q92504_S39A7_HUMAN
SP_Q92520_FAM3C_HUMAN
SP_Q92522_H1X_HUMAN
SP_Q92552_RT27_HUMAN
SP_Q92575_UBXN4_HUMAN
SP_Q92609_TBCD5_HUMAN
SP_Q92621_NU205_HUMAN
SP_Q92692_PVRL2_HUMAN
SP_Q92783_STAM1_HUMAN
SP_Q92793_CBP_HUMAN
SP_Q92859_NEO1_HUMAN
SP_Q92878_RAD50_HUMAN
SP_Q92889_XPF_HUMAN
SP_Q92896_GSLG1_HUMAN
SP_Q92922_SMRC1_HUMAN
SP_Q92947_GCDH_HUMAN
SP_Q92979_NEP1_HUMAN
SP_Q92990_GLMN_HUMAN
SP_Q92995_UBP13_HUMAN
SP_Q93100_KPBB_HUMAN
SP_Q969H8_MYDGF_HUMAN
SP_Q969M1_TM40L_HUMAN
SP_Q969N2_PIGT_HUMAN
SP_Q969P0_IGSF8_HUMAN
SP_Q969S9_RRF2M_HUMAN
SP_Q969V3_NCLN_HUMAN
SP_Q969X6_CIR1A_HUMAN
SP_Q969Y0_NXPE3_HUMAN
SP_Q96A35_RM24_HUMAN
SP_Q96A65_EXOC4_HUMAN
SP_Q96AE7_TTC17_HUMAN
SP_Q96AX1_VP33A_HUMAN
SP_Q96AY4_TTC28_HUMAN
SP_Q96B26_EXOS8_HUMAN
SP_Q96B49_TOM6_HUMAN
SP_Q96BD5_PF21A_HUMAN
SP_Q96BN8_OTUL_HUMAN
SP_Q96C23_GALM_HUMAN
SP_Q96CD0_FBXL8_HUMAN
SP_Q96CQ1_S2536_HUMAN
SP_Q96CS3_FAF2_HUMAN
SP_Q96CW5_GCP3_HUMAN
SP_Q96DB5_RMD1_HUMAN
SP_Q96DE0_NUD16_HUMAN
SP_Q96DH6_MSI2H_HUMAN
SP_Q96DP5_FMT_HUMAN
SP_Q96DV4_RM38_HUMAN
SP_Q96DZ1_ERLEC_HUMAN
SP_Q96EB6_SIR1_HUMAN
SP_Q96EE3_SEH1_HUMAN
SP_Q96EK5_KBP_HUMAN
SP_Q96EL2_RT24_HUMAN
SP_Q96EL3_RM53_HUMAN
SP_Q96ER9_CCD51_HUMAN
SP_Q96EU7_C1GLC_HUMAN
SP_Q96EY1_DNJA3_HUMAN
SP_Q96EY8_MMAB_HUMAN
SP_Q96F86_EDC3_HUMAN
SP_Q96FV9_THOC1_HUMAN
SP_Q96G46_DUS3L_HUMAN
SP_Q96GM5_SMRD1_HUMAN
SP_Q96GQ7_DDX27_HUMAN
SP_Q96H55_MYO19_HUMAN
SP_Q96HR3_MED30_HUMAN
SP_Q96HY6_DDRGK_HUMAN
SP_Q96I15_SCLY_HUMAN
SP_Q96I59_SYNM_HUMAN
SP_Q96I99_SUCB2_HUMAN
SP_Q96IJ6_GMPPA_HUMAN
SP_Q96IV0_NGLY1_HUMAN
SP_Q96IX5_USMG5_HUMAN
SP_Q96IY1_NSL1_HUMAN
SP_Q96J42_TXD15_HUMAN
SP_Q96JB5_CK5P3_HUMAN
SP_Q96JJ7_TMX3_HUMAN
SP_Q96JM3_CHAP1_HUMAN
SP_Q96K49_TM87B_HUMAN
SP_Q96KB5_TOPK_HUMAN
SP_Q96LA8_ANM6_HUMAN
SP_Q96M27_PRRC1_HUMAN
SP_Q96N11_CG026_HUMAN
SP_Q96N66_MBOA7_HUMAN
SP_Q96N67_DOCK7_HUMAN
SP_Q96P47_AGAP3_HUMAN
SP_Q96PD2_DCBD2_HUMAN
SP_Q96PU8_QKI_HUMAN
SP_Q96Q11_TRNT1_HUMAN
SP_Q96QR8_PURB_HUMAN
SP_Q96QU8_XPO6_HUMAN
SP_Q96R06_SPAG5_HUMAN
SP_Q96RL7_VP13A_HUMAN
SP_Q96RR4_KKCC2_HUMAN
SP_Q96S44_PRPK_HUMAN
SP_Q96S59_RANB9_HUMAN
SP_Q96S99_PKHF1_HUMAN
SP_Q96SB8_SMC6_HUMAN
SP_Q96SI1_KCD15_HUMAN
SP_Q96SI9_STRBP_HUMAN
SP_Q96SK2_TM209_HUMAN
SP_Q96ST2_IWS1_HUMAN
SP_Q96T23_RSF1_HUMAN
SP_Q96T51_RUFY1_HUMAN
SP_Q96T58_MINT_HUMAN
SP_Q96T76_MMS19_HUMAN
SP_Q96TA2_YMEL1_HUMAN
SP_Q96TC7_RMD3_HUMAN
SP_Q99447_PCY2_HUMAN
SP_Q99459_CDC5L_HUMAN
SP_Q99471_PFD5_HUMAN
SP_Q99496_RING2_HUMAN
SP_Q99504_EYA3_HUMAN
SP_Q99519_NEUR1_HUMAN
SP_Q99570_PI3R4_HUMAN
SP_Q99575_POP1_HUMAN
SP_Q99584_S10AD_HUMAN
SP_Q99614_TTC1_HUMAN
SP_Q99653_CHP1_HUMAN
SP_Q99707_METH_HUMAN
SP_Q99797_MIPEP_HUMAN
SP_Q99856_ARI3A_HUMAN
SP_Q99871_HAUS7_HUMAN
SP_Q99941_ATF6B_HUMAN
SP_Q99986_VRK1_HUMAN
SP_Q99988_GDF15_HUMAN
SP_Q99996_AKAP9_HUMAN
SP_Q9BPW8_NIPS1_HUMAN
SP_Q9BPX3_CND3_HUMAN
SP_Q9BQ16_TICN3_HUMAN
SP_Q9BQ52_RNZ2_HUMAN
SP_Q9BQ67_GRWD1_HUMAN
SP_Q9BQ69_MACD1_HUMAN
SP_Q9BQG0_MBB1A_HUMAN
SP_Q9BQP7_MGME1_HUMAN
SP_Q9BQT9_CSTN3_HUMAN
SP_Q9BRF8_CPPED_HUMAN
SP_Q9BRJ2_RM45_HUMAN
SP_Q9BRK5_CAB45_HUMAN
SP_Q9BRP4_PAAF1_HUMAN
SP_Q9BRR6_ADPGK_HUMAN
SP_Q9BRT6_LLPH_HUMAN
SP_Q9BRX5_PSF3_HUMAN
SP_Q9BSH5_HDHD3_HUMAN
SP_Q9BSV6_SEN34_HUMAN
SP_Q9BT09_CNPY3_HUMAN
SP_Q9BTA9_WAC_HUMAN
SP_Q9BTC0_DIDO1_HUMAN
SP_Q9BTE7_DCNL5_HUMAN
SP_Q9BTU6_P4K2A_HUMAN
SP_Q9BTV4_TMM43_HUMAN
SP_Q9BTY2_FUCO2_HUMAN
SP_Q9BTY7_HGH1_HUMAN
SP_Q9BTZ2_DHRS4_HUMAN
SP_Q9BU61_NDUF3_HUMAN
SP_Q9BU89_DOHH_HUMAN
SP_Q9BUE0_MED18_HUMAN
SP_Q9BUH6_PAXX_HUMAN
SP_Q9BUK6_MSTO1_HUMAN
SP_Q9BUN1_MENT_HUMAN
SP_Q9BV20_MTNA_HUMAN
SP_Q9BV44_THUM3_HUMAN
SP_Q9BV79_MECR_HUMAN
SP_Q9BVA0_KTNB1_HUMAN
SP_Q9BVC3_DCC1_HUMAN
SP_Q9BVG9_PTSS2_HUMAN
SP_Q9BVI4_NOC4L_HUMAN
SP_Q9BVP2_GNL3_HUMAN
SP_Q9BVQ7_SPA5L_HUMAN
SP_Q9BVV7_TIM21_HUMAN
SP_Q9BW27_NUP85_HUMAN
SP_Q9BW92_SYTM_HUMAN
SP_Q9BWE0_REPI1_HUMAN
SP_Q9BWF3_RBM4_HUMAN
SP_Q9BWH6_RPAP1_HUMAN
SP_Q9BWU0_NADAP_HUMAN
SP_Q9BX68_HINT2_HUMAN
SP_Q9BXF6_RFIP5_HUMAN
SP_Q9BXR0_TGT_HUMAN
SP_Q9BXW7_CECR5_HUMAN
SP_Q9BY76_ANGL4_HUMAN
SP_Q9BYC9_RM20_HUMAN
SP_Q9BYD6_RM01_HUMAN
SP_Q9BYN8_RT26_HUMAN
SP_Q9BZE2_PUS3_HUMAN
SP_Q9BZF9_UACA_HUMAN
SP_Q9BZH6_WDR11_HUMAN
SP_Q9C037_TRIM4_HUMAN
SP_Q9C040_TRIM2_HUMAN
SP_Q9C0B7_TNG6_HUMAN
SP_Q9C0C4_SEM4C_HUMAN
SP_Q9GZN8_CT027_HUMAN
SP_Q9GZP4_PITH1_HUMAN
SP_Q9GZS1_RPA49_HUMAN
SP_Q9GZT9_EGLN1_HUMAN
SP_Q9H008_LHPP_HUMAN
SP_Q9H089_LSG1_HUMAN
SP_Q9H0C8_ILKAP_HUMAN
SP_Q9H0L4_CSTFT_HUMAN
SP_Q9H0R6_GATA_HUMAN
SP_Q9H0S4_DDX47_HUMAN
SP_Q9H0V9_LMA2L_HUMAN
SP_Q9H0X4_ITFG3_HUMAN
SP_Q9H1A4_APC1_HUMAN
SP_Q9H1B5_XYLT2_HUMAN
SP_Q9H1B7_I2BPL_HUMAN
SP_Q9H1C3_GL8D2_HUMAN
SP_Q9H1E5_TMX4_HUMAN
SP_Q9H1P3_OSBL2_HUMAN
SP_Q9H223_EHD4_HUMAN
SP_Q9H267_VP33B_HUMAN
SP_Q9H269_VPS16_HUMAN
SP_Q9H2E6_SEM6A_HUMAN
SP_Q9H2G2_SLK_HUMAN
SP_Q9H2P0_ADNP_HUMAN
SP_Q9H2W6_RM46_HUMAN
SP_Q9H330_TM245_HUMAN
SP_Q9H3S7_PTN23_HUMAN
SP_Q9H3T3_SEM6B_HUMAN
SP_Q9H3U1_UN45A_HUMAN
SP_Q9H3Z4_DNJC5_HUMAN
SP_Q9H444_CHM4B_HUMAN
SP_Q9H488_OFUT1_HUMAN
SP_Q9H4A6_GOLP3_HUMAN
SP_Q9H4B0_OSGP2_HUMAN
SP_Q9H4L7_SMRCD_HUMAN
SP_Q9H4M9_EHD1_HUMAN
SP_Q9H501_ESF1_HUMAN
SP_Q9H5K3_SG196_HUMAN
SP_Q9H5V9_CX056_HUMAN
SP_Q9H5X1_FA96A_HUMAN
SP_Q9H6B1_Z385D_HUMAN
SP_Q9H6E4_CC134_HUMAN
SP_Q9H6S0_YTDC2_HUMAN
SP_Q9H6X2_ANTR1_HUMAN
SP_Q9H773_DCTP1_HUMAN
SP_Q9H7B2_RPF2_HUMAN
SP_Q9H7D7_WDR26_HUMAN
SP_Q9H7P6_MB12B_HUMAN
SP_Q9H845_ACAD9_HUMAN
SP_Q9H857_NT5D2_HUMAN
SP_Q9H8M7_F188A_HUMAN
SP_Q9H936_GHC1_HUMAN
SP_Q9H939_PPIP2_HUMAN
SP_Q9H974_QTRD1_HUMAN
SP_Q9H9G7_AGO3_HUMAN
SP_Q9H9J2_RM44_HUMAN
SP_Q9H9K5_MER34_HUMAN
SP_Q9H9Q4_NHEJ1_HUMAN
SP_Q9H9S5_FKRP_HUMAN
SP_Q9HA64_KT3K_HUMAN
SP_Q9HAB8_PPCS_HUMAN
SP_Q9HAD4_WDR41_HUMAN
SP_Q9HAN9_NMNA1_HUMAN
SP_Q9HAS0_NJMU_HUMAN
SP_Q9HAV7_GRPE1_HUMAN
SP_Q9HB40_RISC_HUMAN
SP_Q9HB90_RRAGC_HUMAN
SP_Q9HBG6_IF122_HUMAN
SP_Q9HBK9_AS3MT_HUMAN
SP_Q9HC07_TM165_HUMAN
SP_Q9HC36_MRM3_HUMAN
SP_Q9HCC0_MCCB_HUMAN
SP_Q9HCE5_MET14_HUMAN
SP_Q9HCN8_SDF2L_HUMAN
SP_Q9HCU0_CD248_HUMAN
SP_Q9HD20_AT131_HUMAN
SP_Q9HD33_RM47_HUMAN
SP_Q9NNW5_WDR6_HUMAN
SP_Q9NP58_ABCB6_HUMAN
SP_Q9NP72_RAB18_HUMAN
SP_Q9NP92_RT30_HUMAN
SP_Q9NPD8_UBE2T_HUMAN
SP_Q9NPE3_NOP10_HUMAN
SP_Q9NPF2_CHSTB_HUMAN
SP_Q9NPJ6_MED4_HUMAN
SP_Q9NPQ8_RIC8A_HUMAN
SP_Q9NQ66_PLCB1_HUMAN
SP_Q9NQ89_CL004_HUMAN
SP_Q9NQE7_TSSP_HUMAN
SP_Q9NQT4_EXOS5_HUMAN
SP_Q9NQT8_KI13B_HUMAN
SP_Q9NQZ2_SAS10_HUMAN
SP_Q9NR09_BIRC6_HUMAN
SP_Q9NR12_PDLI7_HUMAN
SP_Q9NR19_ACSA_HUMAN
SP_Q9NR28_DBLOH_HUMAN
SP_Q9NR50_EI2BG_HUMAN
SP_Q9NRA1_PDGFC_HUMAN
SP_Q9NRB3_CHSTC_HUMAN
SP_Q9NRR5_UBQL4_HUMAN
SP_Q9NRX5_SERC1_HUMAN
SP_Q9NRY4_RHG35_HUMAN
SP_Q9NRY5_F1142_HUMAN
SP_Q9NS15_LTBP3_HUMAN
SP_Q9NS86_LANC2_HUMAN
SP_Q9NS87_KIF15_HUMAN
SP_Q9NSK0_KLC4_HUMAN
SP_Q9NT62_ATG3_HUMAN
SP_Q9NT99_LRC4B_HUMAN
SP_Q9NTI5_PDS5B_HUMAN
SP_Q9NTJ5_SAC1_HUMAN
SP_Q9NTM9_CUTC_HUMAN
SP_Q9NTZ6_RBM12_HUMAN
SP_Q9NUM3_S39A9_HUMAN
SP_Q9NUN5_LMBD1_HUMAN
SP_Q9NUQ7_UFSP2_HUMAN
SP_Q9NUU7_DD19A_HUMAN
SP_Q9NUY8_TBC23_HUMAN
SP_Q9NV31_IMP3_HUMAN
SP_Q9NV35_NUD15_HUMAN
SP_Q9NV70_EXOC1_HUMAN
SP_Q9NV96_CC50A_HUMAN
SP_Q9NVA1_UQCC1_HUMAN
SP_Q9NVC6_MED17_HUMAN
SP_Q9NVE5_UBP40_HUMAN
SP_Q9NVE7_PANK4_HUMAN
SP_Q9NVG8_TBC13_HUMAN
SP_Q9NVH2_INT7_HUMAN
SP_Q9NVH6_TMLH_HUMAN
SP_Q9NVM9_ASUN_HUMAN
SP_Q9NVP1_DDX18_HUMAN
SP_Q9NVS9_PNPO_HUMAN
SP_Q9NVV0_TM38B_HUMAN
SP_Q9NVX7_KBTB4_HUMAN
SP_Q9NVZ3_NECP2_HUMAN
SP_Q9NW82_WDR70_HUMAN
SP_Q9NWB6_ARGL1_HUMAN
SP_Q9NWT6_HIF1N_HUMAN
SP_Q9NWU1_OXSM_HUMAN
SP_Q9NX14_NDUBB_HUMAN
SP_Q9NX62_IMPA3_HUMAN
SP_Q9NXK8_FXL12_HUMAN
SP_Q9NXV6_CARF_HUMAN
SP_Q9NXW9_ALKB4_HUMAN
SP_Q9NY27_PP4R2_HUMAN
SP_Q9NY61_AATF_HUMAN
SP_Q9NY97_B3GN2_HUMAN
SP_Q9NYH9_UTP6_HUMAN
SP_Q9NYK5_RM39_HUMAN
SP_Q9NYU1_UGGG2_HUMAN
SP_Q9NYU2_UGGG1_HUMAN
SP_Q9NZ01_TECR_HUMAN
SP_Q9NZ08_ERAP1_HUMAN
SP_Q9NZ20_PA2G3_HUMAN
SP_Q9NZ94_NLGN3_HUMAN
SP_Q9NZD8_SPG21_HUMAN
SP_Q9NZJ4_SACS_HUMAN
SP_Q9NZJ7_MTCH1_HUMAN
SP_Q9NZJ9_NUDT4_HUMAN
SP_Q9NZL4_HPBP1_HUMAN
SP_Q9NZU5_LMCD1_HUMAN
SP_Q9P000_COMD9_HUMAN
SP_Q9P015_RM15_HUMAN
SP_Q9P0M6_H2AW_HUMAN
SP_Q9P0M9_RM27_HUMAN
SP_Q9P0U4_CXXC1_HUMAN
SP_Q9P253_VPS18_HUMAN
SP_Q9P260_K1468_HUMAN
SP_Q9P265_DIP2B_HUMAN
SP_Q9P273_TEN3_HUMAN
SP_Q9P2B2_FPRP_HUMAN
SP_Q9P2C4_TM181_HUMAN
SP_Q9P2E7_PCD10_HUMAN
SP_Q9P2G3_KLH14_HUMAN
SP_Q9P2K2_TXD16_HUMAN
SP_Q9P2K3_RCOR3_HUMAN
SP_Q9P2R3_ANFY1_HUMAN
SP_Q9UBB9_TFP11_HUMAN
SP_Q9UBD5_ORC3_HUMAN
SP_Q9UBF6_RBX2_HUMAN
SP_Q9UBF8_PI4KB_HUMAN
SP_Q9UBI1_COMD3_HUMAN
SP_Q9UBM7_DHCR7_HUMAN
SP_Q9UBP6_TRMB_HUMAN
SP_Q9UBS4_DJB11_HUMAN
SP_Q9UBU9_NXF1_HUMAN
SP_Q9UBV2_SE1L1_HUMAN
SP_Q9UBV8_PEF1_HUMAN
SP_Q9UBW8_CSN7A_HUMAN
SP_Q9UBX1_CATF_HUMAN
SP_Q9UDY8_MALT1_HUMAN
SP_Q9UER7_DAXX_HUMAN
SP_Q9UEY8_ADDG_HUMAN
SP_Q9UFC0_LRWD1_HUMAN
SP_Q9UG63_ABCF2_HUMAN
SP_Q9UGL1_KDM5B_HUMAN
SP_Q9UGP8_SEC63_HUMAN
SP_Q9UGR2_Z3H7B_HUMAN
SP_Q9UHD2_TBK1_HUMAN
SP_Q9UHD9_UBQL2_HUMAN
SP_Q9UHG3_PCYOX_HUMAN
SP_Q9UHI8_ATS1_HUMAN
SP_Q9UHP3_UBP25_HUMAN
SP_Q9UHR4_BI2L1_HUMAN
SP_Q9UI09_NDUAC_HUMAN
SP_Q9UI26_IPO11_HUMAN
SP_Q9UIC8_LCMT1_HUMAN
SP_Q9UID3_VPS51_HUMAN
SP_Q9UIJ7_KAD3_HUMAN
SP_Q9UIQ6_LCAP_HUMAN
SP_Q9UIV1_CNOT7_HUMAN
SP_Q9UJ83_HACL1_HUMAN
SP_Q9UJA5_TRM6_HUMAN
SP_Q9UJH8_METRN_HUMAN
SP_Q9UJJ9_GNPTG_HUMAN
SP_Q9UJQ4_SALL4_HUMAN
SP_Q9UJS0_CMC2_HUMAN
SP_Q9UJW0_DCTN4_HUMAN
SP_Q9UJX3_APC7_HUMAN
SP_Q9UJX5_APC4_HUMAN
SP_Q9UJX6_ANC2_HUMAN
SP_Q9UJZ1_STML2_HUMAN
SP_Q9UK41_VPS28_HUMAN
SP_Q9UK61_TASOR_HUMAN
SP_Q9UKG1_DP13A_HUMAN
SP_Q9UKN8_TF3C4_HUMAN
SP_Q9UKP4_ATS7_HUMAN
SP_Q9UKZ1_CNO11_HUMAN
SP_Q9UKZ9_PCOC2_HUMAN
SP_Q9UL15_BAG5_HUMAN
SP_Q9UL18_AGO1_HUMAN
SP_Q9UL25_RAB21_HUMAN
SP_Q9ULE4_F184B_HUMAN
SP_Q9ULJ6_ZMIZ1_HUMAN
SP_Q9ULT8_HECD1_HUMAN
SP_Q9ULX6_AKP8L_HUMAN
SP_Q9UMF0_ICAM5_HUMAN
SP_Q9UMY4_SNX12_HUMAN
SP_Q9UN37_VPS4A_HUMAN
SP_Q9UN70_PCDGK_HUMAN
SP_Q9UNE7_CHIP_HUMAN
SP_Q9UNI6_DUS12_HUMAN
SP_Q9UNN5_FAF1_HUMAN
SP_Q9UNN8_EPCR_HUMAN
SP_Q9UNQ2_DIM1_HUMAN
SP_Q9UNX4_WDR3_HUMAN
SP_Q9UPM8_AP4E1_HUMAN
SP_Q9UPR3_SMG5_HUMAN
SP_Q9UPT9_UBP22_HUMAN
SP_Q9UPU5_UBP24_HUMAN
SP_Q9UPW5_CBPC1_HUMAN
SP_Q9UPY3_DICER_HUMAN
SP_Q9Y217_MTMR6_HUMAN
SP_Q9Y274_SIA10_HUMAN
SP_Q9Y276_BCS1_HUMAN
SP_Q9Y289_SC5A6_HUMAN
SP_Q9Y294_ASF1A_HUMAN
SP_Q9Y2D4_EXC6B_HUMAN
SP_Q9Y2G3_AT11B_HUMAN
SP_Q9Y2J2_E41L3_HUMAN
SP_Q9Y2Q3_GSTK1_HUMAN
SP_Q9Y2R4_DDX52_HUMAN
SP_Q9Y2T2_AP3M1_HUMAN
SP_Q9Y2X9_ZN281_HUMAN
SP_Q9Y2Z9_COQ6_HUMAN
SP_Q9Y305_ACOT9_HUMAN
SP_Q9Y3C8_UFC1_HUMAN
SP_Q9Y3D9_RT23_HUMAN
SP_Q9Y3L5_RAP2C_HUMAN
SP_Q9Y3T9_NOC2L_HUMAN
SP_Q9Y4E6_WDR7_HUMAN
SP_Q9Y4G6_TLN2_HUMAN
SP_Q9Y4K0_LOXL2_HUMAN
SP_Q9Y4K3_TRAF6_HUMAN
SP_Q9Y4P1_ATG4B_HUMAN
SP_Q9Y4W2_LAS1L_HUMAN
SP_Q9Y4W6_AFG32_HUMAN
SP_Q9Y5B0_CTDP1_HUMAN
SP_Q9Y5B6_PAXB1_HUMAN
SP_Q9Y5J1_UTP18_HUMAN
SP_Q9Y5J5_PHLA3_HUMAN
SP_Q9Y5P4_C43BP_HUMAN
SP_Q9Y5P6_GMPPB_HUMAN
SP_Q9Y5Q8_TF3C5_HUMAN
SP_Q9Y5S2_MRCKB_HUMAN
SP_Q9Y5X2_SNX8_HUMAN
SP_Q9Y5X9_LIPE_HUMAN
SP_Q9Y625_GPC6_HUMAN
SP_Q9Y639_NPTN_HUMAN
SP_Q9Y657_SPIN1_HUMAN
SP_Q9Y6A9_SPCS1_HUMAN
SP_Q9Y6C2_EMIL1_HUMAN
SP_Q9Y6C9_MTCH2_HUMAN
SP_Q9Y6D5_BIG2_HUMAN
SP_Q9Y6D9_MD1L1_HUMAN
SP_Q9Y6J9_TAF6L_HUMAN
SP_Q9Y6K5_OAS3_HUMAN
SP_Q9Y6N7_ROBO1_HUMAN
TR_A2A2L5_A2A2L5_HUMAN
TR_A2A2Q9_A2A2Q9_HUMAN
TR_A2A376_A2A376_HUMAN
TR_A2AEA2_A2AEA2_HUMAN
TR_A4D212_A4D212_HUMAN
TR_A6NF31_A6NF31_HUMAN
TR_A6NFX8_A6NFX8_HUMAN
TR_A6NHB5_A6NHB5_HUMAN
TR_A6NJD9_A6NJD9_HUMAN
TR_A6NML8_A6NML8_HUMAN
TR_A6NMQ1_A6NMQ1_HUMAN
TR_A6PW57_A6PW57_HUMAN
TR_A8MQB8_A8MQB8_HUMAN
TR_A8MT37_A8MT37_HUMAN
TR_A8MTY9_A8MTY9_HUMAN
TR_A8MXB7_A8MXB7_HUMAN
TR_A8MYQ9_A8MYQ9_HUMAN
TR_A8MYT4_A8MYT4_HUMAN
TR_B1AHL2_B1AHL2_HUMAN
TR_B1AKJ6_B1AKJ6_HUMAN
TR_B1AL00_B1AL00_HUMAN
TR_B1ALB4_B1ALB4_HUMAN
TR_B1ALK7_B1ALK7_HUMAN
TR_B1ALU1_B1ALU1_HUMAN
TR_B1ANR0_B1ANR0_HUMAN
TR_B3KUE5_B3KUE5_HUMAN
TR_B3KV61_B3KV61_HUMAN
TR_B4DF77_B4DF77_HUMAN
TR_B4DFR2_B4DFR2_HUMAN
TR_B4DHR0_B4DHR0_HUMAN
TR_B4DI41_B4DI41_HUMAN
TR_B4DIP2_B4DIP2_HUMAN
TR_B4DKB2_B4DKB2_HUMAN
TR_B4DKD1_B4DKD1_HUMAN
TR_B4DLN1_B4DLN1_HUMAN
TR_B4DMI0_B4DMI0_HUMAN
TR_B4DQE7_B4DQE7_HUMAN
TR_B4DQT1_B4DQT1_HUMAN
TR_B4DR61_B4DR61_HUMAN
TR_B4DR80_B4DR80_HUMAN
TR_B4DVT3_B4DVT3_HUMAN
TR_B4DY91_B4DY91_HUMAN
TR_B4DZH6_B4DZH6_HUMAN
TR_B4E1J0_B4E1J0_HUMAN
TR_B4E1S6_B4E1S6_HUMAN
TR_B4E2S7_B4E2S7_HUMAN
TR_B4E2X3_B4E2X3_HUMAN
TR_B4E3L3_B4E3L3_HUMAN
TR_B5MBZ8_B5MBZ8_HUMAN
TR_B5MCT7_B5MCT7_HUMAN
TR_B7WP74_B7WP74_HUMAN
TR_B7Z4W5_B7Z4W5_HUMAN
TR_B7Z524_B7Z524_HUMAN
TR_B7Z5C3_B7Z5C3_HUMAN
TR_B7Z637_B7Z637_HUMAN
TR_B7Z7N6_B7Z7N6_HUMAN
TR_B7ZAX5_B7ZAX5_HUMAN
TR_B7ZC38_B7ZC38_HUMAN
TR_B8ZZJ1_B8ZZJ1_HUMAN
TR_B8ZZY2_B8ZZY2_HUMAN
TR_B9A044_B9A044_HUMAN
TR_B9ZVT1_B9ZVT1_HUMAN
TR_C9IZG4_C9IZG4_HUMAN
TR_C9J050_C9J050_HUMAN
TR_C9J0I9_C9J0I9_HUMAN
TR_C9J1V2_C9J1V2_HUMAN
TR_C9J381_C9J381_HUMAN
TR_C9J406_C9J406_HUMAN
TR_C9J5N1_C9J5N1_HUMAN
TR_C9J9W2_C9J9W2_HUMAN
TR_C9JA08_C9JA08_HUMAN
TR_C9JBB3_C9JBB3_HUMAN
TR_C9JCC6_C9JCC6_HUMAN
TR_C9JIZ6_C9JIZ6_HUMAN
TR_C9JL75_C9JL75_HUMAN
TR_C9JLV4_C9JLV4_HUMAN
TR_C9JNE2_C9JNE2_HUMAN
TR_C9JNV2_C9JNV2_HUMAN
TR_C9JP00_C9JP00_HUMAN
TR_C9JP16_C9JP16_HUMAN
TR_C9JQV0_C9JQV0_HUMAN
TR_C9JQV3_C9JQV3_HUMAN
TR_C9JRZ6_C9JRZ6_HUMAN
TR_C9JS59_C9JS59_HUMAN
TR_C9JXC1_C9JXC1_HUMAN
TR_C9JXQ7_C9JXQ7_HUMAN
TR_D2X2H5_D2X2H5_HUMAN
TR_D6R938_D6R938_HUMAN
TR_D6R9Q5_D6R9Q5_HUMAN
TR_D6R9V2_D6R9V2_HUMAN
TR_D6REA1_D6REA1_HUMAN
TR_D6REK3_D6REK3_HUMAN
TR_D6RFG8_D6RFG8_HUMAN
TR_D6RG39_D6RG39_HUMAN
TR_D6RGK9_D6RGK9_HUMAN
TR_E5RFF9_E5RFF9_HUMAN
TR_E5RH41_E5RH41_HUMAN
TR_E5RHC5_E5RHC5_HUMAN
TR_E5RJB8_E5RJB8_HUMAN
TR_E7EM93_E7EM93_HUMAN
TR_E7EMM4_E7EMM4_HUMAN
TR_E7EN32_E7EN32_HUMAN
TR_E7ENQ1_E7ENQ1_HUMAN
TR_E7EPN9_E7EPN9_HUMAN
TR_E7EPT4_E7EPT4_HUMAN
TR_E7EPW5_E7EPW5_HUMAN
TR_E7ER77_E7ER77_HUMAN
TR_E7ESD5_E7ESD5_HUMAN
TR_E7ETA6_E7ETA6_HUMAN
TR_E7ETU9_E7ETU9_HUMAN
TR_E7EU09_E7EU09_HUMAN
TR_E7EU13_E7EU13_HUMAN
TR_E7EVJ5_E7EVJ5_HUMAN
TR_E7EW20_E7EW20_HUMAN
TR_E7EW69_E7EW69_HUMAN
TR_E7EW84_E7EW84_HUMAN
TR_E7EWP2_E7EWP2_HUMAN
TR_E7EXA6_E7EXA6_HUMAN
TR_E9PB90_E9PB90_HUMAN
TR_E9PBL8_E9PBL8_HUMAN
TR_E9PC15_E9PC15_HUMAN
TR_E9PC74_E9PC74_HUMAN
TR_E9PCD7_E9PCD7_HUMAN
TR_E9PD25_E9PD25_HUMAN
TR_E9PDD6_E9PDD6_HUMAN
TR_E9PE15_E9PE15_HUMAN
TR_E9PEL9_E9PEL9_HUMAN
TR_E9PER6_E9PER6_HUMAN
TR_E9PEZ7_E9PEZ7_HUMAN
TR_E9PF18_E9PF18_HUMAN
TR_E9PG46_E9PG46_HUMAN
TR_E9PGT6_E9PGT6_HUMAN
TR_E9PH99_E9PH99_HUMAN
TR_E9PHG5_E9PHG5_HUMAN
TR_E9PHY8_E9PHY8_HUMAN
TR_E9PID8_E9PID8_HUMAN
TR_E9PIF2_E9PIF2_HUMAN
TR_E9PIM6_E9PIM6_HUMAN
TR_E9PIT4_E9PIT4_HUMAN
TR_E9PIY1_E9PIY1_HUMAN
TR_E9PJ55_E9PJ55_HUMAN
TR_E9PJ81_E9PJ81_HUMAN
TR_E9PJD7_E9PJD7_HUMAN
TR_E9PKF6_E9PKF6_HUMAN
TR_E9PKR8_E9PKR8_HUMAN
TR_E9PL17_E9PL17_HUMAN
TR_E9PL57_E9PL57_HUMAN
TR_E9PM75_E9PM75_HUMAN
TR_E9PMG1_E9PMG1_HUMAN
TR_E9PND2_E9PND2_HUMAN
TR_E9PPW7_E9PPW7_HUMAN
TR_E9PQA6_E9PQA6_HUMAN
TR_E9PQY3_E9PQY3_HUMAN
TR_E9PQZ2_E9PQZ2_HUMAN
TR_F2Z2E2_F2Z2E2_HUMAN
TR_F2Z2I2_F2Z2I2_HUMAN
TR_F2Z2W7_F2Z2W7_HUMAN
TR_F2Z2X4_F2Z2X4_HUMAN
TR_F2Z2Y4_F2Z2Y4_HUMAN
TR_F2Z3M0_F2Z3M0_HUMAN
TR_F5GWE5_F5GWE5_HUMAN
TR_F5GWP8_F5GWP8_HUMAN
TR_F5GWT4_F5GWT4_HUMAN
TR_F5GX28_F5GX28_HUMAN
TR_F5GXF5_F5GXF5_HUMAN
TR_F5GXR6_F5GXR6_HUMAN
TR_F5GYQ1_F5GYQ1_HUMAN
TR_F5GYS8_F5GYS8_HUMAN
TR_F5GZ28_F5GZ28_HUMAN
TR_F5H0B0_F5H0B0_HUMAN
TR_F5H1D6_F5H1D6_HUMAN
TR_F5H1S9_F5H1S9_HUMAN
TR_F5H269_F5H269_HUMAN
TR_F5H283_F5H283_HUMAN
TR_F5H3Y4_F5H3Y4_HUMAN
TR_F5H4R1_F5H4R1_HUMAN
TR_F5H5I6_F5H5I6_HUMAN
TR_F5H5N2_F5H5N2_HUMAN
TR_F5H5P2_F5H5P2_HUMAN
TR_F5H5U2_F5H5U2_HUMAN
TR_F5H5V4_F5H5V4_HUMAN
TR_F5H619_F5H619_HUMAN
TR_F5H658_F5H658_HUMAN
TR_F5H669_F5H669_HUMAN
TR_F5H6E2_F5H6E2_HUMAN
TR_F5H6I0_F5H6I0_HUMAN
TR_F5H702_F5H702_HUMAN
TR_F5H8F7_F5H8F7_HUMAN
TR_F5H8L0_F5H8L0_HUMAN
TR_F6T1Q0_F6T1Q0_HUMAN
TR_F8VQE1_F8VQE1_HUMAN
TR_F8VU51_F8VU51_HUMAN
TR_F8VUJ3_F8VUJ3_HUMAN
TR_F8VVB6_F8VVB6_HUMAN
TR_F8VVS7_F8VVS7_HUMAN
TR_F8VXC8_F8VXC8_HUMAN
TR_F8W038_F8W038_HUMAN
TR_F8W7Q4_F8W7Q4_HUMAN
TR_F8W881_F8W881_HUMAN
TR_F8W8Z9_F8W8Z9_HUMAN
TR_F8WAH1_F8WAH1_HUMAN
TR_F8WC54_F8WC54_HUMAN
TR_F8WF49_F8WF49_HUMAN
TR_G3V0I5_G3V0I5_HUMAN
TR_G3V179_G3V179_HUMAN
TR_G3V195_G3V195_HUMAN
TR_G3V1B8_G3V1B8_HUMAN
TR_G3V2N2_G3V2N2_HUMAN
TR_G3V2S9_G3V2S9_HUMAN
TR_G3V2V8_G3V2V8_HUMAN
TR_G3V3B0_G3V3B0_HUMAN
TR_G3V4G1_G3V4G1_HUMAN
TR_G3V4K3_G3V4K3_HUMAN
TR_G3V4S9_G3V4S9_HUMAN
TR_G3V599_G3V599_HUMAN
TR_G3V5E1_G3V5E1_HUMAN
TR_G3XAC1_G3XAC1_HUMAN
TR_G3XAI2_G3XAI2_HUMAN
TR_G3XAM7_G3XAM7_HUMAN
TR_G3XAN4_G3XAN4_HUMAN
TR_G5E9A6_G5E9A6_HUMAN
TR_G5E9E7_G5E9E7_HUMAN
TR_G5E9S8_G5E9S8_HUMAN
TR_G5E9Z2_G5E9Z2_HUMAN
TR_G5EA30_G5EA30_HUMAN
TR_G8JL98_G8JL98_HUMAN
TR_G8JLD3_G8JLD3_HUMAN
TR_H0UI80_H0UI80_HUMAN
TR_H0Y2W2_H0Y2W2_HUMAN
TR_H0Y4R5_H0Y4R5_HUMAN
TR_H0Y621_H0Y621_HUMAN
TR_H0Y6I6_H0Y6I6_HUMAN
TR_H0Y6N5_H0Y6N5_HUMAN
TR_H0Y6Y8_H0Y6Y8_HUMAN
TR_H0Y714_H0Y714_HUMAN
TR_H0Y7R9_H0Y7R9_HUMAN
TR_H0YDK8_H0YDK8_HUMAN
TR_H0YEF3_H0YEF3_HUMAN
TR_H0YEX4_H0YEX4_HUMAN
TR_H0YGM0_H0YGM0_HUMAN
TR_H0YGW5_H0YGW5_HUMAN
TR_H0YH69_H0YH69_HUMAN
TR_H0YH87_H0YH87_HUMAN
TR_H0YHD0_H0YHD0_HUMAN
TR_H0YJ66_H0YJ66_HUMAN
TR_H0YJ97_H0YJ97_HUMAN
TR_H0YK97_H0YK97_HUMAN
TR_H0YKD8_H0YKD8_HUMAN
TR_H0YKT5_H0YKT5_HUMAN
TR_H0YKU1_H0YKU1_HUMAN
TR_H0YKX0_H0YKX0_HUMAN
TR_H0YM23_H0YM23_HUMAN
TR_H0YNP1_H0YNP1_HUMAN
TR_H3BLW6_H3BLW6_HUMAN
TR_H3BMF4_H3BMF4_HUMAN
TR_H3BMQ0_H3BMQ0_HUMAN
TR_H3BP13_H3BP13_HUMAN
TR_H3BPE1_H3BPE1_HUMAN
TR_H3BRI5_H3BRI5_HUMAN
TR_H3BTH5_H3BTH5_HUMAN
TR_H3BTN5_H3BTN5_HUMAN
TR_H3BUF6_H3BUF6_HUMAN
TR_H3BUG4_H3BUG4_HUMAN
TR_H3BUT5_H3BUT5_HUMAN
TR_H3BV23_H3BV23_HUMAN
TR_H3BVB1_H3BVB1_HUMAN
TR_H7BXF5_H7BXF5_HUMAN
TR_H7BXY3_H7BXY3_HUMAN
TR_H7BYD0_H7BYD0_HUMAN
TR_H7BZN3_H7BZN3_HUMAN
TR_H7C0E5_H7C0E5_HUMAN
TR_H7C0I1_H7C0I1_HUMAN
TR_H7C1U8_H7C1U8_HUMAN
TR_H7C3P4_H7C3P4_HUMAN
TR_H7C488_H7C488_HUMAN
TR_H7C4X9_H7C4X9_HUMAN
TR_I3L0N3_I3L0N3_HUMAN
TR_I3L1Y9_I3L1Y9_HUMAN
TR_I3L2Z5_I3L2Z5_HUMAN
TR_I3L4N6_I3L4N6_HUMAN
TR_J3KMX2_J3KMX2_HUMAN
TR_J3KMZ9_J3KMZ9_HUMAN
TR_J3KN01_J3KN01_HUMAN
TR_J3KN39_J3KN39_HUMAN
TR_J3KN66_J3KN66_HUMAN
TR_J3KND1_J3KND1_HUMAN
TR_J3KNG9_J3KNG9_HUMAN
TR_J3KNI1_J3KNI1_HUMAN
TR_J3KNK7_J3KNK7_HUMAN
TR_J3KNL6_J3KNL6_HUMAN
TR_J3KNN3_J3KNN3_HUMAN
TR_J3KNN7_J3KNN7_HUMAN
TR_J3KNP4_J3KNP4_HUMAN
TR_J3KNW4_J3KNW4_HUMAN
TR_J3KQ34_J3KQ34_HUMAN
TR_J3KQ40_J3KQ40_HUMAN
TR_J3KQ45_J3KQ45_HUMAN
TR_J3KQ48_J3KQ48_HUMAN
TR_J3KQJ1_J3KQJ1_HUMAN
TR_J3KRA9_J3KRA9_HUMAN
TR_J3KS15_J3KS15_HUMAN
TR_J3KS22_J3KS22_HUMAN
TR_J3KSW2_J3KSW2_HUMAN
TR_J3KTF4_J3KTF4_HUMAN
TR_J3QK86_J3QK86_HUMAN
TR_J3QL04_J3QL04_HUMAN
TR_J3QL81_J3QL81_HUMAN
TR_J3QLS3_J3QLS3_HUMAN
TR_J3QQJ0_J3QQJ0_HUMAN
TR_J3QR07_J3QR07_HUMAN
TR_J3QRU1_J3QRU1_HUMAN
TR_J9JIC7_J9JIC7_HUMAN
TR_K7EIE8_K7EIE8_HUMAN
TR_K7EIU8_K7EIU8_HUMAN
TR_K7ELL7_K7ELL7_HUMAN
TR_K7EMP1_K7EMP1_HUMAN
TR_K7EMR7_K7EMR7_HUMAN
TR_K7ENL9_K7ENL9_HUMAN
TR_K7ENV7_K7ENV7_HUMAN
TR_K7EQ03_K7EQ03_HUMAN
TR_K7EQL6_K7EQL6_HUMAN
TR_K7ERA3_K7ERA3_HUMAN
TR_K7ES61_K7ES61_HUMAN
TR_M0QWZ7_M0QWZ7_HUMAN
TR_M0QXZ5_M0QXZ5_HUMAN
TR_M0QY43_M0QY43_HUMAN
TR_M0QYT0_M0QYT0_HUMAN
TR_M0QZR4_M0QZR4_HUMAN
TR_M0R0F9_M0R0F9_HUMAN
TR_M0R2B7_M0R2B7_HUMAN
TR_M0R366_M0R366_HUMAN
TR_M0R3B2_M0R3B2_HUMAN
TR_Q2TAM5_Q2TAM5_HUMAN
TR_Q4TT34_Q4TT34_HUMAN
TR_Q567R9_Q567R9_HUMAN
TR_Q5J8M5_Q5J8M5_HUMAN
TR_Q5JRG1_Q5JRG1_HUMAN
TR_Q5JS98_Q5JS98_HUMAN
TR_Q5JVZ5_Q5JVZ5_HUMAN
TR_Q5JW54_Q5JW54_HUMAN
TR_Q5JWT2_Q5JWT2_HUMAN
TR_Q5JXI8_Q5JXI8_HUMAN
TR_Q5JY65_Q5JY65_HUMAN
TR_Q5QPK2_Q5QPK2_HUMAN
TR_Q5SZP1_Q5SZP1_HUMAN
TR_Q5T092_Q5T092_HUMAN
TR_Q5T4U5_Q5T4U5_HUMAN
TR_Q5T6K7_Q5T6K7_HUMAN
TR_Q5T8F0_Q5T8F0_HUMAN
TR_Q5TAQ0_Q5TAQ0_HUMAN
TR_Q5THR1_Q5THR1_HUMAN
TR_Q5VWU8_Q5VWU8_HUMAN
TR_Q6P1N7_Q6P1N7_HUMAN
TR_Q6ZSL4_Q6ZSL4_HUMAN
TR_Q8NBY1_Q8NBY1_HUMAN
TR_Q96L35_Q96L35_HUMAN
TR_Q9H384_Q9H384_HUMAN
TR_Q9HBM8_Q9HBM8_HUMAN
TR_R4GMU1_R4GMU1_HUMAN
TR_R4GMX8_R4GMX8_HUMAN
TR_R4GNB2_R4GNB2_HUMAN
TR_S4R435_S4R435_HUMAN
TR_S4R438_S4R438_HUMAN
TR_U3KPU6_U3KPU6_HUMAN
TR_U3KQ54_U3KQ54_HUMAN
TR_U3KQA5_U3KQA5_HUMAN
TR_U3KQU8_U3KQU8_HUMAN
TR_V9GYX7_V9GYX7_HUMAN
SP_Q96MM7_H6ST2_HUMAN
SP_Q8NB78_KDM1B_HUMAN
SP_Q96EK7_F120B_HUMAN
SP_P12074_CX6A1_HUMAN
SP_P28702_RXRB_HUMAN
SP_Q93050_VPP1_HUMAN
SP_Q9UH99_SUN2_HUMAN
SP_O15533_TPSN_HUMAN
SP_O60684_IMA7_HUMAN
SP_Q7Z739_YTHD3_HUMAN
SP_Q8IVL6_P3H3_HUMAN
SP_Q9H4E7_DEFI6_HUMAN
SP_Q9Y2I2_NTNG1_HUMAN
SP_P48382_RFX5_HUMAN
SP_Q9NZM1_MYOF_HUMAN
SP_Q9NV88_INT9_HUMAN
SP_P51812_KS6A3_HUMAN
SP_Q8WTT2_NOC3L_HUMAN
SP_P46379_BAG6_HUMAN
SP_Q8N9N2_ASCC1_HUMAN
SP_O60610_DIAP1_HUMAN
SP_Q9HCS7_SYF1_HUMAN
SP_Q99985_SEM3C_HUMAN
SP_O95801_TTC4_HUMAN
SP_Q96HC4_PDLI5_HUMAN
SP_Q5VIR6_VPS53_HUMAN
SP_Q9P2R7_SUCB1_HUMAN
SP_Q8N9T8_KRI1_HUMAN
TR_E5RK69_E5RK69_HUMAN
SP_Q99962_SH3G2_HUMAN
SP_O43529_CHSTA_HUMAN
SP_Q8N0Z6_TTC5_HUMAN
SP_Q9UBP4_DKK3_HUMAN
SP_Q9NSV4_DIAP3_HUMAN
SP_O43432_IF4G3_HUMAN
SP_O95671_ASML_HUMAN
SP_O95425_SVIL_HUMAN
SP_Q8WUM0_NU133_HUMAN
SP_P49848_TAF6_HUMAN
SP_Q92542_NICA_HUMAN
SP_Q96RN5_MED15_HUMAN
SP_Q86XL3_ANKL2_HUMAN
SP_Q96GX9_MTNB_HUMAN
SP_P11171_41_HUMAN
SP_Q15424_SAFB1_HUMAN
SP_O95633_FSTL3_HUMAN
SP_O43660_PLRG1_HUMAN
SP_Q13627_DYR1A_HUMAN
SP_Q92954_PRG4_HUMAN
SP_Q9NVH1_DJC11_HUMAN
SP_Q02218_ODO1_HUMAN
SP_Q8IVT5_KSR1_HUMAN
SP_Q14318_FKBP8_HUMAN
SP_Q9UBS9_SUCO_HUMAN
SP_Q9H3K2_GHITM_HUMAN
SP_Q9NNW7_TRXR2_HUMAN
SP_Q9NW64_RBM22_HUMAN
SP_Q9BPX6_MICU1_HUMAN
SP_O60245_PCDH7_HUMAN
SP_Q9H7Z3_NRDE2_HUMAN
SP_Q04724_TLE1_HUMAN
SP_Q92804_RBP56_HUMAN
SP_Q13976_KGP1_HUMAN
SP_Q9P0J0_NDUAD_HUMAN
SP_O95870_ABHGA_HUMAN
SP_Q9H2U1_DHX36_HUMAN
SP_Q9UIW2_PLXA1_HUMAN
SP_Q9Y4E8_UBP15_HUMAN

## Sheet: Notes (NetNGlyc)
NetNGlyc 1.0 Server
The NetNglyc server predicts N-Glycosylation sites in human proteins using artificial neural networks that examine the sequence context of Asn-Xaa-Ser/Thr sequons.
# Predictions for N-Glycosylation sites in a sequence
Thresholds and confidence
Any potential crossing the default threshold of 0.5, represents a predicted glycosylated site (as long as it occurs in the required sequon Asn-Xaa-Ser/Thr without Proline at Xaa). The 'potential' score is the averaged output of nine neural networks. For further information, the jury agreement column indicates how many of the nine networks support the prediction.
The N-Glyc Result column shows one of the following outputs for predictions indicating glycosylated sites:
+ Potential > 0.5
++ Potential > 0.5 AND Jury agreement (9/9) OR Potential>0.75
+++ Potential > 0.75 AND Jury agreement
++++ Potential > 0.90 AND Jury agreement
and non-glycosylated sites:
- Potential < 0.5
-- Potential < 0.5 AND Jury agreement (all nine < 0.5)
--- Potential < 0.32 AND Jury agreement
Tabs
Total_NetNGlyc	All identified predictions from the list of 2120 protein accession Ids. Note: Only 2107 IDS were accepted for submission. The 13 submissions were more than 4,000 amino acids
Positive_NetNGlyc	Only proteins with (+), (++) or (+++) predictions were considered as N-glycosylated. These were results with the default threshold of 0.5
Note software restrictions:
At most 2,000 sequences and 200,000 amino acids per submission; each sequence not more than 4,000 amino acids
Source:
Prediction of N-glycosylation sites in human proteins.
R. Gupta, E. Jung and S. Brunak.
In preparation, 2004.

## Sheet: Total_NetNGlyc
sp_A8MXV4_NUD19_HUMAN	196	NWSA	0.5114	(4/9)	+
sp_A6NHR9_SMHD1_HUMAN	1968	NDSL	0.3689	(8/9)	-
sp_A6NHR9_SMHD1_HUMAN	1714	NYTK	0.5317	(5/9)	+
sp_A6NHR9_SMHD1_HUMAN	1567	NGSA	0.5462	(6/9)	+
sp_A6NHR9_SMHD1_HUMAN	1527	NHTG	0.4947	(6/9)	-
sp_A6NHR9_SMHD1_HUMAN	1348	NKSI	0.623	(7/9)	+
sp_A6NHR9_SMHD1_HUMAN	1094	NWTP	0.1326	(9/9)	---
sp_A6NHR9_SMHD1_HUMAN	1082	NITS	0.6602	(9/9)	++
sp_A6NHR9_SMHD1_HUMAN	959	NITA	0.6103	(8/9)	+
sp_A6NHR9_SMHD1_HUMAN	943	NGTA	0.6698	(9/9)	++
sp_A6NHR9_SMHD1_HUMAN	797	NESN	0.4833	(4/9)	-
sp_A6NHR9_SMHD1_HUMAN	787	NYTL	0.6993	(9/9)	++
sp_A6NDU8_CE051_HUMAN	278	NTTN	0.5249	(5/9)	+
sp_A6NDU8_CE051_HUMAN	59	NPSN	0.6366	(9/9)	++
sp_A1L0T0_ILVBL_HUMAN	336	NRSA	0.6479	(8/9)	+
tr_H3BRI5_H3BRI5_HUMAN	180	NQTY	0.5308	(5/9)	+
tr_H3BRI5_H3BRI5_HUMAN	163	NSTA	0.4447	(6/9)	-
tr_H3BRI5_H3BRI5_HUMAN	19	NSTA	0.6219	(7/9)	+
tr_H3BN55_H3BN55_HUMAN	169	NISQ	0.4717	(6/9)	-
tr_H3BN55_H3BN55_HUMAN	166	NGTN	0.6837	(9/9)	++
tr_H3BN55_H3BN55_HUMAN	133	NKSD	0.6391	(8/9)	+
tr_H3BMQ0_H3BMQ0_HUMAN	1706	NPSL	0.5307	(5/9)	+
tr_H3BMQ0_H3BMQ0_HUMAN	1675	NPTD	0.6959	(9/9)	++
tr_H3BMQ0_H3BMQ0_HUMAN	1595	NDSG	0.4577	(7/9)	-
tr_H3BMQ0_H3BMQ0_HUMAN	1466	NESQ	0.5431	(5/9)	+
tr_H3BMQ0_H3BMQ0_HUMAN	1440	NPSF	0.3439	(9/9)	--
tr_H3BMQ0_H3BMQ0_HUMAN	1172	NTSW	0.4394	(6/9)	-
tr_H3BMQ0_H3BMQ0_HUMAN	1004	NFTA	0.6589	(8/9)	+
tr_H3BMQ0_H3BMQ0_HUMAN	888	NPSK	0.6277	(8/9)	+
tr_H3BMF4_H3BMF4_HUMAN	315	NPSF	0.6187	(6/9)	+
tr_H3BMF4_H3BMF4_HUMAN	301	NPTS	0.7249	(9/9)	++
tr_H3BLW6_H3BLW6_HUMAN	440	NRTT	0.5268	(5/9)	+
tr_H3BLW6_H3BLW6_HUMAN	391	NVTK	0.6664	(9/9)	++
tr_H3BLW6_H3BLW6_HUMAN	335	NWTV	0.6143	(6/9)	+
tr_H3BLW6_H3BLW6_HUMAN	297	NETI	0.6686	(8/9)	+
tr_H3BLW6_H3BLW6_HUMAN	195	NCTV	0.7134	(9/9)	++
tr_H3BLW6_H3BLW6_HUMAN	106	NFSG	0.596	(6/9)	+
tr_H3BLU2_H3BLU2_HUMAN	322	NGSI	0.444	(7/9)	-
tr_H3BLU2_H3BLU2_HUMAN	284	NASL	0.5609	(7/9)	+
tr_H3BLU2_H3BLU2_HUMAN	271	NYTC	0.7467	(9/9)	++
tr_H3BLU2_H3BLU2_HUMAN	263	NVTE	0.6194	(6/9)	+
tr_H3BLU2_H3BLU2_HUMAN	132	NVTL	0.7297	(9/9)	++
tr_H3BLU2_H3BLU2_HUMAN	120	NISS	0.7351	(9/9)	++
tr_H3BLU2_H3BLU2_HUMAN	50	NRSG	0.6714	(9/9)	++
tr_H3BLU2_H3BLU2_HUMAN	24	NITV	0.8083	(9/9)	+++
tr_H0YNP1_H0YNP1_HUMAN	329	NITI	0.7147	(9/9)	++
tr_H0YNP1_H0YNP1_HUMAN	239	NGSV	0.7064	(9/9)	++
tr_H0YNP1_H0YNP1_HUMAN	161	NLTE	0.5264	(6/9)	+
tr_H0YM23_H0YM23_HUMAN	2333	NLST	0.3922	(8/9)	-
tr_H0YM23_H0YM23_HUMAN	2300	NVSQ	0.6312	(8/9)	+
tr_H0YM23_H0YM23_HUMAN	2270	NDSS	0.4989	(6/9)	-
tr_H0YM23_H0YM23_HUMAN	2229	NISG	0.5117	(3/9)	+
tr_H0YM23_H0YM23_HUMAN	2128	NFSA	0.5292	(7/9)	+
tr_H0YM23_H0YM23_HUMAN	2081	NSSV	0.3936	(8/9)	-
tr_H0YM23_H0YM23_HUMAN	1978	NSSS	0.4636	(5/9)	-
tr_H0YM23_H0YM23_HUMAN	1910	NATY	0.4927	(6/9)	-
tr_H0YM23_H0YM23_HUMAN	1904	NNTA	0.3119	(9/9)	---
tr_H0YM23_H0YM23_HUMAN	1891	NATT	0.4788	(6/9)	-
tr_H0YM23_H0YM23_HUMAN	1870	NGSP	0.0934	(9/9)	---
tr_H0YM23_H0YM23_HUMAN	1837	NSSG	0.5521	(5/9)	+
tr_H0YM23_H0YM23_HUMAN	1713	NTSL	0.513	(6/9)	+
tr_H0YM23_H0YM23_HUMAN	1521	NHSP	0.1201	(9/9)	---
tr_H0YM23_H0YM23_HUMAN	1514	NSSR	0.4304	(4/9)	-
tr_H0YM23_H0YM23_HUMAN	1443	NNTI	0.5699	(7/9)	+
tr_H0YM23_H0YM23_HUMAN	1339	NASI	0.3484	(8/9)	-
tr_H0YM23_H0YM23_HUMAN	1064	NVSD	0.5882	(7/9)	+
tr_H0YM23_H0YM23_HUMAN	905	NDTL	0.6719	(9/9)	++
tr_H0YM23_H0YM23_HUMAN	861	NLTE	0.602	(8/9)	+
tr_H0YM23_H0YM23_HUMAN	737	NKTR	0.6626	(9/9)	++
tr_H0YM23_H0YM23_HUMAN	686	NQSP	0.1002	(9/9)	---
tr_H0YM23_H0YM23_HUMAN	542	NRTT	0.5893	(7/9)	+
tr_H0YM23_H0YM23_HUMAN	120	NRSL	0.5691	(6/9)	+
tr_H0YKX0_H0YKX0_HUMAN	334	NRTS	0.6844	(9/9)	++
tr_H0YKX0_H0YKX0_HUMAN	323	NSSP	0.1043	(9/9)	---
tr_H0YKU1_H0YKU1_HUMAN	117	NETL	0.7111	(9/9)	++
tr_H0YKU1_H0YKU1_HUMAN	89	NKTL	0.6821	(9/9)	++
tr_H0YKU1_H0YKU1_HUMAN	17	NPTN	0.7347	(9/9)	++
tr_H0YKT5_H0YKT5_HUMAN	609	NQTL	0.6156	(9/9)	++
tr_H0YKT5_H0YKT5_HUMAN	498	NPTR	0.5376	(5/9)	+
tr_H0YKT5_H0YKT5_HUMAN	382	NGSL	0.6826	(8/9)	+
tr_H0YKT5_H0YKT5_HUMAN	204	NNSV	0.5147	(5/9)	+
tr_H0YKD8_H0YKD8_HUMAN	12	NCSS	0.6497	(9/9)	++
tr_H0YK97_H0YK97_HUMAN	56	NASA	0.5556	(7/9)	+
tr_H0YJ97_H0YJ97_HUMAN	1573	NSSF	0.3233	(8/9)	-
tr_H0YJ97_H0YJ97_HUMAN	1489	NSSE	0.4054	(7/9)	-
tr_H0YJ97_H0YJ97_HUMAN	1345	NASH	0.4861	(5/9)	-
tr_H0YJ97_H0YJ97_HUMAN	1145	NFTN	0.519	(5/9)	+
tr_H0YJ97_H0YJ97_HUMAN	993	NETK	0.4122	(6/9)	-
tr_H0YJ97_H0YJ97_HUMAN	975	NNSK	0.3532	(9/9)	--
tr_H0YJ97_H0YJ97_HUMAN	877	NLSR	0.6403	(8/9)	+
tr_H0YJ97_H0YJ97_HUMAN	755	NISL	0.4966	(5/9)	-
tr_H0YJ97_H0YJ97_HUMAN	722	NGSE	0.5067	(5/9)	+
tr_H0YJ97_H0YJ97_HUMAN	667	NATH	0.6116	(8/9)	+
tr_H0YJ97_H0YJ97_HUMAN	639	NQSK	0.4276	(7/9)	-
tr_H0YJ97_H0YJ97_HUMAN	469	NTSA	0.5464	(8/9)	+
tr_H0YJ97_H0YJ97_HUMAN	373	NLSE	0.691	(9/9)	++
tr_H0YJ97_H0YJ97_HUMAN	315	NVSI	0.6314	(8/9)	+
tr_H0YJ97_H0YJ97_HUMAN	309	NKSQ	0.5161	(5/9)	+
tr_H0YJ97_H0YJ97_HUMAN	200	NQSI	0.6269	(9/9)	++
tr_H0YH87_H0YH87_HUMAN	772	NCTS	0.5142	(7/9)	+
tr_H0YH87_H0YH87_HUMAN	768	NSSS	0.5181	(6/9)	+
tr_H0YH87_H0YH87_HUMAN	690	NETS	0.6903	(9/9)	++
tr_H0YH87_H0YH87_HUMAN	398	NSSE	0.4738	(6/9)	-
tr_H0YH69_H0YH69_HUMAN	162	NKTE	0.7166	(8/9)	+
tr_H0YH69_H0YH69_HUMAN	98	NVTV	0.7898	(9/9)	+++
tr_H0YGW5_H0YGW5_HUMAN	904	NVTR	0.5668	(7/9)	+
tr_H0YGW5_H0YGW5_HUMAN	791	NRTC	0.6746	(7/9)	+
tr_H0YGW5_H0YGW5_HUMAN	730	NRTI	0.62	(9/9)	++
tr_H0YGW5_H0YGW5_HUMAN	724	NKTS	0.579	(7/9)	+
tr_H0YGW5_H0YGW5_HUMAN	557	NGSA	0.4704	(4/9)	-
tr_H0YGW5_H0YGW5_HUMAN	351	NTSL	0.5624	(7/9)	+
tr_H0YGW5_H0YGW5_HUMAN	298	NGTM	0.6636	(8/9)	+
tr_H0YGW5_H0YGW5_HUMAN	146	NATN	0.6423	(9/9)	++
tr_H0YGM0_H0YGM0_HUMAN	601	NITL	0.6826	(9/9)	++
tr_H0YGM0_H0YGM0_HUMAN	184	NNSV	0.6366	(9/9)	++
tr_H0YEX4_H0YEX4_HUMAN	546	NASG	0.3574	(9/9)	--
tr_H0YEX4_H0YEX4_HUMAN	403	NASG	0.5186	(4/9)	+
tr_H0YEX4_H0YEX4_HUMAN	318	NCTW	0.6761	(9/9)	++
tr_H0YEX4_H0YEX4_HUMAN	270	NKSG	0.6853	(9/9)	++
tr_H0YEX4_H0YEX4_HUMAN	263	NYSC	0.618	(7/9)	+
tr_H0YEX4_H0YEX4_HUMAN	156	NVSL	0.7619	(9/9)	+++
tr_H0YEX4_H0YEX4_HUMAN	76	NNSI	0.3938	(9/9)	--
tr_H0YEX4_H0YEX4_HUMAN	64	NSSL	0.5418	(7/9)	+
tr_H0YER3_H0YER3_HUMAN	52	NASS	0.5251	(6/9)	+
tr_H0YDK8_H0YDK8_HUMAN	491	NGSG	0.6412	(9/9)	++
tr_H0YDK8_H0YDK8_HUMAN	382	NTSL	0.5116	(5/9)	+
tr_H0YDK8_H0YDK8_HUMAN	360	NNSL	0.5287	(7/9)	+
tr_H0YDK8_H0YDK8_HUMAN	24	NGSE	0.616	(7/9)	+
tr_H0Y7R9_H0Y7R9_HUMAN	662	NRTL	0.6722	(9/9)	++
tr_H0Y7R9_H0Y7R9_HUMAN	634	NVTF	0.5442	(5/9)	+
tr_H0Y7R9_H0Y7R9_HUMAN	624	NDTD	0.4709	(6/9)	-
tr_H0Y7R9_H0Y7R9_HUMAN	588	NMSQ	0.5064	(6/9)	+
tr_H0Y7R9_H0Y7R9_HUMAN	514	NYTF	0.5593	(7/9)	+
tr_H0Y7R9_H0Y7R9_HUMAN	489	NKSN	0.5004	(3/9)	+
tr_H0Y7R9_H0Y7R9_HUMAN	153	NVTD	0.7297	(9/9)	++
tr_H0Y7R9_H0Y7R9_HUMAN	9	NSSG	0.6946	(9/9)	++
tr_H0Y6Y8_H0Y6Y8_HUMAN	120	NPSI	0.6227	(8/9)	+
tr_H0Y6N5_H0Y6N5_HUMAN	554	NISS	0.5211	(5/9)	+
tr_H0Y6N5_H0Y6N5_HUMAN	410	NVTH	0.7017	(9/9)	++
tr_H0Y6I6_H0Y6I6_HUMAN	378	NFSS	0.5711	(7/9)	+
tr_H0Y6I6_H0Y6I6_HUMAN	273	NLSA	0.63	(8/9)	+
tr_H0Y6I6_H0Y6I6_HUMAN	233	NLSG	0.5561	(7/9)	+
tr_H0Y6I6_H0Y6I6_HUMAN	187	NGSS	0.6794	(8/9)	+
tr_H0Y6I6_H0Y6I6_HUMAN	9	NLSG	0.6621	(9/9)	++
tr_H0Y621_H0Y621_HUMAN	268	NVTA	0.6398	(9/9)	++
tr_H0Y621_H0Y621_HUMAN	243	NMTH	0.5648	(5/9)	+
tr_H0Y4R5_H0Y4R5_HUMAN	488	NRSI	0.4231	(5/9)	-
tr_H0Y4R5_H0Y4R5_HUMAN	450	NGSL	0.6857	(9/9)	++
tr_H0Y4R5_H0Y4R5_HUMAN	172	NGTT	0.6739	(9/9)	++
tr_H0Y4R5_H0Y4R5_HUMAN	165	NGSA	0.6852	(9/9)	++
tr_H0Y4R5_H0Y4R5_HUMAN	113	NFSS	0.7434	(9/9)	++
tr_H0Y2W2_H0Y2W2_HUMAN	386	NTSR	0.4769	(4/9)	-
tr_H0Y2W2_H0Y2W2_HUMAN	327	NRSL	0.4753	(5/9)	-
tr_H0Y2W2_H0Y2W2_HUMAN	252	NATL	0.7087	(9/9)	++
tr_H0UI80_H0UI80_HUMAN	568	NDSI	0.5077	(3/9)	+
tr_H0UI80_H0UI80_HUMAN	182	NFTV	0.7604	(9/9)	+++
tr_H0UI80_H0UI80_HUMAN	95	NYTA	0.7229	(9/9)	++
tr_G8JLD3_G8JLD3_HUMAN	1019	NRSK	0.3973	(6/9)	-
tr_G8JLD3_G8JLD3_HUMAN	998	NQTN	0.4754	(5/9)	-
tr_G8JLD3_G8JLD3_HUMAN	822	NDSS	0.6286	(6/9)	+
tr_G8JLD3_G8JLD3_HUMAN	36	NSTG	0.6171	(8/9)	+
tr_G5EA30_G5EA30_HUMAN	509	NDSK	0.3424	(9/9)	--
tr_G5EA30_G5EA30_HUMAN	467	NLSK	0.5233	(7/9)	+
tr_G5EA30_G5EA30_HUMAN	378	NGTG	0.6781	(9/9)	++
tr_G5EA30_G5EA30_HUMAN	29	NGTL	0.7647	(9/9)	+++
tr_G5EA30_G5EA30_HUMAN	20	NSSP	0.1253	(9/9)	---
tr_G5E9Z2_G5E9Z2_HUMAN	96	NRST	0.5693	(6/9)	+
tr_G5E9S8_G5E9S8_HUMAN	4	NMST	0.6988	(9/9)	++
tr_G5E9E7_G5E9E7_HUMAN	1530	NIST	0.5463	(6/9)	+
tr_G5E9E7_G5E9E7_HUMAN	1435	NGTE	0.6264	(8/9)	+
tr_G5E9E7_G5E9E7_HUMAN	1318	NFSS	0.3707	(9/9)	--
tr_G5E9E7_G5E9E7_HUMAN	1315	NQSN	0.3782	(9/9)	--
tr_G5E9E7_G5E9E7_HUMAN	1210	NDTG	0.5469	(3/9)	+
tr_G5E9E7_G5E9E7_HUMAN	960	NLTY	0.6803	(8/9)	+
tr_G5E9E7_G5E9E7_HUMAN	896	NQTY	0.5979	(8/9)	+
tr_G5E9E7_G5E9E7_HUMAN	414	NSTH	0.6088	(8/9)	+
tr_G5E9E7_G5E9E7_HUMAN	339	NGSL	0.664	(9/9)	++
tr_G5E9E7_G5E9E7_HUMAN	286	NASE	0.466	(6/9)	-
tr_G5E9E7_G5E9E7_HUMAN	243	NMSL	0.7071	(8/9)	+
tr_G5E9E7_G5E9E7_HUMAN	237	NGTV	0.7353	(9/9)	++
tr_G5E9A6_G5E9A6_HUMAN	820	NESN	0.4723	(5/9)	-
tr_G5E9A6_G5E9A6_HUMAN	682	NGTS	0.7196	(9/9)	++
tr_G5E9A6_G5E9A6_HUMAN	561	NNSY	0.4331	(7/9)	-
tr_G5E9A6_G5E9A6_HUMAN	430	NVSV	0.7767	(9/9)	+++
tr_G5E9A6_G5E9A6_HUMAN	407	NDSV	0.6789	(9/9)	++
tr_G5E9A6_G5E9A6_HUMAN	251	NMSE	0.5728	(7/9)	+
tr_G5E9A6_G5E9A6_HUMAN	90	NATL	0.5814	(6/9)	+
tr_G3XAN4_G3XAN4_HUMAN	269	NGTL	0.5983	(8/9)	+
tr_G3XAN4_G3XAN4_HUMAN	34	NESG	0.5659	(5/9)	+
tr_G3XAI2_G3XAI2_HUMAN	1667	NASQ	0.4121	(9/9)	--
tr_G3XAI2_G3XAI2_HUMAN	1566	NLTE	0.5928	(7/9)	+
tr_G3XAI2_G3XAI2_HUMAN	1511	NATK	0.5663	(7/9)	+
tr_G3XAI2_G3XAI2_HUMAN	1367	NSTV	0.5594	(7/9)	+
tr_G3XAI2_G3XAI2_HUMAN	1360	NAST	0.5461	(5/9)	+
tr_G3XAI2_G3XAI2_HUMAN	1303	NSTA	0.529	(4/9)	+
tr_G3XAI2_G3XAI2_HUMAN	1219	NRTH	0.5409	(4/9)	+
tr_G3XAI2_G3XAI2_HUMAN	1065	NGSD	0.4654	(5/9)	-
tr_G3XAI2_G3XAI2_HUMAN	989	NPSE	0.5066	(6/9)	+
tr_G3XAI2_G3XAI2_HUMAN	701	NYTV	0.6858	(8/9)	+
tr_G3XAI2_G3XAI2_HUMAN	543	NNSC	0.7073	(9/9)	++
tr_G3XAI2_G3XAI2_HUMAN	380	NVSG	0.5736	(7/9)	+
tr_G3XAI2_G3XAI2_HUMAN	144	NVTI	0.8031	(9/9)	+++
tr_G3XAC1_G3XAC1_HUMAN	507	NTSL	0.6511	(9/9)	++
tr_G3V4S9_G3V4S9_HUMAN	122	NFST	0.6568	(9/9)	++
tr_G3V4K3_G3V4K3_HUMAN	39	NSSK	0.7513	(9/9)	+++
tr_G3V4K3_G3V4K3_HUMAN	28	NRTK	0.755	(9/9)	+++
tr_G3V2V8_G3V2V8_HUMAN	58	NVTF	0.6166	(9/9)	++
tr_G3V2V8_G3V2V8_HUMAN	38	NVSP	0.187	(9/9)	---
tr_G3V2N2_G3V2N2_HUMAN	489	NGSI	0.4318	(5/9)	-
tr_G3V2N2_G3V2N2_HUMAN	343	NGSL	0.6792	(9/9)	++
tr_G3V2N2_G3V2N2_HUMAN	313	NLSL	0.6666	(9/9)	++
tr_G3V2N2_G3V2N2_HUMAN	285	NPST	0.5521	(5/9)	+
tr_G3V2N2_G3V2N2_HUMAN	272	NPSE	0.5483	(5/9)	+
tr_G3V2N2_G3V2N2_HUMAN	137	NESL	0.6938	(9/9)	++
tr_G3V195_G3V195_HUMAN	226	NGTL	0.7828	(9/9)	+++
tr_G3V195_G3V195_HUMAN	216	NWSG	0.441	(7/9)	-
tr_G3V195_G3V195_HUMAN	188	NDSV	0.489	(4/9)	-
tr_G3V179_G3V179_HUMAN	261	NGSS	0.6632	(7/9)	+
tr_G3V179_G3V179_HUMAN	165	NKSF	0.5718	(7/9)	+
tr_G3V179_G3V179_HUMAN	135	NPSG	0.6246	(7/9)	+
tr_G3V0I5_G3V0I5_HUMAN	270	NISG	0.6968	(9/9)	++
tr_F8WF49_F8WF49_HUMAN	139	NLSE	0.7149	(8/9)	+
tr_F8WF49_F8WF49_HUMAN	67	NLSY	0.5502	(7/9)	+
tr_F8WF49_F8WF49_HUMAN	28	NDSS	0.5658	(6/9)	+
tr_F8WC54_F8WC54_HUMAN	487	NGSS	0.6628	(9/9)	++
tr_F8WC54_F8WC54_HUMAN	381	NFSS	0.4847	(5/9)	-
tr_F8WC54_F8WC54_HUMAN	231	NQTA	0.5512	(6/9)	+
tr_F8WC54_F8WC54_HUMAN	154	NSSH	0.5941	(8/9)	+
tr_F8WC54_F8WC54_HUMAN	144	NASY	0.5431	(6/9)	+
tr_F8WC54_F8WC54_HUMAN	125	NSSI	0.6724	(9/9)	++
tr_F8WAH1_F8WAH1_HUMAN	452	NGTL	0.6976	(9/9)	++
tr_F8WAH1_F8WAH1_HUMAN	439	NFSP	0.1307	(9/9)	---
tr_F8WAH1_F8WAH1_HUMAN	226	NVSK	0.7736	(9/9)	+++
tr_F8WAH1_F8WAH1_HUMAN	190	NSSQ	0.537	(6/9)	+
tr_F8W8Z9_F8W8Z9_HUMAN	74	NGSG	0.5502	(7/9)	+
tr_F8W881_F8W881_HUMAN	465	NSSL	0.5297	(5/9)	+
tr_F8W881_F8W881_HUMAN	286	NLTT	0.5136	(5/9)	+
tr_F8VYY9_F8VYY9_HUMAN	84	NASL	0.6437	(8/9)	+
tr_F8VXH4_F8VXH4_HUMAN	71	NISR	0.5791	(7/9)	+
tr_F8VXH4_F8VXH4_HUMAN	45	NITL	0.693	(9/9)	++
tr_F8VXH4_F8VXH4_HUMAN	6	NCSI	0.7083	(9/9)	++
tr_F8VXC8_F8VXC8_HUMAN	888	NLST	0.5687	(8/9)	+
tr_F8VXC8_F8VXC8_HUMAN	454	NKSK	0.5728	(5/9)	+
tr_F8VXC8_F8VXC8_HUMAN	416	NVTE	0.7378	(8/9)	+
tr_F8VXC8_F8VXC8_HUMAN	398	NSTG	0.5061	(6/9)	+
tr_F8VXC8_F8VXC8_HUMAN	173	NASH	0.4916	(6/9)	-
tr_F8VXC8_F8VXC8_HUMAN	113	NPSR	0.6867	(8/9)	+
tr_F8VXC8_F8VXC8_HUMAN	46	NKSL	0.6794	(9/9)	++
tr_F8VVS7_F8VVS7_HUMAN	268	NGTS	0.516	(6/9)	+
tr_F8VVS7_F8VVS7_HUMAN	105	NLTP	0.2702	(9/9)	---
tr_F8VVB6_F8VVB6_HUMAN	633	NPTV	0.6364	(9/9)	++
tr_F8VVB6_F8VVB6_HUMAN	587	NCTG	0.5506	(6/9)	+
tr_F8VVB6_F8VVB6_HUMAN	567	NDTI	0.6177	(7/9)	+
tr_F8VVB6_F8VVB6_HUMAN	516	NGTT	0.4927	(3/9)	-
tr_F8VVB6_F8VVB6_HUMAN	297	NGTI	0.7589	(9/9)	+++
tr_F8VVB6_F8VVB6_HUMAN	292	NCTC	0.5898	(6/9)	+
tr_F8VVB6_F8VVB6_HUMAN	224	NRTC	0.6433	(9/9)	++
tr_F8VVB6_F8VVB6_HUMAN	52	NGTK	0.8359	(9/9)	+++
tr_F8VU51_F8VU51_HUMAN	1435	NRTK	0.6927	(8/9)	+
tr_F8VU51_F8VU51_HUMAN	1258	NQTC	0.5498	(7/9)	+
tr_F8VU51_F8VU51_HUMAN	792	NTSS	0.5159	(6/9)	+
tr_F8VU51_F8VU51_HUMAN	513	NMSM	0.4969	(5/9)	-
tr_F8VU51_F8VU51_HUMAN	271	NKST	0.5566	(7/9)	+
tr_F8VU51_F8VU51_HUMAN	256	NKTT	0.6829	(9/9)	++
tr_F8VQE1_F8VQE1_HUMAN	545	NWSS	0.6361	(8/9)	+
tr_F8VQE1_F8VQE1_HUMAN	126	NYTN	0.7014	(9/9)	++
tr_F8VQE1_F8VQE1_HUMAN	91	NESR	0.4741	(5/9)	-
tr_F6T1Q0_F6T1Q0_HUMAN	101	NASG	0.6139	(7/9)	+
tr_F5H8L4_F5H8L4_HUMAN	696	NWSL	0.3156	(8/9)	--
tr_F5H8L4_F5H8L4_HUMAN	600	NASA	0.4418	(7/9)	-
tr_F5H8L4_F5H8L4_HUMAN	569	NYTN	0.7574	(9/9)	+++
tr_F5H8L4_F5H8L4_HUMAN	493	NLSA	0.6681	(9/9)	++
tr_F5H8L4_F5H8L4_HUMAN	473	NVTG	0.5919	(7/9)	+
tr_F5H8L4_F5H8L4_HUMAN	368	NVSG	0.5894	(6/9)	+
tr_F5H8L4_F5H8L4_HUMAN	165	NTTA	0.585	(7/9)	+
tr_F5H8L4_F5H8L4_HUMAN	141	NTTY	0.7117	(9/9)	++
tr_F5H8L4_F5H8L4_HUMAN	123	NESE	0.575	(5/9)	+
tr_F5H8L4_F5H8L4_HUMAN	60	NRTE	0.6439	(6/9)	+
tr_F5H8L4_F5H8L4_HUMAN	54	NHTV	0.5754	(7/9)	+
tr_F5H8L4_F5H8L4_HUMAN	27	NVSQ	0.713	(9/9)	++
tr_F5H8F7_F5H8F7_HUMAN	36	NLTW	0.6339	(7/9)	+
tr_F5H8F7_F5H8F7_HUMAN	3	NYSF	0.6859	(9/9)	++
tr_F5H6E2_F5H6E2_HUMAN	939	NLTG	0.5953	(8/9)	+
tr_F5H6E2_F5H6E2_HUMAN	374	NRSL	0.5241	(5/9)	+
tr_F5H6E2_F5H6E2_HUMAN	170	NSSR	0.6587	(8/9)	+
tr_F5H6E2_F5H6E2_HUMAN	32	NFTS	0.7709	(9/9)	+++
tr_F5H669_F5H669_HUMAN	164	NLSQ	0.7403	(9/9)	++
tr_F5H669_F5H669_HUMAN	65	NKTP	0.2268	(9/9)	---
tr_F5H669_F5H669_HUMAN	23	NNTD	0.5504	(7/9)	+
tr_F5H658_F5H658_HUMAN	127	NPSV	0.6786	(9/9)	++
tr_F5H658_F5H658_HUMAN	60	NTTF	0.4861	(4/9)	-
tr_F5H619_F5H619_HUMAN	2036	NSSI	0.2666	(9/9)	---
tr_F5H619_F5H619_HUMAN	1528	NLSR	0.7482	(9/9)	++
tr_F5H619_F5H619_HUMAN	1434	NGSC	0.5443	(5/9)	+
tr_F5H619_F5H619_HUMAN	1389	NESA	0.4559	(5/9)	-
tr_F5H619_F5H619_HUMAN	1067	NLSS	0.6527	(8/9)	+
tr_F5H619_F5H619_HUMAN	1021	NSTS	0.6697	(9/9)	++
tr_F5H619_F5H619_HUMAN	61	NSSP	0.1516	(9/9)	---
tr_F5H5U2_F5H5U2_HUMAN	525	NDTR	0.5809	(7/9)	+
tr_F5H5I6_F5H5I6_HUMAN	18	NCSS	0.5414	(7/9)	+
tr_F5H4R1_F5H4R1_HUMAN	731	NFTK	0.6237	(8/9)	+
tr_F5H4R1_F5H4R1_HUMAN	418	NLSD	0.7034	(9/9)	++
tr_F5H4R1_F5H4R1_HUMAN	398	NITK	0.7873	(9/9)	+++
tr_F5H4R1_F5H4R1_HUMAN	318	NGTS	0.6804	(9/9)	++
tr_F5H4R1_F5H4R1_HUMAN	258	NRSN	0.6591	(9/9)	++
tr_F5H4R1_F5H4R1_HUMAN	251	NTSG	0.6406	(8/9)	+
tr_F5H4F1_F5H4F1_HUMAN	221	NLSI	0.5676	(5/9)	+
tr_F5H4F1_F5H4F1_HUMAN	109	NLSF	0.697	(9/9)	++
tr_F5H4F1_F5H4F1_HUMAN	42	NSSR	0.6198	(7/9)	+
tr_F5H3Y4_F5H3Y4_HUMAN	125	NVTE	0.7318	(8/9)	+
tr_F5H3Y4_F5H3Y4_HUMAN	110	NLSQ	0.7669	(9/9)	+++
tr_F5H3Y4_F5H3Y4_HUMAN	27	NRSP	0.224	(9/9)	---
tr_F5H283_F5H283_HUMAN	224	NGSA	0.58	(6/9)	+
tr_F5H269_F5H269_HUMAN	2859	NKTA	0.6043	(7/9)	+
tr_F5H269_F5H269_HUMAN	2620	NESL	0.516	(6/9)	+
tr_F5H269_F5H269_HUMAN	2305	NSSG	0.4427	(5/9)	-
tr_F5H269_F5H269_HUMAN	2288	NTSP	0.1146	(9/9)	---
tr_F5H269_F5H269_HUMAN	2251	NYSS	0.6802	(8/9)	+
tr_F5H269_F5H269_HUMAN	2203	NLTH	0.6179	(7/9)	+
tr_F5H269_F5H269_HUMAN	2018	NPSE	0.5641	(7/9)	+
tr_F5H269_F5H269_HUMAN	2003	NYTE	0.5724	(7/9)	+
tr_F5H269_F5H269_HUMAN	1945	NSTL	0.5851	(9/9)	++
tr_F5H269_F5H269_HUMAN	1851	NLSE	0.5933	(6/9)	+
tr_F5H269_F5H269_HUMAN	1807	NPTV	0.7221	(9/9)	++
tr_F5H269_F5H269_HUMAN	1428	NEST	0.3639	(6/9)	-
tr_F5H269_F5H269_HUMAN	1270	NSSS	0.4482	(6/9)	-
tr_F5H269_F5H269_HUMAN	1131	NITS	0.6672	(9/9)	++
tr_F5H269_F5H269_HUMAN	1037	NSSI	0.5801	(8/9)	+
tr_F5H269_F5H269_HUMAN	878	NRSL	0.4749	(4/9)	-
tr_F5H269_F5H269_HUMAN	687	NKST	0.4588	(5/9)	-
tr_F5H269_F5H269_HUMAN	582	NKSS	0.5616	(8/9)	+
tr_F5H269_F5H269_HUMAN	464	NSSF	0.4621	(6/9)	-
tr_F5H269_F5H269_HUMAN	299	NASS	0.482	(4/9)	-
tr_F5H269_F5H269_HUMAN	291	NLTN	0.6419	(8/9)	+
tr_F5H269_F5H269_HUMAN	150	NKTD	0.7054	(9/9)	++
tr_F5H269_F5H269_HUMAN	115	NITW	0.7372	(9/9)	++
tr_F5H1S9_F5H1S9_HUMAN	345	NFSA	0.5972	(6/9)	+
tr_F5H1S9_F5H1S9_HUMAN	194	NFTS	0.659	(8/9)	+
tr_F5H1S9_F5H1S9_HUMAN	9	NLST	0.6103	(7/9)	+
tr_F5H1D6_F5H1D6_HUMAN	2090	NITN	0.5768	(8/9)	+
tr_F5H1D6_F5H1D6_HUMAN	2052	NSTE	0.4593	(6/9)	-
tr_F5H1D6_F5H1D6_HUMAN	1690	NSSG	0.3699	(9/9)	--
tr_F5H1D6_F5H1D6_HUMAN	1009	NRSM	0.5173	(4/9)	+
tr_F5GZK1_F5GZK1_HUMAN	74	NRTD	0.6317	(8/9)	+
tr_F5GZ28_F5GZ28_HUMAN	102	NASL	0.5268	(5/9)	+
tr_F5GZ28_F5GZ28_HUMAN	26	NSSR	0.7037	(9/9)	++
tr_F5GYS8_F5GYS8_HUMAN	178	NSSE	0.6003	(7/9)	+
tr_F5GYS8_F5GYS8_HUMAN	141	NLTD	0.7059	(9/9)	++
tr_F5GXR6_F5GXR6_HUMAN	2482	NRSF	0.2891	(9/9)	---
tr_F5GXR6_F5GXR6_HUMAN	2301	NLSL	0.5076	(5/9)	+
tr_F5GXR6_F5GXR6_HUMAN	2235	NTSP	0.081	(9/9)	---
tr_F5GXR6_F5GXR6_HUMAN	2114	NVSI	0.5521	(6/9)	+
tr_F5GXR6_F5GXR6_HUMAN	1978	NKTE	0.5451	(7/9)	+
tr_F5GXR6_F5GXR6_HUMAN	1875	NKSL	0.5752	(8/9)	+
tr_F5GXR6_F5GXR6_HUMAN	1871	NMTR	0.4826	(5/9)	-
tr_F5GXR6_F5GXR6_HUMAN	1635	NTSV	0.346	(8/9)	-
tr_F5GXR6_F5GXR6_HUMAN	1511	NPTG	0.4316	(5/9)	-
tr_F5GXR6_F5GXR6_HUMAN	1109	NLSA	0.4834	(4/9)	-
tr_F5GXR6_F5GXR6_HUMAN	1017	NPSQ	0.5271	(5/9)	+
tr_F5GXR6_F5GXR6_HUMAN	928	NRSF	0.3747	(8/9)	-
tr_F5GXR6_F5GXR6_HUMAN	726	NATG	0.5287	(4/9)	+
tr_F5GXR6_F5GXR6_HUMAN	583	NESS	0.6363	(7/9)	+
tr_F5GXR6_F5GXR6_HUMAN	297	NVSK	0.6739	(9/9)	++
tr_F5GXF5_F5GXF5_HUMAN	2266	NGTV	0.5908	(6/9)	+
tr_F5GXF5_F5GXF5_HUMAN	2101	NTSG	0.5172	(6/9)	+
tr_F5GXF5_F5GXF5_HUMAN	1619	NLSN	0.5737	(8/9)	+
tr_F5GXF5_F5GXF5_HUMAN	1542	NSSE	0.4406	(5/9)	-
tr_F5GXF5_F5GXF5_HUMAN	1446	NTTD	0.4158	(6/9)	-
tr_F5GXF5_F5GXF5_HUMAN	1375	NESI	0.4186	(7/9)	-
tr_F5GXF5_F5GXF5_HUMAN	1354	NSSD	0.509	(6/9)	+
tr_F5GXF5_F5GXF5_HUMAN	1349	NSTL	0.5838	(7/9)	+
tr_F5GXF5_F5GXF5_HUMAN	1164	NLSE	0.5223	(5/9)	+
tr_F5GXF5_F5GXF5_HUMAN	1160	NSSK	0.4388	(6/9)	-
tr_F5GXF5_F5GXF5_HUMAN	1103	NVSE	0.4656	(6/9)	-
tr_F5GXF5_F5GXF5_HUMAN	829	NGSV	0.6738	(9/9)	++
tr_F5GXF5_F5GXF5_HUMAN	643	NATS	0.5789	(6/9)	+
tr_F5GXF5_F5GXF5_HUMAN	640	NTTN	0.6492	(8/9)	+
tr_F5GXF5_F5GXF5_HUMAN	585	NDSK	0.5888	(8/9)	+
tr_F5GXF5_F5GXF5_HUMAN	581	NETE	0.5372	(6/9)	+
tr_F5GXF5_F5GXF5_HUMAN	545	NKSF	0.4344	(8/9)	-
tr_F5GXF5_F5GXF5_HUMAN	315	NSTL	0.6156	(8/9)	+
tr_F5GXF5_F5GXF5_HUMAN	302	NTTF	0.5022	(5/9)	+
tr_F5GX28_F5GX28_HUMAN	125	NLTF	0.561	(7/9)	+
tr_F5GX28_F5GX28_HUMAN	10	NPSC	0.718	(9/9)	++
tr_F5GWT4_F5GWT4_HUMAN	2115	NISN	0.4828	(7/9)	-
tr_F5GWT4_F5GWT4_HUMAN	2015	NLSG	0.5198	(4/9)	+
tr_F5GWT4_F5GWT4_HUMAN	1903	NLSG	0.5827	(7/9)	+
tr_F5GWT4_F5GWT4_HUMAN	1895	NKSP	0.1323	(9/9)	---
tr_F5GWT4_F5GWT4_HUMAN	1815	NESD	0.5473	(5/9)	+
tr_F5GWT4_F5GWT4_HUMAN	1807	NSSY	0.2504	(9/9)	---
tr_F5GWT4_F5GWT4_HUMAN	1797	NLSQ	0.4989	(4/9)	-
tr_F5GWT4_F5GWT4_HUMAN	1627	NKSE	0.4202	(7/9)	-
tr_F5GWT4_F5GWT4_HUMAN	1078	NFSH	0.5482	(7/9)	+
tr_F5GWT4_F5GWT4_HUMAN	1046	NLSH	0.5077	(4/9)	+
tr_F5GWT4_F5GWT4_HUMAN	877	NVSN	0.6687	(9/9)	++
tr_F5GWT4_F5GWT4_HUMAN	89	NATA	0.4119	(6/9)	-
tr_F5GWT4_F5GWT4_HUMAN	27	NGSS	0.6388	(9/9)	++
tr_F2Z2X4_F2Z2X4_HUMAN	946	NRSV	0.5549	(6/9)	+
tr_F2Z2X4_F2Z2X4_HUMAN	701	NDTV	0.5899	(7/9)	+
tr_F2Z2X4_F2Z2X4_HUMAN	689	NLSV	0.5218	(6/9)	+
tr_F2Z2X4_F2Z2X4_HUMAN	599	NRTD	0.6538	(8/9)	+
tr_F2Z2X4_F2Z2X4_HUMAN	579	NTTL	0.5769	(8/9)	+
tr_F2Z2X4_F2Z2X4_HUMAN	449	NLTA	0.7023	(8/9)	+
tr_F2Z2X4_F2Z2X4_HUMAN	149	NPTV	0.7267	(9/9)	++
tr_F2Z2W7_F2Z2W7_HUMAN	611	NGTG	0.5433	(6/9)	+
tr_F2Z2I2_F2Z2I2_HUMAN	128	NTTR	0.698	(9/9)	++
tr_F2Z2E2_F2Z2E2_HUMAN	1041	NQTE	0.3851	(9/9)	--
tr_F2Z2E2_F2Z2E2_HUMAN	989	NPTV	0.6654	(9/9)	++
tr_F2Z2E2_F2Z2E2_HUMAN	937	NKTT	0.5446	(5/9)	+
tr_F2Z2E2_F2Z2E2_HUMAN	819	NQSQ	0.6481	(9/9)	++
tr_F2Z2E2_F2Z2E2_HUMAN	658	NTSH	0.3714	(9/9)	--
tr_F2Z2E2_F2Z2E2_HUMAN	189	NPSA	0.5289	(6/9)	+
tr_E9PQZ2_E9PQZ2_HUMAN	131	NSSL	0.4867	(6/9)	-
tr_E9PQZ2_E9PQZ2_HUMAN	61	NYSR	0.7317	(9/9)	++
tr_E9PQY3_E9PQY3_HUMAN	303	NESD	0.3671	(7/9)	-
tr_E9PQY3_E9PQY3_HUMAN	294	NFSV	0.4852	(5/9)	-
tr_E9PQY3_E9PQY3_HUMAN	239	NLTL	0.6456	(8/9)	+
tr_E9PQY3_E9PQY3_HUMAN	163	NETG	0.4729	(5/9)	-
tr_E9PQY3_E9PQY3_HUMAN	149	NESS	0.6464	(9/9)	++
tr_E9PQY3_E9PQY3_HUMAN	139	NETR	0.6687	(7/9)	+
tr_E9PQY3_E9PQY3_HUMAN	105	NISW	0.7256	(9/9)	++
tr_E9PQY3_E9PQY3_HUMAN	64	NTSY	0.7286	(9/9)	++
tr_E9PQA6_E9PQA6_HUMAN	200	NDSI	0.6141	(8/9)	+
tr_E9PNW4_E9PNW4_HUMAN	102	NGSE	0.594	(8/9)	+
tr_E9PNW4_E9PNW4_HUMAN	43	NCSS	0.7438	(9/9)	++
tr_E9PNW4_E9PNW4_HUMAN	33	NPTA	0.7358	(9/9)	++
tr_E9PND2_E9PND2_HUMAN	68	NASK	0.6872	(8/9)	+
tr_E9PMG1_E9PMG1_HUMAN	539	NRTF	0.582	(6/9)	+
tr_E9PMG1_E9PMG1_HUMAN	502	NVTR	0.7499	(9/9)	++
tr_E9PMG1_E9PMG1_HUMAN	471	NSSV	0.3919	(8/9)	-
tr_E9PMG1_E9PMG1_HUMAN	452	NPTS	0.6016	(8/9)	+
tr_E9PMG1_E9PMG1_HUMAN	415	NQSS	0.6113	(8/9)	+
tr_E9PMG1_E9PMG1_HUMAN	408	NQTW	0.5812	(7/9)	+
tr_E9PM75_E9PM75_HUMAN	207	NVTH	0.7041	(9/9)	++
tr_E9PL17_E9PL17_HUMAN	388	NLSE	0.5563	(6/9)	+
tr_E9PKF6_E9PKF6_HUMAN	647	NWSA	0.4024	(8/9)	-
tr_E9PKF6_E9PKF6_HUMAN	558	NESG	0.5974	(9/9)	++
tr_E9PKF6_E9PKF6_HUMAN	552	NFTL	0.5242	(6/9)	+
tr_E9PKF6_E9PKF6_HUMAN	542	NVSF	0.5662	(7/9)	+
tr_E9PKF6_E9PKF6_HUMAN	409	NATI	0.6294	(6/9)	+
tr_E9PKF6_E9PKF6_HUMAN	358	NTSS	0.6624	(8/9)	+
tr_E9PKF6_E9PKF6_HUMAN	302	NKSV	0.4934	(6/9)	-
tr_E9PKF6_E9PKF6_HUMAN	261	NESA	0.5553	(5/9)	+
tr_E9PKF6_E9PKF6_HUMAN	231	NSTE	0.7246	(9/9)	++
tr_E9PKF6_E9PKF6_HUMAN	210	NASQ	0.5692	(7/9)	+
tr_E9PKF6_E9PKF6_HUMAN	112	NDSP	0.1374	(9/9)	---
tr_E9PKF6_E9PKF6_HUMAN	79	NISC	0.7907	(9/9)	+++
tr_E9PJF0_E9PJF0_HUMAN	175	NTTC	0.6822	(9/9)	++
tr_E9PJD7_E9PJD7_HUMAN	369	NETD	0.5148	(6/9)	+
tr_E9PJD7_E9PJD7_HUMAN	366	NESN	0.4432	(4/9)	-
tr_E9PJD7_E9PJD7_HUMAN	318	NLSC	0.6186	(8/9)	+
tr_E9PJD7_E9PJD7_HUMAN	311	NDSE	0.5527	(5/9)	+
tr_E9PJD7_E9PJD7_HUMAN	301	NQTW	0.5404	(4/9)	+
tr_E9PJ55_E9PJ55_HUMAN	19	NDSE	0.6163	(9/9)	++
tr_E9PIT4_E9PIT4_HUMAN	154	NMSL	0.6169	(7/9)	+
tr_E9PIT4_E9PIT4_HUMAN	119	NASV	0.4386	(8/9)	-
tr_E9PIT4_E9PIT4_HUMAN	106	NCSL	0.6888	(9/9)	++
tr_E9PIM6_E9PIM6_HUMAN	139	NTSW	0.5033	(4/9)	+
tr_E9PIM6_E9PIM6_HUMAN	119	NVTV	0.6293	(8/9)	+
tr_E9PIM6_E9PIM6_HUMAN	79	NFTS	0.6683	(9/9)	++
tr_E9PIM6_E9PIM6_HUMAN	42	NTSS	0.617	(8/9)	+
tr_E9PIF2_E9PIF2_HUMAN	609	NTSE	0.5672	(6/9)	+
tr_E9PIF2_E9PIF2_HUMAN	575	NDTG	0.5664	(8/9)	+
tr_E9PID8_E9PID8_HUMAN	218	NVSM	0.5679	(7/9)	+
tr_E9PHG5_E9PHG5_HUMAN	254	NFSQ	0.6048	(6/9)	+
tr_E9PHG5_E9PHG5_HUMAN	225	NMTR	0.4412	(4/9)	-
tr_E9PHG5_E9PHG5_HUMAN	94	NKTS	0.8168	(9/9)	+++
tr_E9PH99_E9PH99_HUMAN	895	NWSN	0.4242	(8/9)	-
tr_E9PH99_E9PH99_HUMAN	849	NYSK	0.6497	(9/9)	++
tr_E9PH99_E9PH99_HUMAN	764	NLTD	0.6566	(8/9)	+
tr_E9PH99_E9PH99_HUMAN	599	NSSP	0.1162	(9/9)	---
tr_E9PH99_E9PH99_HUMAN	580	NLTA	0.6791	(9/9)	++
tr_E9PG46_E9PG46_HUMAN	273	NFTI	0.5169	(4/9)	+
tr_E9PG46_E9PG46_HUMAN	113	NVSS	0.6733	(8/9)	+
tr_E9PF19_E9PF19_HUMAN	385	NEST	0.4661	(6/9)	-
tr_E9PF19_E9PF19_HUMAN	342	NLSF	0.3566	(8/9)	-
tr_E9PF19_E9PF19_HUMAN	253	NDSR	0.4863	(6/9)	-
tr_E9PF19_E9PF19_HUMAN	195	NNTH	0.478	(6/9)	-
tr_E9PF19_E9PF19_HUMAN	56	NISC	0.6768	(9/9)	++
tr_E9PF19_E9PF19_HUMAN	40	NFTH	0.6979	(9/9)	++
tr_E9PF18_E9PF18_HUMAN	162	NATT	0.531	(5/9)	+
tr_E9PF18_E9PF18_HUMAN	151	NTSS	0.5627	(6/9)	+
tr_E9PEZ7_E9PEZ7_HUMAN	117	NTSR	0.596	(8/9)	+
tr_E9PER6_E9PER6_HUMAN	493	NRTY	0.5144	(6/9)	+
tr_E9PEL9_E9PEL9_HUMAN	42	NPTI	0.7146	(9/9)	++
tr_E9PE15_E9PE15_HUMAN	658	NETS	0.4607	(6/9)	-
tr_E9PE15_E9PE15_HUMAN	647	NMTV	0.5843	(7/9)	+
tr_E9PE15_E9PE15_HUMAN	452	NASK	0.501	(4/9)	+
tr_E9PE15_E9PE15_HUMAN	424	NTSE	0.5619	(7/9)	+
tr_E9PE15_E9PE15_HUMAN	150	NETT	0.6258	(7/9)	+
tr_E9PE15_E9PE15_HUMAN	39	NSST	0.5021	(5/9)	+
tr_E9PD25_E9PD25_HUMAN	649	NGTI	0.7184	(9/9)	++
tr_E9PD25_E9PD25_HUMAN	390	NFTT	0.6449	(9/9)	++
tr_E9PD25_E9PD25_HUMAN	359	NLSS	0.7546	(9/9)	+++
tr_E9PD25_E9PD25_HUMAN	169	NFTG	0.6867	(9/9)	++
tr_E9PD25_E9PD25_HUMAN	125	NNTV	0.593	(7/9)	+
tr_E9PCD7_E9PCD7_HUMAN	839	NHTE	0.369	(8/9)	-
tr_E9PCD7_E9PCD7_HUMAN	761	NDTS	0.7023	(9/9)	++
tr_E9PCD7_E9PCD7_HUMAN	757	NLTL	0.6843	(9/9)	++
tr_E9PCD7_E9PCD7_HUMAN	697	NNSI	0.4371	(7/9)	-
tr_E9PCD7_E9PCD7_HUMAN	624	NYTY	0.6221	(8/9)	+
tr_E9PCD7_E9PCD7_HUMAN	619	NMTA	0.6877	(9/9)	++
tr_E9PCD7_E9PCD7_HUMAN	557	NRTV	0.6306	(9/9)	++
tr_E9PCD7_E9PCD7_HUMAN	465	NSTE	0.6088	(8/9)	+
tr_E9PCD7_E9PCD7_HUMAN	285	NVTW	0.7824	(9/9)	+++
tr_E9PCD7_E9PCD7_HUMAN	249	NMSE	0.6483	(7/9)	+
tr_E9PCD7_E9PCD7_HUMAN	226	NRSG	0.6106	(6/9)	+
tr_E9PC74_E9PC74_HUMAN	586	NISL	0.65	(9/9)	++
tr_E9PC74_E9PC74_HUMAN	568	NISC	0.6243	(6/9)	+
tr_E9PC74_E9PC74_HUMAN	440	NITL	0.6489	(9/9)	++
tr_E9PC74_E9PC74_HUMAN	326	NFTD	0.6652	(9/9)	++
tr_E9PC74_E9PC74_HUMAN	177	NVSV	0.6978	(9/9)	++
tr_E9PC74_E9PC74_HUMAN	160	NITR	0.6941	(9/9)	++
tr_E9PBL8_E9PBL8_HUMAN	470	NMSL	0.7028	(9/9)	++
tr_E9PBL8_E9PBL8_HUMAN	396	NHSW	0.389	(9/9)	--
tr_E9PBL8_E9PBL8_HUMAN	392	NEST	0.5057	(5/9)	+
tr_E7EXA6_E7EXA6_HUMAN	399	NASD	0.5367	(4/9)	+
tr_E7EWP2_E7EWP2_HUMAN	2230	NHSG	0.2092	(9/9)	---
tr_E7EWP2_E7EWP2_HUMAN	1884	NPSD	0.3944	(9/9)	--
tr_E7EWP2_E7EWP2_HUMAN	1194	NKSS	0.4337	(6/9)	-
tr_E7EWP2_E7EWP2_HUMAN	952	NASV	0.688	(7/9)	+
tr_E7EWP2_E7EWP2_HUMAN	781	NLTF	0.6112	(8/9)	+
tr_E7EWP2_E7EWP2_HUMAN	692	NSSI	0.5903	(8/9)	+
tr_E7EWP2_E7EWP2_HUMAN	687	NKTP	0.1768	(9/9)	---
tr_E7EWP2_E7EWP2_HUMAN	470	NYSK	0.6287	(9/9)	++
tr_E7EWP2_E7EWP2_HUMAN	167	NATH	0.5346	(5/9)	+
tr_E7EWE1_E7EWE1_HUMAN	150	NITT	0.7077	(9/9)	++
tr_E7EW84_E7EW84_HUMAN	470	NISQ	0.593	(7/9)	+
tr_E7EW84_E7EW84_HUMAN	467	NITN	0.6546	(7/9)	+
tr_E7EW84_E7EW84_HUMAN	450	NTTH	0.4729	(7/9)	-
tr_E7EW84_E7EW84_HUMAN	341	NYSP	0.1832	(9/9)	---
tr_E7EW84_E7EW84_HUMAN	322	NETL	0.4976	(3/9)	-
tr_E7EW84_E7EW84_HUMAN	256	NETV	0.5202	(5/9)	+
tr_E7EW84_E7EW84_HUMAN	124	NITT	0.5916	(7/9)	+
tr_E7EW69_E7EW69_HUMAN	58	NRSI	0.6758	(9/9)	++
tr_E7EW20_E7EW20_HUMAN	1154	NNSP	0.1102	(9/9)	---
tr_E7EW20_E7EW20_HUMAN	1100	NTSC	0.3741	(6/9)	-
tr_E7EW20_E7EW20_HUMAN	366	NKSA	0.4938	(4/9)	-
tr_E7EW20_E7EW20_HUMAN	202	NSSR	0.5296	(7/9)	+
tr_E7EW20_E7EW20_HUMAN	201	NNSS	0.6189	(6/9)	+
tr_E7EW20_E7EW20_HUMAN	62	NCSL	0.6727	(8/9)	+
tr_E7EVJ5_E7EVJ5_HUMAN	831	NGST	0.5682	(7/9)	+
tr_E7EVJ5_E7EVJ5_HUMAN	804	NVSA	0.7032	(9/9)	++
tr_E7EVJ5_E7EVJ5_HUMAN	645	NDSA	0.5269	(6/9)	+
tr_E7EVJ5_E7EVJ5_HUMAN	580	NISE	0.7088	(9/9)	++
tr_E7EVJ5_E7EVJ5_HUMAN	415	NYTS	0.8026	(9/9)	+++
tr_E7EVJ5_E7EVJ5_HUMAN	302	NKSK	0.5898	(7/9)	+
tr_E7EVJ5_E7EVJ5_HUMAN	265	NLSK	0.7658	(9/9)	+++
tr_E7EVJ5_E7EVJ5_HUMAN	251	NVSN	0.7144	(9/9)	++
tr_E7EVJ5_E7EVJ5_HUMAN	183	NLSM	0.6077	(9/9)	++
tr_E7EU13_E7EU13_HUMAN	1062	NSSC	0.6008	(6/9)	+
tr_E7EU13_E7EU13_HUMAN	474	NRTT	0.6918	(9/9)	++
tr_E7EU13_E7EU13_HUMAN	149	NRTF	0.6129	(7/9)	+
tr_E7EU09_E7EU09_HUMAN	635	NCTN	0.68	(9/9)	++
tr_E7EU09_E7EU09_HUMAN	497	NPSH	0.5489	(4/9)	+
tr_E7EU09_E7EU09_HUMAN	258	NQSA	0.4977	(5/9)	-
tr_E7EU09_E7EU09_HUMAN	237	NVTE	0.6953	(9/9)	++
tr_E7EU09_E7EU09_HUMAN	226	NSSD	0.5783	(6/9)	+
tr_E7EU09_E7EU09_HUMAN	205	NGSK	0.7457	(9/9)	++
tr_E7EU09_E7EU09_HUMAN	173	NKTV	0.6906	(9/9)	++
tr_E7EU09_E7EU09_HUMAN	149	NHTY	0.6518	(8/9)	+
tr_E7EU09_E7EU09_HUMAN	136	NYTC	0.7266	(9/9)	++
tr_E7EU09_E7EU09_HUMAN	94	NPTL	0.7511	(9/9)	+++
tr_E7ETU9_E7ETU9_HUMAN	691	NGTR	0.4758	(6/9)	-
tr_E7ETU9_E7ETU9_HUMAN	662	NCSI	0.6629	(9/9)	++
tr_E7ETU9_E7ETU9_HUMAN	488	NTSH	0.524	(6/9)	+
tr_E7ETU9_E7ETU9_HUMAN	310	NLSQ	0.6492	(8/9)	+
tr_E7ETU9_E7ETU9_HUMAN	242	NVSI	0.6366	(8/9)	+
tr_E7ETU9_E7ETU9_HUMAN	154	NITL	0.7127	(8/9)	+
tr_E7ETU9_E7ETU9_HUMAN	8	NYTV	0.7852	(9/9)	+++
tr_E7ETK0_E7ETK0_HUMAN	2	NDTV	0.7692	(9/9)	+++
tr_E7ETA6_E7ETA6_HUMAN	1945	NISQ	0.446	(7/9)	-
tr_E7ETA6_E7ETA6_HUMAN	1776	NLSK	0.541	(5/9)	+
tr_E7ETA6_E7ETA6_HUMAN	1687	NNSI	0.4923	(6/9)	-
tr_E7ETA6_E7ETA6_HUMAN	1562	NRSS	0.5906	(7/9)	+
tr_E7ETA6_E7ETA6_HUMAN	1492	NASV	0.5326	(6/9)	+
tr_E7ETA6_E7ETA6_HUMAN	1396	NESR	0.487	(5/9)	-
tr_E7ETA6_E7ETA6_HUMAN	1362	NRST	0.4124	(7/9)	-
tr_E7ETA6_E7ETA6_HUMAN	1303	NSTQ	0.4764	(5/9)	-
tr_E7ETA6_E7ETA6_HUMAN	1169	NSSG	0.5104	(7/9)	+
tr_E7ETA6_E7ETA6_HUMAN	1155	NIST	0.4259	(7/9)	-
tr_E7ETA6_E7ETA6_HUMAN	1140	NFSP	0.1077	(9/9)	---
tr_E7ETA6_E7ETA6_HUMAN	1131	NFSS	0.645	(9/9)	++
tr_E7ETA6_E7ETA6_HUMAN	975	NISM	0.5639	(7/9)	+
tr_E7ETA6_E7ETA6_HUMAN	930	NFSV	0.6038	(9/9)	++
tr_E7ETA6_E7ETA6_HUMAN	718	NKTQ	0.7059	(9/9)	++
tr_E7ETA6_E7ETA6_HUMAN	711	NNTR	0.5542	(6/9)	+
tr_E7ETA6_E7ETA6_HUMAN	586	NRSA	0.5107	(3/9)	+
tr_E7ETA6_E7ETA6_HUMAN	485	NPSE	0.6501	(9/9)	++
tr_E7ETA6_E7ETA6_HUMAN	476	NESE	0.4946	(5/9)	-
tr_E7ETA6_E7ETA6_HUMAN	427	NSSS	0.5823	(7/9)	+
tr_E7ETA6_E7ETA6_HUMAN	426	NNSS	0.5548	(7/9)	+
tr_E7ETA6_E7ETA6_HUMAN	151	NKSK	0.7473	(9/9)	++
tr_E7ETA6_E7ETA6_HUMAN	108	NFSD	0.624	(8/9)	+
tr_E7ETA6_E7ETA6_HUMAN	42	NRSS	0.6153	(8/9)	+
tr_E7ETA6_E7ETA6_HUMAN	19	NWSN	0.5428	(6/9)	+
tr_E7ESD5_E7ESD5_HUMAN	547	NITY	0.6122	(8/9)	+
tr_E7ESD5_E7ESD5_HUMAN	311	NPSP	0.144	(9/9)	---
tr_E7ESD5_E7ESD5_HUMAN	243	NNTA	0.6187	(5/9)	+
tr_E7ESD5_E7ESD5_HUMAN	208	NFSG	0.4148	(6/9)	-
tr_E7ESD5_E7ESD5_HUMAN	205	NSTN	0.5881	(7/9)	+
tr_E7ESD5_E7ESD5_HUMAN	200	NNSV	0.6051	(6/9)	+
tr_E7ESD5_E7ESD5_HUMAN	66	NGTG	0.6893	(9/9)	++
tr_E7ESD5_E7ESD5_HUMAN	57	NLSS	0.7643	(9/9)	+++
tr_E7ER77_E7ER77_HUMAN	730	NDSI	0.3483	(9/9)	--
tr_E7ER77_E7ER77_HUMAN	517	NASA	0.5897	(6/9)	+
tr_E7ER77_E7ER77_HUMAN	182	NITN	0.7574	(9/9)	+++
tr_E7EPW5_E7EPW5_HUMAN	120	NLSA	0.6366	(8/9)	+
tr_E7EPW5_E7EPW5_HUMAN	71	NSSN	0.4443	(4/9)	-
tr_E7EPW5_E7EPW5_HUMAN	68	NNSN	0.4387	(5/9)	-
tr_E7EPW5_E7EPW5_HUMAN	65	NSSN	0.4409	(8/9)	-
tr_E7EPW5_E7EPW5_HUMAN	64	NNSS	0.6127	(7/9)	+
tr_E7EPN9_E7EPN9_HUMAN	2551	NLTQ	0.5006	(4/9)	+
tr_E7EPN9_E7EPN9_HUMAN	2206	NNTK	0.6152	(8/9)	+
tr_E7EPN9_E7EPN9_HUMAN	1969	NGTD	0.6429	(9/9)	++
tr_E7EPN9_E7EPN9_HUMAN	1616	NGTG	0.6204	(9/9)	++
tr_E7EPN9_E7EPN9_HUMAN	1604	NGSS	0.4807	(6/9)	-
tr_E7EPN9_E7EPN9_HUMAN	1568	NFSG	0.4507	(7/9)	-
tr_E7EPN9_E7EPN9_HUMAN	1489	NSSD	0.5888	(6/9)	+
tr_E7EPN9_E7EPN9_HUMAN	1480	NKTP	0.1453	(9/9)	---
tr_E7EPN9_E7EPN9_HUMAN	1460	NGTV	0.6636	(9/9)	++
tr_E7EPN9_E7EPN9_HUMAN	932	NHTQ	0.4454	(5/9)	-
tr_E7EPN9_E7EPN9_HUMAN	893	NQSA	0.4467	(8/9)	-
tr_E7EPN9_E7EPN9_HUMAN	783	NSSE	0.6271	(7/9)	+
tr_E7EPN9_E7EPN9_HUMAN	636	NRSE	0.5016	(6/9)	+
tr_E7EPN9_E7EPN9_HUMAN	350	NNSE	0.4343	(6/9)	-
tr_E7EPN9_E7EPN9_HUMAN	335	NFSD	0.673	(9/9)	++
tr_E7ENQ1_E7ENQ1_HUMAN	1086	NQTM	0.5058	(5/9)	+
tr_E7ENQ1_E7ENQ1_HUMAN	820	NPTN	0.6868	(9/9)	++
tr_E7ENQ1_E7ENQ1_HUMAN	718	NLSN	0.5869	(6/9)	+
tr_E7ENQ1_E7ENQ1_HUMAN	570	NSTS	0.7231	(9/9)	++
tr_E7ENQ1_E7ENQ1_HUMAN	33	NGTY	0.6198	(8/9)	+
tr_E7ENQ1_E7ENQ1_HUMAN	3	NDSP	0.1244	(9/9)	---
tr_E7EN32_E7EN32_HUMAN	516	NSSA	0.3312	(9/9)	--
tr_E7EN32_E7EN32_HUMAN	244	NPSI	0.5103	(3/9)	+
tr_E7EMM4_E7EMM4_HUMAN	323	NISF	0.506	(5/9)	+
tr_E7EMM4_E7EMM4_HUMAN	317	NRTS	0.7533	(9/9)	+++
tr_E7EMM4_E7EMM4_HUMAN	261	NQSG	0.4256	(6/9)	-
tr_E7EMM4_E7EMM4_HUMAN	234	NSTS	0.7026	(9/9)	++
tr_E7EMM4_E7EMM4_HUMAN	170	NKTV	0.7193	(9/9)	++
tr_E7EMM4_E7EMM4_HUMAN	148	NDTW	0.4468	(7/9)	-
tr_E7EM93_E7EM93_HUMAN	297	NTSY	0.6714	(8/9)	+
tr_E7EM93_E7EM93_HUMAN	271	NATK	0.7457	(9/9)	++
tr_E7EM93_E7EM93_HUMAN	162	NYTD	0.7057	(9/9)	++
tr_E7EM93_E7EM93_HUMAN	116	NNSD	0.4443	(6/9)	-
tr_E7EM93_E7EM93_HUMAN	58	NKSR	0.7087	(9/9)	++
tr_E7EM93_E7EM93_HUMAN	40	NETS	0.7716	(9/9)	+++
tr_E5RJB8_E5RJB8_HUMAN	5	NSSI	0.6969	(9/9)	++
tr_E5RHW4_E5RHW4_HUMAN	106	NYTA	0.5778	(8/9)	+
tr_E5RFU2_E5RFU2_HUMAN	368	NLSR	0.6934	(9/9)	++
tr_E5RFU2_E5RFU2_HUMAN	336	NMSP	0.1244	(9/9)	---
tr_E5RFU2_E5RFU2_HUMAN	233	NPSD	0.5026	(4/9)	+
tr_E5RFU2_E5RFU2_HUMAN	85	NFSI	0.5698	(7/9)	+
tr_D6RHI9_D6RHI9_HUMAN	212	NCTE	0.6128	(7/9)	+
tr_D6RHI9_D6RHI9_HUMAN	106	NRSR	0.5834	(7/9)	+
tr_D6RHI9_D6RHI9_HUMAN	76	NRSW	0.5089	(4/9)	+
tr_D6RFG8_D6RFG8_HUMAN	148	NETE	0.6076	(7/9)	+
tr_D6REK3_D6REK3_HUMAN	201	NFSL	0.5457	(5/9)	+
tr_D6REK3_D6REK3_HUMAN	109	NGSQ	0.7357	(9/9)	++
tr_D6REA1_D6REA1_HUMAN	243	NSTE	0.5502	(5/9)	+
tr_D6REA1_D6REA1_HUMAN	200	NSSS	0.3878	(6/9)	-
tr_D6R938_D6R938_HUMAN	487	NFSG	0.4791	(5/9)	-
tr_D6R938_D6R938_HUMAN	334	NTTI	0.5673	(7/9)	+
tr_D6R938_D6R938_HUMAN	313	NFSA	0.4153	(7/9)	-
tr_D2X2H5_D2X2H5_HUMAN	845	NNTL	0.5913	(7/9)	+
tr_D2X2H5_D2X2H5_HUMAN	567	NFSK	0.6356	(9/9)	++
tr_D2X2H5_D2X2H5_HUMAN	363	NVSD	0.6891	(9/9)	++
tr_D2X2H5_D2X2H5_HUMAN	323	NSTK	0.6602	(9/9)	++
tr_D2X2H5_D2X2H5_HUMAN	109	NATQ	0.6211	(8/9)	+
tr_C9JXQ7_C9JXQ7_HUMAN	45	NVTV	0.7559	(9/9)	+++
tr_C9JXC1_C9JXC1_HUMAN	266	NCTL	0.5932	(8/9)	+
tr_C9JS59_C9JS59_HUMAN	538	NASG	0.4606	(5/9)	-
tr_C9JS59_C9JS59_HUMAN	224	NLSR	0.5751	(6/9)	+
tr_C9JS59_C9JS59_HUMAN	182	NVTT	0.7169	(9/9)	++
tr_C9JRZ6_C9JRZ6_HUMAN	19	NITV	0.742	(9/9)	++
tr_C9JQV3_C9JQV3_HUMAN	402	NPSP	0.1966	(9/9)	---
tr_C9JQV3_C9JQV3_HUMAN	192	NLSH	0.7004	(9/9)	++
tr_C9JQV3_C9JQV3_HUMAN	169	NFSY	0.5673	(8/9)	+
tr_C9JP00_C9JP00_HUMAN	127	NASA	0.6116	(9/9)	++
tr_C9JLV4_C9JLV4_HUMAN	1131	NGTN	0.6233	(9/9)	++
tr_C9JLV4_C9JLV4_HUMAN	1070	NVSN	0.6247	(8/9)	+
tr_C9JLV4_C9JLV4_HUMAN	709	NSSH	0.4294	(6/9)	-
tr_C9JLV4_C9JLV4_HUMAN	605	NLSR	0.5113	(6/9)	+
tr_C9JLV4_C9JLV4_HUMAN	602	NITN	0.3552	(8/9)	-
tr_C9JLV4_C9JLV4_HUMAN	449	NCSQ	0.4734	(5/9)	-
tr_C9JLV4_C9JLV4_HUMAN	420	NKSL	0.5746	(8/9)	+
tr_C9JLV4_C9JLV4_HUMAN	65	NDSY	0.5962	(8/9)	+
tr_C9JLU1_C9JLU1_HUMAN	76	NPTD	0.7706	(9/9)	+++
tr_C9JL75_C9JL75_HUMAN	1215	NCSS	0.5497	(5/9)	+
tr_C9JL75_C9JL75_HUMAN	1212	NLTN	0.4256	(6/9)	-
tr_C9JL75_C9JL75_HUMAN	574	NPSC	0.5338	(4/9)	+
tr_C9JL75_C9JL75_HUMAN	526	NVSF	0.6321	(8/9)	+
tr_C9JL75_C9JL75_HUMAN	485	NNTL	0.6362	(8/9)	+
tr_C9JL75_C9JL75_HUMAN	436	NPSP	0.1531	(9/9)	---
tr_C9JL75_C9JL75_HUMAN	108	NASA	0.6602	(8/9)	+
tr_C9JIZ6_C9JIZ6_HUMAN	429	NSTK	0.6844	(9/9)	++
tr_C9JIZ6_C9JIZ6_HUMAN	335	NKTE	0.586	(8/9)	+
tr_C9JIZ6_C9JIZ6_HUMAN	215	NSTF	0.6159	(8/9)	+
tr_C9JIZ6_C9JIZ6_HUMAN	101	NMSA	0.5796	(5/9)	+
tr_C9JIZ6_C9JIZ6_HUMAN	80	NATE	0.7463	(9/9)	++
tr_C9JBB3_C9JBB3_HUMAN	256	NFTS	0.434	(6/9)	-
tr_C9JBB3_C9JBB3_HUMAN	195	NNSL	0.5726	(7/9)	+
tr_C9JBB3_C9JBB3_HUMAN	145	NQTK	0.7492	(9/9)	++
tr_C9JA28_C9JA28_HUMAN	161	NPTV	0.7009	(9/9)	++
tr_C9JA28_C9JA28_HUMAN	141	NNTL	0.6134	(9/9)	++
tr_C9JA28_C9JA28_HUMAN	23	NLSA	0.4934	(4/9)	-
tr_C9J5N1_C9J5N1_HUMAN	363	NSTK	0.6761	(9/9)	++
tr_C9J5N1_C9J5N1_HUMAN	317	NRTN	0.5724	(6/9)	+
tr_C9J5N1_C9J5N1_HUMAN	299	NLSD	0.5833	(6/9)	+
tr_C9J4Z3_C9J4Z3_HUMAN	48	NTTS	0.6784	(9/9)	++
tr_C9J406_C9J406_HUMAN	503	NCSD	0.5632	(5/9)	+
tr_C9J406_C9J406_HUMAN	435	NFTL	0.6028	(7/9)	+
tr_C9J406_C9J406_HUMAN	413	NLSE	0.5452	(6/9)	+
tr_C9J1V2_C9J1V2_HUMAN	126	NRTH	0.5562	(5/9)	+
tr_C9J1V2_C9J1V2_HUMAN	53	NTTD	0.7921	(9/9)	+++
tr_C9J0I9_C9J0I9_HUMAN	390	NITL	0.5678	(6/9)	+
tr_C9J0I9_C9J0I9_HUMAN	60	NGSP	0.1699	(9/9)	---
tr_C9J050_C9J050_HUMAN	231	NVSF	0.6522	(9/9)	++
tr_B9ZVT1_B9ZVT1_HUMAN	486	NFSV	0.6078	(8/9)	+
tr_B9ZVT1_B9ZVT1_HUMAN	322	NRTR	0.7632	(9/9)	+++
tr_B9ZVT1_B9ZVT1_HUMAN	290	NLSL	0.5319	(5/9)	+
tr_B9ZVT1_B9ZVT1_HUMAN	135	NGTG	0.6598	(8/9)	+
tr_B9A044_B9A044_HUMAN	184	NKTA	0.5813	(7/9)	+
tr_B9A044_B9A044_HUMAN	59	NYTF	0.7237	(9/9)	++
tr_B9A044_B9A044_HUMAN	38	NQSS	0.4924	(5/9)	-
tr_B9A044_B9A044_HUMAN	22	NSTQ	0.6214	(7/9)	+
tr_B8ZZY2_B8ZZY2_HUMAN	378	NASS	0.6277	(7/9)	+
tr_B8ZZY2_B8ZZY2_HUMAN	300	NTSQ	0.638	(7/9)	+
tr_B8ZZY2_B8ZZY2_HUMAN	41	NMTV	0.7411	(9/9)	++
tr_B7ZKQ9_B7ZKQ9_HUMAN	383	NCSV	0.472	(5/9)	-
tr_B7ZKQ9_B7ZKQ9_HUMAN	330	NVST	0.5752	(7/9)	+
tr_B7ZKQ9_B7ZKQ9_HUMAN	310	NGSI	0.661	(9/9)	++
tr_B7ZKQ9_B7ZKQ9_HUMAN	255	NGTS	0.5421	(7/9)	+
tr_B7ZKQ9_B7ZKQ9_HUMAN	227	NISR	0.7168	(9/9)	++
tr_B7ZKQ9_B7ZKQ9_HUMAN	212	NNSD	0.5688	(6/9)	+
tr_B7ZKQ9_B7ZKQ9_HUMAN	173	NRTV	0.6036	(7/9)	+
tr_B7ZKQ9_B7ZKQ9_HUMAN	108	NDTV	0.6889	(9/9)	++
tr_B7ZKQ9_B7ZKQ9_HUMAN	102	NITF	0.6444	(9/9)	++
tr_B7ZKQ9_B7ZKQ9_HUMAN	74	NPSE	0.6073	(6/9)	+
tr_B7ZC38_B7ZC38_HUMAN	67	NPSA	0.6283	(8/9)	+
tr_B7ZC38_B7ZC38_HUMAN	51	NWTE	0.4924	(4/9)	-
tr_B7ZAX5_B7ZAX5_HUMAN	341	NQSH	0.3474	(7/9)	-
tr_B7ZAX5_B7ZAX5_HUMAN	141	NLSK	0.641	(9/9)	++
tr_B7ZAX5_B7ZAX5_HUMAN	102	NLTG	0.7903	(9/9)	+++
tr_B7Z524_B7Z524_HUMAN	457	NKST	0.4316	(7/9)	-
tr_B7Z524_B7Z524_HUMAN	362	NETC	0.6126	(7/9)	+
tr_B7WP74_B7WP74_HUMAN	664	NKSS	0.5252	(5/9)	+
tr_B7WP74_B7WP74_HUMAN	177	NISI	0.5686	(6/9)	+
tr_B7WP74_B7WP74_HUMAN	174	NISN	0.6076	(9/9)	++
tr_B7WP74_B7WP74_HUMAN	26	NSSP	0.1208	(9/9)	---
tr_B5MDE0_B5MDE0_HUMAN	188	NITR	0.728	(9/9)	++
tr_B5MCT7_B5MCT7_HUMAN	237	NITV	0.7339	(9/9)	++
tr_B5MCT7_B5MCT7_HUMAN	151	NGTL	0.7441	(9/9)	++
tr_B5MBZ8_B5MBZ8_HUMAN	225	NLTV	0.5191	(6/9)	+
tr_B5MBZ8_B5MBZ8_HUMAN	175	NLSN	0.5562	(7/9)	+
tr_B4E3L3_B4E3L3_HUMAN	697	NLSY	0.4557	(5/9)	-
tr_B4E3L3_B4E3L3_HUMAN	586	NSSS	0.6329	(7/9)	+
tr_B4E3L3_B4E3L3_HUMAN	514	NVSA	0.6949	(9/9)	++
tr_B4E3L3_B4E3L3_HUMAN	248	NQSL	0.4522	(5/9)	-
tr_B4E3L3_B4E3L3_HUMAN	185	NETF	0.5911	(8/9)	+
tr_B4E3L3_B4E3L3_HUMAN	157	NKSE	0.6369	(8/9)	+
tr_B4DVT3_B4DVT3_HUMAN	466	NITP	0.1096	(9/9)	---
tr_B4DVT3_B4DVT3_HUMAN	366	NVTV	0.7136	(9/9)	++
tr_B4DVT3_B4DVT3_HUMAN	349	NKSP	0.1521	(9/9)	---
tr_B4DR80_B4DR80_HUMAN	223	NYSK	0.7797	(9/9)	+++
tr_B4DR80_B4DR80_HUMAN	44	NRTQ	0.7782	(9/9)	+++
tr_B4DQT1_B4DQT1_HUMAN	234	NNSV	0.6171	(9/9)	++
tr_B4DQT1_B4DQT1_HUMAN	137	NKSR	0.5246	(5/9)	+
tr_B4DKD1_B4DKD1_HUMAN	331	NSSE	0.5618	(6/9)	+
tr_B4DKD1_B4DKD1_HUMAN	262	NVTE	0.7737	(9/9)	+++
tr_B4DKD1_B4DKD1_HUMAN	108	NHTF	0.4304	(8/9)	-
tr_B4DKB2_B4DKB2_HUMAN	651	NYSV	0.6473	(9/9)	++
tr_B4DKB2_B4DKB2_HUMAN	632	NSSV	0.4701	(6/9)	-
tr_B4DKB2_B4DKB2_HUMAN	539	NFSW	0.3944	(9/9)	--
tr_B4DKB2_B4DKB2_HUMAN	383	NTTD	0.5074	(5/9)	+
tr_B4DKB2_B4DKB2_HUMAN	362	NESE	0.58	(6/9)	+
tr_B4DKB2_B4DKB2_HUMAN	316	NITI	0.7123	(9/9)	++
tr_B4DKB2_B4DKB2_HUMAN	270	NKTE	0.7541	(9/9)	+++
tr_B4DKB2_B4DKB2_HUMAN	210	NITG	0.7843	(9/9)	+++
tr_B4DKB2_B4DKB2_HUMAN	187	NETR	0.7163	(9/9)	++
tr_B4DKB2_B4DKB2_HUMAN	166	NSTA	0.7147	(9/9)	++
tr_B4DIP2_B4DIP2_HUMAN	467	NYSQ	0.598	(8/9)	+
tr_B4DIP2_B4DIP2_HUMAN	412	NFTT	0.6121	(9/9)	++
tr_B4DIP2_B4DIP2_HUMAN	401	NQSM	0.4541	(6/9)	-
tr_B4DIP2_B4DIP2_HUMAN	374	NLSD	0.5951	(7/9)	+
tr_B4DIP2_B4DIP2_HUMAN	346	NITV	0.5449	(6/9)	+
tr_B4DIP2_B4DIP2_HUMAN	277	NITT	0.4264	(7/9)	-
tr_B4DIP2_B4DIP2_HUMAN	139	NLTQ	0.7471	(9/9)	++
tr_B4DF77_B4DF77_HUMAN	184	NKTS	0.6808	(8/9)	+
tr_B4DF77_B4DF77_HUMAN	153	NSSM	0.6206	(6/9)	+
tr_B4DF77_B4DF77_HUMAN	106	NTTD	0.7159	(9/9)	++
tr_B4DF77_B4DF77_HUMAN	63	NSSD	0.6438	(7/9)	+
tr_B3KV61_B3KV61_HUMAN	259	NVSS	0.7271	(9/9)	++
tr_B3KUE5_B3KUE5_HUMAN	418	NHSA	0.4772	(5/9)	-
tr_B3KUE5_B3KUE5_HUMAN	265	NWSL	0.4704	(3/9)	-
tr_B3KUE5_B3KUE5_HUMAN	163	NVSC	0.7248	(9/9)	++
tr_B3KUE5_B3KUE5_HUMAN	137	NASA	0.6002	(6/9)	+
tr_B3KUE5_B3KUE5_HUMAN	114	NASL	0.5832	(5/9)	+
tr_B3KUE5_B3KUE5_HUMAN	84	NISE	0.81	(9/9)	+++
tr_B1ALU1_B1ALU1_HUMAN	1180	NDTA	0.5591	(6/9)	+
tr_B1ALU1_B1ALU1_HUMAN	1167	NDSV	0.6131	(6/9)	+
tr_B1ALU1_B1ALU1_HUMAN	1156	NNSY	0.4821	(5/9)	-
tr_B1ALU1_B1ALU1_HUMAN	1083	NSTS	0.5792	(7/9)	+
tr_B1ALU1_B1ALU1_HUMAN	1066	NDTV	0.5243	(5/9)	+
tr_B1ALU1_B1ALU1_HUMAN	738	NKTR	0.6156	(8/9)	+
tr_B1ALU1_B1ALU1_HUMAN	717	NYSE	0.567	(6/9)	+
tr_B1ALU1_B1ALU1_HUMAN	712	NCSF	0.584	(6/9)	+
tr_B1ALU1_B1ALU1_HUMAN	669	NSTI	0.5991	(8/9)	+
tr_B1ALU1_B1ALU1_HUMAN	656	NATI	0.5536	(4/9)	+
tr_B1ALU1_B1ALU1_HUMAN	554	NSSE	0.6247	(7/9)	+
tr_B1ALU1_B1ALU1_HUMAN	458	NCTS	0.711	(9/9)	++
tr_B1ALU1_B1ALU1_HUMAN	335	NESE	0.5026	(6/9)	+
tr_B1ALU1_B1ALU1_HUMAN	99	NRTQ	0.7061	(9/9)	++
tr_B1ALK7_B1ALK7_HUMAN	553	NSTW	0.5978	(7/9)	+
tr_B1ALK7_B1ALK7_HUMAN	406	NPTI	0.6187	(8/9)	+
tr_B1ALK7_B1ALK7_HUMAN	301	NVTY	0.7026	(8/9)	+
tr_B1ALK7_B1ALK7_HUMAN	265	NLSA	0.5658	(6/9)	+
tr_B1ALK7_B1ALK7_HUMAN	133	NISY	0.5607	(5/9)	+
tr_B1ALK7_B1ALK7_HUMAN	90	NKSY	0.7096	(9/9)	++
tr_B1ALB4_B1ALB4_HUMAN	490	NLSN	0.4644	(6/9)	-
tr_B1ALB4_B1ALB4_HUMAN	307	NESQ	0.5376	(5/9)	+
tr_B1ALB4_B1ALB4_HUMAN	271	NETE	0.5813	(6/9)	+
tr_B1ALB4_B1ALB4_HUMAN	124	NQTS	0.7014	(9/9)	++
tr_B1ALB4_B1ALB4_HUMAN	48	NLSL	0.6956	(9/9)	++
tr_B1ALB4_B1ALB4_HUMAN	41	NRSE	0.681	(9/9)	++
tr_B1AL00_B1AL00_HUMAN	372	NATN	0.6488	(8/9)	+
tr_B1AL00_B1AL00_HUMAN	321	NSSS	0.6554	(9/9)	++
tr_B1AL00_B1AL00_HUMAN	302	NRSK	0.607	(8/9)	+
tr_B1AL00_B1AL00_HUMAN	187	NETF	0.5749	(8/9)	+
tr_B1AKJ6_B1AKJ6_HUMAN	585	NCSK	0.5677	(6/9)	+
tr_B1AKJ6_B1AKJ6_HUMAN	475	NDTE	0.5508	(7/9)	+
tr_B1AKJ6_B1AKJ6_HUMAN	350	NGTS	0.6422	(8/9)	+
tr_B1AKJ6_B1AKJ6_HUMAN	345	NSSL	0.5749	(9/9)	++
tr_B1AKJ6_B1AKJ6_HUMAN	282	NLSP	0.1852	(9/9)	---
tr_B1AKJ6_B1AKJ6_HUMAN	262	NSTG	0.5931	(9/9)	++
tr_B1AK13_B1AK13_HUMAN	136	NISV	0.5844	(7/9)	+
tr_B1AK13_B1AK13_HUMAN	115	NCSI	0.6758	(9/9)	++
tr_B1AHL2_B1AHL2_HUMAN	577	NETC	0.4999	(4/9)	-
tr_B1AHL2_B1AHL2_HUMAN	573	NCSI	0.6932	(9/9)	++
tr_B1AHL2_B1AHL2_HUMAN	136	NASL	0.6324	(9/9)	++
tr_A8MYT4_A8MYT4_HUMAN	521	NLSD	0.6449	(8/9)	+
tr_A8MYT4_A8MYT4_HUMAN	423	NSTL	0.4913	(5/9)	-
tr_A8MYT4_A8MYT4_HUMAN	366	NVSN	0.6107	(7/9)	+
tr_A8MYT4_A8MYT4_HUMAN	310	NPTV	0.6437	(8/9)	+
tr_A8MYT4_A8MYT4_HUMAN	142	NESE	0.4554	(5/9)	-
tr_A8MTY9_A8MTY9_HUMAN	135	NSTN	0.6584	(8/9)	+
tr_A8MTY9_A8MTY9_HUMAN	25	NSTI	0.6306	(9/9)	++
tr_A8MT37_A8MT37_HUMAN	399	NSS-	0.309	(9/9)	---
tr_A8MT37_A8MT37_HUMAN	342	NFSA	0.4552	(6/9)	-
tr_A8MT37_A8MT37_HUMAN	268	NYTE	0.7667	(9/9)	+++
tr_A8MT37_A8MT37_HUMAN	194	NVSY	0.7417	(9/9)	++
tr_A8MT37_A8MT37_HUMAN	45	NGSF	0.577	(7/9)	+
tr_A8MQB8_A8MQB8_HUMAN	547	NTSS	0.4927	(5/9)	-
tr_A8MQB8_A8MQB8_HUMAN	432	NRTD	0.5884	(8/9)	+
tr_A8MQB8_A8MQB8_HUMAN	391	NATV	0.4857	(4/9)	-
tr_A8MQB8_A8MQB8_HUMAN	369	NSTK	0.6672	(9/9)	++
tr_A8MQB8_A8MQB8_HUMAN	361	NSTH	0.5643	(7/9)	+
tr_A8MQB8_A8MQB8_HUMAN	341	NNSR	0.4857	(5/9)	-
tr_A8MQB8_A8MQB8_HUMAN	60	NESD	0.6313	(8/9)	+
tr_A6NMQ1_A6NMQ1_HUMAN	1456	NLSK	0.674	(9/9)	++
tr_A6NMQ1_A6NMQ1_HUMAN	1361	NRTR	0.5492	(6/9)	+
tr_A6NMQ1_A6NMQ1_HUMAN	1209	NLTI	0.6353	(8/9)	+
tr_A6NMQ1_A6NMQ1_HUMAN	1191	NLTA	0.5002	(5/9)	+
tr_A6NMQ1_A6NMQ1_HUMAN	1131	NGSV	0.539	(5/9)	+
tr_A6NMQ1_A6NMQ1_HUMAN	1017	NSTN	0.5879	(8/9)	+
tr_A6NMQ1_A6NMQ1_HUMAN	689	NATC	0.6392	(7/9)	+
tr_A6NMQ1_A6NMQ1_HUMAN	486	NTSS	0.5338	(5/9)	+
tr_A6NML8_A6NML8_HUMAN	716	NLSI	0.644	(9/9)	++
tr_A6NML8_A6NML8_HUMAN	642	NWSK	0.6242	(8/9)	+
tr_A6NML8_A6NML8_HUMAN	100	NLSE	0.6964	(9/9)	++
tr_A6NHB5_A6NHB5_HUMAN	1184	NNTV	0.6503	(9/9)	++
tr_A6NHB5_A6NHB5_HUMAN	1171	NKSL	0.5002	(4/9)	+
tr_A6NHB5_A6NHB5_HUMAN	1065	NYSY	0.4862	(5/9)	-
tr_A6NHB5_A6NHB5_HUMAN	1010	NPSV	0.5668	(5/9)	+
tr_A6NHB5_A6NHB5_HUMAN	960	NQSA	0.4231	(8/9)	-
tr_A6NHB5_A6NHB5_HUMAN	483	NTTC	0.522	(5/9)	+
tr_A6NHB5_A6NHB5_HUMAN	426	NGSV	0.6772	(9/9)	++
tr_A6NHB5_A6NHB5_HUMAN	204	NSSQ	0.4983	(5/9)	-
tr_A6NFX8_A6NFX8_HUMAN	151	NCTI	0.7574	(9/9)	+++
tr_A6NF31_A6NF31_HUMAN	541	NITS	0.5231	(8/9)	+
tr_A6NF31_A6NF31_HUMAN	257	NQSV	0.6541	(9/9)	++
tr_A4D212_A4D212_HUMAN	1000	NQSL	0.5201	(5/9)	+
tr_A4D212_A4D212_HUMAN	902	NYSY	0.5786	(6/9)	+
tr_A4D212_A4D212_HUMAN	473	NVSR	0.7314	(9/9)	++
tr_A4D212_A4D212_HUMAN	165	NESK	0.6839	(9/9)	++
tr_A2AEA2_A2AEA2_HUMAN	110	NQSE	0.7276	(9/9)	++
tr_A2A376_A2A376_HUMAN	665	NCSH	0.5042	(4/9)	+
tr_A2A376_A2A376_HUMAN	559	NDSI	0.4962	(5/9)	-
tr_A2A376_A2A376_HUMAN	292	NLSQ	0.6994	(9/9)	++
tr_A2A376_A2A376_HUMAN	173	NTSK	0.6907	(8/9)	+
tr_A2A376_A2A376_HUMAN	18	NLSE	0.6962	(8/9)	+
tr_A2A2L5_A2A2L5_HUMAN	203	NGTK	0.7558	(9/9)	+++
tr_A2A2L5_A2A2L5_HUMAN	117	NVTE	0.5997	(8/9)	+
tr_A2A2G4_A2A2G4_HUMAN	59	NSSD	0.6007	(8/9)	+
sp_O95971_BY55_HUMAN	137	NYTV	0.7606	(9/9)	+++
sp_O95971_BY55_HUMAN	28	NITS	0.7909	(9/9)	+++
sp_O95870_ABHGA_HUMAN	137	NQSS	0.502	(4/9)	+
sp_O95822_DCMC_HUMAN	464	NSTS	0.4707	(5/9)	-
sp_O95822_DCMC_HUMAN	372	NETL	0.533	(6/9)	+
sp_O95747_OXSR1_HUMAN	496	NRSV	0.5942	(6/9)	+
sp_O95716_RAB3D_HUMAN	188	NESL	0.4523	(5/9)	-
sp_O95716_RAB3D_HUMAN	30	NSSV	0.6261	(9/9)	++
sp_O95674_CDS2_HUMAN	405	NPSK	0.4006	(6/9)	-
sp_O95674_CDS2_HUMAN	295	NDTN	0.5054	(5/9)	+
sp_O95674_CDS2_HUMAN	61	NLSS	0.6149	(7/9)	+
sp_O95671_ASML_HUMAN	448	NLSR	0.6198	(8/9)	+
sp_O95633_FSTL3_HUMAN	215	NVTY	0.7397	(9/9)	++
sp_O95633_FSTL3_HUMAN	73	NLTH	0.7176	(9/9)	++
sp_O95628_CNOT4_HUMAN	516	NPTS	0.5739	(8/9)	+
sp_O95628_CNOT4_HUMAN	512	NHTA	0.446	(6/9)	-
sp_O95628_CNOT4_HUMAN	466	NSTF	0.3863	(8/9)	-
sp_O95628_CNOT4_HUMAN	438	NSSS	0.6232	(9/9)	++
sp_O95628_CNOT4_HUMAN	319	NHSA	0.3321	(7/9)	-
sp_O95628_CNOT4_HUMAN	145	NSTS	0.5821	(8/9)	+
sp_O95628_CNOT4_HUMAN	144	NNST	0.3943	(7/9)	-
sp_O95602_RPA1_HUMAN	1665	NSSP	0.1106	(9/9)	---
sp_O95602_RPA1_HUMAN	1565	NETT	0.4168	(8/9)	-
sp_O95602_RPA1_HUMAN	1240	NVTL	0.7043	(9/9)	++
sp_O95602_RPA1_HUMAN	704	NLSG	0.6596	(9/9)	++
sp_O95602_RPA1_HUMAN	293	NPSV	0.7418	(9/9)	++
sp_O95602_RPA1_HUMAN	73	NCSG	0.5348	(4/9)	+
sp_O95602_RPA1_HUMAN	44	NPSA	0.6094	(8/9)	+
sp_O95573_ACSL3_HUMAN	203	NETE	0.6543	(8/9)	+
sp_O95551_TYDP2_HUMAN	214	NVSG	0.6499	(9/9)	++
sp_O95551_TYDP2_HUMAN	128	NLSE	0.6284	(6/9)	+
sp_O95551_TYDP2_HUMAN	110	NGSM	0.649	(9/9)	++
sp_O95486_SC24A_HUMAN	999	NCTQ	0.4761	(6/9)	-
sp_O95486_SC24A_HUMAN	959	NISD	0.7468	(9/9)	++
sp_O95486_SC24A_HUMAN	951	NLSD	0.6134	(7/9)	+
sp_O95486_SC24A_HUMAN	589	NESK	0.6387	(9/9)	++
sp_O95486_SC24A_HUMAN	485	NATI	0.5999	(8/9)	+
sp_O95486_SC24A_HUMAN	301	NTTP	0.2189	(9/9)	---
sp_O95486_SC24A_HUMAN	254	NGSM	0.49	(5/9)	-
sp_O95486_SC24A_HUMAN	164	NTSL	0.6878	(9/9)	++
sp_O95453_PARN_HUMAN	568	NLSP	0.1233	(9/9)	---
sp_O95453_PARN_HUMAN	555	NNSF	0.3974	(6/9)	-
sp_O95453_PARN_HUMAN	496	NTSK	0.6794	(9/9)	++
sp_O95453_PARN_HUMAN	340	NTSL	0.5488	(5/9)	+
sp_O95453_PARN_HUMAN	339	NNTS	0.4937	(5/9)	-
sp_O95453_PARN_HUMAN	165	NTSK	0.5911	(8/9)	+
sp_O95453_PARN_HUMAN	98	NRSS	0.7428	(9/9)	++
sp_O95425_SVIL_HUMAN	1670	NETI	0.5211	(6/9)	+
sp_O95425_SVIL_HUMAN	1628	NGTF	0.5317	(5/9)	+
sp_O95425_SVIL_HUMAN	1434	NNSA	0.4088	(6/9)	-
sp_O95425_SVIL_HUMAN	1427	NLTE	0.6462	(9/9)	++
sp_O95425_SVIL_HUMAN	1420	NVSL	0.5741	(6/9)	+
sp_O95425_SVIL_HUMAN	1417	NFSN	0.5417	(5/9)	+
sp_O95425_SVIL_HUMAN	1403	NFSE	0.5932	(7/9)	+
sp_O95425_SVIL_HUMAN	1207	NDST	0.6049	(7/9)	+
sp_O95425_SVIL_HUMAN	903	NASA	0.6061	(8/9)	+
sp_O95425_SVIL_HUMAN	876	NTSV	0.6413	(8/9)	+
sp_O95425_SVIL_HUMAN	387	NASE	0.4866	(6/9)	-
sp_O95425_SVIL_HUMAN	16	NDTQ	0.7466	(9/9)	++
sp_O95352_ATG7_HUMAN	670	NSSH	0.4073	(7/9)	-
sp_O95352_ATG7_HUMAN	445	NFSS	0.575	(8/9)	+
sp_O95352_ATG7_HUMAN	434	NMSI	0.4744	(4/9)	-
sp_O95352_ATG7_HUMAN	318	NLSE	0.6874	(9/9)	++
sp_O95347_SMC2_HUMAN	1081	NLTE	0.5267	(5/9)	+
sp_O95347_SMC2_HUMAN	916	NISK	0.6597	(9/9)	++
sp_O95347_SMC2_HUMAN	904	NDSQ	0.3426	(9/9)	--
sp_O95347_SMC2_HUMAN	123	NNTR	0.5539	(6/9)	+
sp_O95347_SMC2_HUMAN	53	NLSQ	0.793	(9/9)	+++
sp_O95347_SMC2_HUMAN	34	NGSG	0.447	(5/9)	-
sp_O95297_MPZL1_HUMAN	256	NKSE	0.4289	(7/9)	-
sp_O95297_MPZL1_HUMAN	130	NGTY	0.7617	(9/9)	+++
sp_O95297_MPZL1_HUMAN	50	NGTQ	0.6007	(8/9)	+
sp_O95292_VAPB_HUMAN	68	NVSV	0.5573	(7/9)	+
sp_O95292_VAPB_HUMAN	34	NPTD	0.7767	(9/9)	+++
sp_O95239_KIF4A_HUMAN	1217	NTSF	0.5084	(4/9)	+
sp_O95239_KIF4A_HUMAN	546	NDSQ	0.5493	(5/9)	+
sp_O95239_KIF4A_HUMAN	392	NQSL	0.5142	(5/9)	+
sp_O95239_KIF4A_HUMAN	229	NSSF	0.3583	(9/9)	--
sp_O95239_KIF4A_HUMAN	195	NNSR	0.649	(9/9)	++
sp_O95239_KIF4A_HUMAN	81	NATV	0.7288	(9/9)	++
sp_O95219_SNX4_HUMAN	208	NATF	0.7414	(9/9)	++
sp_O95219_SNX4_HUMAN	192	NETG	0.5908	(8/9)	+
sp_O95202_LETM1_HUMAN	320	NLTR	0.7644	(9/9)	+++
sp_O95163_ELP1_HUMAN	1290	NSTA	0.3947	(8/9)	-
sp_O95163_ELP1_HUMAN	1039	NFTK	0.6256	(6/9)	+
sp_O95163_ELP1_HUMAN	640	NITS	0.7498	(9/9)	++
sp_O95163_ELP1_HUMAN	546	NVSS	0.7892	(9/9)	+++
sp_O95163_ELP1_HUMAN	384	NSSD	0.5229	(5/9)	+
sp_O95155_UBE4B_HUMAN	1032	NDTT	0.4739	(6/9)	-
sp_O95155_UBE4B_HUMAN	796	NESQ	0.4554	(6/9)	-
sp_O95155_UBE4B_HUMAN	787	NRTV	0.6271	(9/9)	++
sp_O95155_UBE4B_HUMAN	728	NATM	0.5989	(8/9)	+
sp_O95155_UBE4B_HUMAN	59	NMTP	0.1459	(9/9)	---
sp_O95140_MFN2_HUMAN	683	NCSH	0.5108	(4/9)	+
sp_O95140_MFN2_HUMAN	583	NPSM	0.457	(6/9)	-
sp_O95140_MFN2_HUMAN	477	NMSD	0.5364	(5/9)	+
sp_O95140_MFN2_HUMAN	25	NASP	0.1318	(9/9)	---
sp_O95025_SEM3D_HUMAN	724	NFSL	0.4692	(6/9)	-
sp_O95025_SEM3D_HUMAN	607	NSTF	0.368	(8/9)	-
sp_O95025_SEM3D_HUMAN	139	NKTH	0.7734	(9/9)	+++
sp_O94991_SLIK5_HUMAN	703	NNSD	0.4144	(7/9)	-
sp_O94991_SLIK5_HUMAN	695	NQSD	0.3461	(7/9)	-
sp_O94991_SLIK5_HUMAN	644	NSTG	0.6006	(9/9)	++
sp_O94991_SLIK5_HUMAN	238	NCSC	0.6351	(7/9)	+
sp_O94991_SLIK5_HUMAN	103	NYTG	0.7299	(9/9)	++
sp_O94985_CSTN1_HUMAN	965	NATR	0.4558	(6/9)	-
sp_O94985_CSTN1_HUMAN	515	NETE	0.6668	(9/9)	++
sp_O94985_CSTN1_HUMAN	366	NGTQ	0.6589	(9/9)	++
sp_O94985_CSTN1_HUMAN	346	NWTM	0.5651	(8/9)	+
sp_O94910_AGRL1_HUMAN	1249	NNSY	0.5316	(4/9)	+
sp_O94910_AGRL1_HUMAN	1211	NPSS	0.4787	(7/9)	-
sp_O94910_AGRL1_HUMAN	1171	NSTP	0.1786	(9/9)	---
sp_O94910_AGRL1_HUMAN	1154	NDTV	0.5086	(5/9)	+
sp_O94910_AGRL1_HUMAN	827	NKTH	0.6434	(8/9)	+
sp_O94910_AGRL1_HUMAN	806	NYSE	0.556	(6/9)	+
sp_O94910_AGRL1_HUMAN	801	NCSF	0.5368	(6/9)	+
sp_O94910_AGRL1_HUMAN	742	NATV	0.5812	(5/9)	+
sp_O94910_AGRL1_HUMAN	640	NATE	0.6578	(9/9)	++
sp_O94910_AGRL1_HUMAN	531	NCTS	0.7258	(9/9)	++
sp_O94910_AGRL1_HUMAN	98	NRTQ	0.7219	(9/9)	++
sp_O94906_PRP6_HUMAN	196	NHTS	0.6221	(8/9)	+
sp_O94906_PRP6_HUMAN	74	NDTN	0.6378	(9/9)	++
sp_O94898_LRIG2_HUMAN	728	NWTK	0.6968	(9/9)	++
sp_O94898_LRIG2_HUMAN	687	NASL	0.5628	(7/9)	+
sp_O94898_LRIG2_HUMAN	589	NYSQ	0.5742	(7/9)	+
sp_O94898_LRIG2_HUMAN	571	NFTD	0.7029	(9/9)	++
sp_O94898_LRIG2_HUMAN	514	NVTL	0.7628	(9/9)	+++
sp_O94898_LRIG2_HUMAN	468	NVSC	0.6299	(8/9)	+
sp_O94898_LRIG2_HUMAN	441	NTSS	0.5877	(6/9)	+
sp_O94898_LRIG2_HUMAN	274	NLTR	0.6729	(9/9)	++
sp_O94898_LRIG2_HUMAN	189	NLSS	0.5787	(7/9)	+
sp_O94898_LRIG2_HUMAN	173	NLSN	0.7939	(9/9)	+++
sp_O94898_LRIG2_HUMAN	121	NITL	0.6828	(9/9)	++
sp_O94898_LRIG2_HUMAN	91	NISL	0.7594	(9/9)	+++
sp_O94830_DDHD2_HUMAN	301	NDTI	0.5529	(6/9)	+
sp_O94830_DDHD2_HUMAN	200	NISV	0.6712	(9/9)	++
sp_O94826_TOM70_HUMAN	509	NATT	0.5167	(7/9)	+
sp_O94826_TOM70_HUMAN	454	NSSQ	0.5604	(5/9)	+
sp_O94826_TOM70_HUMAN	453	NNSS	0.5093	(5/9)	+
sp_O94806_KPCD3_HUMAN	754	NRSL	0.6179	(8/9)	+
sp_O94806_KPCD3_HUMAN	476	NISQ	0.4983	(6/9)	-
sp_O94806_KPCD3_HUMAN	450	NESG	0.5231	(5/9)	+
sp_O94806_KPCD3_HUMAN	214	NVSL	0.7652	(9/9)	+++
sp_O94806_KPCD3_HUMAN	203	NCSG	0.6552	(8/9)	+
sp_O94806_KPCD3_HUMAN	42	NGSF	0.6446	(9/9)	++
sp_O94806_KPCD3_HUMAN	4	NNSP	0.1376	(9/9)	---
sp_O94804_STK10_HUMAN	949	NPST	0.4593	(7/9)	-
sp_O94804_STK10_HUMAN	876	NMSE	0.31	(9/9)	---
sp_O94804_STK10_HUMAN	579	NQTQ	0.4572	(4/9)	-
sp_O94804_STK10_HUMAN	501	NLST	0.5146	(7/9)	+
sp_O94804_STK10_HUMAN	467	NGSL	0.7	(9/9)	++
sp_O94804_STK10_HUMAN	453	NSSA	0.5223	(6/9)	+
sp_O94804_STK10_HUMAN	442	NRSQ	0.5589	(7/9)	+
sp_O94804_STK10_HUMAN	343	NSSE	0.618	(7/9)	+
sp_O94804_STK10_HUMAN	339	NHTQ	0.4977	(5/9)	-
sp_O94760_DDAH1_HUMAN	123	NATL	0.6493	(7/9)	+
sp_O76094_SRP72_HUMAN	388	NISK	0.5873	(8/9)	+
sp_O76094_SRP72_HUMAN	150	NLSA	0.6918	(9/9)	++
sp_O76094_SRP72_HUMAN	77	NNSL	0.5377	(6/9)	+
sp_O76094_SRP72_HUMAN	58	NGSF	0.6218	(8/9)	+
sp_O76075_DFFB_HUMAN	203	NGSY	0.6566	(8/9)	+
sp_O76075_DFFB_HUMAN	125	NVSQ	0.7569	(9/9)	+++
sp_O75976_CBPD_HUMAN	1142	NKSD	0.6538	(8/9)	+
sp_O75976_CBPD_HUMAN	1070	NASQ	0.4561	(6/9)	-
sp_O75976_CBPD_HUMAN	978	NVSE	0.4842	(4/9)	-
sp_O75976_CBPD_HUMAN	955	NLTN	0.5731	(7/9)	+
sp_O75976_CBPD_HUMAN	879	NESK	0.3806	(9/9)	--
sp_O75976_CBPD_HUMAN	867	NFTL	0.7052	(9/9)	++
sp_O75976_CBPD_HUMAN	855	NVTV	0.5442	(7/9)	+
sp_O75976_CBPD_HUMAN	811	NATI	0.7087	(8/9)	+
sp_O75976_CBPD_HUMAN	626	NNSN	0.4186	(8/9)	-
sp_O75976_CBPD_HUMAN	522	NITR	0.6629	(9/9)	++
sp_O75976_CBPD_HUMAN	429	NLTV	0.7914	(9/9)	+++
sp_O75976_CBPD_HUMAN	410	NITT	0.688	(9/9)	++
sp_O75976_CBPD_HUMAN	399	NATI	0.7004	(9/9)	++
sp_O75976_CBPD_HUMAN	217	NRSF	0.5898	(7/9)	+
sp_O75976_CBPD_HUMAN	172	NTTD	0.7126	(9/9)	++
sp_O75947_ATP5H_HUMAN	35	NETL	0.7533	(9/9)	+++
sp_O75882_ATRN_HUMAN	1259	NFTW	0.3627	(8/9)	-
sp_O75882_ATRN_HUMAN	1250	NITF	0.524	(4/9)	+
sp_O75882_ATRN_HUMAN	1206	NITW	0.6636	(9/9)	++
sp_O75882_ATRN_HUMAN	1198	NASK	0.42	(8/9)	-
sp_O75882_ATRN_HUMAN	1082	NLTT	0.5741	(9/9)	++
sp_O75882_ATRN_HUMAN	1073	NQSI	0.4694	(6/9)	-
sp_O75882_ATRN_HUMAN	1054	NWSF	0.4681	(6/9)	-
sp_O75882_ATRN_HUMAN	1043	NSSM	0.4097	(6/9)	-
sp_O75882_ATRN_HUMAN	986	NCSG	0.5208	(5/9)	+
sp_O75882_ATRN_HUMAN	923	NHSA	0.3666	(8/9)	-
sp_O75882_ATRN_HUMAN	914	NGSV	0.5272	(5/9)	+
sp_O75882_ATRN_HUMAN	863	NVSY	0.595	(7/9)	+
sp_O75882_ATRN_HUMAN	731	NHSC	0.4598	(5/9)	-
sp_O75882_ATRN_HUMAN	623	NSTM	0.6492	(7/9)	+
sp_O75882_ATRN_HUMAN	575	NDTS	0.5717	(8/9)	+
sp_O75882_ATRN_HUMAN	428	NESW	0.5822	(6/9)	+
sp_O75882_ATRN_HUMAN	416	NVTN	0.732	(9/9)	++
sp_O75882_ATRN_HUMAN	383	NRSV	0.7402	(9/9)	++
sp_O75882_ATRN_HUMAN	362	NHSD	0.4007	(8/9)	-
sp_O75882_ATRN_HUMAN	325	NQSF	0.4853	(5/9)	-
sp_O75882_ATRN_HUMAN	300	NSSD	0.7029	(9/9)	++
sp_O75882_ATRN_HUMAN	264	NSSD	0.7211	(9/9)	++
sp_O75882_ATRN_HUMAN	253	NCSG	0.4293	(8/9)	-
sp_O75882_ATRN_HUMAN	242	NITY	0.6161	(7/9)	+
sp_O75882_ATRN_HUMAN	237	NLTG	0.7667	(9/9)	+++
sp_O75882_ATRN_HUMAN	213	NETV	0.7184	(9/9)	++
sp_O75843_AP1G2_HUMAN	702	NFSE	0.4429	(5/9)	-
sp_O75843_AP1G2_HUMAN	681	NLSF	0.5458	(5/9)	+
sp_O75843_AP1G2_HUMAN	441	NLTQ	0.4873	(5/9)	-
sp_O75843_AP1G2_HUMAN	375	NSSN	0.6109	(8/9)	+
sp_O75794_CD123_HUMAN	119	NSSL	0.6738	(8/9)	+
sp_O75794_CD123_HUMAN	106	NWSA	0.6139	(7/9)	+
sp_O75792_RNH2A_HUMAN	134	NVTQ	0.7777	(9/9)	+++
sp_O75746_CMC1_HUMAN	279	NASG	0.5346	(6/9)	+
sp_O75746_CMC1_HUMAN	146	NYTE	0.8186	(9/9)	+++
sp_O75717_WDHD1_HUMAN	1105	NLSK	0.6043	(6/9)	+
sp_O75717_WDHD1_HUMAN	1029	NRSN	0.5998	(7/9)	+
sp_O75717_WDHD1_HUMAN	987	NKTE	0.6428	(7/9)	+
sp_O75717_WDHD1_HUMAN	892	NSSD	0.4864	(5/9)	-
sp_O75717_WDHD1_HUMAN	486	NYTI	0.6622	(9/9)	++
sp_O75717_WDHD1_HUMAN	73	NNTI	0.6056	(9/9)	++
sp_O75695_XRP2_HUMAN	320	NGTK	0.6857	(9/9)	++
sp_O75695_XRP2_HUMAN	217	NRSI	0.5093	(3/9)	+
sp_O75695_XRP2_HUMAN	185	NWSL	0.6057	(7/9)	+
sp_O75695_XRP2_HUMAN	168	NNTW	0.5332	(6/9)	+
sp_O75691_UTP20_HUMAN	2752	NKSE	0.4517	(8/9)	-
sp_O75691_UTP20_HUMAN	2691	NLSQ	0.5549	(6/9)	+
sp_O75691_UTP20_HUMAN	2679	NSTY	0.4903	(5/9)	-
sp_O75691_UTP20_HUMAN	1990	NTTS	0.5098	(6/9)	+
sp_O75691_UTP20_HUMAN	1631	NITT	0.6301	(8/9)	+
sp_O75691_UTP20_HUMAN	1508	NVTE	0.7168	(9/9)	++
sp_O75691_UTP20_HUMAN	1492	NASM	0.4487	(6/9)	-
sp_O75691_UTP20_HUMAN	1243	NLSD	0.5217	(6/9)	+
sp_O75691_UTP20_HUMAN	1107	NISH	0.3328	(9/9)	--
sp_O75691_UTP20_HUMAN	1022	NKTG	0.4358	(6/9)	-
sp_O75691_UTP20_HUMAN	731	NFSA	0.4819	(6/9)	-
sp_O75691_UTP20_HUMAN	637	NIST	0.464	(5/9)	-
sp_O75691_UTP20_HUMAN	377	NVSL	0.7049	(9/9)	++
sp_O75691_UTP20_HUMAN	59	NLTE	0.7452	(9/9)	++
sp_O75688_PPM1B_HUMAN	287	NMSI	0.6361	(9/9)	++
sp_O75688_PPM1B_HUMAN	193	NGSL	0.7116	(9/9)	++
sp_O75688_PPM1B_HUMAN	119	NFSD	0.5	(3/9)	+
sp_O75569_PRKRA_HUMAN	255	NITY	0.5538	(7/9)	+
sp_O75569_PRKRA_HUMAN	194	NISP	0.1778	(9/9)	---
sp_O75569_PRKRA_HUMAN	102	NASI	0.4532	(7/9)	-
sp_O75534_CSDE1_HUMAN	759	NITL	0.6123	(8/9)	+
sp_O75534_CSDE1_HUMAN	669	NITP	0.2409	(8/9)	--
sp_O75534_CSDE1_HUMAN	580	NKTH	0.5831	(6/9)	+
sp_O75534_CSDE1_HUMAN	319	NIST	0.6312	(7/9)	+
sp_O75534_CSDE1_HUMAN	18	NGTS	0.8364	(9/9)	+++
sp_O75530_EED_HUMAN	349	NVTI	0.6338	(9/9)	++
sp_O75530_EED_HUMAN	283	NKTN	0.6676	(9/9)	++
sp_O75530_EED_HUMAN	157	NTSH	0.4739	(6/9)	-
sp_O75529_TAF5L_HUMAN	512	NITS	0.6172	(7/9)	+
sp_O75529_TAF5L_HUMAN	183	NNTA	0.5318	(5/9)	+
sp_O75529_TAF5L_HUMAN	130	NASQ	0.6197	(7/9)	+
sp_O75529_TAF5L_HUMAN	45	NLTV	0.8018	(9/9)	+++
sp_O75521_ECI2_HUMAN	204	NFTD	0.724	(9/9)	++
sp_O75521_ECI2_HUMAN	32	NRTA	0.7379	(9/9)	++
sp_O75503_CLN5_HUMAN	352	NKTL	0.5409	(7/9)	+
sp_O75503_CLN5_HUMAN	281	NKTL	0.6039	(7/9)	+
sp_O75503_CLN5_HUMAN	271	NETS	0.7147	(9/9)	++
sp_O75503_CLN5_HUMAN	255	NYTR	0.7598	(9/9)	+++
sp_O75503_CLN5_HUMAN	203	NETG	0.5963	(8/9)	+
sp_O75503_CLN5_HUMAN	178	NGTL	0.7262	(9/9)	++
sp_O75503_CLN5_HUMAN	143	NCTF	0.6993	(9/9)	++
sp_O75503_CLN5_HUMAN	130	NYTM	0.5139	(7/9)	+
sp_O75487_GPC4_HUMAN	514	NATD	0.602	(6/9)	+
sp_O75487_GPC4_HUMAN	239	NPTA	0.6271	(8/9)	+
sp_O75477_ERLN1_HUMAN	106	NYTA	0.6541	(9/9)	++
sp_O75448_MED24_HUMAN	563	NSSE	0.5414	(5/9)	+
sp_O75448_MED24_HUMAN	562	NNSS	0.4846	(6/9)	-
sp_O75448_MED24_HUMAN	255	NLTG	0.7547	(9/9)	+++
sp_O75448_MED24_HUMAN	205	NLSN	0.728	(9/9)	++
sp_O75439_MPPB_HUMAN	460	NRSP	0.1057	(9/9)	---
sp_O75439_MPPB_HUMAN	354	NTSY	0.5182	(3/9)	+
sp_O75439_MPPB_HUMAN	332	NLSS	0.6537	(9/9)	++
sp_O75439_MPPB_HUMAN	163	NSTL	0.605	(7/9)	+
sp_O75439_MPPB_HUMAN	97	NGTA	0.7127	(9/9)	++
sp_O75431_MTX2_HUMAN	238	NYSN	0.389	(8/9)	-
sp_O75431_MTX2_HUMAN	21	NATL	0.6938	(9/9)	++
sp_O75381_PEX14_HUMAN	372	NESE	0.6227	(7/9)	+
sp_O75381_PEX14_HUMAN	269	NEST	0.3193	(8/9)	--
sp_O75354_ENTP6_HUMAN	284	NRTY	0.5026	(6/9)	+
sp_O75354_ENTP6_HUMAN	220	NGTD	0.7139	(9/9)	++
sp_O75351_VPS4B_HUMAN	246	NESE	0.4659	(6/9)	-
sp_O75351_VPS4B_HUMAN	193	NSTF	0.6298	(7/9)	+
sp_O75351_VPS4B_HUMAN	192	NNST	0.4127	(7/9)	-
sp_O75351_VPS4B_HUMAN	100	NDSD	0.4977	(5/9)	-
sp_O75306_NDUS2_HUMAN	270	NRTI	0.6069	(8/9)	+
sp_O75306_NDUS2_HUMAN	250	NFSL	0.4653	(6/9)	-
sp_O75306_NDUS2_HUMAN	79	NITL	0.7153	(9/9)	++
sp_O75191_XYLB_HUMAN	348	NESV	0.6049	(7/9)	+
sp_O75191_XYLB_HUMAN	338	NGSL	0.4219	(7/9)	-
sp_O75155_CAND2_HUMAN	967	NPSF	0.5028	(4/9)	+
sp_O75155_CAND2_HUMAN	704	NESD	0.6131	(8/9)	+
sp_O75155_CAND2_HUMAN	299	NVTS	0.7291	(9/9)	++
sp_O75150_BRE1B_HUMAN	400	NESL	0.6743	(8/9)	+
sp_O75146_HIP1R_HUMAN	345	NGSV	0.7297	(9/9)	++
sp_O75122_CLAP2_HUMAN	1032	NKSA	0.3386	(8/9)	-
sp_O75122_CLAP2_HUMAN	1023	NYSD	0.6332	(9/9)	++
sp_O75122_CLAP2_HUMAN	950	NFSF	0.3526	(9/9)	--
sp_O75122_CLAP2_HUMAN	914	NTSQ	0.5951	(7/9)	+
sp_O75122_CLAP2_HUMAN	904	NWSS	0.4733	(6/9)	-
sp_O75122_CLAP2_HUMAN	884	NGTQ	0.5886	(8/9)	+
sp_O75122_CLAP2_HUMAN	814	NSSE	0.4577	(6/9)	-
sp_O75122_CLAP2_HUMAN	666	NWSE	0.4152	(7/9)	-
sp_O75122_CLAP2_HUMAN	642	NGSI	0.6281	(7/9)	+
sp_O75122_CLAP2_HUMAN	343	NPST	0.5599	(5/9)	+
sp_O75122_CLAP2_HUMAN	220	NCTS	0.702	(9/9)	++
sp_O75096_LRP4_HUMAN	1801	NYTK	0.6241	(9/9)	++
sp_O75096_LRP4_HUMAN	1766	NPSY	0.4317	(6/9)	-
sp_O75096_LRP4_HUMAN	1761	NLTY	0.68	(9/9)	++
sp_O75096_LRP4_HUMAN	1467	NNSL	0.4723	(6/9)	-
sp_O75096_LRP4_HUMAN	1415	NGSN	0.5259	(5/9)	+
sp_O75096_LRP4_HUMAN	1077	NITM	0.4466	(7/9)	-
sp_O75096_LRP4_HUMAN	1022	NPSG	0.4712	(6/9)	-
sp_O75096_LRP4_HUMAN	901	NLTW	0.621	(9/9)	++
sp_O75096_LRP4_HUMAN	719	NYTC	0.6723	(8/9)	+
sp_O75096_LRP4_HUMAN	498	NGSN	0.6891	(9/9)	++
sp_O75096_LRP4_HUMAN	264	NCTT	0.4912	(4/9)	-
sp_O75054_IGSF3_HUMAN	1175	NYSP	0.1607	(9/9)	---
sp_O75054_IGSF3_HUMAN	1153	NSSK	0.4781	(6/9)	-
sp_O75054_IGSF3_HUMAN	1077	NYSC	0.5411	(5/9)	+
sp_O75054_IGSF3_HUMAN	961	NATV	0.5516	(5/9)	+
sp_O75054_IGSF3_HUMAN	842	NRTS	0.6453	(9/9)	++
sp_O75054_IGSF3_HUMAN	825	NLSV	0.5332	(4/9)	+
sp_O75054_IGSF3_HUMAN	700	NCSV	0.5437	(7/9)	+
sp_O75054_IGSF3_HUMAN	655	NNTW	0.6778	(9/9)	++
sp_O75054_IGSF3_HUMAN	418	NASV	0.6888	(9/9)	++
sp_O75054_IGSF3_HUMAN	321	NSSL	0.5916	(7/9)	+
sp_O75054_IGSF3_HUMAN	101	NSTL	0.6262	(8/9)	+
sp_O75054_IGSF3_HUMAN	43	NVSG	0.744	(9/9)	++
sp_O75027_ABCB7_HUMAN	749	NCSC	0.6114	(9/9)	++
sp_O75027_ABCB7_HUMAN	726	NISK	0.6428	(8/9)	+
sp_O75027_ABCB7_HUMAN	570	NISA	0.6228	(8/9)	+
sp_O75027_ABCB7_HUMAN	177	NLSD	0.5957	(7/9)	+
sp_O60934_NBN_HUMAN	671	NPSG	0.3396	(9/9)	--
sp_O60934_NBN_HUMAN	666	NSTS	0.4651	(8/9)	-
sp_O60934_NBN_HUMAN	600	NDTF	0.4999	(6/9)	-
sp_O60934_NBN_HUMAN	440	NKSK	0.5616	(7/9)	+
sp_O60934_NBN_HUMAN	413	NNSM	0.4	(8/9)	-
sp_O60934_NBN_HUMAN	359	NTTT	0.5354	(6/9)	+
sp_O60934_NBN_HUMAN	142	NWTE	0.5712	(7/9)	+
sp_O60934_NBN_HUMAN	56	NLSQ	0.7298	(9/9)	++
sp_O60934_NBN_HUMAN	51	NFSV	0.6569	(9/9)	++
sp_O60911_CATL2_HUMAN	292	NNSK	0.4461	(7/9)	-
sp_O60911_CATL2_HUMAN	221	NDTG	0.5884	(6/9)	+
sp_O60911_CATL2_HUMAN	2	NLSL	0.763	(9/9)	+++
sp_O60906_NSMA_HUMAN	289	NPSS	0.6264	(8/9)	+
sp_O60906_NSMA_HUMAN	4	NFSL	0.6819	(9/9)	++
sp_O60885_BRD4_HUMAN	582	NVSK	0.6627	(9/9)	++
sp_O60885_BRD4_HUMAN	577	NSSN	0.5941	(8/9)	+
sp_O60885_BRD4_HUMAN	576	NNSS	0.3704	(9/9)	--
sp_O60885_BRD4_HUMAN	198	NTTQ	0.5108	(4/9)	+
sp_O60826_CCD22_HUMAN	566	NCSQ	0.4778	(4/9)	-
sp_O60826_CCD22_HUMAN	345	NRSI	0.6159	(8/9)	+
sp_O60825_F262_HUMAN	481	NYSV	0.4357	(6/9)	-
sp_O60825_F262_HUMAN	456	NQTP	0.1204	(9/9)	---
sp_O60825_F262_HUMAN	131	NTTR	0.6997	(9/9)	++
sp_O60825_F262_HUMAN	11	NNSY	0.4158	(8/9)	-
sp_O60725_ICMT_HUMAN	127	NHSL	0.5814	(6/9)	+
sp_O60684_IMA7_HUMAN	404	NATS	0.5003	(3/9)	+
sp_O60684_IMA7_HUMAN	362	NITA	0.5426	(5/9)	+
sp_O60684_IMA7_HUMAN	334	NCSA	0.4946	(5/9)	-
sp_O60684_IMA7_HUMAN	207	NCSI	0.5013	(5/9)	+
sp_O60684_IMA7_HUMAN	138	NCTL	0.7797	(9/9)	+++
sp_O60678_ANM3_HUMAN	523	NSTQ	0.5242	(6/9)	+
sp_O60678_ANM3_HUMAN	522	NNST	0.483	(5/9)	-
sp_O60678_ANM3_HUMAN	155	NTSV	0.6259	(6/9)	+
sp_O60678_ANM3_HUMAN	100	NPTV	0.5914	(7/9)	+
sp_O60610_DIAP1_HUMAN	1000	NISF	0.3691	(7/9)	-
sp_O60610_DIAP1_HUMAN	859	NLSI	0.6266	(9/9)	++
sp_O60610_DIAP1_HUMAN	783	NWSK	0.509	(4/9)	+
sp_O60610_DIAP1_HUMAN	70	NSSA	0.4337	(6/9)	-
sp_O60568_PLOD3_HUMAN	548	NYSR	0.6814	(9/9)	++
sp_O60568_PLOD3_HUMAN	63	NYTV	0.7241	(9/9)	++
sp_O60563_CCNT1_HUMAN	650	NTTQ	0.5508	(7/9)	+
sp_O60563_CCNT1_HUMAN	601	NFSF	0.413	(7/9)	-
sp_O60563_CCNT1_HUMAN	322	NLTS	0.7433	(9/9)	++
sp_O60563_CCNT1_HUMAN	53	NVSQ	0.7802	(9/9)	+++
sp_O60512_B4GT3_HUMAN	385	NHTA	0.4147	(7/9)	-
sp_O60512_B4GT3_HUMAN	337	NITA	0.6841	(9/9)	++
sp_O60512_B4GT3_HUMAN	166	NGTF	0.7266	(9/9)	++
sp_O60512_B4GT3_HUMAN	57	NLSH	0.6509	(8/9)	+
sp_O60507_TPST1_HUMAN	262	NHSV	0.5097	(3/9)	+
sp_O60507_TPST1_HUMAN	60	NKTF	0.5679	(8/9)	+
sp_O60502_OGA_HUMAN	871	NGSR	0.4158	(6/9)	-
sp_O60502_OGA_HUMAN	633	NRTI	0.4421	(5/9)	-
sp_O60502_OGA_HUMAN	588	NSSV	0.6458	(9/9)	++
sp_O60502_OGA_HUMAN	424	NATT	0.535	(5/9)	+
sp_O60502_OGA_HUMAN	227	NVSQ	0.6731	(9/9)	++
sp_O60476_MA1A2_HUMAN	631	NTTL	0.5531	(7/9)	+
sp_O60443_DFNA5_HUMAN	200	NVTK	0.7448	(9/9)	++
sp_O60443_DFNA5_HUMAN	26	NDSD	0.595	(7/9)	+
sp_O60343_TBCD4_HUMAN	1152	NTSE	0.406	(7/9)	-
sp_O60343_TBCD4_HUMAN	785	NKSP	0.1381	(9/9)	---
sp_O60343_TBCD4_HUMAN	755	NESL	0.4931	(4/9)	-
sp_O60343_TBCD4_HUMAN	691	NSSS	0.7053	(9/9)	++
sp_O60343_TBCD4_HUMAN	679	NLSS	0.7424	(9/9)	++
sp_O60343_TBCD4_HUMAN	547	NATS	0.6738	(7/9)	+
sp_O60343_TBCD4_HUMAN	541	NSTI	0.5921	(9/9)	++
sp_O60343_TBCD4_HUMAN	354	NRTM	0.4792	(5/9)	-
sp_O60333_KIF1B_HUMAN	1746	NLST	0.5092	(5/9)	+
sp_O60333_KIF1B_HUMAN	1349	NSSR	0.5577	(6/9)	+
sp_O60333_KIF1B_HUMAN	1042	NQSD	0.563	(7/9)	+
sp_O60333_KIF1B_HUMAN	488	NETW	0.5552	(6/9)	+
sp_O60333_KIF1B_HUMAN	290	NCTS	0.6319	(7/9)	+
sp_O60333_KIF1B_HUMAN	272	NKSL	0.6649	(9/9)	++
sp_O60333_KIF1B_HUMAN	235	NLST	0.5007	(6/9)	+
sp_O60333_KIF1B_HUMAN	232	NETN	0.5801	(7/9)	+
sp_O60333_KIF1B_HUMAN	211	NETS	0.6878	(9/9)	++
sp_O60333_KIF1B_HUMAN	33	NSTS	0.7047	(9/9)	++
sp_O60318_GANP_HUMAN	1317	NKTA	0.5343	(5/9)	+
sp_O60318_GANP_HUMAN	935	NRSA	0.618	(7/9)	+
sp_O60318_GANP_HUMAN	833	NSSE	0.4537	(6/9)	-
sp_O60318_GANP_HUMAN	778	NMTK	0.5512	(6/9)	+
sp_O60318_GANP_HUMAN	725	NRTR	0.5194	(7/9)	+
sp_O60318_GANP_HUMAN	554	NKSS	0.7068	(9/9)	++
sp_O60318_GANP_HUMAN	418	NRSE	0.5623	(7/9)	+
sp_O60318_GANP_HUMAN	381	NQSV	0.4344	(6/9)	-
sp_O60318_GANP_HUMAN	246	NNSF	0.4672	(6/9)	-
sp_O60318_GANP_HUMAN	216	NNSL	0.5111	(4/9)	+
sp_O60318_GANP_HUMAN	206	NFTF	0.5578	(5/9)	+
sp_O60318_GANP_HUMAN	42	NSTL	0.6906	(9/9)	++
sp_O60318_GANP_HUMAN	2	NPTN	0.7488	(9/9)	++
sp_O60293_ZC3H1_HUMAN	1982	NKTE	0.5993	(8/9)	+
sp_O60293_ZC3H1_HUMAN	1549	NPSR	0.6428	(8/9)	+
sp_O60293_ZC3H1_HUMAN	1357	NPSH	0.4829	(6/9)	-
sp_O60293_ZC3H1_HUMAN	1342	NETD	0.5366	(7/9)	+
sp_O60293_ZC3H1_HUMAN	1270	NESK	0.3906	(8/9)	-
sp_O60293_ZC3H1_HUMAN	1222	NLSL	0.6117	(9/9)	++
sp_O60293_ZC3H1_HUMAN	996	NISP	0.1411	(9/9)	---
sp_O60293_ZC3H1_HUMAN	712	NDSD	0.5387	(7/9)	+
sp_O60293_ZC3H1_HUMAN	669	NLSI	0.6441	(9/9)	++
sp_O60293_ZC3H1_HUMAN	660	NNSH	0.5132	(4/9)	+
sp_O60293_ZC3H1_HUMAN	346	NLTR	0.651	(8/9)	+
sp_O60293_ZC3H1_HUMAN	274	NVSI	0.7657	(9/9)	+++
sp_O60293_ZC3H1_HUMAN	212	NYSS	0.622	(9/9)	++
sp_O60293_ZC3H1_HUMAN	85	NFSR	0.5959	(6/9)	+
sp_O60293_ZC3H1_HUMAN	32	NNSQ	0.4941	(6/9)	-
sp_O60279_SUSD5_HUMAN	453	NASE	0.5792	(7/9)	+
sp_O60279_SUSD5_HUMAN	354	NDSK	0.423	(9/9)	--
sp_O60279_SUSD5_HUMAN	323	NHSG	0.4081	(8/9)	-
sp_O60279_SUSD5_HUMAN	47	NGSQ	0.5828	(8/9)	+
sp_O60245_PCDH7_HUMAN	1036	NISI	0.4247	(6/9)	-
sp_O60245_PCDH7_HUMAN	845	NATA	0.4557	(5/9)	-
sp_O60245_PCDH7_HUMAN	840	NESV	0.4981	(5/9)	-
sp_O60245_PCDH7_HUMAN	822	NDSG	0.4074	(8/9)	-
sp_O60245_PCDH7_HUMAN	780	NYSI	0.5786	(6/9)	+
sp_O60245_PCDH7_HUMAN	747	NISY	0.6086	(7/9)	+
sp_O60245_PCDH7_HUMAN	689	NDTG	0.5814	(6/9)	+
sp_O60245_PCDH7_HUMAN	518	NNSL	0.5384	(5/9)	+
sp_O60245_PCDH7_HUMAN	79	NLTG	0.7837	(9/9)	+++
sp_O60244_MED14_HUMAN	1445	NLTL	0.612	(9/9)	++
sp_O60244_MED14_HUMAN	1406	NSSV	0.4009	(9/9)	--
sp_O60244_MED14_HUMAN	1258	NQTL	0.4794	(6/9)	-
sp_O60244_MED14_HUMAN	1131	NPSL	0.5446	(6/9)	+
sp_O60244_MED14_HUMAN	1033	NQSP	0.1167	(9/9)	---
sp_O60244_MED14_HUMAN	860	NKTP	0.17	(9/9)	---
sp_O60244_MED14_HUMAN	732	NGTS	0.7253	(9/9)	++
sp_O60244_MED14_HUMAN	717	NRTW	0.6769	(9/9)	++
sp_O60244_MED14_HUMAN	532	NLSK	0.6977	(9/9)	++
sp_O60244_MED14_HUMAN	524	NYST	0.586	(8/9)	+
sp_O60244_MED14_HUMAN	428	NSSI	0.6198	(8/9)	+
sp_O60244_MED14_HUMAN	214	NLTV	0.7312	(9/9)	++
sp_O60231_DHX16_HUMAN	973	NSSL	0.5808	(7/9)	+
sp_O60231_DHX16_HUMAN	850	NNSI	0.5012	(3/9)	+
sp_O60231_DHX16_HUMAN	94	NRSY	0.5718	(7/9)	+
sp_O43924_PDE6D_HUMAN	100	NSTN	0.6506	(9/9)	++
sp_O43924_PDE6D_HUMAN	64	NFSS	0.711	(9/9)	++
sp_O43909_EXTL3_HUMAN	790	NYSC	0.5378	(6/9)	+
sp_O43909_EXTL3_HUMAN	592	NFTL	0.6033	(6/9)	+
sp_O43909_EXTL3_HUMAN	290	NVST	0.7024	(9/9)	++
sp_O43909_EXTL3_HUMAN	277	NLSR	0.5203	(5/9)	+
sp_O43865_SAHH2_HUMAN	444	NLSC	0.6486	(9/9)	++
sp_O43865_SAHH2_HUMAN	279	NDSV	0.6302	(8/9)	+
sp_O43760_SNG2_HUMAN	97	NATD	0.6454	(7/9)	+
sp_O43660_PLRG1_HUMAN	433	NGTM	0.701	(9/9)	++
sp_O43660_PLRG1_HUMAN	408	NLSG	0.5687	(6/9)	+
sp_O43660_PLRG1_HUMAN	139	NRTA	0.5516	(7/9)	+
sp_O43660_PLRG1_HUMAN	72	NATD	0.7496	(9/9)	++
sp_O43639_NCK2_HUMAN	289	NVTR	0.7481	(9/9)	++
sp_O43639_NCK2_HUMAN	102	NGSG	0.5719	(9/9)	++
sp_O43639_NCK2_HUMAN	46	NRTG	0.6989	(9/9)	++
sp_O43617_TPPC3_HUMAN	121	NHSS	0.5618	(5/9)	+
sp_O43617_TPPC3_HUMAN	95	NWSP	0.1136	(9/9)	---
sp_O43529_CHSTA_HUMAN	316	NRTK	0.5778	(7/9)	+
sp_O43529_CHSTA_HUMAN	228	NRTE	0.697	(8/9)	+
sp_O43529_CHSTA_HUMAN	99	NLSH	0.599	(6/9)	+
sp_O43505_B4GA1_HUMAN	300	NYSR	0.5976	(8/9)	+
sp_O43505_B4GA1_HUMAN	204	NVSY	0.6642	(8/9)	+
sp_O43432_IF4G3_HUMAN	1196	NKTR	0.5139	(4/9)	+
sp_O43432_IF4G3_HUMAN	1189	NSTE	0.4939	(4/9)	-
sp_O43432_IF4G3_HUMAN	1163	NQSQ	0.6058	(8/9)	+
sp_O43432_IF4G3_HUMAN	166	NPTP	0.1948	(9/9)	---
sp_O43432_IF4G3_HUMAN	26	NSSP	0.1611	(9/9)	---
sp_O43314_VIP2_HUMAN	1225	NITS	0.3782	(7/9)	-
sp_O43314_VIP2_HUMAN	1218	NTSS	0.3682	(8/9)	-
sp_O43314_VIP2_HUMAN	1053	NPTV	0.4394	(5/9)	-
sp_O43314_VIP2_HUMAN	843	NESK	0.492	(6/9)	-
sp_O43314_VIP2_HUMAN	737	NGSL	0.5583	(7/9)	+
sp_O43314_VIP2_HUMAN	448	NDSE	0.6347	(9/9)	++
sp_O43292_GPAA1_HUMAN	517	NFSL	0.4672	(5/9)	-
sp_O43292_GPAA1_HUMAN	203	NVTG	0.7624	(9/9)	+++
sp_O43286_B4GT5_HUMAN	377	NLTP	0.205	(9/9)	---
sp_O43286_B4GT5_HUMAN	373	NITV	0.6572	(9/9)	++
sp_O43286_B4GT5_HUMAN	364	NITY	0.5112	(6/9)	+
sp_O43286_B4GT5_HUMAN	128	NMSE	0.6379	(9/9)	++
sp_O43286_B4GT5_HUMAN	111	NHTC	0.5911	(6/9)	+
sp_O43286_B4GT5_HUMAN	90	NHSE	0.7023	(9/9)	++
sp_O43286_B4GT5_HUMAN	81	NDSD	0.6773	(8/9)	+
sp_O43286_B4GT5_HUMAN	77	NSSV	0.6174	(7/9)	+
sp_O43264_ZW10_HUMAN	618	NYSA	0.4427	(7/9)	-
sp_O43264_ZW10_HUMAN	609	NFSN	0.5288	(4/9)	+
sp_O43264_ZW10_HUMAN	354	NSSK	0.5094	(5/9)	+
sp_O43237_DC1L2_HUMAN	485	NSST	0.3192	(7/9)	--
sp_O43237_DC1L2_HUMAN	326	NFTT	0.5176	(7/9)	+
sp_O43172_PRP4_HUMAN	414	NFSP	0.0923	(9/9)	---
sp_O43172_PRP4_HUMAN	183	NYSL	0.701	(9/9)	++
sp_O43172_PRP4_HUMAN	100	NVST	0.6293	(8/9)	+
sp_O43172_PRP4_HUMAN	66	NITS	0.7937	(9/9)	+++
sp_O43156_TTI1_HUMAN	846	NDTR	0.5418	(4/9)	+
sp_O43156_TTI1_HUMAN	826	NVSD	0.5913	(6/9)	+
sp_O43156_TTI1_HUMAN	457	NASP	0.0926	(9/9)	---
sp_O43155_FLRT2_HUMAN	649	NSSV	0.5134	(4/9)	+
sp_O43155_FLRT2_HUMAN	635	NYTD	0.6367	(9/9)	++
sp_O43155_FLRT2_HUMAN	521	NGSN	0.543	(3/9)	+
sp_O43155_FLRT2_HUMAN	433	NDTS	0.6002	(8/9)	+
sp_O43155_FLRT2_HUMAN	390	NPSR	0.5612	(6/9)	+
sp_O43155_FLRT2_HUMAN	298	NLSN	0.4798	(4/9)	-
sp_O43155_FLRT2_HUMAN	202	NLTS	0.6937	(9/9)	++
sp_O43149_ZZEF1_HUMAN	2710	NNTN	0.4897	(7/9)	-
sp_O43149_ZZEF1_HUMAN	2130	NETY	0.6237	(9/9)	++
sp_O43149_ZZEF1_HUMAN	1897	NYSW	0.499	(4/9)	-
sp_O43149_ZZEF1_HUMAN	1713	NISV	0.5893	(6/9)	+
sp_O43149_ZZEF1_HUMAN	1338	NATF	0.5033	(4/9)	+
sp_O43149_ZZEF1_HUMAN	925	NISE	0.5491	(6/9)	+
sp_O43149_ZZEF1_HUMAN	883	NVTE	0.6906	(8/9)	+
sp_O43149_ZZEF1_HUMAN	605	NSSS	0.6793	(9/9)	++
sp_O43149_ZZEF1_HUMAN	351	NVSQ	0.6189	(8/9)	+
sp_O43149_ZZEF1_HUMAN	339	NVTG	0.7787	(9/9)	+++
sp_O43149_ZZEF1_HUMAN	324	NASD	0.4008	(7/9)	-
sp_O43149_ZZEF1_HUMAN	142	NSSG	0.4201	(8/9)	-
sp_O43148_MCES_HUMAN	424	NESS	0.4123	(8/9)	-
sp_O43148_MCES_HUMAN	35	NTTA	0.7436	(9/9)	++
sp_O15533_TPSN_HUMAN	253	NGTF	0.6594	(9/9)	++
sp_O15460_P4HA2_HUMAN	264	NQTE	0.6044	(8/9)	+
sp_O15460_P4HA2_HUMAN	115	NLSV	0.6814	(9/9)	++
sp_O15439_MRP4_HUMAN	1309	NTSN	0.3643	(9/9)	--
sp_O15439_MRP4_HUMAN	1176	NFSV	0.4546	(7/9)	-
sp_O15439_MRP4_HUMAN	792	NSSQ	0.6916	(8/9)	+
sp_O15439_MRP4_HUMAN	754	NVTE	0.7134	(9/9)	++
sp_O15439_MRP4_HUMAN	746	NVTV	0.7013	(9/9)	++
sp_O15439_MRP4_HUMAN	690	NRSE	0.4711	(5/9)	-
sp_O15439_MRP4_HUMAN	651	NRTF	0.5222	(6/9)	+
sp_O15397_IPO8_HUMAN	909	NVTA	0.6744	(9/9)	++
sp_O15397_IPO8_HUMAN	823	NDTD	0.5434	(7/9)	+
sp_O15397_IPO8_HUMAN	349	NISE	0.6924	(9/9)	++
sp_O15397_IPO8_HUMAN	281	NVTK	0.7952	(9/9)	+++
sp_O15397_IPO8_HUMAN	223	NQTM	0.6133	(8/9)	+
sp_O15397_IPO8_HUMAN	27	NQSY	0.4999	(5/9)	-
sp_O15394_NCAM2_HUMAN	792	NETT	0.3867	(7/9)	-
sp_O15394_NCAM2_HUMAN	562	NTTY	0.5636	(6/9)	+
sp_O15394_NCAM2_HUMAN	474	NCTA	0.7836	(9/9)	+++
sp_O15394_NCAM2_HUMAN	445	NTTN	0.4747	(5/9)	-
sp_O15394_NCAM2_HUMAN	419	NISC	0.4813	(6/9)	-
sp_O15394_NCAM2_HUMAN	406	NQTI	0.5991	(6/9)	+
sp_O15394_NCAM2_HUMAN	309	NETT	0.4093	(5/9)	-
sp_O15394_NCAM2_HUMAN	219	NATA	0.6086	(6/9)	+
sp_O15394_NCAM2_HUMAN	177	NKSD	0.656	(9/9)	++
sp_O15382_BCAT2_HUMAN	85	NLTL	0.7094	(9/9)	++
sp_O15357_SHIP2_HUMAN	551	NGTS	0.7358	(9/9)	++
sp_O15357_SHIP2_HUMAN	441	NVTS	0.7343	(9/9)	++
sp_O15344_TRI18_HUMAN	612	NGSI	0.5952	(9/9)	++
sp_O15344_TRI18_HUMAN	503	NLTV	0.6722	(9/9)	++
sp_O15344_TRI18_HUMAN	356	NDTF	0.645	(9/9)	++
sp_O15344_TRI18_HUMAN	334	NITE	0.6413	(8/9)	+
sp_O15344_TRI18_HUMAN	254	NASR	0.6179	(7/9)	+
sp_O15344_TRI18_HUMAN	226	NLTN	0.7273	(9/9)	++
sp_O15344_TRI18_HUMAN	76	NVTL	0.7683	(9/9)	+++
sp_O15344_TRI18_HUMAN	45	NESV	0.6404	(8/9)	+
sp_O15320_CTGE5_HUMAN	664	NDTK	0.572	(6/9)	+
sp_O15320_CTGE5_HUMAN	323	NASL	0.4911	(4/9)	-
sp_O15320_CTGE5_HUMAN	135	NRSN	0.6373	(9/9)	++
sp_O15269_SPTC1_HUMAN	421	NRSI	0.5117	(5/9)	+
sp_O15164_TIF1A_HUMAN	1017	NESE	0.4026	(6/9)	-
sp_O15164_TIF1A_HUMAN	796	NSSN	0.4201	(6/9)	-
sp_O15164_TIF1A_HUMAN	766	NSSQ	0.5498	(6/9)	+
sp_O15164_TIF1A_HUMAN	662	NSSV	0.4557	(7/9)	-
sp_O15164_TIF1A_HUMAN	655	NRTV	0.6608	(9/9)	++
sp_O15164_TIF1A_HUMAN	582	NSTS	0.6516	(9/9)	++
sp_O15164_TIF1A_HUMAN	521	NHSP	0.0823	(9/9)	---
sp_O15164_TIF1A_HUMAN	401	NNTI	0.4861	(5/9)	-
sp_O15127_SCAM2_HUMAN	256	NHSL	0.3919	(7/9)	-
sp_O15127_SCAM2_HUMAN	177	NSSK	0.5348	(5/9)	+
sp_O15121_DEGS1_HUMAN	81	NHSM	0.5541	(6/9)	+
sp_O15118_NPC1_HUMAN	1072	NGSA	0.5242	(5/9)	+
sp_O15118_NPC1_HUMAN	1064	NVTE	0.7923	(9/9)	+++
sp_O15118_NPC1_HUMAN	968	NASV	0.4644	(5/9)	-
sp_O15118_NPC1_HUMAN	961	NITD	0.6878	(9/9)	++
sp_O15118_NPC1_HUMAN	931	NYTR	0.6822	(9/9)	++
sp_O15118_NPC1_HUMAN	916	NDSL	0.614	(9/9)	++
sp_O15118_NPC1_HUMAN	598	NLTI	0.7792	(9/9)	+++
sp_O15118_NPC1_HUMAN	572	NDTE	0.583	(8/9)	+
sp_O15118_NPC1_HUMAN	557	NATA	0.4682	(5/9)	-
sp_O15118_NPC1_HUMAN	524	NDTS	0.5152	(5/9)	+
sp_O15118_NPC1_HUMAN	478	NCTI	0.6074	(8/9)	+
sp_O15118_NPC1_HUMAN	459	NETV	0.7129	(9/9)	++
sp_O15118_NPC1_HUMAN	452	NITA	0.5799	(7/9)	+
sp_O15118_NPC1_HUMAN	314	NASD	0.467	(5/9)	-
sp_O15118_NPC1_HUMAN	222	NATK	0.6376	(8/9)	+
sp_O15118_NPC1_HUMAN	185	NATN	0.6486	(9/9)	++
sp_O15118_NPC1_HUMAN	135	NQTK	0.6867	(9/9)	++
sp_O15118_NPC1_HUMAN	122	NVTA	0.7409	(9/9)	++
sp_O15118_NPC1_HUMAN	70	NVSL	0.7702	(9/9)	+++
sp_O15085_ARHGB_HUMAN	1080	NATR	0.4027	(6/9)	-
sp_O15085_ARHGB_HUMAN	666	NPTP	0.2206	(9/9)	---
sp_O15085_ARHGB_HUMAN	305	NESD	0.5231	(4/9)	+
sp_O15085_ARHGB_HUMAN	99	NSSH	0.5054	(3/9)	+
sp_O15085_ARHGB_HUMAN	93	NGTM	0.7432	(9/9)	++
sp_O15084_ANR28_HUMAN	1046	NDSD	0.3443	(9/9)	--
sp_O15084_ANR28_HUMAN	1005	NTSK	0.5938	(8/9)	+
sp_O15084_ANR28_HUMAN	920	NATN	0.4169	(9/9)	--
sp_O15084_ANR28_HUMAN	817	NATD	0.5614	(6/9)	+
sp_O15084_ANR28_HUMAN	580	NSSG	0.3439	(9/9)	--
sp_O15084_ANR28_HUMAN	134	NVSD	0.7998	(9/9)	+++
sp_O15075_DCLK1_HUMAN	676	NSTA	0.3803	(9/9)	--
sp_O15075_DCLK1_HUMAN	615	NVSD	0.6088	(9/9)	++
sp_O15075_DCLK1_HUMAN	315	NGTP	0.1524	(9/9)	---
sp_O15075_DCLK1_HUMAN	149	NWSV	0.641	(9/9)	++
sp_O15072_ATS3_HUMAN	1075	NPSD	0.4808	(6/9)	-
sp_O15072_ATS3_HUMAN	942	NRSV	0.4952	(5/9)	-
sp_O15072_ATS3_HUMAN	814	NDTR	0.37	(7/9)	-
sp_O15072_ATS3_HUMAN	475	NYSM	0.5462	(6/9)	+
sp_O15072_ATS3_HUMAN	345	NHSE	0.5521	(6/9)	+
sp_O15072_ATS3_HUMAN	324	NPSR	0.6571	(9/9)	++
sp_O15072_ATS3_HUMAN	242	NETM	0.6392	(9/9)	++
sp_O15072_ATS3_HUMAN	119	NITD	0.7536	(9/9)	+++
sp_O15072_ATS3_HUMAN	83	NITA	0.7364	(9/9)	++
sp_O15031_PLXB2_HUMAN	1449	NDTG	0.4438	(6/9)	-
sp_O15031_PLXB2_HUMAN	1099	NFTG	0.4738	(6/9)	-
sp_O15031_PLXB2_HUMAN	1068	NLTV	0.7109	(9/9)	++
sp_O15031_PLXB2_HUMAN	1049	NDTK	0.6889	(9/9)	++
sp_O15031_PLXB2_HUMAN	1002	NVTG	0.6444	(8/9)	+
sp_O15031_PLXB2_HUMAN	844	NCSF	0.3669	(6/9)	-
sp_O15031_PLXB2_HUMAN	795	NTTS	0.6372	(9/9)	++
sp_O15031_PLXB2_HUMAN	759	NCSF	0.3999	(7/9)	-
sp_O15031_PLXB2_HUMAN	733	NETL	0.5339	(5/9)	+
sp_O15031_PLXB2_HUMAN	528	NMSR	0.5706	(6/9)	+
sp_O15031_PLXB2_HUMAN	402	NHTV	0.5314	(4/9)	+
sp_O15031_PLXB2_HUMAN	391	NLTA	0.7661	(9/9)	+++
sp_O15031_PLXB2_HUMAN	242	NRTL	0.6973	(9/9)	++
sp_O15031_PLXB2_HUMAN	127	NISL	0.7006	(9/9)	++
sp_O15020_SPTN2_HUMAN	2240	NRSW	0.5626	(6/9)	+
sp_O15020_SPTN2_HUMAN	1530	NQTL	0.4394	(6/9)	-
sp_O15020_SPTN2_HUMAN	200	NFTT	0.4434	(6/9)	-
sp_O15020_SPTN2_HUMAN	35	NDSS	0.5599	(7/9)	+
sp_O14981_BTAF1_HUMAN	1825	NLSD	0.4567	(4/9)	-
sp_O14981_BTAF1_HUMAN	1783	NSSL	0.3688	(8/9)	-
sp_O14981_BTAF1_HUMAN	1714	NLTG	0.6051	(7/9)	+
sp_O14981_BTAF1_HUMAN	1630	NGST	0.5903	(8/9)	+
sp_O14981_BTAF1_HUMAN	1604	NSSL	0.4177	(6/9)	-
sp_O14981_BTAF1_HUMAN	1228	NMSA	0.4496	(6/9)	-
sp_O14981_BTAF1_HUMAN	551	NSSS	0.5748	(8/9)	+
sp_O14981_BTAF1_HUMAN	383	NETG	0.6902	(9/9)	++
sp_O14981_BTAF1_HUMAN	296	NPSW	0.578	(7/9)	+
sp_O14981_BTAF1_HUMAN	259	NDSK	0.5107	(6/9)	+
sp_O14981_BTAF1_HUMAN	255	NQSA	0.4508	(6/9)	-
sp_O14981_BTAF1_HUMAN	235	NDST	0.4958	(4/9)	-
sp_O14976_GAK_HUMAN	1152	NFSV	0.622	(8/9)	+
sp_O14976_GAK_HUMAN	970	NNSQ	0.4766	(6/9)	-
sp_O14976_GAK_HUMAN	809	NASS	0.6903	(9/9)	++
sp_O14976_GAK_HUMAN	724	NSSM	0.4733	(7/9)	-
sp_O14976_GAK_HUMAN	677	NATT	0.5107	(5/9)	+
sp_O14976_GAK_HUMAN	454	NLSP	0.1793	(9/9)	---
sp_O14976_GAK_HUMAN	221	NTTP	0.1742	(9/9)	---
sp_O14974_MYPT1_HUMAN	540	NSSV	0.499	(5/9)	-
sp_O14974_MYPT1_HUMAN	384	NTSS	0.5474	(5/9)	+
sp_O14974_MYPT1_HUMAN	330	NASR	0.4996	(5/9)	-
sp_O14974_MYPT1_HUMAN	311	NQSQ	0.4258	(8/9)	-
sp_O14967_CLGN_HUMAN	577	NKSG	0.3947	(7/9)	-
sp_O14967_CLGN_HUMAN	574	NQSN	0.3476	(9/9)	--
sp_O14967_CLGN_HUMAN	41	NESE	0.5719	(8/9)	+
sp_O14964_HGS_HUMAN	435	NDSA	0.4957	(5/9)	-
sp_O14964_HGS_HUMAN	313	NSSA	0.5411	(6/9)	+
sp_O14949_QCR8_HUMAN	7	NLTR	0.7552	(9/9)	+++
sp_O14925_TIM23_HUMAN	67	NKTR	0.5919	(8/9)	+
sp_O14925_TIM23_HUMAN	9	NKTT	0.6896	(8/9)	+
sp_O14920_IKKB_HUMAN	677	NASR	0.3051	(9/9)	---
sp_O14920_IKKB_HUMAN	461	NNSC	0.4697	(6/9)	-
sp_O14920_IKKB_HUMAN	250	NGTV	0.6477	(7/9)	+
sp_O14802_RPC1_HUMAN	1249	NNTY	0.4322	(6/9)	-
sp_O14802_RPC1_HUMAN	1075	NASK	0.3722	(7/9)	-
sp_O14802_RPC1_HUMAN	1062	NITL	0.4746	(4/9)	-
sp_O14802_RPC1_HUMAN	992	NGTT	0.6833	(9/9)	++
sp_O14802_RPC1_HUMAN	815	NRSL	0.6451	(9/9)	++
sp_O14802_RPC1_HUMAN	791	NISQ	0.5603	(5/9)	+
sp_O14802_RPC1_HUMAN	634	NDSY	0.5851	(8/9)	+
sp_O14802_RPC1_HUMAN	355	NLSG	0.7281	(9/9)	++
sp_O14802_RPC1_HUMAN	163	NGTV	0.7507	(9/9)	+++
sp_O14777_NDC80_HUMAN	466	NETE	0.668	(9/9)	++
sp_O14777_NDC80_HUMAN	111	NVSM	0.614	(8/9)	+
sp_O14773_TPP1_HUMAN	443	NASG	0.4518	(6/9)	-
sp_O14773_TPP1_HUMAN	313	NESA	0.5358	(4/9)	+
sp_O14773_TPP1_HUMAN	286	NIST	0.4639	(7/9)	-
sp_O14773_TPP1_HUMAN	222	NNSQ	0.5742	(6/9)	+
sp_O14773_TPP1_HUMAN	210	NLTS	0.8377	(9/9)	+++
sp_O14770_MEIS2_HUMAN	247	NSSE	0.5929	(7/9)	+
sp_O14770_MEIS2_HUMAN	214	NPSS	0.5974	(9/9)	++
sp_O14672_ADA10_HUMAN	551	NFTD	0.5213	(5/9)	+
sp_O14672_ADA10_HUMAN	439	NISQ	0.6169	(7/9)	+
sp_O14672_ADA10_HUMAN	278	NTTA	0.6526	(8/9)	+
sp_O14672_ADA10_HUMAN	267	NISF	0.6249	(8/9)	+
sp_O14657_TOR1B_HUMAN	165	NVSA	0.7106	(9/9)	++
sp_O14657_TOR1B_HUMAN	64	NASA	0.5958	(7/9)	+
sp_O14656_TOR1A_HUMAN	158	NVSA	0.7391	(9/9)	++
sp_O14656_TOR1A_HUMAN	143	NITL	0.7753	(9/9)	+++
sp_O14647_CHD2_HUMAN	1693	NMSR	0.4489	(7/9)	-
sp_O14647_CHD2_HUMAN	1371	NPSE	0.511	(6/9)	+
sp_O14647_CHD2_HUMAN	1195	NASE	0.4153	(8/9)	-
sp_O14647_CHD2_HUMAN	1083	NDSD	0.4119	(7/9)	-
sp_O14647_CHD2_HUMAN	953	NNSG	0.5443	(5/9)	+
sp_O14647_CHD2_HUMAN	502	NNSV	0.4661	(5/9)	-
sp_O14647_CHD2_HUMAN	448	NNSK	0.5363	(5/9)	+
sp_O14647_CHD2_HUMAN	229	NVSY	0.6272	(7/9)	+
sp_O14647_CHD2_HUMAN	113	NRSR	0.6859	(9/9)	++
sp_O14647_CHD2_HUMAN	54	NSSS	0.592	(7/9)	+
sp_O14647_CHD2_HUMAN	18	NASS	0.6451	(8/9)	+
sp_O14531_DPYL4_HUMAN	567	NITS	0.6288	(6/9)	+
sp_O14530_TXND9_HUMAN	205	NFTK	0.5557	(8/9)	+
sp_O14530_TXND9_HUMAN	186	NYSG	0.4932	(5/9)	-
sp_O00762_UBE2C_HUMAN	158	NPTA	0.5559	(7/9)	+
sp_O00754_MA2B1_HUMAN	989	NITL	0.5762	(8/9)	+
sp_O00754_MA2B1_HUMAN	930	NLSA	0.4718	(6/9)	-
sp_O00754_MA2B1_HUMAN	832	NGSG	0.6167	(8/9)	+
sp_O00754_MA2B1_HUMAN	766	NQTE	0.6251	(9/9)	++
sp_O00754_MA2B1_HUMAN	692	NFSA	0.4803	(6/9)	-
sp_O00754_MA2B1_HUMAN	651	NESD	0.508	(5/9)	+
sp_O00754_MA2B1_HUMAN	645	NASI	0.5122	(4/9)	+
sp_O00754_MA2B1_HUMAN	497	NISI	0.5758	(8/9)	+
sp_O00754_MA2B1_HUMAN	367	NLTW	0.5683	(7/9)	+
sp_O00754_MA2B1_HUMAN	310	NHTV	0.7093	(9/9)	++
sp_O00754_MA2B1_HUMAN	133	NATQ	0.6939	(9/9)	++
sp_O00566_MPP10_HUMAN	154	NSSK	0.7072	(9/9)	++
sp_O00499_BIN1_HUMAN	587	NFTE	0.5827	(8/9)	+
sp_O00499_BIN1_HUMAN	503	NGTV	0.6744	(9/9)	++
sp_O00499_BIN1_HUMAN	294	NKSP	0.1453	(9/9)	---
sp_O00468_AGRIN_HUMAN	932	NATK	0.5701	(7/9)	+
sp_O00468_AGRIN_HUMAN	777	NITA	0.5833	(6/9)	+
sp_O00468_AGRIN_HUMAN	250	NVTC	0.7664	(9/9)	+++
sp_O00468_AGRIN_HUMAN	135	NSSL	0.724	(9/9)	++
sp_O00462_MANBA_HUMAN	763	NCTR	0.618	(8/9)	+
sp_O00462_MANBA_HUMAN	302	NMTV	0.6344	(9/9)	++
sp_O00462_MANBA_HUMAN	297	NQTG	0.7229	(9/9)	++
sp_O00462_MANBA_HUMAN	284	NITV	0.6964	(9/9)	++
sp_O00462_MANBA_HUMAN	280	NISK	0.7448	(9/9)	++
sp_O00462_MANBA_HUMAN	77	NWTY	0.5538	(7/9)	+
sp_O00462_MANBA_HUMAN	35	NGSL	0.6642	(9/9)	++
sp_O00462_MANBA_HUMAN	28	NWSI	0.6502	(8/9)	+
sp_O00461_GOLI4_HUMAN	257	NVTQ	0.7402	(9/9)	++
sp_O00459_P85B_HUMAN	628	NRTQ	0.591	(7/9)	+
sp_O00459_P85B_HUMAN	599	NETE	0.5723	(7/9)	+
sp_O00459_P85B_HUMAN	485	NETI	0.4772	(5/9)	-
sp_O00442_RTCA_HUMAN	182	NLTE	0.5742	(6/9)	+
sp_O00411_RPOM_HUMAN	847	NLTG	0.5152	(4/9)	+
sp_O00411_RPOM_HUMAN	369	NTSK	0.5922	(7/9)	+
sp_O00391_QSOX1_HUMAN	591	NTTP	0.1458	(9/9)	---
sp_O00391_QSOX1_HUMAN	575	NSTL	0.4733	(6/9)	-
sp_O00391_QSOX1_HUMAN	243	NGSV	0.6897	(9/9)	++
sp_O00391_QSOX1_HUMAN	130	NGSG	0.595	(8/9)	+
sp_O00273_DFFA_HUMAN	97	NNSD	0.5591	(8/9)	+
sp_O00273_DFFA_HUMAN	26	NYSR	0.779	(9/9)	+++
sp_O00268_TAF4_HUMAN	1005	NLTA	0.4916	(5/9)	-
sp_O00268_TAF4_HUMAN	925	NFSY	0.3077	(9/9)	---
sp_O00268_TAF4_HUMAN	844	NLSE	0.5138	(4/9)	+
sp_O00268_TAF4_HUMAN	646	NSSP	0.1794	(9/9)	---
sp_O00268_TAF4_HUMAN	442	NPTN	0.6136	(8/9)	+
sp_O00268_TAF4_HUMAN	199	NGSA	0.6804	(9/9)	++
sp_O00186_STXB3_HUMAN	527	NGSK	0.4767	(7/9)	-
sp_O00186_STXB3_HUMAN	506	NGSG	0.5051	(4/9)	+
sp_O00186_STXB3_HUMAN	441	NWSY	0.3474	(9/9)	--
sp_O00186_STXB3_HUMAN	434	NESD	0.5178	(5/9)	+
sp_O00186_STXB3_HUMAN	416	NGTT	0.4527	(7/9)	-
sp_O00186_STXB3_HUMAN	266	NDTY	0.5574	(6/9)	+
sp_O00186_STXB3_HUMAN	203	NASK	0.5918	(7/9)	+
sp_O00186_STXB3_HUMAN	137	NISF	0.6638	(8/9)	+
sp_O00178_GTPB1_HUMAN	578	NNSP	0.0956	(9/9)	---
sp_O00178_GTPB1_HUMAN	424	NDTL	0.6129	(9/9)	++
sp_O00178_GTPB1_HUMAN	367	NVTG	0.7174	(9/9)	++
sp_O00178_GTPB1_HUMAN	353	NFSS	0.5362	(7/9)	+
sp_O00161_SNP23_HUMAN	155	NLTQ	0.7241	(9/9)	++
sp_O00161_SNP23_HUMAN	88	NRTK	0.5837	(7/9)	+
sp_O00161_SNP23_HUMAN	3	NLSS	0.7988	(9/9)	+++
sp_O00139_KIF2A_HUMAN	482	NKSL	0.4257	(7/9)	-
sp_O00139_KIF2A_HUMAN	271	NQTF	0.4738	(5/9)	-
sp_O00139_KIF2A_HUMAN	133	NGSV	0.6279	(7/9)	+
sp_O00139_KIF2A_HUMAN	36	NESV	0.6313	(7/9)	+
sp_O00116_ADAS_HUMAN	273	NLTA	0.4931	(3/9)	-
sp_O00116_ADAS_HUMAN	172	NISY	0.6387	(8/9)	+
sp_O00116_ADAS_HUMAN	151	NPSD	0.6772	(9/9)	++
sp_O00116_ADAS_HUMAN	99	NDSK	0.6409	(9/9)	++
tr_M0R3B2_M0R3B2_HUMAN	232	NATP	0.1204	(9/9)	---
tr_M0R3B2_M0R3B2_HUMAN	7	NCTA	0.557	(7/9)	+
tr_M0R366_M0R366_HUMAN	141	NMSH	0.5134	(6/9)	+
tr_M0R366_M0R366_HUMAN	102	NQTL	0.6606	(9/9)	++
tr_M0R0F9_M0R0F9_HUMAN	219	NKTV	0.6787	(9/9)	++
tr_M0R0F9_M0R0F9_HUMAN	155	NDSH	0.3716	(8/9)	-
tr_M0R0F9_M0R0F9_HUMAN	55	NATK	0.6463	(7/9)	+
tr_M0QY43_M0QY43_HUMAN	697	NPSF	0.5272	(6/9)	+
tr_M0QY43_M0QY43_HUMAN	515	NHTM	0.5548	(7/9)	+
tr_M0QY43_M0QY43_HUMAN	504	NYTN	0.7304	(9/9)	++
tr_M0QY43_M0QY43_HUMAN	266	NSSR	0.6408	(8/9)	+
tr_M0QWZ7_M0QWZ7_HUMAN	451	NATA	0.5519	(6/9)	+
tr_M0QWZ7_M0QWZ7_HUMAN	424	NCTD	0.7436	(9/9)	++
tr_M0QWZ7_M0QWZ7_HUMAN	279	NPSQ	0.69	(8/9)	+
tr_M0QWZ7_M0QWZ7_HUMAN	244	NFTF	0.6918	(9/9)	++
tr_M0QWZ7_M0QWZ7_HUMAN	172	NQTH	0.7034	(9/9)	++
tr_M0QWZ7_M0QWZ7_HUMAN	27	NDSP	0.1207	(9/9)	---
tr_K7ERA3_K7ERA3_HUMAN	200	NQTA	0.6551	(9/9)	++
tr_K7EQL6_K7EQL6_HUMAN	1212	NDSS	0.4276	(6/9)	-
tr_K7EQL6_K7EQL6_HUMAN	1160	NHSE	0.4279	(6/9)	-
tr_K7EQL6_K7EQL6_HUMAN	1066	NSSP	0.1057	(9/9)	---
tr_K7EQL6_K7EQL6_HUMAN	1062	NSSP	0.0973	(9/9)	---
tr_K7EQL6_K7EQL6_HUMAN	724	NFTN	0.4262	(6/9)	-
tr_K7EQL6_K7EQL6_HUMAN	545	NRSI	0.7017	(9/9)	++
tr_K7EQL6_K7EQL6_HUMAN	442	NRTN	0.6813	(9/9)	++
tr_K7EQL6_K7EQL6_HUMAN	416	NSSI	0.5429	(5/9)	+
tr_K7EQL6_K7EQL6_HUMAN	388	NSSK	0.6507	(8/9)	+
tr_K7EQL6_K7EQL6_HUMAN	166	NTSD	0.615	(8/9)	+
tr_K7EQL6_K7EQL6_HUMAN	134	NIST	0.5778	(6/9)	+
tr_K7EQL6_K7EQL6_HUMAN	125	NTTE	0.7484	(9/9)	++
tr_K7ENV7_K7ENV7_HUMAN	117	NTTL	0.5624	(6/9)	+
tr_K7ENL9_K7ENL9_HUMAN	580	NFTP	0.1288	(9/9)	---
tr_K7ENL9_K7ENL9_HUMAN	542	NISA	0.5774	(8/9)	+
tr_K7ENL9_K7ENL9_HUMAN	213	NRTG	0.6521	(8/9)	+
tr_K7ENL9_K7ENL9_HUMAN	187	NSTG	0.6239	(8/9)	+
tr_K7EMP1_K7EMP1_HUMAN	293	NRSA	0.4839	(5/9)	-
tr_K7EMP1_K7EMP1_HUMAN	174	NRSH	0.6529	(9/9)	++
tr_K7EMP1_K7EMP1_HUMAN	57	NITE	0.8281	(9/9)	+++
tr_K7EMP1_K7EMP1_HUMAN	47	NHSN	0.7251	(9/9)	++
tr_K7ELL7_K7ELL7_HUMAN	483	NRST	0.545	(4/9)	+
tr_K7ELL7_K7ELL7_HUMAN	72	NGSF	0.628	(8/9)	+
tr_K7EIU8_K7EIU8_HUMAN	207	NATS	0.6617	(7/9)	+
tr_K7EIU8_K7EIU8_HUMAN	3	NMSI	0.7608	(9/9)	+++
tr_K7EIE8_K7EIE8_HUMAN	153	NTTQ	0.6067	(9/9)	++
tr_K7EIE8_K7EIE8_HUMAN	19	NKSR	0.72	(9/9)	++
tr_J9JIC7_J9JIC7_HUMAN	254	NITS	0.7034	(9/9)	++
tr_J9JIC7_J9JIC7_HUMAN	248	NVSS	0.736	(9/9)	++
tr_J3QRU1_J3QRU1_HUMAN	302	NGTT	0.6709	(9/9)	++
tr_J3QRU1_J3QRU1_HUMAN	127	NNTE	0.6031	(6/9)	+
tr_J3QRU1_J3QRU1_HUMAN	58	NFSS	0.6209	(8/9)	+
tr_J3QRU1_J3QRU1_HUMAN	14	NKSP	0.141	(9/9)	---
tr_J3QR07_J3QR07_HUMAN	594	NGSY	0.5539	(6/9)	+
tr_J3QR07_J3QR07_HUMAN	367	NVSL	0.6173	(7/9)	+
tr_J3QR07_J3QR07_HUMAN	196	NNTE	0.5994	(8/9)	+
tr_J3QQJ0_J3QQJ0_HUMAN	251	NATS	0.5942	(6/9)	+
tr_J3QQJ0_J3QQJ0_HUMAN	178	NPSI	0.5204	(4/9)	+
tr_J3QQJ0_J3QQJ0_HUMAN	128	NMSP	0.1361	(9/9)	---
tr_J3QL81_J3QL81_HUMAN	262	NLSV	0.547	(6/9)	+
tr_J3QKW8_J3QKW8_HUMAN	456	NFTL	0.4677	(5/9)	-
tr_J3QKW8_J3QKW8_HUMAN	437	NISK	0.6466	(9/9)	++
tr_J3QKW8_J3QKW8_HUMAN	376	NVSN	0.6478	(9/9)	++
tr_J3QKW8_J3QKW8_HUMAN	336	NLSR	0.5998	(7/9)	+
tr_J3QKW8_J3QKW8_HUMAN	282	NFSV	0.5679	(8/9)	+
tr_J3QKW8_J3QKW8_HUMAN	221	NRSF	0.6118	(6/9)	+
tr_J3QK86_J3QK86_HUMAN	1720	NFSE	0.3399	(9/9)	--
tr_J3QK86_J3QK86_HUMAN	1293	NISA	0.5669	(7/9)	+
tr_J3QK86_J3QK86_HUMAN	1147	NTTA	0.4304	(7/9)	-
tr_J3QK86_J3QK86_HUMAN	951	NGST	0.4717	(5/9)	-
tr_J3QK86_J3QK86_HUMAN	904	NVSE	0.7037	(9/9)	++
tr_J3QK86_J3QK86_HUMAN	654	NKTD	0.751	(9/9)	+++
tr_J3QK86_J3QK86_HUMAN	356	NGSD	0.6067	(9/9)	++
tr_J3QK86_J3QK86_HUMAN	315	NATA	0.6511	(8/9)	+
tr_J3QK86_J3QK86_HUMAN	221	NGSV	0.6147	(8/9)	+
tr_J3QK86_J3QK86_HUMAN	198	NGTG	0.6457	(8/9)	+
tr_J3QK86_J3QK86_HUMAN	150	NGTQ	0.7563	(9/9)	+++
tr_J3QK86_J3QK86_HUMAN	92	NYSQ	0.6428	(9/9)	++
tr_J3QK86_J3QK86_HUMAN	34	NGSP	0.2238	(9/9)	---
tr_J3QK86_J3QK86_HUMAN	8	NFTG	0.5703	(7/9)	+
tr_J3KSW2_J3KSW2_HUMAN	568	NHTT	0.3187	(9/9)	---
tr_J3KSW2_J3KSW2_HUMAN	505	NSSS	0.5289	(5/9)	+
tr_J3KSW2_J3KSW2_HUMAN	405	NFSK	0.5316	(5/9)	+
tr_J3KSW2_J3KSW2_HUMAN	82	NQSI	0.6296	(8/9)	+
tr_J3KS22_J3KS22_HUMAN	176	NPTV	0.6857	(9/9)	++
tr_J3KS22_J3KS22_HUMAN	143	NHSV	0.4327	(7/9)	-
tr_J3KS22_J3KS22_HUMAN	131	NVSS	0.6943	(9/9)	++
tr_J3KRA9_J3KRA9_HUMAN	3234	NSSV	0.4228	(7/9)	-
tr_J3KRA9_J3KRA9_HUMAN	2835	NGSV	0.5056	(4/9)	+
tr_J3KRA9_J3KRA9_HUMAN	2704	NVTC	0.5292	(4/9)	+
tr_J3KRA9_J3KRA9_HUMAN	2564	NTTV	0.5749	(7/9)	+
tr_J3KRA9_J3KRA9_HUMAN	1884	NNTL	0.3571	(8/9)	-
tr_J3KRA9_J3KRA9_HUMAN	1831	NPTM	0.476	(5/9)	-
tr_J3KRA9_J3KRA9_HUMAN	1526	NASQ	0.4538	(6/9)	-
tr_J3KRA9_J3KRA9_HUMAN	1444	NFTG	0.4503	(5/9)	-
tr_J3KRA9_J3KRA9_HUMAN	1327	NVSL	0.7499	(9/9)	++
tr_J3KRA9_J3KRA9_HUMAN	724	NHTE	0.5959	(8/9)	+
tr_J3KRA9_J3KRA9_HUMAN	91	NESS	0.4972	(4/9)	-
tr_J3KQS6_J3KQS6_HUMAN	175	NGTE	0.585	(7/9)	+
tr_J3KQS6_J3KQS6_HUMAN	64	NTSG	0.6201	(7/9)	+
tr_J3KQ45_J3KQ45_HUMAN	377	NGSA	0.6192	(9/9)	++
tr_J3KQ45_J3KQ45_HUMAN	373	NGSG	0.5846	(8/9)	+
tr_J3KQ45_J3KQ45_HUMAN	268	NPSD	0.5453	(5/9)	+
tr_J3KQ45_J3KQ45_HUMAN	222	NKSG	0.4931	(3/9)	-
tr_J3KQ45_J3KQ45_HUMAN	208	NKSG	0.4874	(6/9)	-
tr_J3KQ45_J3KQ45_HUMAN	180	NKSG	0.4781	(5/9)	-
tr_J3KQ45_J3KQ45_HUMAN	152	NRSG	0.5219	(5/9)	+
tr_J3KQ45_J3KQ45_HUMAN	96	NKSG	0.5533	(6/9)	+
tr_J3KQ45_J3KQ45_HUMAN	82	NKSG	0.6008	(6/9)	+
tr_J3KQ45_J3KQ45_HUMAN	39	NVST	0.7844	(9/9)	+++
tr_J3KQ40_J3KQ40_HUMAN	581	NETG	0.6014	(7/9)	+
tr_J3KQ40_J3KQ40_HUMAN	84	NGSD	0.7311	(9/9)	++
tr_J3KQ34_J3KQ34_HUMAN	169	NRTQ	0.7574	(9/9)	+++
tr_J3KNW4_J3KNW4_HUMAN	121	NESL	0.581	(7/9)	+
tr_J3KNP4_J3KNP4_HUMAN	630	NASA	0.3899	(8/9)	-
tr_J3KNP4_J3KNP4_HUMAN	525	NCSL	0.5023	(4/9)	+
tr_J3KNP4_J3KNP4_HUMAN	410	NSSL	0.5694	(7/9)	+
tr_J3KNP4_J3KNP4_HUMAN	165	NFTL	0.5869	(7/9)	+
tr_J3KNP4_J3KNP4_HUMAN	96	NLSF	0.5648	(8/9)	+
tr_J3KNP4_J3KNP4_HUMAN	69	NYTA	0.6428	(8/9)	+
tr_J3KNN7_J3KNN7_HUMAN	254	NHSF	0.3767	(9/9)	--
tr_J3KNN7_J3KNN7_HUMAN	102	NPSV	0.7078	(9/9)	++
tr_J3KNL6_J3KNL6_HUMAN	2198	NPSG	0.3877	(8/9)	-
tr_J3KNL6_J3KNL6_HUMAN	2128	NKSI	0.334	(9/9)	--
tr_J3KNL6_J3KNL6_HUMAN	2052	NLTP	0.1292	(9/9)	---
tr_J3KNL6_J3KNL6_HUMAN	1766	NHSL	0.474	(5/9)	-
tr_J3KNL6_J3KNL6_HUMAN	1548	NGTV	0.6069	(7/9)	+
tr_J3KNL6_J3KNL6_HUMAN	1411	NFSS	0.5038	(6/9)	+
tr_J3KNL6_J3KNL6_HUMAN	1010	NPSH	0.4084	(7/9)	-
tr_J3KNL6_J3KNL6_HUMAN	982	NHSS	0.3631	(8/9)	-
tr_J3KNL6_J3KNL6_HUMAN	882	NTSL	0.5538	(5/9)	+
tr_J3KNL6_J3KNL6_HUMAN	856	NQSW	0.3414	(8/9)	-
tr_J3KNL6_J3KNL6_HUMAN	844	NFSV	0.5192	(6/9)	+
tr_J3KNL6_J3KNL6_HUMAN	772	NPSS	0.5689	(7/9)	+
tr_J3KNL6_J3KNL6_HUMAN	680	NSTT	0.6929	(9/9)	++
tr_J3KNL6_J3KNL6_HUMAN	608	NSSF	0.3817	(8/9)	-
tr_J3KNL6_J3KNL6_HUMAN	386	NLSS	0.635	(7/9)	+
tr_J3KNL6_J3KNL6_HUMAN	345	NRTH	0.6399	(8/9)	+
tr_J3KNL6_J3KNL6_HUMAN	294	NNSD	0.5471	(4/9)	+
tr_J3KNL6_J3KNL6_HUMAN	139	NRSA	0.5607	(4/9)	+
tr_J3KNI1_J3KNI1_HUMAN	616	NSTA	0.5563	(6/9)	+
tr_J3KNI1_J3KNI1_HUMAN	561	NIST	0.2667	(8/9)	--
tr_J3KNI1_J3KNI1_HUMAN	345	NSTT	0.5451	(6/9)	+
tr_J3KNI1_J3KNI1_HUMAN	111	NVSS	0.7953	(9/9)	+++
tr_J3KNG9_J3KNG9_HUMAN	800	NRSL	0.6614	(8/9)	+
tr_J3KNG9_J3KNG9_HUMAN	786	NMTW	0.5831	(9/9)	++
tr_J3KNG9_J3KNG9_HUMAN	777	NSSE	0.5898	(6/9)	+
tr_J3KNG9_J3KNG9_HUMAN	359	NISA	0.5064	(4/9)	+
tr_J3KN66_J3KN66_HUMAN	415	NSSH	0.5954	(6/9)	+
tr_J3KN66_J3KN66_HUMAN	345	NASF	0.3754	(8/9)	-
tr_J3KN66_J3KN66_HUMAN	329	NQSP	0.1209	(9/9)	---
tr_J3KN66_J3KN66_HUMAN	269	NFTA	0.5413	(6/9)	+
tr_J3KN66_J3KN66_HUMAN	214	NFSE	0.6218	(8/9)	+
tr_J3KN39_J3KN39_HUMAN	978	NQSL	0.4517	(7/9)	-
tr_J3KN39_J3KN39_HUMAN	814	NLSD	0.6574	(9/9)	++
tr_J3KN39_J3KN39_HUMAN	807	NQSL	0.6712	(9/9)	++
tr_J3KN39_J3KN39_HUMAN	734	NISP	0.1031	(9/9)	---
tr_J3KN39_J3KN39_HUMAN	704	NDSF	0.4138	(7/9)	-
tr_J3KN39_J3KN39_HUMAN	662	NVTA	0.7371	(9/9)	++
tr_J3KN01_J3KN01_HUMAN	1795	NLTF	0.4141	(7/9)	-
tr_J3KN01_J3KN01_HUMAN	1718	NASY	0.2942	(9/9)	---
tr_J3KN01_J3KN01_HUMAN	1330	NHSS	0.4183	(7/9)	-
tr_J3KN01_J3KN01_HUMAN	1314	NQSS	0.4342	(8/9)	-
tr_J3KN01_J3KN01_HUMAN	1270	NHSS	0.5104	(4/9)	+
tr_J3KN01_J3KN01_HUMAN	1145	NGSP	0.1251	(9/9)	---
tr_J3KN01_J3KN01_HUMAN	1141	NSTQ	0.666	(9/9)	++
tr_J3KN01_J3KN01_HUMAN	1140	NNST	0.4758	(5/9)	-
tr_J3KN01_J3KN01_HUMAN	874	NSTC	0.5891	(7/9)	+
tr_J3KN01_J3KN01_HUMAN	701	NASE	0.3954	(7/9)	-
tr_J3KN01_J3KN01_HUMAN	624	NSST	0.4147	(6/9)	-
tr_J3KN01_J3KN01_HUMAN	621	NYTN	0.5938	(7/9)	+
tr_J3KMZ9_J3KMZ9_HUMAN	742	NLTQ	0.737	(9/9)	++
tr_J3KMZ9_J3KMZ9_HUMAN	600	NGSK	0.7253	(9/9)	++
tr_J3KMZ9_J3KMZ9_HUMAN	357	NVTL	0.8037	(9/9)	+++
tr_J3KMZ9_J3KMZ9_HUMAN	241	NSST	0.4043	(8/9)	-
tr_J3KMZ9_J3KMZ9_HUMAN	182	NGSD	0.6659	(9/9)	++
tr_I3L4N6_I3L4N6_HUMAN	391	NRSG	0.509	(6/9)	+
tr_I3L4N6_I3L4N6_HUMAN	313	NVTE	0.7747	(9/9)	+++
tr_I3L4N6_I3L4N6_HUMAN	299	NLTT	0.5608	(7/9)	+
tr_I3L4N6_I3L4N6_HUMAN	283	NETV	0.5684	(7/9)	+
tr_I3L4N6_I3L4N6_HUMAN	264	NRTL	0.7244	(9/9)	++
tr_I3L4N6_I3L4N6_HUMAN	197	NATL	0.6172	(6/9)	+
tr_I3L4N6_I3L4N6_HUMAN	43	NLTQ	0.7279	(9/9)	++
tr_I3L2Z5_I3L2Z5_HUMAN	88	NCSH	0.631	(8/9)	+
tr_I3L0N3_I3L0N3_HUMAN	430	NFSG	0.343	(9/9)	--
tr_I3L0N3_I3L0N3_HUMAN	185	NSSL	0.7354	(9/9)	++
tr_H7C4X9_H7C4X9_HUMAN	1075	NTST	0.3893	(9/9)	--
tr_H7C4X9_H7C4X9_HUMAN	1056	NKSS	0.6281	(8/9)	+
tr_H7C4X9_H7C4X9_HUMAN	964	NKSS	0.6359	(7/9)	+
tr_H7C4X9_H7C4X9_HUMAN	923	NTSY	0.5073	(4/9)	+
tr_H7C4X9_H7C4X9_HUMAN	832	NTTG	0.3757	(9/9)	--
tr_H7C4X9_H7C4X9_HUMAN	747	NSST	0.3668	(7/9)	-
tr_H7C4X9_H7C4X9_HUMAN	364	NSSV	0.5823	(8/9)	+
tr_H7C4X9_H7C4X9_HUMAN	310	NPSA	0.4761	(6/9)	-
tr_H7C4X9_H7C4X9_HUMAN	288	NYSP	0.2058	(9/9)	---
tr_H7C3P4_H7C3P4_HUMAN	424	NLTA	0.5626	(6/9)	+
tr_H7C3P4_H7C3P4_HUMAN	393	NNTY	0.5828	(6/9)	+
tr_H7C3P4_H7C3P4_HUMAN	366	NVTD	0.5987	(6/9)	+
tr_H7C3P4_H7C3P4_HUMAN	349	NLTW	0.7417	(9/9)	++
tr_H7C3P4_H7C3P4_HUMAN	331	NKTQ	0.5881	(9/9)	++
tr_H7C3P4_H7C3P4_HUMAN	306	NQTS	0.5461	(5/9)	+
tr_H7C3P4_H7C3P4_HUMAN	261	NNTY	0.7246	(9/9)	++
tr_H7C3P4_H7C3P4_HUMAN	223	NSSI	0.6177	(8/9)	+
tr_H7C3P4_H7C3P4_HUMAN	154	NVSL	0.6424	(8/9)	+
tr_H7C3P4_H7C3P4_HUMAN	142	NYSV	0.7076	(9/9)	++
tr_H7C3P4_H7C3P4_HUMAN	127	NYTL	0.7877	(9/9)	+++
tr_H7C3P4_H7C3P4_HUMAN	61	NCSS	0.703	(9/9)	++
tr_H7C3P4_H7C3P4_HUMAN	55	NNTL	0.606	(8/9)	+
tr_H7C0X4_H7C0X4_HUMAN	157	NPSG	0.6576	(8/9)	+
tr_H7C0I1_H7C0I1_HUMAN	399	NPTT	0.6582	(9/9)	++
tr_H7C0I1_H7C0I1_HUMAN	241	NDTN	0.599	(8/9)	+
tr_H7C0I1_H7C0I1_HUMAN	92	NSSL	0.6367	(8/9)	+
tr_H7C0E5_H7C0E5_HUMAN	166	NRTR	0.6496	(9/9)	++
tr_H7BZN3_H7BZN3_HUMAN	667	NFSA	0.6282	(8/9)	+
tr_H7BZN3_H7BZN3_HUMAN	653	NQTN	0.5591	(7/9)	+
tr_H7BZN3_H7BZN3_HUMAN	570	NGTP	0.1523	(9/9)	---
tr_H7BZN3_H7BZN3_HUMAN	405	NLSS	0.7441	(9/9)	++
tr_H7BZN3_H7BZN3_HUMAN	366	NASP	0.1113	(9/9)	---
tr_H7BZN3_H7BZN3_HUMAN	237	NETY	0.5468	(5/9)	+
tr_H7BZN3_H7BZN3_HUMAN	97	NDTI	0.6429	(9/9)	++
tr_H7BXY3_H7BXY3_HUMAN	1055	NGSV	0.6343	(7/9)	+
tr_H7BXY3_H7BXY3_HUMAN	519	NPSL	0.6662	(9/9)	++
tr_H7BXY3_H7BXY3_HUMAN	4	NPTP	0.2282	(9/9)	---
tr_H7BXF5_H7BXF5_HUMAN	1041	NGTV	0.5703	(6/9)	+
tr_H7BXF5_H7BXF5_HUMAN	862	NSTD	0.6189	(6/9)	+
tr_H7BXF5_H7BXF5_HUMAN	826	NLSM	0.5617	(7/9)	+
tr_H3BUT5_H3BUT5_HUMAN	75	NMSC	0.5839	(7/9)	+
tr_H3BUG4_H3BUG4_HUMAN	105	NNSK	0.5192	(5/9)	+
tr_H3BUF6_H3BUF6_HUMAN	682	NKST	0.5042	(4/9)	+
tr_H3BUF6_H3BUF6_HUMAN	673	NPTK	0.7023	(9/9)	++
tr_H3BUF6_H3BUF6_HUMAN	389	NSSP	0.1417	(9/9)	---
tr_H3BUF6_H3BUF6_HUMAN	141	NGTT	0.5331	(5/9)	+
tr_H3BUF6_H3BUF6_HUMAN	119	NNSR	0.6312	(9/9)	++
tr_H3BTH5_H3BTH5_HUMAN	163	NRTV	0.5117	(4/9)	+
tr_H3BTH5_H3BTH5_HUMAN	52	NASV	0.5063	(5/9)	+
sp_P54198_HIRA_HUMAN	848	NPSL	0.5583	(6/9)	+
sp_P54198_HIRA_HUMAN	838	NLSD	0.4141	(5/9)	-
sp_P54198_HIRA_HUMAN	540	NATS	0.5806	(6/9)	+
sp_P54198_HIRA_HUMAN	287	NGSS	0.5884	(7/9)	+
sp_P54198_HIRA_HUMAN	244	NNSG	0.5453	(7/9)	+
sp_P54198_HIRA_HUMAN	129	NHSG	0.5104	(5/9)	+
sp_P54198_HIRA_HUMAN	44	NMSP	0.1487	(9/9)	---
sp_P53701_CCHL_HUMAN	89	NQTP	0.1323	(9/9)	---
sp_P53701_CCHL_HUMAN	16	NASA	0.5873	(7/9)	+
sp_P53634_CATC_HUMAN	276	NNSQ	0.5891	(6/9)	+
sp_P53634_CATC_HUMAN	119	NETM	0.7203	(9/9)	++
sp_P53634_CATC_HUMAN	53	NCSV	0.6856	(9/9)	++
sp_P53634_CATC_HUMAN	29	NCTY	0.6092	(8/9)	+
sp_P53602_MVD1_HUMAN	36	NSSL	0.6423	(9/9)	++
sp_P53597_SUCA_HUMAN	245	NDSA	0.5943	(7/9)	+
sp_P53597_SUCA_HUMAN	232	NGTD	0.6242	(9/9)	++
sp_P53582_MAP11_HUMAN	233	NETF	0.6551	(9/9)	++
sp_P52756_RBM5_HUMAN	417	NQTS	0.7157	(9/9)	++
sp_P52735_VAV2_HUMAN	789	NFSF	0.3067	(9/9)	---
sp_P52735_VAV2_HUMAN	419	NHTK	0.6963	(8/9)	+
sp_P52735_VAV2_HUMAN	49	NLSP	0.2012	(9/9)	---
sp_P52732_KIF11_HUMAN	963	NCSE	0.569	(4/9)	+
sp_P52732_KIF11_HUMAN	899	NETI	0.603	(7/9)	+
sp_P52732_KIF11_HUMAN	706	NLTE	0.7351	(9/9)	++
sp_P52732_KIF11_HUMAN	595	NVST	0.585	(6/9)	+
sp_P52732_KIF11_HUMAN	456	NKTQ	0.6303	(9/9)	++
sp_P52732_KIF11_HUMAN	289	NQSL	0.5996	(7/9)	+
sp_P52732_KIF11_HUMAN	173	NPSS	0.7163	(9/9)	++
sp_P52732_KIF11_HUMAN	150	NGTE	0.8034	(9/9)	+++
sp_P52732_KIF11_HUMAN	98	NCTI	0.7309	(9/9)	++
sp_P52732_KIF11_HUMAN	6	NSSA	0.554	(6/9)	+
sp_P52701_MSH6_HUMAN	1327	NQSL	0.4929	(5/9)	-
sp_P52701_MSH6_HUMAN	1065	NYSR	0.4297	(8/9)	-
sp_P52701_MSH6_HUMAN	984	NFTT	0.5691	(5/9)	+
sp_P52701_MSH6_HUMAN	751	NGST	0.4527	(7/9)	-
sp_P52701_MSH6_HUMAN	748	NGTN	0.6339	(8/9)	+
sp_P52701_MSH6_HUMAN	600	NLSK	0.6769	(9/9)	++
sp_P52701_MSH6_HUMAN	534	NYSK	0.6354	(8/9)	+
sp_P52701_MSH6_HUMAN	307	NGSL	0.6987	(9/9)	++
sp_P52306_GDS1_HUMAN	589	NKSV	0.5399	(6/9)	+
sp_P52306_GDS1_HUMAN	374	NVTV	0.7199	(9/9)	++
sp_P52306_GDS1_HUMAN	169	NDSL	0.6941	(9/9)	++
sp_P52306_GDS1_HUMAN	164	NYSN	0.703	(9/9)	++
sp_P52306_GDS1_HUMAN	37	NNTE	0.6891	(8/9)	+
sp_P52306_GDS1_HUMAN	3	NLSD	0.7888	(9/9)	+++
sp_P52298_NCBP2_HUMAN	102	NGTR	0.6283	(8/9)	+
sp_P52298_NCBP2_HUMAN	46	NLSF	0.5172	(4/9)	+
sp_P51884_LUM_HUMAN	252	NVSS	0.46	(6/9)	-
sp_P51884_LUM_HUMAN	160	NLTF	0.7901	(9/9)	+++
sp_P51884_LUM_HUMAN	127	NLTE	0.5937	(6/9)	+
sp_P51884_LUM_HUMAN	88	NVTD	0.7264	(9/9)	++
sp_P51692_STA5B_HUMAN	713	NASA	0.4498	(6/9)	-
sp_P51692_STA5B_HUMAN	567	NYTF	0.5164	(7/9)	+
sp_P51692_STA5B_HUMAN	540	NSSS	0.5039	(6/9)	+
sp_P51692_STA5B_HUMAN	539	NNSS	0.455	(6/9)	-
sp_P51692_STA5B_HUMAN	477	NATA	0.5094	(4/9)	+
sp_P51692_STA5B_HUMAN	418	NMSL	0.4818	(5/9)	-
sp_P51692_STA5B_HUMAN	317	NATI	0.72	(9/9)	++
sp_P51692_STA5B_HUMAN	145	NQTF	0.6306	(8/9)	+
sp_P51692_STA5B_HUMAN	125	NGSS	0.7267	(9/9)	++
sp_P51687_SUOX_HUMAN	144	NQSH	0.6052	(7/9)	+
sp_P51687_SUOX_HUMAN	49	NSST	0.6177	(8/9)	+
sp_P51687_SUOX_HUMAN	33	NDSF	0.3952	(9/9)	--
sp_P51580_TPMT_HUMAN	127	NISL	0.6068	(9/9)	++
sp_P51580_TPMT_HUMAN	104	NLSY	0.62	(7/9)	+
sp_P51153_RAB13_HUMAN	109	NASA	0.4478	(5/9)	-
sp_P51153_RAB13_HUMAN	34	NNTY	0.5613	(6/9)	+
sp_P51116_FXR2_HUMAN	596	NRTD	0.5811	(6/9)	+
sp_P51116_FXR2_HUMAN	586	NRSR	0.6278	(7/9)	+
sp_P51116_FXR2_HUMAN	570	NMTE	0.4453	(6/9)	-
sp_P51116_FXR2_HUMAN	503	NSSS	0.7087	(9/9)	++
sp_P51116_FXR2_HUMAN	353	NISN	0.6109	(6/9)	+
sp_P51116_FXR2_HUMAN	172	NITN	0.7616	(9/9)	+++
[truncated: 5,091 more rows]

## Sheet: Positive_NetNGlyc
tr_H3BLU2_H3BLU2_HUMAN
tr_H0YH69_H0YH69_HUMAN
tr_H0YEX4_H0YEX4_HUMAN
tr_H0UI80_H0UI80_HUMAN
tr_G5EA30_G5EA30_HUMAN
tr_G5E9A6_G5E9A6_HUMAN
tr_G3XAI2_G3XAI2_HUMAN
tr_G3V4K3_G3V4K3_HUMAN
tr_G3V195_G3V195_HUMAN
tr_F8WAH1_F8WAH1_HUMAN
tr_F8VVB6_F8VVB6_HUMAN
tr_F5H8L4_F5H8L4_HUMAN
tr_F5H6E2_F5H6E2_HUMAN
tr_F5H4R1_F5H4R1_HUMAN
tr_F5H3Y4_F5H3Y4_HUMAN
tr_E9PKF6_E9PKF6_HUMAN
tr_E9PHG5_E9PHG5_HUMAN
tr_E9PD25_E9PD25_HUMAN
tr_E9PCD7_E9PCD7_HUMAN
tr_E7EVJ5_E7EVJ5_HUMAN
tr_E7EU09_E7EU09_HUMAN
tr_E7ETU9_E7ETU9_HUMAN
tr_E7ETK0_E7ETK0_HUMAN
tr_E7ESD5_E7ESD5_HUMAN
tr_E7ER77_E7ER77_HUMAN
tr_E7EMM4_E7EMM4_HUMAN
tr_E7EM93_E7EM93_HUMAN
tr_C9JXQ7_C9JXQ7_HUMAN
tr_C9JLU1_C9JLU1_HUMAN
tr_C9J1V2_C9J1V2_HUMAN
tr_B9ZVT1_B9ZVT1_HUMAN
tr_B7ZAX5_B7ZAX5_HUMAN
tr_B4DR80_B4DR80_HUMAN
tr_B4DKD1_B4DKD1_HUMAN
tr_B4DKB2_B4DKB2_HUMAN
tr_B3KUE5_B3KUE5_HUMAN
tr_A8MT37_A8MT37_HUMAN
tr_A6NFX8_A6NFX8_HUMAN
tr_A2A2L5_A2A2L5_HUMAN
sp_O95971_BY55_HUMAN
sp_O95347_SMC2_HUMAN
sp_O95297_MPZL1_HUMAN
sp_O95292_VAPB_HUMAN
sp_O95202_LETM1_HUMAN
sp_O95163_ELP1_HUMAN
sp_O95025_SEM3D_HUMAN
sp_O94898_LRIG2_HUMAN
sp_O94806_KPCD3_HUMAN
sp_O76075_DFFB_HUMAN
sp_O75976_CBPD_HUMAN
sp_O75947_ATP5H_HUMAN
sp_O75882_ATRN_HUMAN
sp_O75792_RNH2A_HUMAN
sp_O75746_CMC1_HUMAN
sp_O75534_CSDE1_HUMAN
sp_O75529_TAF5L_HUMAN
sp_O75503_CLN5_HUMAN
sp_O75448_MED24_HUMAN
sp_O60911_CATL2_HUMAN
sp_O60684_IMA7_HUMAN
sp_O60563_CCNT1_HUMAN
sp_O60293_ZC3H1_HUMAN
sp_O60245_PCDH7_HUMAN
sp_O43292_GPAA1_HUMAN
sp_O43172_PRP4_HUMAN
sp_O43149_ZZEF1_HUMAN
sp_O15397_IPO8_HUMAN
sp_O15394_NCAM2_HUMAN
sp_O15344_TRI18_HUMAN
sp_O15118_NPC1_HUMAN
sp_O15084_ANR28_HUMAN
sp_O15072_ATS3_HUMAN
sp_O15031_PLXB2_HUMAN
sp_O14949_QCR8_HUMAN
sp_O14802_RPC1_HUMAN
sp_O14773_TPP1_HUMAN
sp_O14656_TOR1A_HUMAN
sp_O00468_AGRIN_HUMAN
sp_O00273_DFFA_HUMAN
sp_O00161_SNP23_HUMAN
tr_K7EMP1_K7EMP1_HUMAN
tr_K7EIU8_K7EIU8_HUMAN
tr_J3QK86_J3QK86_HUMAN
tr_J3KQ45_J3KQ45_HUMAN
tr_J3KQ34_J3KQ34_HUMAN
tr_J3KNI1_J3KNI1_HUMAN
tr_J3KMZ9_J3KMZ9_HUMAN
tr_I3L4N6_I3L4N6_HUMAN
tr_H7C3P4_H7C3P4_HUMAN
sp_P52732_KIF11_HUMAN
sp_P52306_GDS1_HUMAN
sp_P51884_LUM_HUMAN
sp_P51116_FXR2_HUMAN
sp_P49841_GSK3B_HUMAN
sp_P49770_EI2BB_HUMAN
sp_P49754_VPS41_HUMAN
sp_P46379_BAG6_HUMAN
sp_P45954_ACDSB_HUMAN
sp_P43251_BTD_HUMAN
sp_P43246_MSH2_HUMAN
sp_P42167_LAP2B_HUMAN
sp_P37268_FDFT_HUMAN
sp_P35658_NU214_HUMAN
sp_P35555_FBN1_HUMAN
sp_P35270_SPRE_HUMAN
sp_P35269_T2FA_HUMAN
sp_P33527_MRP1_HUMAN
sp_P32780_TF2H1_HUMAN
sp_P30520_PURA2_HUMAN
sp_P24928_RPB1_HUMAN
sp_P23786_CPT2_HUMAN
sp_P21583_SCF_HUMAN
sp_P19838_NFKB1_HUMAN
sp_P19784_CSK22_HUMAN
sp_P17405_ASM_HUMAN
sp_P15291_B4GT1_HUMAN
sp_P15151_PVR_HUMAN
sp_P13807_GYS1_HUMAN
sp_P13473_LAMP2_HUMAN
sp_P11498_PYC_HUMAN
sp_P11279_LAMP1_HUMAN
sp_P11274_BCR_HUMAN
sp_P11047_LAMC1_HUMAN
sp_P10915_HPLN1_HUMAN
sp_P10586_PTPRF_HUMAN
sp_P10253_LYAG_HUMAN
sp_P0C7U0_ELFN1_HUMAN
sp_P08603_CFAH_HUMAN
sp_P06280_AGAL_HUMAN
sp_P06213_INSR_HUMAN
sp_P05556_ITB1_HUMAN
sp_P00395_COX1_HUMAN
sp_O96005_CLPT1_HUMAN
sp_Q5SRE5_NU188_HUMAN
sp_Q5NDL2_EOGT_HUMAN
sp_Q5KU26_COL12_HUMAN
sp_Q5JRX3_PREP_HUMAN
sp_Q5GLZ8_HERC4_HUMAN
sp_Q5BKZ1_ZN326_HUMAN
sp_Q504Q3_PAN2_HUMAN
sp_Q16602_CALRL_HUMAN
sp_Q16539_MK14_HUMAN
sp_Q15797_SMAD1_HUMAN
sp_Q15785_TOM34_HUMAN
sp_Q15269_PWP2_HUMAN
sp_Q15223_PVRL1_HUMAN
sp_Q15075_EEA1_HUMAN
sp_Q15067_ACOX1_HUMAN
sp_Q14764_MVP_HUMAN
sp_Q14694_UBP10_HUMAN
sp_Q14542_S29A2_HUMAN
sp_Q14376_GALE_HUMAN
sp_Q14181_DPOA2_HUMAN
sp_Q14157_UBP2L_HUMAN
sp_Q14126_DSG2_HUMAN
sp_Q14108_SCRB2_HUMAN
sp_Q13976_KGP1_HUMAN
sp_Q13740_CD166_HUMAN
sp_Q13472_TOP3A_HUMAN
sp_Q13464_ROCK1_HUMAN
sp_Q13444_ADA15_HUMAN
sp_Q13315_ATM_HUMAN
sp_Q13219_PAPP1_HUMAN
sp_Q13045_FLII_HUMAN
sp_Q12972_PP1R8_HUMAN
sp_Q12913_PTPRJ_HUMAN
sp_Q12866_MERTK_HUMAN
sp_Q12769_NU160_HUMAN
sp_Q10472_GALT1_HUMAN
sp_Q10469_MGAT2_HUMAN
sp_Q08J23_NSUN2_HUMAN
sp_Q08722_CD47_HUMAN
sp_Q05397_FAK1_HUMAN
sp_Q04609_FOLH1_HUMAN
sp_Q03111_ENL_HUMAN
sp_Q02127_PYRD_HUMAN
sp_P78357_CNTP1_HUMAN
sp_P78356_PI42B_HUMAN
sp_P61106_RAB14_HUMAN
sp_P61009_SPCS3_HUMAN
sp_P56199_ITA1_HUMAN
sp_P54886_P5CS_HUMAN
sp_P54803_GALC_HUMAN
sp_P54802_ANAG_HUMAN
sp_P54289_CA2D1_HUMAN
sp_Q86WU2_LDHD_HUMAN
sp_Q86UA1_PRP39_HUMAN
sp_Q86U70_LDB1_HUMAN
sp_Q86TU7_SETD3_HUMAN
sp_Q7Z589_EMSY_HUMAN
sp_Q7Z4L5_TT21B_HUMAN
sp_Q7Z478_DHX29_HUMAN
sp_Q7Z434_MAVS_HUMAN
sp_Q7Z2W4_ZCCHV_HUMAN
sp_Q7LGC8_CHST3_HUMAN
sp_Q7L8L6_FAKD5_HUMAN
sp_Q76KP1_B4GN4_HUMAN
sp_Q6ZMG9_CERS6_HUMAN
sp_Q6WRI0_IGS10_HUMAN
sp_Q6UXD5_SE6L2_HUMAN
sp_Q6UWY0_ARSK_HUMAN
sp_Q6UWB1_I27RA_HUMAN
sp_Q6PCB8_EMB_HUMAN
sp_Q6P1X5_TAF2_HUMAN
sp_Q6P179_ERAP2_HUMAN
sp_Q6P158_DHX57_HUMAN
sp_Q6NUK1_SCMC1_HUMAN
sp_Q6AI08_HEAT6_HUMAN
sp_Q68D85_NR3L1_HUMAN
sp_Q68CQ7_GL8D1_HUMAN
sp_Q5W0V3_F16B1_HUMAN
sp_Q5VZK9_LR16A_HUMAN
sp_Q5TFE4_NT5D1_HUMAN
sp_Q5T1M5_FKB15_HUMAN
tr_Q5VV89_Q5VV89_HUMAN
tr_Q5THR1_Q5THR1_HUMAN
tr_Q5T8F0_Q5T8F0_HUMAN
tr_Q5SZP1_Q5SZP1_HUMAN
sp_Q8WWY3_PRP31_HUMAN
sp_Q8WVX9_FACR1_HUMAN
sp_Q8WVM0_TFB1M_HUMAN
sp_Q8TB36_GDAP1_HUMAN
sp_Q8NHS3_MFSD8_HUMAN
sp_Q8NHP8_PLBL2_HUMAN
sp_Q8NG68_TTL_HUMAN
sp_Q8NEW0_ZNT7_HUMAN
sp_Q8ND04_SMG8_HUMAN
sp_Q8NCE2_MTMRE_HUMAN
sp_Q8NBN3_TM87A_HUMAN
sp_Q8NBM4_UBAC2_HUMAN
sp_Q8NBJ5_GT251_HUMAN
sp_Q8NBF2_NHLC2_HUMAN
sp_Q8NB90_SPAT5_HUMAN
sp_Q8N8A6_DDX51_HUMAN
sp_Q8N6Y1_PCD20_HUMAN
sp_Q8N5M1_ATPF2_HUMAN
sp_Q8N3C0_ASCC3_HUMAN
sp_Q8N357_S35F6_HUMAN
sp_Q8N2S1_LTBP4_HUMAN
sp_Q8N2F6_ARM10_HUMAN
sp_Q8N108_MIER1_HUMAN
sp_Q8IYB7_DI3L2_HUMAN
sp_Q8IWV8_UBR2_HUMAN
sp_Q8IWV7_UBR1_HUMAN
sp_Q8IWK6_AGRA3_HUMAN
sp_Q86YR5_GPSM1_HUMAN
sp_Q86Y07_VRK2_HUMAN
sp_Q86XP1_DGKH_HUMAN
sp_Q86XN7_PRSR1_HUMAN
sp_Q7Z7M0_MEGF8_HUMAN
sp_Q5SZK8_FREM2_HUMAN
tr_Q8NBY1_Q8NBY1_HUMAN
sp_Q9H977_WDR54_HUMAN
sp_Q9H936_GHC1_HUMAN
sp_Q9H7B2_RPF2_HUMAN
sp_Q9H6D7_HAUS4_HUMAN
sp_Q9H488_OFUT1_HUMAN
sp_Q9H3T3_SEM6B_HUMAN
sp_Q9H3S7_PTN23_HUMAN
sp_Q9H2E6_SEM6A_HUMAN
sp_Q9H1Y0_ATG5_HUMAN
sp_Q9H1B5_XYLT2_HUMAN
sp_Q9H0X4_ITFG3_HUMAN
sp_Q9H0C8_ILKAP_HUMAN
sp_Q9C0B7_TNG6_HUMAN
sp_Q9BZE2_PUS3_HUMAN
sp_Q9BXJ8_T120A_HUMAN
sp_Q9BX67_JAM3_HUMAN
sp_Q9BVA0_KTNB1_HUMAN
sp_Q9BTZ2_DHRS4_HUMAN
sp_Q9BTV4_TMM43_HUMAN
sp_Q9BTC0_DIDO1_HUMAN
sp_Q9BT09_CNPY3_HUMAN
sp_Q99988_GDF15_HUMAN
sp_Q99941_ATF6B_HUMAN
sp_Q99797_MIPEP_HUMAN
sp_Q99707_METH_HUMAN
sp_Q99575_POP1_HUMAN
sp_Q99496_RING2_HUMAN
sp_Q99459_CDC5L_HUMAN
sp_Q96T58_MINT_HUMAN
sp_Q96ST2_IWS1_HUMAN
sp_Q96SK2_TM209_HUMAN
sp_Q96PD2_DCBD2_HUMAN
sp_Q96N67_DOCK7_HUMAN
sp_Q96JB5_CK5P3_HUMAN
sp_Q96HC4_PDLI5_HUMAN
sp_Q96GQ7_DDX27_HUMAN
sp_Q96G23_CERS2_HUMAN
sp_Q96FV9_THOC1_HUMAN
sp_Q96EB6_SIR1_HUMAN
sp_Q96B26_EXOS8_HUMAN
sp_Q96AE7_TTC17_HUMAN
sp_Q96A65_EXOC4_HUMAN
sp_Q969Y0_NXPE3_HUMAN
sp_Q969S9_RRF2M_HUMAN
sp_Q969P0_IGSF8_HUMAN
sp_Q92995_UBP13_HUMAN
sp_Q92889_XPF_HUMAN
sp_Q92878_RAD50_HUMAN
sp_Q92552_RT27_HUMAN
sp_Q92542_NICA_HUMAN
sp_Q9Y6N8_CAD10_HUMAN
sp_Q9Y6N7_ROBO1_HUMAN
sp_Q9Y6C2_EMIL1_HUMAN
sp_Q9Y4K3_TRAF6_HUMAN
sp_Q9Y4K0_LOXL2_HUMAN
sp_Q9Y2I2_NTNG1_HUMAN
sp_Q9Y289_SC5A6_HUMAN
sp_Q9Y217_MTMR6_HUMAN
sp_Q9UPW5_CBPC1_HUMAN
sp_Q9UPU5_UBP24_HUMAN
sp_Q9UPM8_AP4E1_HUMAN
sp_Q9UNQ2_DIM1_HUMAN
sp_Q9UNN8_EPCR_HUMAN
sp_Q9UMF0_ICAM5_HUMAN
sp_Q9ULX6_AKP8L_HUMAN
sp_Q9UL18_AGO1_HUMAN
sp_Q9UKP4_ATS7_HUMAN
sp_Q9UJZ1_STML2_HUMAN
sp_Q9UJW0_DCTN4_HUMAN
sp_Q9UJQ4_SALL4_HUMAN
sp_Q9UJJ9_GNPTG_HUMAN
sp_Q9UIW2_PLXA1_HUMAN
sp_Q9UIQ6_LCAP_HUMAN
sp_Q9UHG3_PCYOX_HUMAN
sp_Q9UBP4_DKK3_HUMAN
sp_Q9UBN7_HDAC6_HUMAN
sp_Q9UBD5_ORC3_HUMAN
sp_Q9P2C4_TM181_HUMAN
sp_Q9P2B2_FPRP_HUMAN
sp_Q9P260_K1468_HUMAN
sp_Q9P0M6_H2AW_HUMAN
sp_Q9NYU1_UGGG2_HUMAN
sp_Q9NVP1_DDX18_HUMAN
sp_Q9NVH2_INT7_HUMAN
sp_Q9NUQ7_UFSP2_HUMAN
sp_Q9NUM3_S39A9_HUMAN
sp_Q9NUJ1_ABHDA_HUMAN
sp_Q9NS87_KIF15_HUMAN
sp_Q9NS15_LTBP3_HUMAN
sp_Q9NRY5_F1142_HUMAN
sp_Q9NRW3_ABC3C_HUMAN
sp_Q9HD33_RM47_HUMAN
sp_Q9HBK9_AS3MT_HUMAN
sp_Q9H9S5_FKRP_HUMAN
tr_U3KPU6_U3KPU6_HUMAN
tr_R4GMU1_R4GMU1_HUMAN
sp_A6NHR9_SMHD1_HUMAN
sp_A6NDU8_CE051_HUMAN
tr_H3BN55_H3BN55_HUMAN
tr_H3BMQ0_H3BMQ0_HUMAN
tr_H3BMF4_H3BMF4_HUMAN
tr_H3BLW6_H3BLW6_HUMAN
tr_H0YNP1_H0YNP1_HUMAN
tr_H0YM23_H0YM23_HUMAN
tr_H0YKX0_H0YKX0_HUMAN
tr_H0YKU1_H0YKU1_HUMAN
tr_H0YKT5_H0YKT5_HUMAN
tr_H0YKD8_H0YKD8_HUMAN
tr_H0YJ97_H0YJ97_HUMAN
tr_H0YH87_H0YH87_HUMAN
tr_H0YGW5_H0YGW5_HUMAN
tr_H0YGM0_H0YGM0_HUMAN
tr_H0YDK8_H0YDK8_HUMAN
tr_H0Y7R9_H0Y7R9_HUMAN
tr_H0Y6N5_H0Y6N5_HUMAN
tr_H0Y6I6_H0Y6I6_HUMAN
tr_H0Y621_H0Y621_HUMAN
tr_H0Y4R5_H0Y4R5_HUMAN
tr_H0Y2W2_H0Y2W2_HUMAN
tr_G5E9S8_G5E9S8_HUMAN
tr_G5E9E7_G5E9E7_HUMAN
tr_G3XAC1_G3XAC1_HUMAN
tr_G3V4S9_G3V4S9_HUMAN
tr_G3V2V8_G3V2V8_HUMAN
tr_G3V2N2_G3V2N2_HUMAN
tr_G3V0I5_G3V0I5_HUMAN
tr_F8WC54_F8WC54_HUMAN
tr_F8VXH4_F8VXH4_HUMAN
tr_F8VXC8_F8VXC8_HUMAN
tr_F8VU51_F8VU51_HUMAN
tr_F8VQE1_F8VQE1_HUMAN
tr_F5H8F7_F5H8F7_HUMAN
tr_F5H669_F5H669_HUMAN
tr_F5H658_F5H658_HUMAN
tr_F5H619_F5H619_HUMAN
tr_F5H4F1_F5H4F1_HUMAN
tr_F5H269_F5H269_HUMAN
tr_F5GZ28_F5GZ28_HUMAN
tr_F5GYS8_F5GYS8_HUMAN
tr_F5GXR6_F5GXR6_HUMAN
tr_F5GXF5_F5GXF5_HUMAN
tr_F5GX28_F5GX28_HUMAN
tr_F5GWT4_F5GWT4_HUMAN
tr_F2Z2X4_F2Z2X4_HUMAN
tr_F2Z2I2_F2Z2I2_HUMAN
tr_F2Z2E2_F2Z2E2_HUMAN
tr_E9PQZ2_E9PQZ2_HUMAN
tr_E9PQY3_E9PQY3_HUMAN
tr_E9PNW4_E9PNW4_HUMAN
tr_E9PMG1_E9PMG1_HUMAN
tr_E9PM75_E9PM75_HUMAN
tr_E9PJF0_E9PJF0_HUMAN
tr_E9PJ55_E9PJ55_HUMAN
tr_E9PIT4_E9PIT4_HUMAN
tr_E9PIM6_E9PIM6_HUMAN
tr_E9PH99_E9PH99_HUMAN
tr_E9PF19_E9PF19_HUMAN
tr_E9PEL9_E9PEL9_HUMAN
tr_E9PC74_E9PC74_HUMAN
tr_E9PBL8_E9PBL8_HUMAN
tr_E7EWP2_E7EWP2_HUMAN
tr_E7EWE1_E7EWE1_HUMAN
tr_E7EW69_E7EW69_HUMAN
tr_E7EU13_E7EU13_HUMAN
tr_E7ETA6_E7ETA6_HUMAN
tr_E7EPN9_E7EPN9_HUMAN
tr_E7ENQ1_E7ENQ1_HUMAN
tr_E5RJB8_E5RJB8_HUMAN
tr_E5RFU2_E5RFU2_HUMAN
tr_D6REK3_D6REK3_HUMAN
tr_D2X2H5_D2X2H5_HUMAN
tr_C9JS59_C9JS59_HUMAN
tr_C9JRZ6_C9JRZ6_HUMAN
tr_C9JQV3_C9JQV3_HUMAN
tr_C9JP00_C9JP00_HUMAN
tr_C9JLV4_C9JLV4_HUMAN
tr_C9JIZ6_C9JIZ6_HUMAN
tr_C9JBB3_C9JBB3_HUMAN
tr_C9JA28_C9JA28_HUMAN
tr_C9J5N1_C9J5N1_HUMAN
tr_C9J4Z3_C9J4Z3_HUMAN
tr_C9J050_C9J050_HUMAN
tr_B9A044_B9A044_HUMAN
tr_B8ZZY2_B8ZZY2_HUMAN
tr_B7ZKQ9_B7ZKQ9_HUMAN
tr_B7WP74_B7WP74_HUMAN
tr_B5MDE0_B5MDE0_HUMAN
tr_B5MCT7_B5MCT7_HUMAN
tr_B4E3L3_B4E3L3_HUMAN
tr_B4DVT3_B4DVT3_HUMAN
tr_B4DQT1_B4DQT1_HUMAN
tr_B4DIP2_B4DIP2_HUMAN
tr_B4DF77_B4DF77_HUMAN
tr_B3KV61_B3KV61_HUMAN
tr_B1ALU1_B1ALU1_HUMAN
tr_B1ALK7_B1ALK7_HUMAN
tr_B1ALB4_B1ALB4_HUMAN
tr_B1AL00_B1AL00_HUMAN
tr_B1AKJ6_B1AKJ6_HUMAN
tr_B1AK13_B1AK13_HUMAN
tr_B1AHL2_B1AHL2_HUMAN
tr_A8MTY9_A8MTY9_HUMAN
tr_A8MQB8_A8MQB8_HUMAN
tr_A6NMQ1_A6NMQ1_HUMAN
tr_A6NML8_A6NML8_HUMAN
tr_A6NHB5_A6NHB5_HUMAN
tr_A6NF31_A6NF31_HUMAN
tr_A4D212_A4D212_HUMAN
tr_A2AEA2_A2AEA2_HUMAN
tr_A2A376_A2A376_HUMAN
sp_O95716_RAB3D_HUMAN
sp_O95633_FSTL3_HUMAN
sp_O95628_CNOT4_HUMAN
sp_O95602_RPA1_HUMAN
sp_O95551_TYDP2_HUMAN
sp_O95486_SC24A_HUMAN
sp_O95453_PARN_HUMAN
sp_O95425_SVIL_HUMAN
sp_O95352_ATG7_HUMAN
sp_O95239_KIF4A_HUMAN
sp_O95219_SNX4_HUMAN
sp_O95155_UBE4B_HUMAN
sp_O94991_SLIK5_HUMAN
sp_O94985_CSTN1_HUMAN
sp_O94910_AGRL1_HUMAN
sp_O94906_PRP6_HUMAN
sp_O94830_DDHD2_HUMAN
sp_O94804_STK10_HUMAN
sp_O76094_SRP72_HUMAN
sp_O75717_WDHD1_HUMAN
sp_O75695_XRP2_HUMAN
sp_O75691_UTP20_HUMAN
sp_O75688_PPM1B_HUMAN
sp_O75530_EED_HUMAN
sp_O75521_ECI2_HUMAN
sp_O75477_ERLN1_HUMAN
sp_O75439_MPPB_HUMAN
sp_O75431_MTX2_HUMAN
sp_O75354_ENTP6_HUMAN
sp_O75306_NDUS2_HUMAN
sp_O75155_CAND2_HUMAN
sp_O75146_HIP1R_HUMAN
sp_O75122_CLAP2_HUMAN
sp_O75096_LRP4_HUMAN
sp_O75054_IGSF3_HUMAN
sp_O75027_ABCB7_HUMAN
sp_O60934_NBN_HUMAN
sp_O60906_NSMA_HUMAN
sp_O60885_BRD4_HUMAN
sp_O60825_F262_HUMAN
sp_O60610_DIAP1_HUMAN
sp_O60568_PLOD3_HUMAN
sp_O60512_B4GT3_HUMAN
sp_O60502_OGA_HUMAN
sp_O60443_DFNA5_HUMAN
sp_O60343_TBCD4_HUMAN
sp_O60333_KIF1B_HUMAN
sp_O60318_GANP_HUMAN
sp_O60244_MED14_HUMAN
sp_O43924_PDE6D_HUMAN
sp_O43909_EXTL3_HUMAN
sp_O43865_SAHH2_HUMAN
sp_O43660_PLRG1_HUMAN
sp_O43639_NCK2_HUMAN
sp_O43314_VIP2_HUMAN
sp_O43286_B4GT5_HUMAN
sp_O43155_FLRT2_HUMAN
sp_O43148_MCES_HUMAN
sp_O15533_TPSN_HUMAN
sp_O15460_P4HA2_HUMAN
sp_O15439_MRP4_HUMAN
sp_O15382_BCAT2_HUMAN
sp_O15357_SHIP2_HUMAN
sp_O15320_CTGE5_HUMAN
sp_O15164_TIF1A_HUMAN
sp_O15085_ARHGB_HUMAN
sp_O15075_DCLK1_HUMAN
sp_O14981_BTAF1_HUMAN
sp_O14976_GAK_HUMAN
sp_O14777_NDC80_HUMAN
sp_O14770_MEIS2_HUMAN
sp_O14657_TOR1B_HUMAN
sp_O14647_CHD2_HUMAN
sp_O00754_MA2B1_HUMAN
sp_O00566_MPP10_HUMAN
sp_O00499_BIN1_HUMAN
sp_O00462_MANBA_HUMAN
sp_O00461_GOLI4_HUMAN
sp_O00391_QSOX1_HUMAN
sp_O00268_TAF4_HUMAN
sp_O00178_GTPB1_HUMAN
sp_O00116_ADAS_HUMAN
tr_M0R366_M0R366_HUMAN
tr_M0R0F9_M0R0F9_HUMAN
tr_M0QY43_M0QY43_HUMAN
tr_M0QWZ7_M0QWZ7_HUMAN
tr_K7ERA3_K7ERA3_HUMAN
tr_K7EQL6_K7EQL6_HUMAN
tr_K7EIE8_K7EIE8_HUMAN
tr_J9JIC7_J9JIC7_HUMAN
tr_J3QRU1_J3QRU1_HUMAN
tr_J3QKW8_J3QKW8_HUMAN
tr_J3KS22_J3KS22_HUMAN
tr_J3KRA9_J3KRA9_HUMAN
tr_J3KQ40_J3KQ40_HUMAN
tr_J3KNN7_J3KNN7_HUMAN
tr_J3KNL6_J3KNL6_HUMAN
tr_J3KNG9_J3KNG9_HUMAN
tr_J3KN39_J3KN39_HUMAN
tr_J3KN01_J3KN01_HUMAN
tr_I3L0N3_I3L0N3_HUMAN
tr_H7C0I1_H7C0I1_HUMAN
tr_H7C0E5_H7C0E5_HUMAN
tr_H7BZN3_H7BZN3_HUMAN
tr_H7BXY3_H7BXY3_HUMAN
tr_H3BUF6_H3BUF6_HUMAN
sp_P53634_CATC_HUMAN
sp_P53602_MVD1_HUMAN
sp_P53597_SUCA_HUMAN
sp_P53582_MAP11_HUMAN
sp_P52756_RBM5_HUMAN
sp_P52701_MSH6_HUMAN
sp_P51692_STA5B_HUMAN
sp_P51580_TPMT_HUMAN
sp_P51114_FXR1_HUMAN
sp_P50613_CDK7_HUMAN
sp_P50416_CPT1A_HUMAN
sp_P50148_GNAQ_HUMAN
sp_P49848_TAF6_HUMAN
sp_P49792_RBP2_HUMAN
sp_P49790_NU153_HUMAN
sp_P49748_ACADV_HUMAN
sp_P49746_TSP3_HUMAN
sp_P49354_FNTA_HUMAN
sp_P49247_RPIA_HUMAN
sp_P49005_DPOD2_HUMAN
sp_P48723_HSP13_HUMAN
sp_P48449_ERG7_HUMAN
sp_P48200_IREB2_HUMAN
sp_P47712_PA24A_HUMAN
sp_P46976_GLYG_HUMAN
sp_P46934_NEDD4_HUMAN
sp_P46821_MAP1B_HUMAN
sp_P46063_RECQ1_HUMAN
sp_P43897_EFTS_HUMAN
sp_P43155_CACP_HUMAN
sp_P42858_HD_HUMAN
sp_P42695_CNDD3_HUMAN
sp_P42694_HELZ_HUMAN
sp_P42224_STAT1_HUMAN
sp_P41743_KPCI_HUMAN
sp_P41229_KDM5C_HUMAN
sp_P40937_RFC5_HUMAN
sp_P40692_MLH1_HUMAN
sp_P39060_COIA1_HUMAN
sp_P38432_COIL_HUMAN
sp_P36915_GNL1_HUMAN
sp_P36542_ATPG_HUMAN
sp_P35613_BASI_HUMAN
sp_P35556_FBN2_HUMAN
sp_P35475_IDUA_HUMAN
sp_P35249_RFC4_HUMAN
sp_P35237_SPB6_HUMAN
sp_P33121_ACSL1_HUMAN
sp_P32929_CGL_HUMAN
sp_P31949_S10AB_HUMAN
sp_P31749_AKT1_HUMAN
sp_P30685_1B35_HUMAN
sp_P30530_UFO_HUMAN
sp_P30405_PPIF_HUMAN
sp_P29992_GNA11_HUMAN
sp_P29353_SHC1_HUMAN
sp_P29350_PTN6_HUMAN
sp_P29317_EPHA2_HUMAN
sp_P29218_IMPA1_HUMAN
sp_P28702_RXRB_HUMAN
sp_P28331_NDUS1_HUMAN
sp_P27540_ARNT_HUMAN
sp_P26447_S10A4_HUMAN
sp_P25445_TNR6_HUMAN
sp_P25391_LAMA1_HUMAN
sp_P24752_THIL_HUMAN
sp_P24386_RAE1_HUMAN
sp_P23634_AT2B4_HUMAN
sp_P23511_NFYA_HUMAN
sp_P23470_PTPRG_HUMAN
sp_P23443_KS6B1_HUMAN
sp_P22670_RFX1_HUMAN
sp_P20645_MPRD_HUMAN
sp_P20020_AT2B1_HUMAN
sp_P19440_GGT1_HUMAN
sp_P18084_ITB5_HUMAN
sp_P16870_CBPE_HUMAN
sp_P16615_AT2A2_HUMAN
sp_P16333_NCK1_HUMAN
sp_P16220_CREB1_HUMAN
sp_P15848_ARSB_HUMAN
sp_P14859_PO2F1_HUMAN
sp_P14210_HGF_HUMAN
sp_P13995_MTDC_HUMAN
sp_P13611_CSPG2_HUMAN
sp_P13533_MYH6_HUMAN
sp_P13497_BMP1_HUMAN
sp_P12931_SRC_HUMAN
sp_P12694_ODBA_HUMAN
sp_P12235_ADT1_HUMAN
sp_P12110_CO6A2_HUMAN
sp_P12109_CO6A1_HUMAN
sp_P12074_CX6A1_HUMAN
sp_P11388_TOP2A_HUMAN
sp_P11234_RALB_HUMAN
sp_P11171_41_HUMAN
sp_P11166_GTR1_HUMAN
sp_P10909_CLUS_HUMAN
sp_P10645_CMGA_HUMAN
sp_P10600_TGFB3_HUMAN
sp_P09486_SPRC_HUMAN
sp_P08648_ITA5_HUMAN
sp_P08240_SRPR_HUMAN
sp_P08236_BGLR_HUMAN
sp_P07948_LYN_HUMAN
sp_P07585_PGS2_HUMAN
sp_P07305_H10_HUMAN
sp_P07225_PROS_HUMAN
sp_P06756_ITAV_HUMAN
sp_P05155_IC1_HUMAN
sp_P05067_A4_HUMAN
sp_P04179_SODM_HUMAN
sp_P04083_ANXA1_HUMAN
sp_P04066_FUCO_HUMAN
sp_P04040_CATA_HUMAN
sp_P03928_ATP8_HUMAN
sp_P01137_TGFB1_HUMAN
sp_P00736_C1R_HUMAN
sp_O96017_CHK2_HUMAN
sp_O96013_PAK4_HUMAN
sp_O96011_PX11B_HUMAN
sp_O95980_RECK_HUMAN
sp_Q5SSJ5_HP1B3_HUMAN
sp_Q5QJ74_TBCEL_HUMAN
sp_Q5JTH9_RRP12_HUMAN
sp_Q58EX2_SDK2_HUMAN
sp_Q562R1_ACTBL_HUMAN
sp_Q53TN4_CYBR1_HUMAN
sp_Q4KMQ2_ANO6_HUMAN
sp_Q4G0J3_LARP7_HUMAN
sp_Q49AR2_CE022_HUMAN
sp_Q49A26_GLYR1_HUMAN
sp_Q3SY69_AL1L2_HUMAN
sp_Q3B7T1_EDRF1_HUMAN
sp_Q32P41_TRM5_HUMAN
sp_Q2VWP7_PRTG_HUMAN
sp_Q2TAA5_ALG11_HUMAN
sp_Q2NKX8_ERC6L_HUMAN
sp_Q2M389_WASH7_HUMAN
sp_Q16842_SIA4B_HUMAN
sp_Q16832_DDR2_HUMAN
sp_Q16762_THTR_HUMAN
sp_Q16706_MA2A1_HUMAN
sp_Q16698_DECR_HUMAN
sp_Q16513_PKN2_HUMAN
sp_Q15911_ZFHX3_HUMAN
sp_Q15904_VAS1_HUMAN
sp_Q15814_TBCC_HUMAN
sp_Q15758_AAAT_HUMAN
sp_Q15648_MED1_HUMAN
sp_Q15645_PCH2_HUMAN
sp_Q15424_SAFB1_HUMAN
sp_Q15386_UBE3C_HUMAN
sp_Q15155_NOMO1_HUMAN
sp_Q15125_EBP_HUMAN
sp_Q15072_OZF_HUMAN
sp_Q15057_ACAP2_HUMAN
sp_Q15021_CND1_HUMAN
sp_Q15007_FL2D_HUMAN
sp_Q14997_PSME4_HUMAN
sp_Q14746_COG2_HUMAN
sp_Q14703_MBTP1_HUMAN
sp_Q14678_KANK1_HUMAN
sp_Q14669_TRIPC_HUMAN
sp_Q14651_PLSI_HUMAN
sp_Q14444_CAPR1_HUMAN
sp_Q14318_FKBP8_HUMAN
sp_Q14264_ENR1_HUMAN
sp_Q14258_TRI25_HUMAN
sp_Q14185_DOCK1_HUMAN
sp_Q14147_DHX34_HUMAN
sp_Q14139_UBE4A_HUMAN
sp_Q14112_NID2_HUMAN
sp_Q13885_TBB2A_HUMAN
sp_Q13641_TPBG_HUMAN
sp_Q13627_DYR1A_HUMAN
sp_Q13596_SNX1_HUMAN
sp_Q13586_STIM1_HUMAN
sp_Q13546_RIPK1_HUMAN
sp_Q13509_TBB3_HUMAN
sp_Q13438_OS9_HUMAN
sp_Q13427_PPIG_HUMAN
sp_Q13425_SNTB2_HUMAN
sp_Q13423_NNTM_HUMAN
sp_Q13356_PPIL2_HUMAN
sp_Q13243_SRSF5_HUMAN
sp_Q13131_AAPK1_HUMAN
sp_Q13112_CAF1B_HUMAN
sp_Q13057_COASY_HUMAN
sp_Q13042_CDC16_HUMAN
sp_Q13017_RHG05_HUMAN
sp_Q12841_FSTL1_HUMAN
sp_Q12800_TFCP2_HUMAN
sp_Q10713_MPPA_HUMAN
sp_Q10589_BST2_HUMAN
sp_Q0VDF9_HSP7E_HUMAN
sp_Q09472_EP300_HUMAN
sp_Q08AM6_VAC14_HUMAN
sp_Q08499_PDE4D_HUMAN
sp_Q08209_PP2BA_HUMAN
sp_Q06546_GABPA_HUMAN
sp_Q05209_PTN12_HUMAN
sp_Q04864_REL_HUMAN
sp_Q04724_TLE1_HUMAN
sp_Q04721_NOTC2_HUMAN
sp_Q03164_KMT2A_HUMAN
sp_Q02241_KIF23_HUMAN
sp_Q01433_AMPD2_HUMAN
sp_P98175_RBM10_HUMAN
sp_P98172_EFNB1_HUMAN
sp_P86791_CCZ1_HUMAN
sp_P85037_FOXK1_HUMAN
sp_P82664_RT10_HUMAN
sp_P78536_ADA17_HUMAN
sp_P78362_SRPK2_HUMAN
sp_P61812_TGFB2_HUMAN
sp_P61011_SRP54_HUMAN
sp_P61006_RAB8A_HUMAN
sp_P57740_NU107_HUMAN
sp_P57737_CORO7_HUMAN
sp_P57081_WDR4_HUMAN
sp_P55957_BID_HUMAN
sp_P55210_CASP7_HUMAN
sp_P55039_DRG2_HUMAN
sp_P55011_S12A2_HUMAN
sp_P54687_BCAT1_HUMAN
tr_Q5JY65_Q5JY65_HUMAN
tr_Q5JY01_Q5JY01_HUMAN
tr_Q5JW54_Q5JW54_HUMAN
tr_Q5JS98_Q5JS98_HUMAN
tr_Q567R9_Q567R9_HUMAN
sp_Q86X52_CHSS1_HUMAN
sp_Q86W92_LIPB1_HUMAN
sp_Q86V85_GP180_HUMAN
sp_Q86UV5_UBP48_HUMAN
sp_Q86UT6_NLRX1_HUMAN
sp_Q86UE4_LYRIC_HUMAN
sp_Q86SR1_GLT10_HUMAN
sp_Q7Z739_YTHD3_HUMAN
sp_Q7Z553_MDGA2_HUMAN
sp_Q7Z4Q2_HEAT3_HUMAN
sp_Q7Z4H8_KDEL2_HUMAN
sp_Q7Z3T8_ZFY16_HUMAN
sp_Q7Z2Z2_ETUD1_HUMAN
sp_Q7Z2W9_RM21_HUMAN
sp_Q7L775_EPMIP_HUMAN
sp_Q7L2J0_MEPCE_HUMAN
sp_Q71UI9_H2AV_HUMAN
sp_Q71SY5_MED25_HUMAN
sp_Q71F56_MD13L_HUMAN
sp_Q70UQ0_IKIP_HUMAN
sp_Q70CQ3_UBP30_HUMAN
sp_Q6ZS17_FA65A_HUMAN
sp_Q6ZNA5_FRRS1_HUMAN
sp_Q6VMQ6_MCAF1_HUMAN
sp_Q6UY14_ATL4_HUMAN
sp_Q6UX71_PXDC2_HUMAN
sp_Q6UWE0_LRSM1_HUMAN
sp_Q6UVK1_CSPG4_HUMAN
sp_Q6PL18_ATAD2_HUMAN
sp_Q6PK18_OGFD3_HUMAN
sp_Q6PD74_AAGAB_HUMAN
sp_Q6P4A7_SFXN4_HUMAN
sp_Q6P2P2_ANM9_HUMAN
sp_Q6NZY4_ZCHC8_HUMAN
sp_Q6NUS6_TECT3_HUMAN
sp_Q6NUQ4_TM214_HUMAN
sp_Q6IN85_P4R3A_HUMAN
sp_Q6IA86_ELP2_HUMAN
sp_Q6GYQ0_RGPA1_HUMAN
sp_Q6GMV2_SMYD5_HUMAN
sp_Q6DD88_ATLA3_HUMAN
sp_Q68EM7_RHG17_HUMAN
sp_Q68CP9_ARID2_HUMAN
sp_Q658Y4_F91A1_HUMAN
sp_Q5VYS4_MEDAG_HUMAN
sp_Q5VW36_FOCAD_HUMAN
sp_Q5TDH0_DDI2_HUMAN
sp_Q5TBB1_RNH2B_HUMAN
sp_Q5T6F2_UBAP2_HUMAN
sp_Q5T1V6_DDX59_HUMAN
tr_Q66S35_Q66S35_HUMAN
tr_Q5VWU8_Q5VWU8_HUMAN
tr_Q5VT82_Q5VT82_HUMAN
tr_Q5T6K7_Q5T6K7_HUMAN
sp_Q8WXI9_P66B_HUMAN
sp_Q8WX77_IBPL1_HUMAN
sp_Q8WVQ1_CANT1_HUMAN
sp_Q8WVM7_STAG1_HUMAN
sp_Q8WUM0_NU133_HUMAN
sp_Q8WUH6_TM263_HUMAN
sp_Q8WUA4_TF3C2_HUMAN
sp_Q8WUA2_PPIL4_HUMAN
sp_Q8TF46_DI3L1_HUMAN
sp_Q8TEX9_IPO4_HUMAN
sp_Q8TEQ8_PIGO_HUMAN
sp_Q8TEM1_PO210_HUMAN
sp_Q8TED0_UTP15_HUMAN
sp_Q8TCT9_HM13_HUMAN
sp_Q8TCS8_PNPT1_HUMAN
sp_Q8TCJ2_STT3B_HUMAN
sp_Q8TCG1_CIP2A_HUMAN
sp_Q8TB72_PUM2_HUMAN
sp_Q8NI36_WDR36_HUMAN
sp_Q8NI27_THOC2_HUMAN
sp_Q8NFZ4_NLGN2_HUMAN
sp_Q8NFQ8_TOIP2_HUMAN
sp_Q8NFH3_NUP43_HUMAN
sp_Q8NCN5_PDPR_HUMAN
sp_Q8NCH0_CHSTE_HUMAN
sp_Q8NCC3_PAG15_HUMAN
sp_Q8NC56_LEMD2_HUMAN
sp_Q8NBM8_PCYXL_HUMAN
sp_Q8NB78_KDM1B_HUMAN
sp_Q8N9N2_ASCC1_HUMAN
sp_Q8N766_EMC1_HUMAN
sp_Q8N6R0_MET13_HUMAN
sp_Q8N3X1_FNBP4_HUMAN
sp_Q8N122_RPTOR_HUMAN
sp_Q8IZL8_PELP1_HUMAN
sp_Q8IZ40_RCOR2_HUMAN
sp_Q8IYU8_MICU2_HUMAN
sp_Q8IYB8_SUV3_HUMAN
sp_Q8IYB5_SMAP1_HUMAN
sp_Q8IY21_DDX60_HUMAN
sp_Q8IX04_UEVLD_HUMAN
sp_Q8IWZ3_ANKH1_HUMAN
sp_Q8IWB7_WDFY1_HUMAN
sp_Q8IWA4_MFN1_HUMAN
sp_Q8IWA0_WDR75_HUMAN
sp_Q8IVT5_KSR1_HUMAN
sp_Q8IV63_VRK3_HUMAN
sp_Q8IUH3_RBM45_HUMAN
sp_Q86YT6_MIB1_HUMAN
sp_Q86YS7_C2CD5_HUMAN
sp_Q86XL3_ANKL2_HUMAN
sp_Q9H974_QTRD1_HUMAN
sp_Q9H845_ACAD9_HUMAN
sp_Q9H6S0_YTDC2_HUMAN
sp_Q9H6B1_Z385D_HUMAN
sp_Q9H5K3_SG196_HUMAN
sp_Q9H501_ESF1_HUMAN
sp_Q9H4L7_SMRCD_HUMAN
sp_Q9H2U1_DHX36_HUMAN
sp_Q9H2P0_ADNP_HUMAN
sp_Q9H2G2_SLK_HUMAN
sp_Q9H1P3_OSBL2_HUMAN
sp_Q9H1E5_TMX4_HUMAN
sp_Q9H1A4_APC1_HUMAN
sp_Q9H0U3_MAGT1_HUMAN
sp_Q9H0R6_GATA_HUMAN
sp_Q9H089_LSG1_HUMAN
sp_Q9GZS1_RPA49_HUMAN
sp_Q9GZP4_PITH1_HUMAN
sp_Q9C0C4_SEM4C_HUMAN
sp_Q9C040_TRIM2_HUMAN
sp_Q9C037_TRIM4_HUMAN
sp_Q9BZF9_UACA_HUMAN
sp_Q9BXF6_RFIP5_HUMAN
sp_Q9BWU0_NADAP_HUMAN
sp_Q9BWH6_RPAP1_HUMAN
sp_Q9BW92_SYTM_HUMAN
sp_Q9BW27_NUP85_HUMAN
sp_Q9BVP2_GNL3_HUMAN
sp_Q9BVK6_TMED9_HUMAN
sp_Q9BVG9_PTSS2_HUMAN
sp_Q9BVC3_DCC1_HUMAN
sp_Q9BV44_THUM3_HUMAN
sp_Q9BV20_MTNA_HUMAN
sp_Q9BTY7_HGH1_HUMAN
sp_Q9BTY2_FUCO2_HUMAN
sp_Q9BTA9_WAC_HUMAN
sp_Q9BRK5_CAB45_HUMAN
sp_Q9BRJ2_RM45_HUMAN
sp_Q9BQT9_CSTN3_HUMAN
sp_Q9BQG0_MBB1A_HUMAN
sp_Q9BQ52_RNZ2_HUMAN
sp_Q99996_AKAP9_HUMAN
sp_Q99985_SEM3C_HUMAN
sp_Q99856_ARI3A_HUMAN
sp_Q99653_CHP1_HUMAN
sp_Q99614_TTC1_HUMAN
sp_Q99570_PI3R4_HUMAN
sp_Q99519_NEUR1_HUMAN
sp_Q99504_EYA3_HUMAN
sp_Q99471_PFD5_HUMAN
sp_Q96T91_GPHA2_HUMAN
sp_Q96T76_MMS19_HUMAN
sp_Q96T51_RUFY1_HUMAN
sp_Q96SI9_STRBP_HUMAN
sp_Q96SI1_KCD15_HUMAN
sp_Q96SB8_SMC6_HUMAN
sp_Q96S59_RANB9_HUMAN
sp_Q96S52_PIGS_HUMAN
sp_Q96RN5_MED15_HUMAN
sp_Q96RL7_VP13A_HUMAN
sp_Q96R06_SPAG5_HUMAN
sp_Q96QU8_XPO6_HUMAN
sp_Q96PU8_QKI_HUMAN
sp_Q96P47_AGAP3_HUMAN
sp_Q96N66_MBOA7_HUMAN
sp_Q96MX6_WDR92_HUMAN
sp_Q96MM7_H6ST2_HUMAN
sp_Q96M27_PRRC1_HUMAN
sp_Q96KB5_TOPK_HUMAN
sp_Q96K49_TM87B_HUMAN
sp_Q96J42_TXD15_HUMAN
sp_Q96IV0_NGLY1_HUMAN
sp_Q96I59_SYNM_HUMAN
sp_Q96I15_SCLY_HUMAN
sp_Q96GM5_SMRD1_HUMAN
sp_Q96F86_EDC3_HUMAN
sp_Q96EY1_DNJA3_HUMAN
sp_Q96EL3_RM53_HUMAN
sp_Q96EE3_SEH1_HUMAN
sp_Q96CW5_GCP3_HUMAN
sp_Q96CD0_FBXL8_HUMAN
sp_Q96BD5_PF21A_HUMAN
sp_Q96AY4_TTC28_HUMAN
sp_Q96AX1_VP33A_HUMAN
sp_Q969X6_CIR1A_HUMAN
sp_Q969X5_ERGI1_HUMAN
sp_Q969N2_PIGT_HUMAN
sp_Q93100_KPBB_HUMAN
sp_Q93050_VPP1_HUMAN
sp_Q92990_GLMN_HUMAN
sp_Q92954_PRG4_HUMAN
sp_Q92922_SMRC1_HUMAN
sp_Q92896_GSLG1_HUMAN
sp_Q92859_NEO1_HUMAN
sp_Q92820_GGH_HUMAN
sp_Q92783_STAM1_HUMAN
sp_Q92692_PVRL2_HUMAN
sp_Q92621_NU205_HUMAN
sp_Q92575_UBXN4_HUMAN
sp_Q92522_H1X_HUMAN
sp_Q92504_S39A7_HUMAN
sp_Q8WYA6_CTBL1_HUMAN
tr_Q9H384_Q9H384_HUMAN
tr_Q96L35_Q96L35_HUMAN
sp_Q9Y6D9_MD1L1_HUMAN
sp_Q9Y646_CBPQ_HUMAN
sp_Q9Y639_NPTN_HUMAN
sp_Q9Y5X9_LIPE_HUMAN
sp_Q9Y5Q8_TF3C5_HUMAN
sp_Q9Y5K5_UCHL5_HUMAN
sp_Q9Y5B6_PAXB1_HUMAN
sp_Q9Y5B0_CTDP1_HUMAN
sp_Q9Y4G6_TLN2_HUMAN
sp_Q9Y4E8_UBP15_HUMAN
sp_Q9Y4E6_WDR7_HUMAN
sp_Q9Y3T9_NOC2L_HUMAN
sp_Q9Y3C4_TPRKB_HUMAN
sp_Q9Y2Z9_COQ6_HUMAN
sp_Q9Y2X9_ZN281_HUMAN
sp_Q9Y2T2_AP3M1_HUMAN
sp_Q9Y2P8_RCL1_HUMAN
sp_Q9Y2J2_E41L3_HUMAN
sp_Q9Y274_SIA10_HUMAN
sp_Q9Y221_NIP7_HUMAN
sp_Q9UPY3_DICER_HUMAN
sp_Q9UPT9_UBP22_HUMAN
sp_Q9UPR3_SMG5_HUMAN
sp_Q9UNX4_WDR3_HUMAN
sp_Q9UNN5_FAF1_HUMAN
sp_Q9UNI6_DUS12_HUMAN
sp_Q9UN70_PCDGK_HUMAN
sp_Q9UN37_VPS4A_HUMAN
sp_Q9UMR5_PPT2_HUMAN
sp_Q9ULT8_HECD1_HUMAN
sp_Q9ULJ6_ZMIZ1_HUMAN
sp_Q9ULE4_F184B_HUMAN
sp_Q9ULC4_MCTS1_HUMAN
sp_Q9UKZ1_CNO11_HUMAN
sp_Q9UKG1_DP13A_HUMAN
sp_Q9UK61_TASOR_HUMAN
sp_Q9UJX5_APC4_HUMAN
sp_Q9UJX3_APC7_HUMAN
sp_Q9UJA5_TRM6_HUMAN
sp_Q9UIV1_CNOT7_HUMAN
sp_Q9UIJ7_KAD3_HUMAN
sp_Q9UI26_IPO11_HUMAN
sp_Q9UI09_NDUAC_HUMAN
sp_Q9UHR4_BI2L1_HUMAN
sp_Q9UHD9_UBQL2_HUMAN
sp_Q9UGR2_Z3H7B_HUMAN
sp_Q9UG63_ABCF2_HUMAN
sp_Q9UEY8_ADDG_HUMAN
sp_Q9UER7_DAXX_HUMAN
sp_Q9UBX1_CATF_HUMAN
sp_Q9UBV8_PEF1_HUMAN
sp_Q9UBV2_SE1L1_HUMAN
sp_Q9UBU9_NXF1_HUMAN
sp_Q9UBS9_SUCO_HUMAN
sp_Q9UBS4_DJB11_HUMAN
sp_Q9UBP6_TRMB_HUMAN
sp_Q9UBF8_PI4KB_HUMAN
sp_Q9UBB9_TFP11_HUMAN
sp_Q9P2R3_ANFY1_HUMAN
sp_Q9P2K2_TXD16_HUMAN
sp_Q9P2E7_PCD10_HUMAN
sp_Q9P273_TEN3_HUMAN
sp_Q9P265_DIP2B_HUMAN
sp_Q9P0I2_EMC3_HUMAN
sp_Q9NZM1_MYOF_HUMAN
sp_Q9NZJ9_NUDT4_HUMAN
sp_Q9NZ94_NLGN3_HUMAN
sp_Q9NZ20_PA2G3_HUMAN
sp_Q9NZ08_ERAP1_HUMAN
sp_Q9NZ01_TECR_HUMAN
sp_Q9NY97_B3GN2_HUMAN
sp_Q9NY27_PP4R2_HUMAN
sp_Q9NX47_MARH5_HUMAN
sp_Q9NWT6_HIF1N_HUMAN
sp_Q9NW82_WDR70_HUMAN
sp_Q9NVX7_KBTB4_HUMAN
sp_Q9NVV0_TM38B_HUMAN
sp_Q9NVJ2_ARL8B_HUMAN
sp_Q9NVG8_TBC13_HUMAN
sp_Q9NVE5_UBP40_HUMAN
sp_Q9NVA1_UQCC1_HUMAN
sp_Q9NV96_CC50A_HUMAN
sp_Q9NV70_EXOC1_HUMAN
sp_Q9NUN5_LMBD1_HUMAN
sp_Q9NTJ5_SAC1_HUMAN
sp_Q9NT99_LRC4B_HUMAN
sp_Q9NSV4_DIAP3_HUMAN
sp_Q9NRY4_RHG35_HUMAN
sp_Q9NRX5_SERC1_HUMAN
sp_Q9NRB3_CHSTC_HUMAN
sp_Q9NRA1_PDGFC_HUMAN
sp_Q9NR50_EI2BG_HUMAN
sp_Q9NQT8_KI13B_HUMAN
sp_Q9NQT4_EXOS5_HUMAN
sp_Q9NQE7_TSSP_HUMAN
sp_Q9NQ66_PLCB1_HUMAN
sp_Q9NPQ8_RIC8A_HUMAN
sp_Q9NPJ6_MED4_HUMAN
sp_Q9NP58_ABCB6_HUMAN
sp_Q9NNW5_WDR6_HUMAN
sp_Q9HD20_AT131_HUMAN
sp_Q9HCS7_SYF1_HUMAN
sp_Q9HCC0_MCCB_HUMAN
sp_Q9HBG6_IF122_HUMAN
sp_Q9HB90_RRAGC_HUMAN
sp_Q9HB40_RISC_HUMAN
sp_Q9HAB8_PPCS_HUMAN
sp_Q9H9K5_MER34_HUMAN
sp_Q9H9J2_RM44_HUMAN
sp_Q9H9G7_AGO3_HUMAN
tr_S4R438_S4R438_HUMAN
tr_R4GNB2_R4GNB2_HUMAN
tr_R4GMX8_R4GMX8_HUMAN
sp_A8MXV4_NUD19_HUMAN
sp_A1L0T0_ILVBL_HUMAN
tr_H3BRI5_H3BRI5_HUMAN
tr_H0YK97_H0YK97_HUMAN
tr_H0YER3_H0YER3_HUMAN
tr_H0Y6Y8_H0Y6Y8_HUMAN
tr_G8JLD3_G8JLD3_HUMAN
tr_G5E9Z2_G5E9Z2_HUMAN
tr_G3XAN4_G3XAN4_HUMAN
tr_G3V179_G3V179_HUMAN
tr_F8WF49_F8WF49_HUMAN
tr_F8W8Z9_F8W8Z9_HUMAN
tr_F8W881_F8W881_HUMAN
tr_F8VYY9_F8VYY9_HUMAN
tr_F8VVS7_F8VVS7_HUMAN
tr_F6T1Q0_F6T1Q0_HUMAN
tr_F5H5U2_F5H5U2_HUMAN
tr_F5H5I6_F5H5I6_HUMAN
tr_F5H283_F5H283_HUMAN
tr_F5H1S9_F5H1S9_HUMAN
tr_F5H1D6_F5H1D6_HUMAN
tr_F5GZK1_F5GZK1_HUMAN
tr_F2Z2W7_F2Z2W7_HUMAN
tr_E9PQA6_E9PQA6_HUMAN
tr_E9PND2_E9PND2_HUMAN
tr_E9PL17_E9PL17_HUMAN
tr_E9PJD7_E9PJD7_HUMAN
tr_E9PIF2_E9PIF2_HUMAN
tr_E9PID8_E9PID8_HUMAN
tr_E9PG46_E9PG46_HUMAN
tr_E9PF18_E9PF18_HUMAN
tr_E9PEZ7_E9PEZ7_HUMAN
tr_E9PER6_E9PER6_HUMAN
tr_E9PE15_E9PE15_HUMAN
tr_E7EXA6_E7EXA6_HUMAN
tr_E7EW84_E7EW84_HUMAN
tr_E7EW20_E7EW20_HUMAN
tr_E7EPW5_E7EPW5_HUMAN
tr_E7EN32_E7EN32_HUMAN
tr_E5RHW4_E5RHW4_HUMAN
tr_D6RHI9_D6RHI9_HUMAN
tr_D6RFG8_D6RFG8_HUMAN
tr_D6REA1_D6REA1_HUMAN
tr_D6R938_D6R938_HUMAN
tr_C9JXC1_C9JXC1_HUMAN
tr_C9JL75_C9JL75_HUMAN
tr_C9J406_C9J406_HUMAN
tr_C9J0I9_C9J0I9_HUMAN
tr_B7ZC38_B7ZC38_HUMAN
tr_B7Z524_B7Z524_HUMAN
tr_B5MBZ8_B5MBZ8_HUMAN
tr_A8MYT4_A8MYT4_HUMAN
tr_A2A2G4_A2A2G4_HUMAN
sp_O95870_ABHGA_HUMAN
sp_O95822_DCMC_HUMAN
sp_O95747_OXSR1_HUMAN
sp_O95674_CDS2_HUMAN
sp_O95671_ASML_HUMAN
sp_O95573_ACSL3_HUMAN
sp_O95140_MFN2_HUMAN
sp_O94826_TOM70_HUMAN
sp_O94760_DDAH1_HUMAN
sp_O75843_AP1G2_HUMAN
sp_O75794_CD123_HUMAN
sp_O75569_PRKRA_HUMAN
sp_O75487_GPC4_HUMAN
sp_O75381_PEX14_HUMAN
sp_O75351_VPS4B_HUMAN
sp_O75191_XYLB_HUMAN
sp_O75150_BRE1B_HUMAN
sp_O60826_CCD22_HUMAN
sp_O60725_ICMT_HUMAN
sp_O60678_ANM3_HUMAN
sp_O60507_TPST1_HUMAN
sp_O60476_MA1A2_HUMAN
sp_O60279_SUSD5_HUMAN
sp_O60231_DHX16_HUMAN
sp_O43760_SNG2_HUMAN
sp_O43617_TPPC3_HUMAN
sp_O43529_CHSTA_HUMAN
sp_O43505_B4GA1_HUMAN
sp_O43432_IF4G3_HUMAN
sp_O43264_ZW10_HUMAN
sp_O43237_DC1L2_HUMAN
sp_O43156_TTI1_HUMAN
sp_O15269_SPTC1_HUMAN
sp_O15127_SCAM2_HUMAN
sp_O15121_DEGS1_HUMAN
sp_O15020_SPTN2_HUMAN
sp_O14974_MYPT1_HUMAN
sp_O14967_CLGN_HUMAN
sp_O14964_HGS_HUMAN
sp_O14925_TIM23_HUMAN
sp_O14920_IKKB_HUMAN
sp_O14672_ADA10_HUMAN
sp_O14531_DPYL4_HUMAN
sp_O14530_TXND9_HUMAN
sp_O00762_UBE2C_HUMAN
sp_O00459_P85B_HUMAN
sp_O00442_RTCA_HUMAN
sp_O00411_RPOM_HUMAN
sp_O00186_STXB3_HUMAN
sp_O00139_KIF2A_HUMAN
tr_M0R3B2_M0R3B2_HUMAN
tr_K7ENV7_K7ENV7_HUMAN
tr_K7ENL9_K7ENL9_HUMAN
tr_K7ELL7_K7ELL7_HUMAN
tr_J3QR07_J3QR07_HUMAN
tr_J3QQJ0_J3QQJ0_HUMAN
tr_J3QL81_J3QL81_HUMAN
tr_J3KSW2_J3KSW2_HUMAN
tr_J3KQS6_J3KQS6_HUMAN
tr_J3KNW4_J3KNW4_HUMAN
tr_J3KNP4_J3KNP4_HUMAN
tr_J3KN66_J3KN66_HUMAN
tr_I3L2Z5_I3L2Z5_HUMAN
tr_H7C4X9_H7C4X9_HUMAN
tr_H7C0X4_H7C0X4_HUMAN
tr_H7BXF5_H7BXF5_HUMAN
tr_H3BUT5_H3BUT5_HUMAN
tr_H3BUG4_H3BUG4_HUMAN
tr_H3BTH5_H3BTH5_HUMAN
sp_P54198_HIRA_HUMAN
sp_P53701_CCHL_HUMAN
sp_P52735_VAV2_HUMAN
sp_P52298_NCBP2_HUMAN
sp_P51687_SUOX_HUMAN
sp_P51153_RAB13_HUMAN
sp_P50750_CDK9_HUMAN
sp_P50748_KNTC1_HUMAN
sp_P50747_BPL1_HUMAN
sp_P50443_S26A2_HUMAN
sp_P49916_DNLI3_HUMAN
sp_P49768_PSN1_HUMAN
sp_P48960_CD97_HUMAN
sp_P48507_GSH0_HUMAN
sp_P48506_GSH1_HUMAN
sp_P48163_MAOX_HUMAN
sp_P48059_LIMS1_HUMAN
sp_P46977_STT3A_HUMAN
sp_P46108_CRK_HUMAN
sp_P46087_NOP2_HUMAN
sp_P45984_MK09_HUMAN
sp_P43307_SSRA_HUMAN
sp_P43304_GPDM_HUMAN
sp_P42765_THIM_HUMAN
sp_P42696_RBM34_HUMAN
sp_P42226_STAT6_HUMAN
sp_P41214_EIF2D_HUMAN
sp_P40763_STAT3_HUMAN
sp_P37802_TAGL2_HUMAN
sp_P36957_ODO2_HUMAN
sp_P36955_PEDF_HUMAN
sp_P36507_MP2K2_HUMAN
sp_P35610_SOAT1_HUMAN
sp_P35250_RFC2_HUMAN
sp_P35052_GPC1_HUMAN
sp_P31937_3HIDH_HUMAN
sp_P31751_AKT2_HUMAN
sp_P30837_AL1B1_HUMAN
sp_P30825_CTR1_HUMAN
sp_P30533_AMRP_HUMAN
sp_P30154_2AAB_HUMAN
sp_P30084_ECHM_HUMAN
sp_P29590_PML_HUMAN
sp_P23368_MAOM_HUMAN
sp_P23258_TBG1_HUMAN
sp_P22681_CBL_HUMAN
sp_P21912_SDHB_HUMAN
sp_P20936_RASA1_HUMAN
sp_P20827_EFNA1_HUMAN
sp_P19387_RPB3_HUMAN
sp_P19174_PLCG1_HUMAN
sp_P19021_AMD_HUMAN
sp_P18827_SDC1_HUMAN
sp_P18583_SON_HUMAN
sp_P18440_ARY1_HUMAN
sp_P17706_PTN2_HUMAN
sp_P16930_FAAA_HUMAN
sp_P14543_NID1_HUMAN
sp_P11233_RALA_HUMAN
sp_P10606_COX5B_HUMAN
sp_P10515_ODP2_HUMAN
sp_P09871_C1S_HUMAN
sp_P09668_CATH_HUMAN
sp_P08559_ODPA_HUMAN
sp_P05997_CO5A2_HUMAN
sp_P05091_ALDH2_HUMAN
sp_P04899_GNAI2_HUMAN
sp_P04818_TYSY_HUMAN
sp_P03905_NU4M_HUMAN
sp_P02452_CO1A1_HUMAN
sp_P01111_RASN_HUMAN
sp_P00846_ATP6_HUMAN
sp_P00414_COX3_HUMAN
sp_P00387_NB5R3_HUMAN
sp_P00167_CYB5_HUMAN
sp_Q5SRE7_PHYD1_HUMAN
sp_Q5R372_RBG1L_HUMAN
sp_Q53H82_LACB2_HUMAN
sp_Q4G0N4_NAKD2_HUMAN
sp_Q2TAL8_QRIC1_HUMAN
sp_Q2KHT3_CL16A_HUMAN
sp_Q29RF7_PDS5A_HUMAN
sp_Q16891_MIC60_HUMAN
sp_Q16204_CCDC6_HUMAN
sp_Q16134_ETFD_HUMAN
sp_Q15796_SMAD2_HUMAN
sp_Q15768_EFNB3_HUMAN
sp_Q15738_NSDHL_HUMAN
sp_Q15418_KS6A1_HUMAN
sp_Q15375_EPHA7_HUMAN
sp_Q15311_RBP1_HUMAN
sp_Q15172_2A5A_HUMAN
sp_Q15018_F175B_HUMAN
sp_Q14978_NOLC1_HUMAN
sp_Q14739_LBR_HUMAN
sp_Q14690_RRP5_HUMAN
sp_Q14527_HLTF_HUMAN
sp_Q14344_GNA13_HUMAN
sp_Q14165_MLEC_HUMAN
sp_Q14160_SCRIB_HUMAN
sp_Q14145_KEAP1_HUMAN
sp_Q14118_DAG1_HUMAN
sp_Q14012_KCC1A_HUMAN
sp_Q13951_PEBB_HUMAN
sp_Q13724_MOGS_HUMAN
sp_Q13643_FHL3_HUMAN
sp_Q13526_PIN1_HUMAN
sp_Q13418_ILK_HUMAN
sp_Q13217_DNJC3_HUMAN
sp_Q13207_TBX2_HUMAN
sp_Q13136_LIPA1_HUMAN
sp_Q12965_MYO1E_HUMAN
sp_Q12797_ASPH_HUMAN
sp_Q08431_MFGM_HUMAN
sp_Q07687_DLX2_HUMAN
sp_Q06587_RING1_HUMAN
sp_Q06481_APLP2_HUMAN
sp_Q06330_SUH_HUMAN
sp_Q05086_UBE3A_HUMAN
sp_Q04446_GLGB_HUMAN
sp_Q03252_LMNB2_HUMAN
sp_Q03167_TGBR3_HUMAN
sp_Q02218_ODO1_HUMAN
sp_Q01780_EXOSX_HUMAN
sp_Q01658_NC2B_HUMAN
sp_Q01081_U2AF1_HUMAN
sp_Q00973_B4GN1_HUMAN
sp_Q00653_NFKB2_HUMAN
sp_P63172_DYLT1_HUMAN
sp_P63096_GNAI1_HUMAN
sp_P63092_GNAS2_HUMAN
sp_P62633_CNBP_HUMAN
sp_P61978_HNRPK_HUMAN
sp_P61962_DCAF7_HUMAN
sp_P54259_ATN1_HUMAN
tr_Q5QPK2_Q5QPK2_HUMAN
tr_Q5JXI8_Q5JXI8_HUMAN
tr_Q5JWT2_Q5JWT2_HUMAN
tr_Q5JVZ5_Q5JVZ5_HUMAN
tr_Q5HY57_Q5HY57_HUMAN
sp_Q86WR0_CCD25_HUMAN
sp_Q86W56_PARG_HUMAN
sp_Q86VX2_COMD7_HUMAN
sp_Q86VS8_HOOK3_HUMAN
sp_Q86UL3_GPAT4_HUMAN
sp_Q86UK7_ZN598_HUMAN
sp_Q86U90_YRDC_HUMAN
sp_Q7Z7H5_TMED4_HUMAN
sp_Q7Z3K3_POGZ_HUMAN
sp_Q7LG56_RIR2B_HUMAN
sp_Q7LBC6_KDM3B_HUMAN
sp_Q7L0J3_SV2A_HUMAN
sp_Q76M96_CCD80_HUMAN
sp_Q6ZVM7_TM1L2_HUMAN
sp_Q6ZRP7_QSOX2_HUMAN
sp_Q6UW63_KDEL1_HUMAN
sp_Q6SZW1_SARM1_HUMAN
sp_Q6PJI9_WDR59_HUMAN
sp_Q6P9B6_TLDC1_HUMAN
sp_Q6P3X3_TTC27_HUMAN
sp_Q6P3W7_SCYL2_HUMAN
sp_Q6NTF9_RHBD2_HUMAN
sp_Q69YN4_VIR_HUMAN
sp_Q68BL7_OLM2A_HUMAN
sp_Q66K74_MAP1S_HUMAN
sp_Q66K14_TBC9B_HUMAN
sp_Q63ZY3_KANK2_HUMAN
sp_Q5VZE5_NAA35_HUMAN
sp_Q5VYS8_TUT7_HUMAN
sp_Q5VTR2_BRE1A_HUMAN
sp_Q5VIR6_VPS53_HUMAN
sp_Q5T447_HECD3_HUMAN
tr_Q6ZSL4_Q6ZSL4_HUMAN
sp_Q8WY22_BRI3B_HUMAN
sp_Q8WXA9_SREK1_HUMAN
sp_Q8WVZ9_KBTB7_HUMAN
sp_Q8WV22_NSE1_HUMAN
sp_Q8WUK0_PTPM1_HUMAN
sp_Q8WUH2_TGFA1_HUMAN
sp_Q8TF05_PP4R1_HUMAN
sp_Q8TDD1_DDX54_HUMAN
sp_Q8TCC3_RM30_HUMAN
sp_Q8TC07_TBC15_HUMAN
sp_Q8TB37_NUBPL_HUMAN
sp_Q8NFL0_B3GN7_HUMAN
sp_Q8NF37_PCAT1_HUMAN
sp_Q8NEC7_GSTCD_HUMAN
sp_Q8NDX6_ZN740_HUMAN
sp_Q8NBX0_SCPDL_HUMAN
sp_Q8NBL1_PGLT1_HUMAN
sp_Q8NBJ4_GOLM1_HUMAN
sp_Q8NB49_AT11C_HUMAN
sp_Q8N9T8_KRI1_HUMAN
sp_Q8N7H5_PAF1_HUMAN
sp_Q8N2K0_ABD12_HUMAN
sp_Q8N1G2_CMTR1_HUMAN
sp_Q8N1B4_VPS52_HUMAN
sp_Q8N0Z6_TTC5_HUMAN
sp_Q8IZH2_XRN1_HUMAN
sp_Q8IYD1_ERF3B_HUMAN
sp_Q8IXI2_MIRO1_HUMAN
sp_Q8IXB1_DJC10_HUMAN
sp_Q8IWJ2_GCC2_HUMAN
sp_Q8IWE2_NXP20_HUMAN
sp_Q8IVL6_P3H3_HUMAN
sp_Q86Y56_DAAF5_HUMAN
sp_Q9H939_PPIP2_HUMAN
sp_Q9H857_NT5D2_HUMAN
sp_Q9H7Z3_NRDE2_HUMAN
sp_Q9H7P6_MB12B_HUMAN
sp_Q9H7D7_WDR26_HUMAN
sp_Q9H6X2_ANTR1_HUMAN
sp_Q9H4E7_DEFI6_HUMAN
sp_Q9H4B0_OSGP2_HUMAN
sp_Q9H3Z4_DNJC5_HUMAN
sp_Q9H3U1_UN45A_HUMAN
sp_Q9H330_TM245_HUMAN
sp_Q9H267_VP33B_HUMAN
sp_Q9H1B7_I2BPL_HUMAN
sp_Q9H0V9_LMA2L_HUMAN
sp_Q9H0S4_DDX47_HUMAN
sp_Q9H008_LHPP_HUMAN
sp_Q9GZT9_EGLN1_HUMAN
sp_Q9BZH6_WDR11_HUMAN
sp_Q9BYD6_RM01_HUMAN
sp_Q9BY76_ANGL4_HUMAN
sp_Q9BXR0_TGT_HUMAN
sp_Q9BWF3_RBM4_HUMAN
sp_Q9BW83_IFT27_HUMAN
sp_Q9BV79_MECR_HUMAN
sp_Q9BUT1_BDH2_HUMAN
sp_Q9BUE0_MED18_HUMAN
sp_Q9BTU6_P4K2A_HUMAN
sp_Q9BRP4_PAAF1_HUMAN
sp_Q9BRF8_CPPED_HUMAN
sp_Q9BQP7_MGME1_HUMAN
sp_Q9BQ67_GRWD1_HUMAN
sp_Q9BPX3_CND3_HUMAN
sp_Q99986_VRK1_HUMAN
sp_Q99943_PLCA_HUMAN
sp_Q99871_HAUS7_HUMAN
sp_Q99766_ATP5S_HUMAN
sp_Q99574_NEUS_HUMAN
sp_Q99447_PCY2_HUMAN
sp_Q96TA2_YMEL1_HUMAN
sp_Q96T23_RSF1_HUMAN
sp_Q96RR4_KKCC2_HUMAN
sp_Q96Q11_TRNT1_HUMAN
sp_Q96N11_CG026_HUMAN
sp_Q96JM3_CHAP1_HUMAN
sp_Q96IY1_NSL1_HUMAN
sp_Q96IJ6_GMPPA_HUMAN
sp_Q96H55_MYO19_HUMAN
sp_Q96EU7_C1GLC_HUMAN
sp_Q96ER9_CCD51_HUMAN
sp_Q96EK7_F120B_HUMAN
sp_Q96DI7_SNR40_HUMAN
sp_Q96DH6_MSI2H_HUMAN
sp_Q96DB5_RMD1_HUMAN
sp_Q96CS3_FAF2_HUMAN
sp_Q96C23_GALM_HUMAN
sp_Q96B49_TOM6_HUMAN
sp_Q96AT9_RPE_HUMAN
sp_Q969V3_NCLN_HUMAN
sp_Q969E2_SCAM4_HUMAN
sp_Q92947_GCDH_HUMAN
sp_Q92804_RBP56_HUMAN
sp_Q92793_CBP_HUMAN
sp_Q92609_TBCD5_HUMAN
sp_Q92506_DHB8_HUMAN
sp_Q9Y6K5_OAS3_HUMAN
sp_Q9Y6J9_TAF6L_HUMAN
sp_Q9Y6D5_BIG2_HUMAN
sp_Q9Y689_ARL5A_HUMAN
sp_Q9Y657_SPIN1_HUMAN
sp_Q9Y5X2_SNX8_HUMAN
sp_Q9Y5S2_MRCKB_HUMAN
sp_Q9Y5P6_GMPPB_HUMAN
sp_Q9Y5P4_C43BP_HUMAN
sp_Q9Y512_SAM50_HUMAN
sp_Q9Y4W2_LAS1L_HUMAN
sp_Q9Y4P1_ATG4B_HUMAN
sp_Q9Y3D9_RT23_HUMAN
sp_Q9Y2G3_AT11B_HUMAN
sp_Q9Y2D4_EXC6B_HUMAN
sp_Q9Y287_ITM2B_HUMAN
sp_Q9UL25_RAB21_HUMAN
sp_Q9UL15_BAG5_HUMAN
sp_Q9UKN8_TF3C4_HUMAN
sp_Q9UHP3_UBP25_HUMAN
sp_Q9UHI8_ATS1_HUMAN
sp_Q9UHD2_TBK1_HUMAN
sp_Q9UH99_SUN2_HUMAN
sp_Q9UGP8_SEC63_HUMAN
sp_Q9UGL1_KDM5B_HUMAN
sp_Q9UDY8_MALT1_HUMAN
sp_Q9P2R7_SUCB1_HUMAN
sp_Q9P2K3_RCOR3_HUMAN
sp_Q9P2G3_KLH14_HUMAN
sp_Q9P253_VPS18_HUMAN
sp_Q9NZU5_LMCD1_HUMAN
sp_Q9NZD8_SPG21_HUMAN
sp_Q9NYU2_UGGG1_HUMAN
sp_Q9NYK5_RM39_HUMAN
sp_Q9NY61_AATF_HUMAN
sp_Q9NXV6_CARF_HUMAN
sp_Q9NWU1_OXSM_HUMAN
sp_Q9NVX0_HAUS2_HUMAN
sp_Q9NVM9_ASUN_HUMAN
sp_Q9NVH1_DJC11_HUMAN
sp_Q9NVC6_MED17_HUMAN
sp_Q9NUY8_TBC23_HUMAN
sp_Q9NTZ6_RBM12_HUMAN
sp_Q9NTM9_CUTC_HUMAN
sp_Q9NTI5_PDS5B_HUMAN
sp_Q9NSK0_KLC4_HUMAN
sp_Q9NS86_LANC2_HUMAN
sp_Q9NR19_ACSA_HUMAN
sp_Q9NR12_PDLI7_HUMAN
sp_Q9NQZ2_SAS10_HUMAN
sp_Q9NQ89_CL004_HUMAN
sp_Q9NPJ3_ACO13_HUMAN
sp_Q9NPF2_CHSTB_HUMAN
sp_Q9NP97_DLRB1_HUMAN
sp_Q9NP77_SSU72_HUMAN
sp_Q9HCU0_CD248_HUMAN
sp_Q9HCE5_MET14_HUMAN
sp_Q9HAS0_NJMU_HUMAN
sp_Q9HAN9_NMNA1_HUMAN
sp_Q9HAD4_WDR41_HUMAN
tr_V9GYF4_V9GYF4_HUMAN
tr_U3KQU8_U3KQU8_HUMAN
tr_F5H0B0_F5H0B0_HUMAN
