# Supplementary material for: Proteomic dataset for altered glycoprotein expression upon GALNT3 knockdown in ovarian cancer cells
Source: Data Brief. 2016 May 30;8:342–9. doi: 10.1016/j.dib.2016.05.060 (PMC4908283; doi:10.1016/j.dib.2016.05.060)
Supplement: Supplementary file 2 — Supplementary material [file mmc2.zip › Supplementary Tables/Supplementary Table 3..xls]

## Sheet: Notes
SUPPLEMENTARY TABLE 3
Glycoprotein prediction analysis-comaprison to the Literature
Tab	Description
All proteins Identified:	Glycoproteins identified by GalNAz labeling
All proteins differntially regulated:	Glycoproteins found differetially regulated between control and GALNT3 KD cells identified by GalNAz labeling
UniqueProteins:	Unique glycoproteins identified by IsoTaG
Sources:
Imported data from the literature for comparison to GalNAz labeling dataset

## Sheet: AllProteins identified
Accession	Gene name		GalNAc Protein Compare						GlcNAc Protein Compare								Any hits
			115	148	194	5	263	154	117	27	106	90	61	52	2	73	638
			Burlingame_GalNAc	simple cell	Phosphosite_GalNAc	nilsson	Bertozzi	Steentoft	Burlingame_GlcNAc	Wang	dbogap	Phosphosite_GlcNAc	Pratt	Hart	Hseih-Wilson	CM Woo 2015
A1L0T0	ILVBL		0	0	0	0	1	0	0	0	0	0	0	0	0	0	1
A2A2G4	ALG6		0	0	0	0	0	0	0	0	0	0	0	0	0	0	0
A2A2L5	RTFDC1		0	0	0	0	0	0	0	0	0	0	0	0	0	0	0
A2A2Q9	AAR2		0	0	0	0	0	0	0	0	0	0	0	0	0	0	0
A2A376	DDX58		0	0	0	0	1	0	0	0	0	0	0	0	0	0	1
A2AEA2	HLA-C		0	1	1	0	0	1	0	0	0	0	0	0	0	0	1
A4D212	DKFZP586J0619		0	0	0	0	0	0	0	0	0	0	0	0	0	0	0
A6NDB9	PALM3		0	0	0	0	0	0	0	0	0	0	0	0	0	0	0
A6NDU8	C5orf51		0	0	0	0	0	0	0	0	0	0	0	0	0	0	0
A6NF31	OFD1		0	0	0	0	0	0	0	0	0	0	0	0	0	0	0
A6NFX8	NUDT5		0	0	0	0	0	0	0	0	0	0	0	0	0	0	0
A6NHB5	ZMYM3		0	0	0	0	0	0	0	0	0	0	0	0	0	0	0
A6NHR9	SMCHD1		0	0	1	0	0	0	0	0	0	0	0	0	0	0	1
A6NIH7	UNC119B		0	0	0	0	0	0	0	0	0	0	0	0	0	0	0
A6NJD9	MRPL23		0	0	0	0	0	0	0	0	0	0	0	0	0	0	0
A6NML8	DIAPH2		0	0	0	0	0	0	0	0	0	0	0	0	0	0	0
A6NMQ1	POLA1		0	0	0	0	0	0	0	0	0	0	0	0	0	0	0
A6PW57	PIP5K1A		0	0	0	0	0	0	0	0	0	0	0	0	0	0	0
A8CG34	POM121C		0	0	0	0	0	0	0	0	0	0	0	0	0	1	1
A8MQB8	FMR1		0	0	0	0	0	0	0	0	0	0	0	0	0	0	0
A8MT37	GSK3A		0	0	0	0	0	0	0	0	0	0	0	0	0	0	0
A8MTY9	DSCR3		0	0	0	0	0	0	0	0	0	0	0	0	0	0	0
A8MXB7	SNX24		0	0	0	0	0	0	0	0	0	0	0	0	0	0	0
A8MXV4	NUDT19		0	0	0	0	0	0	0	0	0	0	0	0	0	0	0
A8MYQ9	RAB34		0	0	0	0	0	0	0	0	0	0	0	0	0	0	0
A8MYT4	PIK3C3		0	0	0	0	0	0	0	0	0	0	0	0	0	0	0
B1AHL2	FBLN1		0	0	0	0	0	0	0	0	0	0	0	0	0	0	0
B1AK13	HMGCL		0	0	0	0	0	0	0	0	0	0	0	0	0	0	0
B1AKJ6	OSBPL9		0	0	0	0	0	0	0	0	0	0	0	0	0	0	0
B1AL00	BMP7		0	0	0	0	0	1	0	0	0	0	0	0	0	0	1
B1ALB4	SMG7		0	0	0	0	1	0	1	0	0	0	0	0	0	0	1
B1ALK7	ARHGEF7		0	0	0	0	0	0	1	0	0	0	0	0	0	0	1
B1ALU1	ADGRL2		1	0	0	0	0	0	0	0	0	0	0	0	0	0	1
B1ANR0	PABPC4		0	0	0	0	0	0	0	0	1	0	0	0	0	0	1
B3KUE5	PLTP		0	1	1	0	0	1	0	0	0	0	0	0	0	0	1
B3KV61	UXS1		0	0	0	0	0	0	0	0	0	0	0	0	0	0	0
B4DEX5	PRNPIP		0	0	0	0	0	0	0	0	0	0	0	0	0	0	0
B4DF77	PACS1		0	0	0	0	1	0	0	0	0	0	0	0	0	0	1
B4DHR0	RABEP2		0	0	0	0	0	0	0	0	0	0	0	0	0	0	0
B4DIP2	ERBB2IP		0	0	0	0	0	0	1	0	0	0	0	0	0	0	1
B4DKB2	ECE1		0	0	0	0	0	0	0	0	0	0	0	0	0	0	0
B4DKD1	TTYH2		0	0	0	0	0	0	0	0	0	0	0	0	0	0	0
B4DLN1			0	0	0	0	0	0	0	0	0	0	0	0	0	0	0
B4DMI0	FAM172A		0	0	0	0	0	0	0	0	0	0	0	0	0	0	0
B4DQT1	MAEA		0	0	0	0	0	0	0	0	0	0	0	0	0	0	0
B4DR61	SEC61A1		0	0	0	0	0	0	0	0	0	0	0	0	0	0	0
B4DR80	STK24		0	0	0	0	0	0	0	0	0	0	0	0	0	0	0
B4DVT3	VWA9		0	0	0	0	0	0	0	0	0	0	0	0	0	0	0
B4E1G1	DERL1		0	0	0	0	0	0	0	0	0	0	0	0	0	0	0
B4E1S6	SDC4		0	1	1	0	0	1	0	0	0	0	1	0	0	0	1
B4E3L3	USP28		0	0	0	0	0	0	0	0	0	0	0	0	0	0	0
B5MBZ8	PPP1R7		0	0	0	0	0	0	0	0	0	0	0	0	0	0	0
B5MCT7	PPM1F		0	1	0	0	0	0	0	0	0	1	0	0	0	0	1
B5MDE0	RFT1		0	0	0	0	0	0	0	0	0	0	0	0	0	0	0
B7WP74	CWC22		0	0	0	0	0	0	0	0	0	0	0	0	0	0	0
B7Z4W5	CCBL1		0	0	0	0	0	0	0	0	0	0	0	0	0	0	0
B7Z524	HBS1L		0	0	0	0	0	0	0	0	0	0	0	0	0	0	0
B7Z637	ARMC8		0	0	0	0	0	0	0	0	0	0	0	0	0	0	0
B7Z6B6	ZNF346		0	0	0	0	0	0	0	0	0	0	0	0	0	0	0
B7ZAX5	GALK2		0	0	0	0	0	0	0	0	0	0	0	0	0	0	0
B7ZC38	SH3GLB2		0	0	0	0	0	0	0	0	0	0	0	0	0	0	0
B7ZKQ9	SCARB1		0	0	0	0	0	0	0	0	0	0	0	0	0	0	0
B8ZZJ1	FAM126A		0	0	0	0	0	0	0	0	0	0	0	0	0	0	0
B8ZZY2	AGFG1		0	0	0	0	1	0	1	1	1	1	0	1	0	0	1
B9A044	EIF4E2		0	0	0	0	0	0	0	0	0	0	0	0	0	0	0
B9ZVT1	RBM12B		0	0	0	0	0	0	0	0	0	0	0	0	0	0	0
C9IZG4	CUTA		0	1	1	1	1	1	0	0	0	0	0	0	0	1	1
C9J050	PCYT1A		0	0	1	0	0	0	0	0	0	0	0	0	0	0	1
C9J0I9	ZC3HC1		0	0	0	0	0	0	0	0	0	0	0	0	0	0	0
C9J1V2	SEMA3F		0	0	0	0	0	0	0	0	0	0	0	0	0	0	0
C9J381	IMPDH1		0	0	0	0	0	0	0	0	0	0	0	0	0	0	0
C9J406	IMMT		0	0	0	0	0	0	0	0	0	0	0	0	0	0	0
C9J4Z3	RPL37A		0	0	0	0	0	0	0	0	0	0	0	0	0	0	0
C9J5N1	PTGES3L-AARSD1		0	0	0	0	0	0	0	0	0	0	0	0	0	0	0
C9J9W2	LASP1		0	0	0	0	1	0	1	0	0	0	0	0	0	0	1
C9JA08	NMD3		0	0	0	0	0	0	0	0	0	0	0	0	0	0	0
C9JA28	SSR3		0	0	0	0	0	0	0	0	0	0	0	0	0	0	0
C9JBB3	TFPI		0	1	1	0	0	1	0	0	0	0	0	0	0	0	1
C9JBI3	PSPH		0	0	0	0	0	0	0	0	0	0	1	0	0	0	1
C9JCC6	DRAP1		0	0	0	0	0	0	0	0	0	0	0	0	0	0	0
C9JIZ6	PSAP		1	1	1	0	1	1	0	0	0	0	0	0	0	1	1
C9JL75	TMEM94		0	0	0	0	0	0	0	0	0	0	0	0	0	0	0
C9JLH5	ELP6		0	0	0	0	0	0	0	0	0	0	0	0	0	0	0
C9JLU1	POLR2H		0	0	0	0	0	0	0	0	0	0	0	0	0	0	0
C9JLV4	APAF1		0	0	0	0	0	0	0	0	0	0	0	0	0	0	0
C9JNE2	OARD1		0	0	0	0	0	0	0	0	0	0	0	0	0	0	0
C9JNS3	SCRN3		0	0	0	0	0	0	0	0	0	0	0	0	0	0	0
C9JNV2	BUD31		0	0	0	0	0	0	0	0	0	0	0	0	0	0	0
C9JP00	MBNL1		0	0	1	0	1	0	0	0	0	0	0	0	0	0	1
C9JP16	CRTAP		0	0	0	0	0	0	0	0	0	0	0	0	0	0	0
C9JQV0	C7orf50		0	0	0	0	0	0	0	0	0	0	0	0	0	0	0
C9JQV3	STK11IP		0	0	0	0	0	0	0	0	0	0	0	0	0	0	0
C9JRZ6	CHCHD3		0	0	0	0	1	0	0	0	0	0	0	0	0	0	1
C9JS59	RNF123		0	0	0	0	0	0	1	0	0	0	0	0	0	0	1
C9JXC1	RRM2		0	0	0	0	0	0	0	0	0	0	0	0	0	0	0
C9JXQ7	TEX264		0	0	0	0	0	0	0	0	0	0	0	0	0	0	0
D2X2H5	nlgn1		0	1	1	0	0	1	0	0	0	0	0	0	0	0	1
D6R938	CAMK2D		0	0	1	0	0	0	1	0	0	1	0	0	0	0	1
D6R9Q5	ANAPC10		0	0	0	0	0	0	0	0	0	0	0	0	0	0	0
D6R9V2	WHSC1		0	0	0	0	0	0	0	0	0	0	0	0	0	0	0
D6RBS5	ELMOD2		0	0	0	0	0	0	0	0	0	0	0	0	0	0	0
D6REA1	SIL1		0	1	1	0	0	1	0	0	0	0	0	0	0	0	1
D6REK3	CWC27		0	0	0	0	0	0	0	0	0	0	0	0	0	0	0
D6RFG8	DCK		0	0	0	0	0	0	0	0	0	0	0	0	0	0	0
D6RG39	OCIAD1		0	0	1	0	0	0	0	0	0	0	0	0	0	0	1
D6RGK9	CNOT6L		0	0	0	0	1	0	0	0	0	0	0	0	0	0	1
D6RHI9	RNASET2		0	0	0	0	1	0	0	0	0	0	0	0	0	0	1
E5RFF9	GINS4		0	0	0	0	0	0	0	0	0	0	0	0	0	0	0
E5RFU2	EPHX2		0	0	0	0	0	0	0	0	0	0	0	0	0	0	0
E5RGS9	CHRAC1		0	0	0	0	0	0	0	0	0	0	0	0	0	0	0
E5RH41	GTF2E2		0	0	0	0	0	0	0	0	0	0	0	0	0	0	0
E5RHC5	ARFGAP1		0	0	0	0	0	0	0	0	0	0	0	0	0	0	0
E5RHW4	ERLIN2		0	1	1	0	0	1	0	0	0	0	0	0	0	0	1
E5RIW3	TBCA		0	0	0	0	0	0	0	0	0	0	0	0	0	0	0
E5RJB8	SDC2		1	1	1	0	0	1	0	0	0	0	0	0	0	0	1
E7EM93	NUDT12		0	0	0	0	0	0	0	0	0	0	0	0	0	0	0
E7EMM4	ASAH1		0	0	0	0	0	0	0	0	0	0	0	0	0	0	0
E7EN32	MEN1		0	0	0	0	0	0	0	0	0	0	0	0	0	0	0
E7ENQ1	MAP4K4		0	0	0	0	1	0	1	0	0	0	0	0	0	0	1
E7EPN9	PRRC2C		0	0	0	0	1	0	1	1	1	1	1	1	0	1	1
E7EPT4	NDUFV2		0	0	0	0	0	0	0	0	0	0	0	0	0	0	0
E7EPW5	ST7		0	0	0	0	0	0	0	0	0	0	0	0	0	0	0
E7EQ72	TMED2		0	0	0	0	0	0	0	0	0	0	0	0	0	0	0
E7ER77	ERMP1		0	0	0	0	0	0	0	0	0	0	0	0	0	0	0
E7ESD5	EYA4		0	0	0	0	0	0	0	0	0	0	0	0	0	0	0
E7ESL0	MRPL22		0	0	0	0	0	0	0	0	0	0	0	0	0	0	0
E7ESU6	SLC38A9		0	0	0	0	0	0	0	0	0	0	0	0	0	0	0
E7ESV4	RAP1B		0	0	0	0	0	0	0	0	0	0	0	0	0	0	0
E7ETA6	PCM1		0	0	0	0	0	0	0	0	0	0	0	0	0	0	0
E7ETK0	RPS24		0	0	0	0	0	0	0	0	1	0	0	0	0	0	1
E7ETU9	PLOD2		0	0	0	0	0	0	0	0	0	0	0	0	0	0	0
E7EU09	FGFR1		1	0	0	0	0	0	0	0	0	0	0	0	0	0	1
E7EU13	ARAP1		0	0	0	0	1	0	0	0	0	0	0	0	0	0	1
E7EVH9	PUDP		0	0	0	0	0	0	0	0	0	0	0	0	0	0	0
E7EVJ5	CYFIP2		0	0	0	0	0	0	1	0	0	0	0	1	0	0	1
E7EW20	MYO6		0	0	0	0	0	0	0	0	0	0	0	0	0	0	0
E7EW69	2010-09-01		0	0	0	0	0	0	0	0	0	0	0	0	0	0	0
E7EW84	EXOC6		0	0	0	0	0	0	0	0	0	0	0	0	0	0	0
E7EWE1	UBA5		0	0	0	0	0	0	0	0	0	0	0	0	0	0	0
E7EWP2	TRIO		0	0	0	0	0	0	1	0	0	1	0	0	0	0	1
E7EXA6	CHTF18		0	0	1	0	0	0	0	0	0	0	0	0	0	0	1
E9PB90	HK2		0	0	0	0	0	0	0	0	0	0	0	0	0	0	0
E9PBL8	COG1		0	0	0	0	0	0	0	0	0	0	0	0	0	0	0
E9PC15	AGK		0	0	0	0	0	0	0	0	0	0	0	0	0	0	0
E9PC74	EIF2B5		0	0	0	0	0	0	0	0	0	0	0	0	0	0	0
E9PCD7	MAN2B2		0	0	0	0	0	0	0	0	0	0	0	0	0	0	0
E9PD25	TLL1		0	0	0	0	0	0	0	0	0	0	0	0	0	0	0
E9PDD6	BCL2L13		0	0	0	0	0	0	0	0	0	0	0	0	0	0	0
E9PE15	CLCN3		0	0	0	0	0	0	0	0	0	0	0	0	0	0	0
E9PEL9	SYNE1		0	0	0	0	1	0	0	0	0	0	0	0	0	0	1
E9PER6	PDPK1		0	0	0	0	1	0	0	0	0	0	0	0	0	0	1
E9PEZ7	ABI2		0	0	0	0	0	0	1	0	0	0	0	1	0	0	1
E9PF18	HADH		0	0	0	0	0	0	0	0	1	0	0	0	0	0	1
E9PF19	TBL2		0	0	0	0	0	0	0	0	0	0	0	0	0	0	0
E9PG46	AAK1		0	0	0	0	1	0	1	0	0	1	0	1	0	0	1
E9PGT6	COPS8		0	0	0	0	0	0	0	0	0	0	0	0	0	0	0
E9PH99	ZNF451		0	0	0	0	0	0	0	0	0	0	0	0	0	0	0
E9PHG5	CYP20A1		0	0	0	0	0	0	0	0	0	0	0	0	0	0	0
E9PHY8	MROH1		0	0	0	0	0	0	0	0	0	0	0	0	0	0	0
E9PI68	SPCS2		0	0	0	0	1	0	0	0	0	0	0	0	0	0	1
E9PID8	CSTF2		0	0	0	0	0	0	0	0	0	0	0	0	0	0	0
E9PIF2	DDX10		0	0	0	0	0	0	0	0	0	0	0	0	0	0	0
E9PIM6	THY1		1	0	0	0	0	0	0	0	0	0	0	0	0	0	1
E9PIT4	TMEM25		0	0	0	0	0	0	0	0	0	0	0	0	0	0	0
E9PIY1	PACSIN3		0	0	0	0	0	0	0	0	0	0	0	0	0	0	0
E9PJ55	TCP11L1		0	0	0	0	0	0	0	0	0	0	0	0	0	0	0
E9PJ81	UBXN1		0	0	0	0	0	0	0	0	0	0	0	1	0	0	1
E9PJD7	CYHR1		0	0	0	0	0	0	0	0	0	0	0	0	0	0	0
E9PJF0	MAPK3		0	0	0	0	0	0	0	0	0	0	0	0	0	0	0
E9PKF6	PPP6R3		0	0	0	0	0	0	0	0	0	0	0	0	0	0	0
E9PKG6	NUCB2		0	1	1	0	0	1	1	0	0	1	0	0	0	0	1
E9PKR8	SULT1A2		0	0	0	0	0	0	0	0	0	0	0	0	0	0	0
E9PL17	CLP1		0	0	0	0	0	0	0	0	0	0	0	0	0	0	0
E9PL57	NEDD8-MDP1		0	0	0	0	0	0	0	0	0	0	0	0	0	0	0
E9PM75	SIRT3		0	0	0	0	0	0	0	0	0	0	0	0	0	0	0
E9PMG1	REPS1		0	0	0	0	0	0	1	0	0	1	0	0	0	0	1
E9PND2	CSRP1		0	0	0	0	0	0	1	0	1	0	0	0	0	0	1
E9PNW4	CD59		0	1	1	0	0	1	0	0	0	0	0	0	0	0	1
E9PPW7	NDUFS8		0	0	0	0	0	0	1	0	0	1	0	0	0	0	1
E9PQA6	MVB12A		0	0	0	0	0	0	0	0	0	0	0	0	0	0	0
E9PQY3	ACP2		1	0	0	0	0	0	0	0	0	0	0	0	0	0	1
E9PQZ2	ST3GAL4		0	0	0	0	0	0	0	0	0	0	0	0	0	0	0
E9PRR7	FRG1		0	0	0	0	0	0	0	0	0	0	0	0	0	0	0
F2Z2E2	IQGAP3		0	0	0	0	1	0	0	0	0	0	0	0	0	0	1
F2Z2I2	PFKFB3		0	0	0	0	0	0	0	0	0	0	0	0	0	0	0
F2Z2W7	TRMT2A		0	0	0	0	0	0	0	0	0	0	0	0	0	0	0
F2Z2X4	XPO4		0	0	0	0	0	0	0	0	0	0	0	0	0	0	0
F2Z2Y4	PDXK		0	0	0	0	0	0	0	0	1	0	0	0	0	0	1
F2Z3M0	TSEN15		0	0	0	0	0	0	0	0	0	0	0	0	0	0	0
F5GWE5	PITPNA		0	0	0	0	0	0	0	0	0	0	0	0	0	0	0
F5GWP8	KRT17		0	0	0	0	0	0	0	0	0	0	0	0	0	0	0
F5GWT4	WNK1		0	0	0	0	1	0	1	1	1	1	0	1	0	1	1
F5GX28	KDM4B		0	0	0	0	0	0	0	0	0	0	0	0	0	0	0
F5GXF5	BPTF		0	0	0	0	1	0	1	0	1	1	0	0	0	1	1
F5GXR6	MYO18B		0	0	0	0	0	0	0	0	0	0	0	0	0	0	0
F5GYQ1	ATP6V0D1		0	0	0	0	0	0	0	0	0	0	0	0	0	0	0
F5GYS8	MEIS1		0	0	0	0	0	0	0	0	0	0	0	0	0	0	0
F5GZ28	LIG1		0	0	1	0	0	0	0	0	0	0	1	0	0	0	1
F5GZK1	EXTL2		0	0	0	0	0	0	0	0	0	0	0	0	0	0	0
F5H0B0			0	0	0	0	0	0	0	0	0	0	0	0	0	0	0
F5H1D6	POLE		0	0	0	0	0	0	0	0	0	0	0	0	0	0	0
F5H1S9	PUS1		0	0	0	0	0	0	0	0	0	0	0	0	0	0	0
F5H269	DMXL1		0	0	0	0	1	0	0	0	0	0	0	0	0	0	1
F5H283	SPOCK2		1	1	0	0	0	1	0	0	0	0	0	0	0	0	1
F5H3Y4	DHX37		0	0	0	0	0	0	0	0	0	0	0	0	0	0	0
F5H4F1	RAD9A		0	0	0	0	0	0	0	0	0	0	0	0	0	0	0
F5H4R1	MAP3K4		0	0	0	0	1	0	0	0	0	0	0	0	0	0	1
F5H5I6	GRSF1		0	1	0	0	0	0	0	0	0	1	0	0	0	0	1
F5H5N2	ISCU		0	0	0	0	0	0	0	0	0	0	0	0	0	0	0
F5H5U2	DDX55		0	0	0	0	0	0	0	0	0	0	0	0	0	0	0
F5H5V4	PSMD9		0	0	1	0	0	0	0	0	0	0	0	0	0	0	1
F5H619	HEATR5A		0	0	0	0	0	0	0	0	0	0	0	0	0	0	0
F5H658	DHX8		0	0	0	0	0	0	0	0	0	0	0	0	0	0	0
F5H669	CPSF7		0	0	0	0	1	0	0	0	0	0	0	0	0	0	1
F5H6E2	MYO1C		0	0	0	0	0	0	0	0	0	0	0	0	0	0	0
F5H6I0	B2M		0	1	1	0	0	1	0	0	0	0	0	0	0	0	1
F5H702	MRPL48		0	0	0	0	0	0	0	0	0	0	0	0	0	0	0
F5H8F7	ASH2L		0	0	0	0	0	0	0	0	1	0	0	0	0	0	1
F5H8L0	RABGAP1L		0	0	0	0	0	0	0	0	0	0	0	0	0	0	0
F5H8L4	SIDT2		0	0	0	0	0	0	0	0	0	0	0	0	0	0	0
F6T1Q0	PDE12		0	0	0	0	0	0	0	0	0	0	0	0	0	0	0
F6U1T9	PPP3R1		0	0	0	0	0	0	0	0	0	0	0	0	0	0	0
F8VNT9	CD63		1	0	0	0	0	0	0	0	0	0	0	0	0	0	1
F8VQE1	LIMA1		0	0	1	0	0	0	0	0	0	0	1	0	0	0	1
F8VU51	YLPM1		0	0	0	0	1	0	1	0	1	1	0	1	0	1	1
F8VUJ3	POC1B-GALNT4		0	0	0	0	0	0	0	0	0	0	0	0	0	0	0
F8VVB6	NELL2		1	0	0	0	0	0	0	0	0	0	0	0	0	0	1
F8VVS7	CASP9		0	0	0	0	0	0	0	0	0	0	0	0	0	0	0
F8VXC8	SMARCC2		0	0	0	0	0	0	0	0	0	0	0	0	0	0	0
F8VXH4	C12orf50		0	0	0	0	0	0	0	0	0	0	0	0	0	0	0
F8VYH9	CDK4		0	0	0	0	0	0	0	0	0	0	1	0	0	0	1
F8VYN9	ARL1		0	0	0	0	0	0	0	0	0	0	0	0	0	0	0
F8VYY9	PRKAG1		0	0	0	0	0	0	0	0	0	0	0	0	0	0	0
F8W038	C17orf49		0	0	0	0	1	0	0	0	0	0	0	0	0	0	1
F8W7Q4	FAM162A		0	0	0	0	0	0	0	0	0	0	0	0	0	0	0
F8W881	FAM120C		0	0	0	0	0	0	0	0	0	0	0	0	0	0	0
F8W8Z9	TOMM5		0	0	0	0	0	0	0	0	0	0	0	0	0	0	0
F8WAH1	AASS		0	0	0	0	0	0	0	0	0	0	0	0	0	0	0
F8WC54	ADAM9		0	1	0	0	0	0	0	0	0	1	1	0	0	0	1
F8WF49	DLGAP4		0	0	0	0	0	0	1	0	0	1	0	1	0	0	1
G3V0I5	NDUFV1		0	0	0	0	0	0	0	0	0	0	0	0	0	0	0
G3V179	FAM118B		0	0	0	0	0	0	0	0	0	0	0	0	0	0	0
G3V195	EML3		0	0	0	0	1	0	0	0	0	0	0	0	0	0	1
G3V1B8	SSSCA1		0	0	0	0	0	0	0	0	0	0	0	0	0	0	0
G3V2N2	SIX4		0	0	0	0	0	0	0	0	0	0	0	0	0	0	0
G3V2S9	SLIRP		0	0	0	0	0	0	0	0	0	0	0	0	0	0	0
G3V2V8	NPC2		0	0	0	0	0	0	0	0	0	0	0	0	0	0	0
G3V3B0	ACIN1		0	0	0	0	1	0	0	0	0	0	0	0	0	0	1
G3V4G1	NGDN		0	0	0	0	0	0	0	0	0	0	0	0	0	0	0
G3V4K3	VIPAS39		0	0	0	0	0	0	0	0	0	0	0	0	0	0	0
G3V4S9	NDRG2		0	0	0	0	0	0	0	0	0	0	0	0	0	0	0
G3V5E1	CCNK		0	0	0	0	1	0	0	0	1	0	0	0	0	0	1
G3XAC1	SLC26A6		0	0	0	0	0	0	0	0	0	0	0	0	0	0	0
G3XAI2	LAMB1		0	1	1	0	0	1	0	0	0	0	0	0	0	0	1
G3XAM7	CTNNA1		0	0	0	0	0	0	0	0	0	0	0	0	0	0	0
G3XAN4	TRAM1		0	0	0	0	0	0	0	0	0	0	0	0	0	0	0
G5E9A6	USP11		0	0	0	0	0	0	1	0	0	0	0	0	0	0	1
G5E9E7	TJP1		0	0	0	0	1	0	0	0	0	0	0	0	0	0	1
G5E9S8	KLC1		0	0	1	0	0	0	0	0	0	0	0	0	0	0	1
G5E9Z2	CLPTM1L		0	0	0	0	0	0	0	0	0	0	0	0	0	0	0
G5EA30	CELF1		0	0	0	0	1	0	0	0	0	0	0	0	0	0	1
G8JL98	TDG		0	0	0	0	0	0	0	0	0	0	0	0	0	0	0
G8JLD3	ERC1		0	0	0	0	0	0	1	0	0	0	0	1	0	0	1
H0UI80	TH1L		0	0	0	0	0	0	0	0	0	0	0	0	0	0	0
H0Y2W2	ATAD3A		0	0	0	0	0	0	0	0	0	0	1	0	0	0	1
H0Y4R5	TMEM201		0	0	0	0	0	1	0	0	0	0	0	0	0	0	1
H0Y621	ERGIC3		1	0	0	0	0	0	0	0	0	0	0	0	0	0	1
H0Y6I6	FBXL18		0	0	0	0	0	0	0	0	0	0	0	0	0	0	0
H0Y6N5	SUN1		0	1	0	0	1	1	0	0	0	0	0	0	0	0	1
H0Y6Y8	MRPL43		0	0	0	0	0	0	0	0	0	0	0	0	0	0	0
H0Y714	IMP4		0	0	0	0	0	0	0	0	0	0	0	0	0	0	0
H0Y7R9	CELSR1		0	1	1	0	0	1	0	0	0	0	0	0	0	0	1
H0YB13	STC2		0	1	1	0	1	1	0	0	0	0	0	0	0	1	1
H0YDK8	PUM1		0	0	0	0	1	0	1	0	0	0	0	1	0	1	1
H0YEF3	RNASEH2C		0	0	0	0	0	0	0	0	0	0	0	0	0	0	0
H0YER3	PDDC1		0	0	0	0	0	0	0	0	0	0	0	0	0	0	0
H0YEX4	CDON		0	1	1	0	0	1	0	0	0	0	0	0	0	0	1
H0YGM0	CLPB		0	0	0	0	0	0	0	0	0	0	0	0	0	0	0
H0YGW5	LRP6		0	0	0	0	0	0	0	0	0	0	0	0	0	0	0
H0YH69	ETNK1		0	0	0	0	0	0	0	0	0	0	0	0	0	0	0
H0YH87	ATXN2		0	0	0	0	1	0	1	0	1	1	0	1	0	0	1
H0YHD0	BRMS1L		0	0	0	0	0	0	0	0	0	0	0	0	0	0	0
H0YJ66	DHRS7		0	0	0	0	0	0	0	0	0	0	0	0	0	0	0
H0YJ97	TRIP11		0	0	0	0	0	0	0	0	0	0	0	0	0	0	0
H0YK97	ICE2		0	0	0	0	0	0	0	0	0	0	0	0	0	0	0
H0YKD8	RPL28		0	0	0	0	0	0	0	0	1	0	0	0	0	0	1
H0YKT5	TLE3		0	0	0	0	1	0	0	0	0	0	0	0	0	0	1
H0YKU1	TMOD3		0	0	0	0	0	0	0	0	0	0	0	0	0	0	0
H0YKX0	RNF31		0	0	0	0	0	0	0	0	0	0	0	0	0	0	0
H0YL43	RCN2		0	0	0	0	0	0	0	0	0	0	0	0	0	0	0
H0YM23	ANKRD17		0	0	0	0	1	0	1	1	1	1	0	1	0	1	1
H0YNG3	SEC11A		0	0	0	0	0	0	0	0	0	0	0	0	0	0	0
H0YNP1	GLCE		0	1	1	0	0	1	0	0	0	0	0	0	0	0	1
H3BLU2	LSAMP		1	0	0	0	0	0	0	0	0	0	1	0	0	0	1
H3BLW6	TMEM63B		0	0	0	0	0	0	0	0	0	0	0	0	0	0	0
H3BM67	NOL3		0	0	0	0	0	0	0	0	0	0	0	0	0	0	0
H3BMF4	SPNS1		0	0	0	0	0	0	0	0	0	0	0	0	0	0	0
H3BMQ0	TSC2		0	0	0	0	0	0	0	0	0	0	0	0	0	0	0
H3BN55	RAB27A		0	0	0	0	0	0	0	0	0	0	0	0	0	0	0
H3BP13	TRAPPC2L		0	0	0	0	0	0	0	0	0	0	0	0	0	0	0
H3BPE1	MACF1		0	0	0	0	1	0	1	0	0	1	0	0	0	0	1
H3BPJ9	NDUFB10		0	0	0	0	0	0	1	0	0	1	0	0	0	0	1
H3BRI5	SNUPN		0	0	0	0	1	0	0	0	0	0	0	0	0	0	1
H3BTH5	KIF22		0	0	0	0	0	0	0	0	0	0	0	0	0	0	0
H3BTN5	PKM		0	0	0	0	0	0	1	0	1	0	1	0	0	0	1
H3BUF6	ATXN2L		0	0	1	0	1	0	1	0	1	1	0	1	0	0	1
H3BUG4	CIAPIN1		0	0	1	0	0	0	0	0	0	0	1	0	0	0	1
H3BUJ1	ITFG1		0	0	0	0	0	0	0	0	0	0	0	0	0	0	0
H3BUT5	CNEP1R1		0	0	0	0	0	0	0	0	0	0	0	0	0	0	0
H3BV23	UBL7		0	0	0	0	0	0	0	0	0	0	0	0	0	0	0
H3BV55	PMM2		0	0	0	0	0	0	0	0	0	0	0	0	0	0	0
H3BVB1	FBXL19		0	0	0	0	0	0	0	0	0	0	0	0	0	0	0
H7BXF5	SAP130		0	0	0	0	1	0	0	0	1	1	0	1	0	1	1
H7BXY3	DHX30		0	0	0	0	0	0	0	0	0	0	0	0	0	0	0
H7BYD0	NDUFA5		0	0	0	0	0	0	0	0	0	0	0	0	0	0	0
H7BZN3	RIF1		0	0	0	0	0	0	0	0	0	0	0	0	0	0	0
H7C0E5	ZPR1		0	0	0	0	0	0	0	0	0	0	0	0	0	0	0
H7C0I1	AVL9		0	0	0	0	0	0	1	0	0	0	0	0	0	0	1
H7C0X4	ALG3		0	0	0	0	0	0	0	0	0	0	0	0	0	0	0
H7C1N3	BET1		0	0	0	0	0	0	0	0	0	0	0	0	0	0	0
H7C1U8	APOO		0	0	0	0	0	0	0	0	0	0	0	0	0	0	0
H7C3P4	GNS		0	0	0	0	0	0	0	0	0	0	0	0	0	0	0
H7C488	LZTFL1		0	0	0	0	0	0	0	0	0	0	0	0	0	0	0
H7C4X9	ZMYND8		0	0	0	0	0	0	0	1	0	0	0	0	0	0	1
I3L0N3	NSF		0	0	0	0	0	0	0	0	0	0	0	0	0	0	0
I3L1P8	SLC25A11		0	0	0	0	0	0	0	0	0	0	0	0	0	0	0
I3L1Y9	FLYWCH2		0	0	0	0	0	0	0	0	0	0	0	0	0	0	0
I3L2Z5	MAZ		0	0	0	0	0	0	0	0	0	0	0	0	0	0	0
I3L4N6	SLC12A4		0	0	0	0	0	0	0	0	0	0	0	0	0	0	0
J3KMX2	SMARCD2		0	0	0	0	1	0	0	0	0	0	0	0	0	0	1
J3KMZ9	LDLR		1	1	1	0	1	1	0	0	0	0	0	0	0	0	1
J3KN01	MLLT4		0	0	0	0	0	0	0	0	0	0	0	0	0	0	0
J3KN39	NLRP2		0	0	0	0	0	0	0	0	0	0	0	0	0	0	0
J3KN66	TOR1AIP1		0	0	0	0	1	0	0	0	0	0	0	0	0	0	1
J3KND1	SAAL1		0	0	0	0	0	0	0	0	0	0	0	0	0	0	0
J3KNG9	SLC4A2		0	0	0	0	0	0	0	0	0	0	0	0	0	0	0
J3KNI1	COG4		0	0	0	0	0	0	0	0	0	0	0	0	0	0	0
J3KNK7	PDXDC1		0	0	0	0	1	0	0	0	0	0	0	0	0	0	1
J3KNL6	SEC16A		0	1	1	0	1	1	1	0	0	0	0	0	0	1	1
J3KNN3	PHKG2		0	0	0	0	0	0	0	0	0	0	0	0	0	0	0
J3KNN7	BRAP		0	0	0	0	0	0	0	0	0	0	0	0	0	0	0
J3KNP4	SEMA4B		1	0	0	0	0	0	0	0	0	0	0	0	0	0	1
J3KNW4	FHL2		0	0	0	0	0	0	0	0	1	0	0	0	0	0	1
J3KP27	TRAPPC4		0	0	0	0	0	0	0	0	0	0	0	0	0	0	0
J3KQ34	COPS7B		0	0	0	0	0	0	0	0	0	0	1	0	0	0	1
J3KQ40	TBC1D8		0	0	0	0	0	0	0	0	0	0	0	0	0	0	0
J3KQ45	TGOLN2		0	1	1	0	0	1	0	0	0	0	0	0	0	0	1
J3KQ48	PTRH2		0	0	0	0	0	0	0	0	0	0	0	0	0	0	0
J3KQJ1	SUMF2		0	1	0	0	1	1	0	0	0	0	0	0	0	0	1
J3KQS6	BABAM1		0	0	0	0	0	0	0	0	0	0	0	0	0	0	0
J3KRA9	SMG1		0	0	0	0	0	0	0	0	0	0	0	0	0	0	0
J3KS15	ICT1		0	0	0	0	0	0	0	0	0	0	0	0	0	0	0
J3KS22	DCXR		0	0	0	0	0	0	0	0	0	0	0	0	0	0	0
J3KSW2	POLI		0	0	0	0	0	0	0	0	0	0	0	0	0	0	0
J3KTF4	C17orf62		0	0	0	0	0	0	0	0	0	0	0	0	0	0	0
J3QK86	BAZ2A		0	0	0	0	1	0	0	0	0	0	0	0	0	0	1
J3QKW8	CLUL1		0	0	0	0	0	0	0	0	0	0	0	0	0	0	0
J3QL04	ASPSCR1		0	0	0	0	1	0	0	0	0	0	0	0	0	0	1
J3QL81	ENOSF1		0	0	0	0	0	0	0	0	0	0	0	0	0	0	0
J3QLS3	MRPS7		0	0	0	0	0	0	0	0	0	0	0	0	0	0	0
J3QQJ0	SAP30BP		0	0	0	0	1	0	1	1	1	1	0	1	0	1	1
J3QR07	YTHDC1		0	0	0	0	0	0	0	0	0	0	0	0	0	0	0
J3QRU1	YES1		0	0	0	0	0	0	1	0	0	0	0	0	0	0	1
J9JIC7	VEZF1		0	0	0	0	1	0	1	0	1	1	0	0	0	1	1
K7EIE8	MBD3		0	0	0	0	0	0	0	0	0	0	0	0	0	0	0
K7EIN1	WBP2		0	0	0	0	0	0	1	0	0	1	0	0	0	0	1
K7EIN2	NUDT16L1		0	0	0	0	0	0	0	0	0	0	0	0	0	0	0
K7EIU8	SMAD4		0	0	0	0	1	0	0	0	0	0	0	0	0	0	1
K7ELL7	PRKCSH		0	1	1	0	1	1	1	1	0	0	0	0	0	1	1
K7ELQ9	TMEM205		0	0	0	0	0	0	0	0	0	0	0	0	0	0	0
K7EMP1	CC2D1A		0	0	0	0	0	0	0	0	1	0	0	0	0	0	1
K7EMR7	RTN2		0	0	0	0	0	0	0	0	0	0	0	0	0	0	0
K7ENK9	VAMP2		0	0	0	0	0	0	0	0	0	0	0	0	0	0	0
K7ENL9	C18orf8		0	0	0	0	0	0	0	0	0	0	0	0	0	0	0
K7ENV7	ISOC2		0	0	0	0	0	0	0	0	0	0	0	0	0	0	0
K7EQ03	RBM42		0	0	0	0	0	0	0	0	0	0	0	0	0	0	0
K7EQL6	USP32		0	0	0	0	0	0	0	0	0	0	1	0	0	0	1
K7ERA3	P3H4		0	0	0	0	0	0	0	0	0	0	0	0	0	0	0
K7ES61	MRPL4		0	0	0	0	0	0	0	0	0	0	0	0	0	0	0
M0QWZ7	SARS2		0	0	0	0	1	0	0	0	0	0	0	0	0	0	1
M0QXZ5	ZNF428		0	0	0	0	0	0	0	0	0	0	0	0	0	0	0
M0QY43	MYH14		0	0	0	0	1	0	0	0	0	0	0	0	0	0	1
M0QYT0			0	0	0	0	0	0	0	0	0	0	0	0	0	0	0
M0QZR4	ARHGEF1		0	0	0	0	0	0	0	0	0	0	0	0	0	0	0
M0R0F9	TRIP10		0	0	0	0	0	0	0	0	0	0	0	0	0	0	0
M0R2B7	POLD1		0	0	0	0	0	0	0	0	0	0	0	0	0	0	0
M0R366	FSD1		0	0	0	0	0	0	0	0	0	0	0	0	0	0	0
M0R3B2	NOSIP		0	0	0	0	0	0	0	0	0	0	0	0	0	0	0
O00116	AGPS		0	0	0	0	0	0	0	0	0	0	0	0	0	0	0
O00139	KIF2A		0	0	0	0	0	0	0	0	0	0	0	0	0	0	0
O00148	DDX39A		0	0	0	0	0	0	0	0	0	0	0	0	0	0	0
O00161	SNAP23		0	0	0	0	0	0	0	0	0	0	0	0	0	0	0
O00170	AIP		0	0	1	0	0	0	1	0	0	0	0	0	0	0	1
O00178	GTPBP1		0	0	0	0	0	0	0	0	0	0	0	0	0	0	0
O00186	STXBP3		0	0	0	0	0	0	0	0	0	0	0	0	0	0	0
O00268	TAF4		0	0	0	0	1	0	0	1	1	1	0	0	0	0	1
O00273	DFFA		0	0	0	0	0	0	0	0	1	0	0	0	0	0	1
O00291	HIP1		0	0	0	0	0	0	0	0	0	0	0	0	0	0	0
O00391	QSOX1		0	1	1	0	0	1	0	0	0	0	0	0	0	0	1
O00411	POLRMT		0	0	0	0	0	0	0	0	0	0	0	0	0	0	0
O00422	SAP18		0	0	0	0	0	0	0	0	0	0	0	0	0	0	0
O00442	RTCA		0	0	0	0	0	0	0	0	0	0	0	0	0	0	0
O00459	PIK3R2		0	0	0	0	0	0	0	0	0	0	0	0	0	0	0
O00461	GOLIM4		0	1	1	0	0	1	0	0	0	0	0	0	0	0	1
O00462	MANBA		0	0	0	0	0	0	0	0	0	0	0	0	0	0	0
O00468	AGRN		1	1	1	0	1	1	0	0	0	0	0	0	0	1	1
O00483	NDUFA4		0	0	0	0	0	0	0	0	0	0	0	0	0	0	0
O00499	BIN1		0	0	0	0	1	0	0	0	0	0	0	0	0	0	1
O00566	MPHOSPH10		0	0	0	0	0	0	0	0	0	0	0	0	0	0	0
O00625	PIR		0	0	0	0	0	0	0	0	0	1	0	0	0	0	1
O00754	MAN2B1		1	0	0	0	0	0	0	0	0	0	0	0	0	0	1
O00762	UBE2C		0	0	0	0	0	0	0	0	0	0	0	0	0	0	0
O14530	TXNDC9		0	0	0	0	0	0	0	0	0	0	0	0	0	0	0
O14531	DPYSL4		0	0	0	0	0	0	0	0	0	0	0	0	0	0	0
O14548	COX7A2L		0	0	0	0	1	0	0	0	0	0	0	0	0	1	1
O14647	CHD2		0	0	0	0	0	0	0	0	0	0	0	0	0	0	0
O14656	TOR1A		0	0	0	0	0	0	0	0	0	0	0	0	0	0	0
O14657	TOR1B		1	0	1	0	0	1	0	0	0	0	0	0	0	0	1
O14672	ADAM10		0	1	1	0	0	1	0	0	0	0	0	0	0	0	1
O14770	MEIS2		0	0	0	0	0	0	0	0	0	0	0	0	0	0	0
O14773	TPP1		1	0	0	0	1	0	0	0	0	0	0	0	0	1	1
O14777	NDC80		0	0	0	0	0	0	0	0	0	0	0	0	0	0	0
O14802	POLR3A		0	0	0	0	0	0	0	0	0	0	0	0	0	0	0
O14920	IKBKB		0	0	0	0	0	0	0	0	1	1	0	0	0	0	1
O14925	TIMM23		0	0	0	0	0	0	0	0	0	0	0	0	0	0	0
O14949	UQCRQ		0	0	0	0	0	0	0	0	0	0	0	0	0	0	0
O14964	HGS		0	0	0	0	1	0	0	0	0	0	0	0	0	1	1
O14967	CLGN		0	0	0	0	0	1	0	0	0	0	0	0	0	0	1
O14974	PPP1R12A		0	0	0	0	1	0	1	0	1	1	1	1	0	1	1
O14976	GAK		0	0	0	0	1	0	0	0	0	0	0	0	0	0	1
O14981	BTAF1		0	0	0	0	0	0	0	0	0	0	0	0	0	0	0
O15020	SPTBN2		0	0	0	0	0	0	1	0	0	1	0	0	0	0	1
O15031	PLXNB2		1	0	0	0	1	0	0	0	0	0	0	0	0	0	1
O15072	ADAMTS3		0	1	1	0	0	1	0	0	0	0	0	0	0	0	1
O15075	DCLK1		0	0	1	0	0	0	1	0	0	0	0	0	0	0	1
O15084	ANKRD28		0	0	0	0	0	0	1	0	0	1	0	0	0	0	1
O15085	ARHGEF11		0	0	0	0	1	0	0	0	0	0	0	0	0	0	1
O15118	NPC1		0	0	0	0	0	0	1	0	0	0	0	0	0	0	1
O15121	DEGS1		0	0	0	0	0	0	0	0	0	0	0	0	0	0	0
O15127	SCAMP2		0	0	0	0	0	0	0	0	0	0	0	0	0	0	0
O15164	TRIM24		0	0	0	0	0	0	0	0	0	0	0	0	0	0	0
O15230	LAMA5		1	0	0	0	0	0	0	0	0	0	0	1	0	0	1
O15269	SPTLC1		0	0	0	0	0	0	0	0	0	0	0	0	0	0	0
O15320	CTAGE5		0	0	0	0	0	0	0	0	0	0	0	0	0	0	0
O15344	MID1		0	0	0	0	0	0	0	0	0	0	0	0	0	0	0
O15357	INPPL1		0	0	0	0	1	0	0	0	0	0	0	0	0	1	1
O15382	BCAT2		0	0	0	0	0	0	0	0	0	0	0	0	0	0	0
O15394	NCAM2		1	0	0	0	0	0	0	0	0	0	0	0	0	0	1
O15397	IPO8		0	0	0	0	0	0	0	0	0	0	0	0	0	0	0
O15439	ABCC4		0	0	0	0	0	0	0	0	0	0	0	0	0	0	0
O15460	P4HA2		0	0	0	0	0	0	0	0	0	0	0	0	0	0	0
O15533	TAPBP		0	0	0	0	0	0	0	0	0	0	0	0	0	0	0
O43148	RNMT		0	0	0	0	0	0	0	0	1	0	0	0	0	0	1
O43149	ZZEF1		0	0	0	0	1	0	0	0	0	0	0	0	0	0	1
O43155	FLRT2		0	0	0	0	0	0	0	0	0	0	0	0	0	0	0
O43156	TTI1		0	0	0	0	0	0	0	0	0	0	0	0	0	0	0
O43172	PRPF4		0	0	0	0	0	0	0	0	0	0	0	0	0	0	0
O43237	DYNC1LI2		0	0	0	0	0	0	0	0	0	0	0	0	0	0	0
O43264	ZW10		0	0	1	0	1	0	0	0	0	0	0	0	0	0	1
O43286	B4GALT5		0	1	1	0	0	1	0	0	0	0	0	0	0	0	1
O43292	GPAA1		0	0	0	0	0	0	0	0	0	0	0	0	0	0	0
O43314	PPIP5K2		0	0	0	0	0	0	0	0	0	0	0	0	0	0	0
O43432	EIF4G3		0	0	0	0	1	0	0	0	0	0	0	0	0	0	1
O43505	B4GAT1		0	0	0	0	0	0	0	0	0	0	0	0	0	0	0
O43529	CHST10		0	1	1	0	0	1	0	0	0	0	0	0	0	0	1
O43615	TIMM44		0	0	0	0	0	0	0	0	0	0	0	0	0	0	0
O43617	TRAPPC3		0	0	0	0	0	0	0	0	0	0	0	0	0	0	0
O43639	NCK2		0	0	0	0	0	0	0	0	0	0	0	0	0	0	0
O43660	PLRG1		0	0	1	0	1	1	0	0	0	0	0	0	0	0	1
O43719	HTATSF1		0	0	0	0	0	0	0	0	0	0	0	0	0	0	0
O43760	SYNGR2		0	0	0	0	0	1	0	0	1	0	0	0	0	0	1
O43819	SCO2		0	0	0	0	0	0	0	0	0	0	0	0	0	0	0
O43852	CALU		0	1	1	0	0	1	0	0	0	0	0	0	0	0	1
O43865	AHCYL1		0	0	0	0	0	0	0	0	0	0	0	0	0	0	0
O43909	EXTL3		0	0	0	0	0	1	0	0	0	0	0	0	0	0	1
O43920	NDUFS5		0	0	0	0	0	0	0	0	0	0	0	0	0	0	0
O43924	PDE6D		0	0	0	0	0	0	0	0	0	0	0	0	0	0	0
O60231	DHX16		0	0	0	0	0	0	0	0	0	0	0	0	0	0	0
O60244	MED14		0	0	0	0	0	0	0	0	0	0	0	0	0	0	0
O60245	PCDH7		1	0	0	0	0	0	0	0	0	0	0	0	0	0	1
O60279	SUSD5		0	1	1	0	0	1	0	0	0	0	0	0	0	0	1
O60293	ZFC3H1		0	0	0	0	0	0	0	0	0	0	0	0	0	0	0
O60318	MCM3AP		0	0	0	0	1	0	1	0	0	0	0	0	0	0	1
O60333	KIF1B		0	0	0	0	0	0	0	0	0	0	0	0	0	0	0
O60343	TBC1D4		0	0	0	0	0	0	0	0	0	0	0	0	0	0	0
O60443	DFNA5		0	0	0	0	0	0	0	0	0	0	0	0	0	0	0
O60476	MAN1A2		0	0	0	0	0	0	0	0	0	0	0	0	0	0	0
O60488	ACSL4		0	0	0	0	0	0	0	0	0	0	0	0	0	0	0
O60493	SNX3		0	0	0	0	0	0	0	0	0	0	0	0	0	0	0
O60494	CUBN		0	0	0	0	0	0	0	0	0	0	0	0	0	0	0
O60502	MGEA5		0	0	1	0	1	1	0	0	1	1	0	0	0	0	1
O60507	TPST1		0	1	1	0	0	1	0	0	0	0	0	0	0	0	1
O60512	B4GALT3		0	1	1	0	0	1	0	0	0	0	0	0	0	0	1
O60563	CCNT1		0	0	0	0	0	0	0	0	0	0	0	0	0	0	0
O60568	PLOD3		0	0	0	0	0	0	0	0	0	0	0	0	0	0	0
O60610	DIAPH1		0	0	0	0	1	0	0	0	0	0	0	0	0	0	1
O60645	EXOC3		0	0	0	0	0	0	0	0	0	0	0	0	0	0	0
O60678	PRMT3		0	0	0	0	0	0	0	0	0	0	0	0	0	0	0
O60684	KPNA6		0	0	0	0	0	0	0	0	0	0	0	0	0	0	0
O60725	ICMT		0	0	0	0	0	0	0	0	0	0	0	0	0	0	0
O60783	MRPS14		0	0	0	0	0	0	0	0	0	0	0	0	0	0	0
O60825	PFKFB2		0	0	0	0	0	0	0	0	0	0	0	0	0	0	0
O60826	CCDC22		0	0	0	0	1	0	0	0	0	0	0	0	0	0	1
O60830	TIMM17B		0	0	0	0	0	0	0	0	0	0	0	0	0	0	0
O60885	BRD4		0	0	0	0	1	0	0	0	0	1	0	0	0	0	1
O60906	SMPD2		0	0	0	0	0	0	0	0	0	0	0	0	0	0	0
O60911	CTSV		1	0	0	0	0	0	0	0	0	0	0	0	0	0	1
O60934	NBN		0	0	0	0	0	0	0	0	0	0	0	0	0	0	0
O75027	ABCB7		0	0	0	0	1	0	0	0	0	0	0	0	0	0	1
O75054	IGSF3		0	0	0	0	0	0	0	0	0	0	0	0	0	0	0
O75096	LRP4		1	1	1	0	1	1	0	0	0	0	0	0	0	0	1
O75122	CLASP2		0	0	0	0	0	0	1	0	0	1	0	1	0	0	1
O75146	HIP1R		0	0	0	0	0	0	0	0	0	0	0	0	0	0	0
O75150	RNF40		0	0	0	0	1	0	0	0	0	0	0	0	0	0	1
O75155	CAND2		0	0	0	0	1	0	0	0	0	0	0	0	0	0	1
O75190	DNAJB6		0	0	0	0	0	0	0	0	0	0	0	0	0	0	0
O75191	XYLB		0	0	0	0	0	0	0	0	0	0	0	0	0	0	0
O75251	NDUFS7		0	0	0	0	0	0	0	0	0	0	0	0	0	0	0
O75306	NDUFS2		0	0	0	0	0	0	0	0	0	0	0	0	0	0	0
O75348	ATP6V1G1		0	0	0	0	0	0	0	0	0	0	0	0	0	0	0
O75351	VPS4B		0	0	0	0	0	0	0	0	0	0	0	0	0	0	0
O75354	ENTPD6		0	1	1	0	0	1	0	0	0	0	0	0	0	0	1
O75381	PEX14		0	0	0	0	0	0	0	0	0	0	0	0	0	0	0
O75431	MTX2		0	0	0	0	0	0	0	0	0	0	0	0	0	0	0
O75439	PMPCB		0	0	0	0	1	0	0	0	0	0	0	0	0	0	1
O75448	MED24		0	0	0	0	0	0	0	0	0	0	0	0	0	0	0
O75477	ERLIN1		0	0	0	0	0	0	0	0	0	0	0	0	0	0	0
O75487	GPC4		1	1	1	0	0	1	0	0	0	0	0	0	0	0	1
O75489	NDUFS3		0	0	0	0	1	0	0	0	0	0	0	0	0	0	1
O75503	CLN5		0	0	0	0	0	0	0	0	0	0	0	0	0	0	0
O75521	ECI2		0	0	0	0	0	0	0	0	0	0	0	0	0	0	0
O75529	TAF5L		0	0	0	0	0	0	0	0	0	0	0	0	0	0	0
O75530	EED		0	0	0	0	0	0	0	0	0	0	0	0	0	0	0
O75531	BANF1		0	0	0	0	0	0	0	0	0	0	0	0	0	0	0
O75534	CSDE1		0	0	1	0	0	0	0	0	1	0	0	0	0	0	1
O75569	PRKRA		0	0	0	0	0	0	0	0	0	0	0	0	0	0	0
O75616	ERAL1		0	0	0	0	0	0	0	0	0	0	0	0	0	0	0
O75688	PPM1B		0	0	0	0	0	0	1	0	0	0	0	0	0	0	1
O75691	UTP20		0	0	0	0	0	0	0	0	0	0	0	0	0	0	0
O75695	RP2		0	0	0	0	0	0	0	0	0	0	0	0	0	0	0
O75717	WDHD1		0	0	0	0	0	0	0	0	0	0	0	0	0	0	0
O75746	SLC25A12		0	0	0	0	0	0	0	0	0	0	0	0	0	0	0
O75792	RNASEH2A		0	0	0	0	0	0	0	0	0	0	0	0	0	0	0
O75794	CDC123		0	0	0	0	0	0	0	0	0	0	0	0	0	0	0
O75818	RPP40		0	0	0	0	0	0	0	0	0	0	0	0	0	0	0
O75843	AP1G2		0	0	0	0	0	0	0	0	0	0	0	0	0	0	0
O75882	ATRN		1	0	0	0	0	0	0	0	0	0	1	0	0	0	1
O75934	BCAS2		0	0	0	0	0	0	0	0	0	0	0	0	0	0	0
O75937	DNAJC8		0	0	0	0	0	0	0	0	1	0	0	0	0	0	1
O75947	ATP5H		0	0	0	0	0	0	0	0	0	0	0	0	0	0	0
O75955	FLOT1		0	0	0	0	0	0	0	0	0	0	0	0	0	0	0
O75973	C1QL1		0	0	0	0	0	0	0	0	0	0	0	0	0	0	0
O75976	CPD		1	1	1	0	1	1	0	0	0	0	0	0	0	0	1
O76071	CIAO1		0	0	0	0	0	0	0	0	0	0	0	0	0	0	0
O76075	DFFB		0	0	0	0	0	0	0	0	0	0	0	0	0	0	0
O76094	SRP72		0	0	0	0	0	0	0	0	0	0	0	0	0	0	0
O94760	DDAH1		0	0	0	0	0	0	1	0	0	1	0	0	0	0	1
O94804	STK10		0	0	0	0	0	0	0	0	0	0	0	0	0	0	0
O94806	PRKD3		0	0	0	0	0	0	0	0	0	0	0	0	0	0	0
O94826	TOMM70A		0	0	0	0	0	0	1	0	0	1	0	0	0	0	1
O94830	DDHD2		0	0	0	0	0	0	0	0	0	0	0	0	0	0	0
O94888	UBXN7		0	0	0	0	0	0	0	0	0	0	0	0	0	0	0
O94898	LRIG2		0	0	0	0	0	0	0	0	0	0	0	0	0	0	0
O94906	PRPF6		0	0	0	0	0	0	0	0	0	0	0	0	0	0	0
O94910	ADGRL1		0	0	0	0	0	0	0	0	0	0	0	0	0	0	0
O94927	HAUS5		0	0	0	0	0	0	0	0	0	0	0	0	0	0	0
O94985	CLSTN1		0	1	0	0	0	1	0	0	0	0	0	0	0	0	1
O94991	SLITRK5		0	1	1	0	0	1	0	0	0	0	0	0	0	0	1
O95025	SEMA3D		0	0	0	0	0	0	0	0	0	0	0	0	0	0	0
O95140	MFN2		0	0	0	0	0	0	0	0	0	0	0	0	0	0	0
O95155	UBE4B		0	0	0	0	0	0	0	0	0	0	0	0	0	0	0
O95163	IKBKAP		0	0	0	0	0	0	1	0	0	0	0	0	0	0	1
O95168	NDUFB4		0	0	0	0	0	0	0	0	0	0	0	0	0	0	0
O95169	NDUFB8		0	0	0	0	0	0	0	0	0	0	0	0	0	0	0
O95182	NDUFA7		0	0	0	0	0	0	0	0	0	0	0	0	0	0	0
O95202	LETM1		0	0	0	0	0	0	0	0	0	0	0	0	0	0	0
O95219	SNX4		0	0	0	0	0	0	0	0	0	0	0	0	0	0	0
O95239	KIF4A		0	0	1	0	0	0	0	0	0	0	0	0	0	0	1
O95292	VAPB		0	0	0	0	0	0	0	0	0	0	0	0	0	0	0
O95297	MPZL1		1	0	0	0	0	0	0	0	0	0	0	0	0	0	1
O95298	NDUFC2		0	0	0	0	0	0	0	0	0	0	0	0	0	0	0
O95347	SMC2		0	0	1	0	0	0	0	0	0	0	0	0	0	0	1
O95352	ATG7		0	0	0	0	0	0	0	0	0	0	0	0	0	0	0
O95425	SVIL		0	0	0	0	0	0	0	0	0	0	0	0	0	0	0
O95453	PARN		0	0	0	0	0	0	0	0	0	0	0	0	0	0	0
O95486	SEC24A		0	0	0	0	1	0	0	0	0	0	0	0	0	1	1
O95551	TDP2		0	0	0	0	0	0	0	0	0	0	0	0	0	0	0
O95571	ETHE1		0	0	0	0	0	0	0	0	0	0	0	0	0	0	0
O95573	ACSL3		0	0	0	0	0	0	0	0	0	0	0	0	0	0	0
O95602	POLR1A		0	0	0	0	0	0	0	0	0	0	0	0	0	0	0
O95628	CNOT4		0	0	0	0	1	0	1	0	1	1	0	1	0	0	1
O95630	STAMBP		0	0	0	0	0	0	0	0	0	0	0	0	0	0	0
O95633	FSTL3		0	0	0	0	0	0	0	0	0	0	0	0	0	0	0
O95671	ASMTL		0	0	0	0	0	0	0	0	0	0	0	0	0	0	0
O95674	CDS2		0	0	0	0	0	0	0	0	0	0	0	0	0	0	0
O95714	HERC2		0	0	0	0	1	0	0	0	0	0	1	0	0	0	1
O95716	RAB3D		0	0	0	0	0	0	0	0	0	0	0	0	0	0	0
O95747	OXSR1		0	0	0	0	0	0	0	0	0	0	0	0	0	0	0
O95801	TTC4		0	0	0	0	0	0	0	0	0	0	0	0	0	0	0
O95822	MLYCD		0	0	0	0	0	0	0	0	0	0	0	0	0	0	0
O95825	CRYZL1		0	0	0	0	0	0	0	0	0	0	0	0	0	0	0
O95870	ABHD16A		0	0	0	0	0	0	0	0	0	0	0	0	0	0	0
O95971	CD160		0	0	0	0	0	0	0	0	0	0	0	0	0	0	0
O95980	RECK		0	0	0	0	0	0	0	0	0	0	0	0	0	0	0
O96005	CLPTM1		0	1	0	0	0	1	0	0	0	0	0	0	0	0	1
O96011	PEX11B		0	0	0	0	0	0	0	0	0	0	0	0	0	0	0
O96013	PAK4		0	0	0	0	0	0	0	0	0	0	0	0	0	0	0
O96017	CHEK2		0	0	0	0	0	0	0	0	0	0	0	0	0	0	0
P00167	CYB5A		0	0	0	0	0	0	0	0	0	0	0	0	0	0	0
P00374	DHFR		0	0	0	0	0	0	0	0	0	0	0	0	0	0	0
P00387	CYB5R3		0	0	0	0	0	0	0	0	0	0	0	0	0	0	0
P00395	MT-CO1		0	0	0	0	1	0	0	0	0	0	0	0	0	0	1
P00414	MT-CO3		0	0	0	0	0	0	0	0	0	0	0	0	0	0	0
P00736	C1R		0	0	0	0	0	0	0	0	0	0	0	0	0	0	0
P00846	MT-ATP6		0	0	0	0	0	0	0	0	0	0	0	0	0	0	0
P01111	NRAS		0	0	0	0	0	0	0	0	0	0	0	0	0	0	0
P01137	TGFB1		0	0	0	0	0	0	0	0	0	0	0	0	0	0	0
P02452	COL1A1		0	1	1	0	0	1	0	0	0	0	1	0	0	0	1
P03905	MT-ND4		0	0	0	0	0	0	0	0	0	0	0	0	0	0	0
P03928	MT-ATP8		0	0	0	0	0	0	0	0	0	0	0	0	0	0	0
P04040	CAT		0	0	0	0	0	0	0	0	1	1	0	0	0	0	1
P04066	FUCA1		0	0	0	0	0	0	0	0	0	0	0	0	0	0	0
P04083	ANXA1		0	1	1	0	0	1	0	0	1	0	1	0	0	0	1
P04179	SOD2		0	0	0	0	0	0	0	0	0	0	0	0	0	0	0
P04181	OAT		0	0	0	0	0	0	0	0	0	0	0	0	0	0	0
P04792	HSPB1		0	0	0	0	1	0	0	0	0	0	0	0	0	1	1
P04818	TYMS		0	0	0	0	0	0	0	0	1	0	0	0	0	0	1
P04899	GNAI2		0	0	0	0	1	0	1	0	0	0	1	0	0	0	1
P05067	APP		1	1	1	0	0	1	1	0	1	1	0	0	0	0	1
P05091	ALDH2		0	0	0	0	0	0	0	0	1	0	0	0	0	0	1
P05155	SERPING1		0	1	0	0	0	1	0	0	0	0	0	0	0	0	1
P05556	ITGB1		1	1	1	0	1	1	0	0	0	0	0	0	0	1	1
P05997	COL5A2		0	1	1	0	0	1	0	0	0	0	0	0	0	0	1
P06213	INSR		0	0	0	0	0	0	0	0	0	0	0	0	0	0	0
P06280	GLA		1	0	0	0	0	0	0	0	0	0	0	0	0	0	1
P06756	ITGAV		1	0	0	0	1	0	0	0	0	0	0	0	0	0	1
P07225	PROS1		0	1	0	0	0	1	0	0	0	0	0	0	0	0	1
P07305	H1F0		0	0	0	0	0	0	0	0	0	0	0	0	0	0	0
P07585	DCN		0	0	0	0	0	0	0	0	0	0	0	0	0	0	0
P07948	LYN		0	0	0	0	0	0	0	0	0	0	0	0	0	0	0
P08236	GUSB		0	0	0	0	0	0	0	0	0	0	0	0	0	0	0
P08240	SRPR		0	0	0	0	0	0	0	0	0	0	0	0	0	0	0
P08397	HMBS		0	0	0	0	0	0	0	0	0	0	0	0	0	0	0
P08559	PDHA1		0	0	0	0	1	0	0	0	0	0	0	0	0	0	1
P08603	CFH		0	0	0	0	0	0	0	0	0	0	0	0	0	0	0
P08648	ITGA5		0	1	0	0	0	1	0	0	0	0	0	0	0	0	1
P08708	RPS17		0	0	0	0	0	0	0	0	0	0	0	0	0	0	0
P09234	SNRPC		0	0	0	0	0	0	0	0	0	0	0	0	0	0	0
P09417	QDPR		0	0	0	0	0	0	0	0	0	0	0	0	0	0	0
P09486	SPARC		1	0	0	0	0	0	0	0	0	0	0	0	0	0	1
P09496	CLTA		0	0	0	0	0	0	0	0	0	0	0	0	0	0	0
P09525	ANXA4		0	0	0	0	0	0	0	0	1	0	0	0	0	0	1
P09543	CNP		0	0	0	0	0	0	0	0	0	0	0	0	0	0	0
P09601	HMOX1		0	0	0	0	0	0	0	0	0	0	0	0	0	0	0
P09668	CTSH		0	0	0	0	0	0	0	0	0	0	0	0	0	0	0
P09669	COX6C		0	0	0	0	0	0	0	0	0	0	0	0	0	0	0
P09871	C1S		0	0	0	0	0	0	0	0	0	0	0	0	0	0	0
P09913	IFIT2		0	0	0	0	0	0	0	0	0	0	0	0	0	0	0
P0C7U0	ELFN1		1	0	0	0	0	0	1	0	0	0	0	0	0	0	1
P10253	GAA		1	1	1	0	0	1	0	0	0	0	0	0	0	0	1
P10301	RRAS		0	0	0	0	0	0	0	0	0	0	0	0	0	0	0
P10412	HIST1H1E		0	0	0	0	0	0	0	0	1	0	1	0	0	0	1
P10515	DLAT		0	0	0	0	0	0	0	0	0	0	0	0	0	0	0
P10586	PTPRF		1	0	0	0	0	0	0	0	0	0	0	0	0	0	1
P10600	TGFB3		0	0	0	0	0	0	0	0	0	0	0	0	0	0	0
P10606	COX5B		0	0	0	0	0	0	0	0	0	0	0	0	0	0	0
P10644	PRKAR1A		0	0	1	0	0	0	0	0	0	0	0	0	0	0	1
P10645	CHGA		1	0	0	0	0	0	0	0	0	0	0	0	0	0	1
P10909	CLU		0	1	1	0	0	1	0	0	0	0	0	0	0	0	1
P10915	HAPLN1		0	0	0	0	0	0	0	0	0	0	0	0	0	0	0
P11047	LAMC1		1	1	1	0	0	1	0	0	0	0	0	0	0	0	1
P11166	SLC2A1		1	0	0	0	0	0	0	0	1	1	0	0	0	0	1
P11171	EPB41		0	1	0	0	0	1	0	0	1	1	0	0	0	0	1
P11172	UMPS		0	0	0	0	0	0	0	0	0	0	1	0	0	0	1
P11233	RALA		0	0	0	0	0	0	0	0	0	0	0	0	0	0	0
P11234	RALB		0	0	0	0	0	0	0	0	0	0	0	0	0	0	0
P11274	BCR		0	0	0	0	0	0	0	0	0	0	0	1	0	0	1
P11279	LAMP1		1	1	1	0	1	1	0	0	0	0	0	0	0	0	1
P11388	TOP2A		0	0	0	0	0	0	0	0	0	0	0	0	0	0	0
P11498	PC		0	0	0	0	0	0	0	0	0	0	0	0	0	0	0
P12074	COX6A1		0	0	0	0	0	0	1	0	0	0	0	0	0	0	1
P12109	COL6A1		0	0	0	0	0	0	0	0	0	0	0	0	0	0	0
P12110	COL6A2		0	0	0	0	0	0	0	0	0	0	1	0	0	0	1
P12235	SLC25A4		1	0	0	0	0	0	1	0	0	0	0	0	0	0	1
P12694	BCKDHA		0	0	0	0	0	0	0	0	0	0	0	0	0	0	0
P12931	SRC		0	0	0	0	0	0	0	0	0	0	0	0	0	0	0
P13073	COX4I1		0	0	0	0	0	0	0	0	0	0	0	0	0	0	0
P13473	LAMP2		1	1	1	0	0	1	0	0	0	0	0	0	0	0	1
P13497	BMP1		0	0	0	0	0	0	0	0	0	0	0	0	0	0	0
P13533	MYH6		0	0	0	0	0	0	0	0	1	1	0	0	0	0	1
P13611	VCAN		1	1	1	0	0	1	0	0	0	0	0	0	0	0	1
P13807	GYS1		0	0	0	0	0	0	0	0	1	0	0	0	0	0	1
P13995	MTHFD2		0	0	0	0	0	0	0	0	0	0	0	0	0	0	0
P14209	CD99		0	1	1	0	1	1	0	0	0	0	0	0	0	1	1
P14210	HGF		0	0	0	0	0	0	0	0	0	0	0	0	0	0	0
P14543	NID1		1	1	1	0	0	1	0	0	0	0	0	0	0	0	1
P14859	POU2F1		0	0	0	0	1	0	0	0	1	0	0	0	0	0	1
P14927	UQCRB		0	0	0	0	0	0	0	0	0	0	0	0	0	0	0
P15151	PVR		0	0	0	0	1	0	0	0	0	0	0	0	0	0	1
P15291	B4GALT1		0	0	0	0	0	1	0	0	0	0	0	0	0	0	1
P15848	ARSB		1	0	0	0	0	0	0	0	0	0	0	0	0	0	1
P16220	CREB1		0	0	0	0	1	0	0	0	1	0	0	0	0	0	1
P16333	NCK1		0	0	0	0	0	0	0	0	0	0	0	0	0	0	0
P16455	MGMT		0	0	0	0	1	0	0	0	0	0	0	0	0	0	1
P16615	ATP2A2		0	0	0	0	0	0	1	0	1	0	0	0	0	0	1
P16870	CPE		1	0	0	0	0	0	0	0	0	0	0	0	0	0	1
P16930	FAH		0	0	0	0	0	0	0	0	1	0	0	0	0	0	1
P17152	TMEM11		0	0	0	0	0	0	0	0	0	0	0	0	0	0	0
P17405	SMPD1		0	0	0	0	0	0	0	0	0	0	0	0	0	0	0
P17706	PTPN2		0	0	0	0	1	0	0	0	0	0	0	0	0	0	1
P18084	ITGB5		0	1	1	0	1	1	0	0	0	0	0	0	0	0	1
P18440	NAT1		0	0	0	0	0	0	0	0	0	0	0	0	0	0	0
P18583	SON		0	0	0	0	1	0	1	1	1	1	0	1	0	1	1
P18827	SDC1		0	1	1	0	1	1	0	0	0	0	0	0	0	0	1
P19021	PAM		1	1	1	0	0	1	0	0	0	0	0	0	0	0	1
P19174	PLCG1		0	0	0	0	1	0	0	0	0	0	0	0	0	0	1
P19387	POLR2C		0	0	0	0	0	0	0	0	0	0	0	0	0	0	0
P19440	GGT1		1	0	0	0	0	0	0	0	0	0	0	0	0	0	1
P19784	CSNK2A2		0	0	0	0	0	0	1	0	1	1	0	1	0	0	1
P19838	NFKB1		0	0	0	0	1	0	0	0	1	0	0	0	0	0	1
P20020	ATP2B1		0	0	0	0	0	0	1	0	0	0	0	0	0	0	1
P20338	RAB4A		0	0	0	0	0	0	0	0	0	0	0	0	0	0	0
P20645	M6PR		1	0	0	0	0	0	0	0	0	0	0	0	0	0	1
P20827	EFNA1		1	1	1	0	0	1	0	0	0	0	0	0	0	0	1
P20936	RASA1		0	0	0	0	0	0	0	0	0	0	0	0	0	0	0
P21583	KITLG		0	1	0	0	0	1	0	0	0	0	0	0	0	0	1
P21912	SDHB		0	0	0	0	0	0	1	0	0	0	0	0	0	0	1
P21964	COMT		0	0	0	0	0	0	0	0	0	0	0	0	0	0	0
P22570	FDXR		0	0	0	0	0	0	0	0	0	0	0	0	0	0	0
P22670	RFX1		0	0	0	0	1	0	0	0	0	0	0	0	0	0	1
P22681	CBL		0	0	0	0	1	0	0	1	0	0	0	0	0	1	1
P23258	TUBG1		0	0	0	0	0	0	0	0	0	0	0	0	0	0	0
P23368	ME2		0	0	0	0	1	0	0	0	0	0	0	0	0	0	1
P23443	RPS6KB1		0	0	0	0	0	0	0	0	0	0	0	0	0	0	0
P23470	PTPRG		1	1	1	0	0	1	0	0	0	0	0	0	0	0	1
P23511	NFYA		0	0	0	0	1	0	0	0	0	0	0	0	0	0	1
P23610	F8A1		0	0	0	0	0	0	0	0	0	0	0	0	0	0	0
P23634	ATP2B4		0	0	0	0	1	0	1	0	0	1	0	0	0	0	1
P23786	CPT2		0	0	0	0	0	0	0	0	0	0	0	0	0	0	0
P24347	MMP11		0	0	0	0	0	0	0	0	0	0	0	0	0	0	0
P24386	CHM		0	0	0	0	0	0	0	0	0	0	0	0	0	0	0
P24390	KDELR1		0	0	0	0	0	0	0	0	0	0	0	0	0	0	0
P24752	ACAT1		0	0	0	0	0	0	0	0	0	0	0	0	0	0	0
P24928	POLR2A		0	0	0	0	1	0	0	0	1	1	0	0	0	0	1
P25098	ADRBK1		0	0	0	0	0	0	0	0	0	0	0	0	0	0	0
P25325	MPST		0	0	0	0	0	0	0	0	0	0	0	0	0	0	0
P25391	LAMA1		0	0	0	0	0	0	0	0	0	0	0	0	0	0	0
P25445	FAS		0	1	1	0	0	1	0	0	0	0	0	0	0	0	1
P26440	IVD		0	0	0	0	0	0	0	0	0	0	0	0	0	0	0
P26447	S100A4		0	0	0	0	0	0	0	0	0	0	1	0	0	0	1
P26572	MGAT1		1	1	1	0	1	1	0	0	0	0	0	0	0	1	1
P27449	ATP6V0C		0	0	0	0	0	0	0	0	0	0	0	0	0	0	0
P27540	ARNT		0	0	0	0	1	0	0	0	0	0	0	0	0	0	1
P28331	NDUFS1		0	0	0	0	0	0	0	0	1	0	0	0	0	0	1
P28702	RXRB		0	0	0	0	0	0	0	0	0	0	0	0	0	0	0
P29218	IMPA1		0	0	0	0	0	0	0	0	0	0	1	0	0	0	1
P29317	EPHA2		0	0	0	0	0	0	0	0	0	0	0	0	0	0	0
P29350	PTPN6		0	0	0	0	1	0	0	0	0	0	0	0	0	0	1
P29353	SHC1		0	0	0	0	0	0	0	0	0	0	0	0	0	0	0
P29590	PML		0	0	0	0	0	0	0	0	0	0	0	0	0	0	0
P29992	GNA11		0	0	0	0	0	0	0	0	0	0	0	0	0	0	0
P30084	ECHS1		0	0	0	0	0	0	0	0	0	0	0	0	0	0	0
P30154	PPP2R1B		0	0	0	0	0	0	0	0	0	0	0	0	0	0	0
P30405	PPIF		0	0	0	0	0	0	0	0	1	0	0	0	0	0	1
P30520	ADSS		0	0	1	0	0	0	0	0	0	0	0	0	0	0	1
P30530	AXL		0	0	0	0	0	0	0	0	0	0	0	0	0	0	0
P30533	LRPAP1		0	1	1	0	1	1	0	0	0	0	0	0	0	1	1
P30685	HLA-B		0	0	0	0	0	0	0	0	0	0	0	0	0	0	0
P30825	SLC7A1		0	0	0	0	0	0	0	0	0	0	0	0	0	0	0
P30837	ALDH1B1		0	0	0	0	0	0	0	0	0	0	0	0	0	0	0
P31040	SDHA		0	0	0	0	0	0	0	0	0	0	0	0	0	0	0
P31749	AKT1		0	0	0	0	0	0	0	0	1	1	0	0	0	0	1
P31751	AKT2		0	0	0	0	0	0	0	0	1	0	0	0	0	0	1
P31937	HIBADH		0	0	0	0	0	0	0	0	0	0	0	0	0	0	0
P31949	S100A11		0	0	0	0	0	0	0	0	0	0	0	0	0	0	0
P32780	GTF2H1		0	0	0	0	0	0	0	0	0	0	0	0	0	0	0
P32929	CTH		0	0	0	0	0	0	0	0	0	0	0	0	0	0	0
P33121	ACSL1		0	0	0	0	0	0	0	0	0	0	0	0	0	0	0
P33527	ABCC1		0	0	0	0	0	0	0	0	0	0	0	0	0	0	0
P35052	GPC1		1	1	1	0	0	1	0	0	0	0	0	0	0	0	1
P35237	SERPINB6		0	0	1	0	0	0	0	0	0	0	1	0	0	0	1
P35249	RFC4		0	0	0	0	1	0	0	0	0	0	0	0	0	0	1
P35250	RFC2		0	0	0	0	0	0	0	0	0	0	0	0	0	0	0
P35269	GTF2F1		0	0	0	0	0	0	0	0	0	0	1	0	0	0	1
P35270	SPR		0	0	0	0	0	0	0	0	0	0	0	0	0	0	0
P35475	IDUA		0	0	0	0	0	0	0	0	0	0	0	0	0	0	0
P35555	FBN1		0	0	0	0	0	0	0	0	0	0	0	0	0	0	0
P35556	FBN2		0	1	1	0	0	1	0	0	0	0	0	0	0	0	1
P35610	SOAT1		0	0	0	0	1	0	0	0	0	0	0	0	0	0	1
P35613	BSG		1	0	1	0	0	1	0	0	1	0	0	0	0	0	1
P35658	NUP214		0	0	0	0	1	0	1	1	1	1	1	1	0	1	1
P36404	ARL2		0	0	0	0	0	0	0	0	0	0	0	0	0	0	0
P36507	MAP2K2		0	0	0	0	1	0	0	0	0	0	0	0	0	0	1
P36542	ATP5C1		0	0	0	0	0	0	1	0	0	0	0	0	0	0	1
P36915	GNL1		0	0	0	0	0	0	0	0	0	0	0	0	0	0	0
P36955	SERPINF1		0	0	0	1	0	0	0	0	0	0	0	0	0	0	1
P36957	DLST		0	0	0	0	0	0	0	0	0	0	0	0	0	0	0
P37235	HPCAL1		0	0	0	0	0	0	0	0	0	0	0	0	0	0	0
P37268	FDFT1		0	0	0	0	0	0	0	0	0	0	0	0	0	0	0
P37802	TAGLN2		0	0	1	0	0	0	0	0	1	0	1	0	0	0	1
P38432	COIL		0	0	0	0	0	0	0	0	0	0	0	0	0	0	0
P39060	COL18A1		0	1	1	0	1	1	0	0	0	0	0	0	0	0	1
P39656	DDOST		0	0	0	0	0	0	0	0	0	0	0	0	0	0	0
P40692	MLH1		0	0	0	0	0	0	0	0	0	0	0	0	0	0	0
P40763	STAT3		0	0	1	0	1	0	1	0	1	0	0	1	0	1	1
P40937	RFC5		0	0	0	0	0	0	0	0	0	0	0	0	0	0	0
P41214	EIF2D		0	0	0	0	0	0	0	0	0	0	0	0	0	0	0
P41229	KDM5C		0	0	0	0	0	0	0	0	0	0	0	0	0	0	0
P41743	PRKCI		0	0	1	0	0	0	0	0	0	0	0	0	0	0	1
P42167	TMPO		0	0	1	0	1	0	0	1	0	0	1	0	0	0	1
P42224	STAT1		0	0	0	0	1	0	0	0	0	0	0	0	0	0	1
P42226	STAT6		0	0	0	0	0	0	0	0	0	0	0	0	0	0	0
P42575	CASP2		0	0	0	0	0	0	0	0	0	0	0	0	0	0	0
P42694	HELZ		0	0	0	0	0	0	0	0	0	0	0	0	0	0	0
P42695	NCAPD3		0	0	0	0	0	0	0	0	0	0	0	0	0	0	0
P42696	RBM34		0	0	0	0	0	0	0	0	0	0	0	0	0	0	0
P42765	ACAA2		0	0	0	0	0	0	0	0	1	0	0	0	0	0	1
P42858	HTT		0	0	0	0	1	0	0	0	0	0	0	0	0	0	1
P43155	CRAT		0	0	0	0	0	0	0	0	0	0	0	0	0	0	0
P43246	MSH2		0	0	1	0	0	0	0	0	0	0	0	0	0	0	1
P43251	BTD		0	0	0	0	0	0	0	0	0	0	0	0	0	0	0
P43304	GPD2		0	0	0	0	1	0	0	0	0	0	0	0	0	0	1
P43307	SSR1		0	0	0	0	1	0	0	0	0	0	0	0	0	1	1
P43378	PTPN9		0	0	0	0	0	0	0	0	0	0	0	0	0	0	0
P43897	TSFM		0	0	0	0	0	0	0	0	0	0	0	0	0	0	0
P45954	ACADSB		0	0	0	0	0	0	0	0	0	0	0	0	0	0	0
P45984	MAPK9		0	0	0	0	0	0	0	0	0	0	0	0	0	0	0
P46063	RECQL		0	0	0	0	0	0	0	0	0	0	0	0	0	0	0
P46087	NOP2		0	0	0	0	1	0	0	0	0	0	0	0	0	0	1
P46108	CRK		0	0	0	0	0	0	0	0	0	0	0	0	0	0	0
P46109	CRKL		0	0	0	0	0	0	0	0	0	0	1	0	0	0	1
P46379	BAG6		0	0	0	0	1	0	0	0	1	0	0	0	0	1	1
P46821	MAP1B		0	0	0	0	0	0	1	0	1	1	0	1	1	0	1
P46926	GNPDA1		0	0	0	0	0	0	0	0	0	0	0	0	0	0	0
P46934	NEDD4		0	0	1	0	0	0	1	0	0	0	1	1	0	0	1
P46976	GYG1		0	0	0	0	0	0	0	0	1	0	0	0	0	0	1
P46977	STT3A		1	0	0	0	1	0	0	0	0	0	0	0	0	1	1
P47712	PLA2G4A		0	0	0	0	0	0	0	0	0	0	1	0	0	0	1
P47985	UQCRFS1		0	0	0	0	0	0	0	0	0	0	0	0	0	0	0
P48059	LIMS1		0	0	0	0	0	0	0	0	0	0	0	0	0	0	0
P48163	ME1		0	0	0	0	0	0	0	0	1	0	0	0	0	0	1
P48200	IREB2		0	0	0	0	0	0	0	0	0	0	0	0	0	0	0
P48382	RFX5		0	0	0	0	1	0	0	1	0	0	0	0	0	1	1
P48449	LSS		0	0	0	0	0	0	0	0	0	0	0	0	0	0	0
P48506	GCLC		0	0	0	0	0	0	0	0	0	0	0	0	0	0	0
P48507	GCLM		0	0	1	0	0	0	0	0	0	0	1	0	0	0	1
P48723	HSPA13		1	1	0	0	0	1	0	0	0	0	0	0	0	0	1
P48960	CD97		0	0	0	0	0	0	0	0	0	0	0	0	0	0	0
P49005	POLD2		0	0	0	0	0	0	0	0	0	0	0	0	0	0	0
P49137	MAPKAPK2		0	0	0	0	0	0	0	0	0	0	0	0	0	0	0
P49247	RPIA		0	0	0	0	0	0	0	0	0	0	0	0	0	0	0
P49354	FNTA		0	0	0	0	0	0	0	0	0	0	0	0	0	0	0
P49356	FNTB		0	0	0	0	0	0	0	0	0	0	0	0	0	0	0
P49406	MRPL19		0	0	0	0	0	0	0	0	0	0	0	0	0	0	0
P49590	HARS2		0	0	0	0	0	0	0	0	0	0	0	0	0	0	0
P49746	THBS3		0	0	0	0	0	0	0	0	0	0	0	0	0	0	0
P49748	ACADVL		0	0	0	0	0	0	0	0	1	0	0	0	0	0	1
P49754	VPS41		0	0	0	0	0	0	0	0	0	0	0	0	0	0	0
P49768	PSEN1		0	0	0	0	0	0	0	0	0	0	0	0	0	0	0
P49770	EIF2B2		0	0	0	0	0	0	0	0	0	0	0	0	0	0	0
P49790	NUP153		0	0	0	0	1	0	1	1	1	1	0	0	0	1	1
P49792	RANBP2		0	0	0	0	1	0	0	0	1	1	0	0	0	1	1
P49841	GSK3B		0	0	0	0	0	0	1	0	0	0	0	0	0	0	1	Total 627
P49848	TAF6		0	0	0	0	1	0	0	0	0	1	0	1	0	1	1	Percentage: 627/2120
P49916	LIG3		0	0	0	0	0	0	0	0	0	0	0	0	0	0	0	29.5755
P50148	GNAQ		0	0	0	0	0	0	0	0	0	0	0	0	0	0	0
P50336	PPOX		0	0	0	0	0	0	0	0	0	0	0	0	0	0	0
P50416	CPT1A		0	0	0	0	0	0	0	0	0	0	0	0	0	0	0
P50443	SLC26A2		0	0	0	0	0	0	0	0	0	0	0	0	0	0	0
P50583	NUDT2		0	0	0	0	0	0	0	0	0	0	0	0	0	0	0
P50613	CDK7		0	0	0	0	0	0	0	0	0	0	0	0	0	0	0
P50747	HLCS		0	0	0	0	0	0	0	0	0	0	0	0	0	0	0
P50748	KNTC1		0	0	0	0	0	0	0	0	0	0	0	0	0	0	0
P50750	CDK9		0	0	0	0	0	0	0	0	0	0	0	0	0	0	0
P51114	FXR1		0	0	1	0	0	0	0	0	0	0	0	0	0	0	1
P51116	FXR2		0	0	0	0	0	0	0	0	0	0	0	0	0	0	0
P51153	RAB13		0	0	0	0	0	0	0	0	0	0	0	0	0	0	0
P51571	SSR4		0	0	0	0	0	0	0	0	0	0	0	0	0	0	0
P51572	BCAP31		0	0	0	0	0	0	0	0	0	0	0	0	0	0	0
P51580	TPMT		0	0	0	0	0	0	0	0	0	0	0	0	0	0	0
P51648	ALDH3A2		0	0	0	0	0	0	0	0	0	0	1	0	0	0	1
P51687	SUOX		0	0	0	0	0	0	0	0	0	0	0	0	0	0	0
P51692	STAT5B		0	0	0	0	0	0	0	0	0	0	0	0	0	0	0
P51809	VAMP7		0	0	0	0	0	0	0	0	0	0	0	0	0	0	0
P51812	RPS6KA3		0	0	0	0	1	0	0	0	0	0	0	0	0	0	1
P51884	LUM		0	0	0	0	1	0	0	0	0	0	0	0	0	0	1
P52298	NCBP2		0	0	0	0	0	0	0	0	0	0	0	0	0	0	0
P52306	RAP1GDS1		0	0	0	0	0	0	0	0	0	0	0	0	0	0	0
P52701	MSH6		0	0	0	0	0	0	0	0	1	0	0	0	0	0	1
P52732	KIF11		0	0	0	0	0	0	0	0	0	0	0	0	0	0	0
P52735	VAV2		0	0	0	0	0	0	0	0	0	0	0	0	0	0	0
P52756	RBM5		0	0	0	0	0	0	0	0	0	0	0	0	0	0	0
P53007	SLC25A1		0	0	0	0	0	0	0	0	0	0	0	0	0	0	0
P53582	METAP1		0	0	0	0	0	0	0	0	0	0	0	0	0	0	0
P53597	SUCLG1		0	0	0	0	1	0	0	0	0	0	0	0	0	0	1
P53602	MVD		0	0	0	0	0	0	0	0	0	0	0	0	0	0	0
P53611	RABGGTB		0	0	0	0	0	0	0	0	0	0	0	0	0	0	0
P53634	CTSC		0	0	0	0	0	0	0	0	0	0	0	0	0	0	0
P53701	HCCS		0	0	0	0	1	0	0	0	0	0	0	0	0	0	1
P53778	MAPK12		0	0	0	0	0	0	0	0	0	0	0	0	0	0	0
P54198	HIRA		0	0	0	0	0	0	0	0	0	0	0	0	0	0	0
P54259	ATN1		0	0	0	0	0	0	0	0	1	0	0	0	0	0	1
P54289	CACNA2D1		1	0	0	0	0	0	0	0	0	0	0	0	0	0	1
P54687	BCAT1		0	0	1	0	0	0	0	0	0	0	1	0	0	0	1
P54727	RAD23B		0	0	0	0	1	0	0	0	1	0	0	0	0	1	1
P54802	NAGLU		0	0	0	0	0	0	0	0	0	0	0	0	0	0	0
P54803	GALC		0	0	0	0	0	0	0	0	0	0	0	0	0	0	0
P54886	ALDH18A1		0	0	1	0	0	0	0	0	0	0	1	0	0	0	1
P55011	SLC12A2		0	0	0	0	0	0	0	0	0	0	0	0	0	0	0
P55039	DRG2		0	0	0	0	0	0	0	0	0	0	0	0	0	0	0
P55084	HADHB		0	0	0	0	0	0	0	0	0	0	0	0	0	0	0
P55145	MANF		0	0	0	0	0	0	0	0	0	0	0	0	0	0	0
P55210	CASP7		0	0	0	0	0	0	0	0	0	0	0	0	0	0	0
P55957	BID		0	0	0	0	0	0	0	0	0	0	0	0	0	0	0
P56199	ITGA1		1	0	0	0	1	0	0	0	0	0	0	0	0	0	1
P56385	ATP5I		0	0	0	0	0	0	0	0	0	0	0	0	0	0	0
P56556	NDUFA6		0	0	0	0	0	0	0	0	0	0	0	0	0	0	0
P57081	WDR4		0	0	1	0	0	0	0	0	0	0	0	0	0	0	1
P57737	CORO7		0	0	0	0	0	0	0	0	0	0	0	0	0	0	0
P57740	NUP107		0	0	0	0	0	0	0	0	0	0	0	0	0	0	0
P60468	SEC61B		0	0	0	0	1	0	0	0	0	0	0	0	0	0	1
P60602	ROMO1		0	0	0	0	0	0	0	0	0	0	0	0	0	0	0
P60604	UBE2G2		0	0	0	0	0	0	0	0	0	0	0	0	0	0	0
P61006	RAB8A		0	0	0	0	0	0	0	0	0	0	0	0	0	0	0
P61009	SPCS3		0	0	0	0	0	0	0	0	0	0	0	0	0	0	0
P61011	SRP54		0	0	0	0	0	0	0	0	0	0	0	0	0	0	0
P61106	RAB14		0	0	0	0	0	0	0	0	0	0	0	0	0	0	0
P61371	ISL1		0	0	0	0	0	0	0	0	0	0	0	0	0	0	0
P61457	PCBD1		0	0	0	0	0	0	0	0	0	0	0	0	0	0	0
P61604	HSPE1		0	0	0	0	0	0	0	0	1	0	0	0	0	0	1
P61812	TGFB2		0	0	0	0	0	0	0	0	0	0	0	0	0	0	0
P61960	UFM1		0	0	0	0	0	0	0	0	0	0	0	0	0	0	0
P61962	DCAF7		0	0	0	0	0	0	0	0	0	0	0	0	0	0	0
P61978	HNRNPK		0	0	0	0	1	0	0	1	1	0	1	0	0	0	1
P62253	UBE2G1		0	0	0	0	0	0	0	0	0	0	0	0	0	0	0
P62312	LSM6		0	0	0	0	0	0	0	0	0	0	0	0	0	0	0
P62330	ARF6		0	0	0	0	0	0	0	0	0	0	0	0	0	0	0
P62380	TBPL1		0	0	0	0	0	0	0	0	0	0	0	0	0	0	0
P62633	CNBP		0	0	0	0	0	0	0	0	1	0	0	0	0	0	1
P62714	PPP2CB		0	0	0	0	0	0	0	0	0	0	0	0	0	0	0
P62899	RPL31		0	0	0	0	0	0	0	0	0	0	0	0	0	0	0
P62993	GRB2		0	0	0	0	0	0	0	0	0	0	0	0	0	0	0
P63092	GNAS		0	1	1	0	0	1	1	0	0	0	0	0	0	0	1
P63096	GNAI1		0	0	0	0	0	0	1	0	0	0	0	0	0	0	1
P63172	DYNLT1		0	0	0	0	0	0	0	0	0	0	0	0	0	0	0
P63173	RPL38		0	0	0	0	0	0	0	0	0	0	0	0	0	0	0
P63218	GNG5		0	0	0	0	0	0	0	0	0	0	0	0	0	0	0
P78356	PIP4K2B		0	0	1	0	0	0	0	0	0	0	0	0	0	0	1
P78357	CNTNAP1		1	0	0	0	0	0	0	0	0	0	0	0	0	0	1
P78362	SRPK2		0	0	0	0	0	0	0	0	0	0	0	0	0	0	0
P78536	ADAM17		1	0	0	0	0	0	0	0	0	0	0	0	0	0	1
P80723	BASP1		0	0	0	0	0	0	0	0	0	0	0	1	0	0	1
P82663	MRPS25		0	0	0	0	0	0	0	0	0	0	0	0	0	0	0
P82664	MRPS10		0	0	0	0	0	0	0	0	0	0	0	0	0	0	0
P82914	MRPS15		0	0	0	0	0	0	0	0	0	0	0	0	0	0	0
P82921	MRPS21		0	0	0	0	0	0	0	0	0	0	0	0	0	0	0
P83111	LACTB		0	0	0	0	0	0	0	0	0	0	0	0	0	0	0
P83436	COG7		0	0	0	0	0	0	0	0	0	0	0	0	0	0	0
P84085	ARF5		0	0	0	0	0	0	0	0	0	0	0	0	0	0	0
P85037	FOXK1		0	0	0	0	1	0	0	0	0	0	0	1	0	1	1
P86791	CCZ1		0	0	0	0	0	0	0	0	0	0	0	0	0	0	0
P98160	HSPG2		1	1	1	0	0	1	1	0	0	1	0	1	0	0	1
P98172	EFNB1		1	1	1	0	0	1	0	0	0	0	0	0	0	0	1
P98175	RBM10		0	0	0	0	0	0	0	0	0	0	0	0	0	0	0
Q00059	TFAM		0	0	0	0	0	0	0	0	0	0	0	0	0	0	0
Q00535	CDK5		0	0	0	0	0	0	0	0	0	0	0	0	0	0	0
Q00653	NFKB2		0	0	1	0	1	0	0	0	0	0	1	0	0	0	1
Q00973	B4GALNT1		0	0	0	0	0	0	0	0	0	0	0	0	0	0	0
Q01081	U2AF1		0	0	0	0	0	0	0	0	0	0	0	0	0	0	0
Q01433	AMPD2		0	0	0	0	1	0	0	0	1	0	0	0	0	0	1
Q01658	DR1		0	0	0	0	0	0	0	0	0	0	0	0	0	0	0
Q01780	EXOSC10		0	0	0	0	0	0	0	0	0	0	0	0	0	0	0
Q01813	PFKP		0	0	0	0	1	0	0	0	0	0	0	0	0	0	1
Q02127	DHODH		0	0	0	0	0	0	0	0	0	0	0	0	0	0	0
Q02218	OGDH		0	0	0	0	0	0	0	0	1	0	0	0	0	0	1
Q02241	KIF23		0	0	0	0	0	0	0	0	0	0	0	0	0	0	0
Q02818	NUCB1		1	1	1	1	1	1	1	0	0	1	0	0	0	1	1
Q03111	MLLT1		0	0	0	0	0	0	0	0	0	0	0	0	0	0	0
Q03164	KMT2A		0	0	0	0	1	0	0	0	1	0	0	0	0	0	1
Q03167	TGFBR3		0	1	1	0	0	1	0	0	0	0	0	0	0	0	1
Q03252	LMNB2		0	0	0	0	0	0	0	0	0	0	0	0	0	0	0
Q04446	GBE1		0	0	0	0	0	0	0	0	0	0	0	0	0	0	0
Q04609	FOLH1		1	0	0	0	0	0	0	0	0	0	0	0	0	0	1
Q04721	NOTCH2		0	0	0	0	0	1	0	0	0	0	1	1	0	0	1
Q04724	TLE1		0	0	0	0	0	0	0	0	0	0	0	0	0	0	0
Q04864	REL		0	0	1	0	1	0	0	0	0	0	0	0	0	0	1
Q05086	UBE3A		0	0	0	0	1	0	0	0	0	0	0	0	0	0	1
Q05209	PTPN12		0	0	0	0	0	0	0	0	0	0	0	0	0	0	0
Q05397	PTK2		0	0	0	0	0	0	0	0	0	0	0	0	0	0	0
Q06330	RBPJ		0	0	0	0	0	0	0	0	0	0	0	0	0	0	0
Q06481	APLP2		1	1	1	0	0	1	0	0	0	0	0	0	0	0	1
Q06546	GABPA		0	0	0	0	1	0	0	0	0	0	0	0	0	1	1
Q06587	RING1		0	0	0	0	0	0	0	0	1	0	0	0	0	0	1
Q07687	DLX2		0	0	0	0	0	0	0	0	0	0	0	0	0	0	0
Q08043	ACTN3		0	0	0	0	0	0	0	0	0	0	0	0	0	0	0
Q08117	AES		0	0	0	0	1	0	0	0	0	0	0	0	0	0	1
Q08209	PPP3CA		0	0	0	0	0	0	0	0	0	0	0	0	0	0	0
Q08431	MFGE8		0	0	0	0	0	0	0	0	0	0	0	0	0	0	0
Q08499	PDE4D		0	0	0	0	0	0	0	0	0	0	0	0	0	0	0
Q08722	CD47		1	0	0	0	0	0	0	0	0	0	0	0	0	0	1
Q08AM6	VAC14		0	0	0	0	0	0	0	0	0	0	0	0	0	0	0
Q08J23	NSUN2		0	0	0	0	0	0	0	0	0	0	0	0	0	0	0
Q09472	EP300		0	0	0	0	1	0	0	0	0	0	0	0	0	0	1
Q0VDF9	HSPA14		0	0	0	0	0	0	0	0	0	0	0	0	0	0	0
Q10469	MGAT2		1	1	1	0	0	1	0	0	0	0	0	0	0	0	1
Q10472	GALNT1		0	0	0	0	0	0	0	0	0	0	0	0	0	0	0
Q10589	BST2		0	1	1	0	0	1	0	0	0	0	0	0	0	0	1
Q10713	PMPCA		0	0	0	0	0	0	0	0	0	0	0	0	0	0	0
Q12769	NUP160		0	0	0	0	0	0	0	0	0	0	0	0	0	0	0
Q12788	TBL3		0	0	0	0	1	0	0	0	0	0	0	0	0	0	1
Q12797	ASPH		0	0	0	0	0	0	1	0	0	0	0	0	0	0	1
Q12800	TFCP2		0	0	0	0	0	0	0	0	0	0	0	0	0	0	0
Q12841	FSTL1		0	1	0	0	1	1	0	0	0	0	0	0	0	1	1
Q12846	STX4		0	0	0	0	0	0	0	0	0	0	0	0	0	0	0
Q12866	MERTK		1	0	0	0	0	0	0	0	0	0	0	0	0	0	1
Q12913	PTPRJ		1	1	0	0	1	1	0	0	0	0	0	0	0	0	1
Q12965	MYO1E		0	0	0	0	0	0	0	0	0	0	0	0	0	0	0
Q12972	PPP1R8		0	0	0	0	1	0	0	0	0	0	0	0	0	0	1
Q13017	ARHGAP5		0	0	0	0	0	0	0	0	0	0	0	0	0	0	0
Q13042	CDC16		0	0	0	0	0	0	0	0	0	0	0	0	0	0	0
Q13045	FLII		0	0	0	0	0	0	0	0	0	0	0	0	0	0	0
Q13057	COASY		0	0	0	0	0	0	0	0	0	0	0	0	0	0	0
Q13112	CHAF1B		0	0	0	0	0	0	0	0	0	0	0	0	0	0	0
Q13131	PRKAA1		0	0	0	0	0	0	0	0	0	0	0	0	0	0	0
Q13136	PPFIA1		0	0	0	0	0	0	0	0	0	0	0	0	0	0	0
Q13207	TBX2		0	0	0	0	1	0	0	0	0	0	0	0	0	0	1
Q13217	DNAJC3		0	0	0	0	0	0	0	0	0	0	0	0	0	0	0
Q13219	PAPPA		0	0	0	0	0	0	0	0	0	0	0	0	0	0	0
Q13232	NME3		0	0	0	0	0	0	0	0	0	0	0	0	0	0	0
Q13242	SRSF9		0	0	0	0	0	0	0	0	0	0	0	0	0	0	0
Q13243	SRSF5		0	0	0	0	0	0	0	0	0	0	0	0	0	0	0
Q13257	MAD2L1		0	0	0	0	0	0	0	0	0	0	0	0	0	0	0
Q13315	ATM		0	0	0	0	1	0	0	0	0	0	0	0	0	0	1
Q13356	PPIL2		0	0	0	0	0	0	0	0	0	0	0	0	0	0	0
Q13394	MAB21L1		0	0	0	0	0	0	0	0	0	0	0	0	0	0	0
Q13418	ILK		0	0	0	0	0	0	0	0	0	0	0	0	0	0	0
Q13423	NNT		0	0	0	0	0	0	0	0	0	0	0	0	0	0	0
Q13425	SNTB2		0	0	0	0	0	0	0	0	0	0	0	0	0	0	0
Q13427	PPIG		0	0	0	0	0	0	0	0	0	0	0	0	0	0	0
Q13438	OS9		0	1	1	0	0	1	0	0	0	0	0	0	0	0	1
Q13444	ADAM15		0	0	0	0	0	0	0	0	0	0	0	0	0	0	0
Q13445	TMED1		0	0	0	0	0	0	0	0	0	0	0	0	0	0	0
Q13464	ROCK1		0	0	0	0	1	0	0	0	0	0	0	0	0	0	1
Q13472	TOP3A		0	0	0	0	0	0	0	0	0	0	0	0	0	0	0
Q13509	TUBB3		0	0	0	0	0	0	1	0	0	1	0	0	0	0	1
Q13526	PIN1		0	0	0	0	0	0	0	0	0	0	0	0	0	0	0
Q13546	RIPK1		0	0	0	0	0	0	0	0	0	0	0	0	0	0	0
Q13586	STIM1		0	0	0	0	0	0	0	0	0	0	0	0	0	0	0
Q13596	SNX1		0	0	0	0	0	0	0	0	0	0	0	0	0	0	0
Q13627	DYRK1A		0	0	0	0	0	0	0	0	0	0	0	0	0	0	0
Q13630	TSTA3		0	0	0	0	0	0	0	0	0	0	0	0	0	0	0
Q13641	TPBG		1	0	0	0	0	0	0	0	0	0	0	0	0	0	1
Q13643	FHL3		0	0	0	0	0	0	0	0	0	0	1	0	0	0	1
Q13724	MOGS		0	0	0	0	0	0	0	0	0	0	0	0	0	0	0
Q13740	ALCAM		1	0	0	0	1	0	0	0	0	0	0	0	0	0	1
Q13885	TUBB2A		0	0	0	0	0	0	1	0	0	1	0	0	0	0	1
Q13951	CBFB		0	0	0	0	0	0	0	0	0	0	0	0	0	0	0
Q13976	PRKG1		0	0	0	0	1	0	0	0	0	0	0	0	0	0	1
Q14012	CAMK1		0	0	1	0	0	0	0	0	0	0	0	0	0	0	1
Q14108	SCARB2		1	0	0	0	0	0	0	0	0	0	0	0	0	0	1
Q14112	NID2		0	1	1	0	0	1	0	0	0	0	0	0	0	0	1
Q14118	DAG1		1	1	1	1	1	1	0	0	0	0	0	0	0	1	1
Q14126	DSG2		0	0	0	0	0	0	0	0	0	0	0	0	0	0	0
Q14139	UBE4A		0	0	0	0	0	0	0	0	0	0	0	0	0	0	0
Q14145	KEAP1		0	0	1	0	0	0	0	0	0	0	0	0	0	0	1
Q14147	DHX34		0	0	0	0	0	0	0	0	0	0	0	0	0	0	0
Q14157	UBAP2L		0	0	0	0	1	0	1	1	1	1	1	1	0	1	1
Q14160	SCRIB		0	0	0	0	1	0	0	0	0	0	0	0	0	0	1
Q14165	MLEC		0	0	0	0	0	0	0	0	0	0	0	0	0	0	0
Q14181	POLA2		0	0	0	0	0	0	0	0	0	0	0	0	0	0	0
Q14185	DOCK1		0	0	0	0	0	0	0	0	0	0	0	0	0	0	0
Q14247	CTTN		0	0	1	0	0	0	1	0	0	0	1	0	0	0	1
Q14258	TRIM25		0	0	0	0	0	0	0	0	0	0	0	0	0	0	0
Q14264	ERV3-1		0	0	0	0	0	0	0	0	0	0	0	0	0	0	0
Q14318	FKBP8		0	0	0	0	0	0	0	0	0	0	0	0	0	0	0
Q14344	GNA13		0	0	0	0	0	0	1	0	0	0	0	0	0	0	1
Q14376	GALE		0	0	0	0	0	0	0	0	0	0	0	0	0	0	0
Q14444	CAPRIN1		0	0	1	0	1	0	0	0	1	0	1	0	0	0	1
Q14517	FAT1		0	1	1	0	0	1	0	0	0	0	0	0	0	0	1
Q14527	HLTF		0	0	0	0	0	0	0	0	0	0	0	0	0	0	0
Q14542	SLC29A2		0	0	0	0	0	0	0	0	0	0	0	0	0	0	0
Q14554	PDIA5		0	0	0	0	0	0	0	0	0	0	0	0	0	0	0
Q14651	PLS1		0	0	0	0	1	0	0	0	1	0	0	0	0	0	1
Q14669	TRIP12		0	0	0	0	0	0	0	0	0	0	0	0	0	0	0
Q14678	KANK1		0	0	0	0	0	0	0	0	0	0	0	0	0	0	0
Q14690	PDCD11		0	0	0	0	0	0	0	0	0	0	0	0	0	0	0
Q14694	USP10		0	0	1	0	0	0	0	0	0	0	1	0	0	0	1
Q14703	MBTPS1		0	1	1	0	0	1	0	0	0	0	0	0	0	0	1
Q14739	LBR		0	0	0	0	1	0	0	0	1	1	0	0	0	0	1
Q14746	COG2		0	0	0	0	0	0	0	0	0	0	0	0	0	0	0
Q14764	MVP		0	0	0	0	0	0	0	0	0	0	0	0	0	0	0
Q14934	NFATC4		0	0	0	0	0	0	0	0	0	0	0	0	0	0	0
Q14978	NOLC1		0	0	0	0	0	0	0	0	1	0	0	0	0	0	1
Q14997	PSME4		0	0	0	0	0	0	0	0	0	0	0	0	0	0	0
Q15006	EMC2		0	0	0	0	0	0	0	0	0	0	0	0	0	0	0
Q15007	WTAP		0	0	0	0	0	0	0	0	0	0	0	0	0	0	0
Q15018	FAM175B		0	0	0	0	0	0	0	0	0	0	0	0	0	0	0
Q15021	NCAPD2		0	0	0	0	0	0	0	0	0	0	0	0	0	0	0
Q15036	SNX17		0	0	0	0	0	0	0	0	0	0	0	0	0	0	0
Q15050	RRS1		0	0	0	0	0	0	0	0	0	0	0	0	0	0	0
Q15057	ACAP2		0	0	1	0	1	0	0	0	0	0	0	0	0	0	1
Q15067	ACOX1		0	0	0	0	0	0	0	0	0	0	0	0	0	0	0
Q15072	ZNF146		0	0	0	0	0	0	0	0	0	0	0	0	0	0	0
Q15075	EEA1		0	0	0	0	0	0	0	0	0	0	0	0	0	0	0
Q15118	PDK1		0	0	0	0	0	0	0	0	0	0	0	0	0	0	0
Q15125	EBP		0	1	1	0	1	1	1	0	0	1	0	0	0	1	1
Q15126	PMVK		0	0	0	0	0	0	0	0	0	0	0	0	0	0	0
Q15155	NOMO1		0	0	0	0	0	0	0	0	0	0	0	0	0	0	0
Q15172	PPP2R5A		0	0	0	0	0	0	0	0	0	0	0	0	0	0	0
Q15223	PVRL1		1	1	0	0	0	1	1	0	0	0	0	0	0	0	1
Q15269	PWP2		0	0	0	0	0	0	0	0	0	0	0	0	0	0	0
Q15286	RAB35		0	0	0	0	0	0	0	0	0	0	0	0	0	0	0
Q15311	RALBP1		0	0	0	0	0	0	0	0	0	0	0	0	0	0	0
Q15375	EPHA7		0	0	0	0	1	0	0	0	0	0	0	0	0	0	1
Q15386	UBE3C		0	0	0	0	0	0	0	0	0	0	0	0	0	0	0
Q15418	RPS6KA1		0	0	0	0	0	0	0	0	0	0	0	0	0	0	0
Q15424	SAFB		0	0	0	0	0	0	0	0	0	0	1	0	0	0	1
Q15427	SF3B4		0	0	0	0	0	0	0	0	0	0	0	0	0	0	0
Q15428	SF3A2		0	0	0	0	0	0	0	0	0	0	0	0	0	0	0
Q15645	TRIP13		0	0	0	0	0	0	0	0	0	0	0	0	0	0	0
Q15648	MED1		0	0	0	0	1	0	1	0	0	0	0	0	0	0	1
Q15654	TRIP6		0	0	0	0	0	0	0	0	0	0	0	0	0	0	0
Q15738	NSDHL		0	0	0	0	0	0	0	0	0	0	0	0	0	0	0
Q15758	SLC1A5		0	0	0	0	0	0	0	0	0	0	0	0	0	0	0
Q15768	EFNB3		0	0	0	0	0	0	0	0	0	0	0	0	0	0	0
Q15785	TOMM34		0	0	0	0	0	0	0	0	0	0	0	0	0	0	0
Q15796	SMAD2		0	0	0	0	0	0	0	0	0	0	0	0	0	0	0
Q15797	SMAD1		0	0	0	0	0	0	0	0	0	0	0	0	0	0	0
Q15814	TBCC		0	0	0	0	0	0	0	0	0	0	0	0	0	0	0
Q15904	ATP6AP1		1	1	1	0	0	1	0	0	0	0	0	0	0	0	1
Q15911	ZFHX3		0	0	0	0	1	0	0	0	0	1	0	0	0	1	1
Q15942	ZYX		0	0	1	0	1	0	0	1	0	0	1	1	0	1	1
Q16134	ETFDH		0	0	0	0	0	0	0	0	0	0	0	0	0	0	0
Q16204	CCDC6		0	0	0	0	0	0	0	0	0	0	0	0	0	0	0
Q16513	PKN2		0	0	0	0	0	0	0	0	0	0	0	0	0	0	0
Q16539	MAPK14		0	0	0	0	0	0	0	0	0	0	0	0	0	0	0
Q16566	CAMK4		0	0	0	0	0	0	1	0	1	1	0	0	0	0	1
Q16602	CALCRL		0	0	0	0	0	0	0	0	0	0	0	0	0	0	0
Q16698	DECR1		0	0	0	0	0	0	0	0	0	0	0	0	0	0	0
Q16706	MAN2A1		0	0	1	0	0	1	0	0	0	0	0	0	0	0	1
Q16762	TST		0	0	0	0	0	0	0	0	0	0	0	0	0	0	0
Q16778	HIST2H2BE		0	0	0	0	0	0	0	0	0	0	0	0	0	0	0
Q16795	NDUFA9		0	0	0	0	0	0	0	0	1	1	0	0	0	0	1
Q16822	PCK2		0	0	0	0	0	0	0	0	0	0	0	0	0	0	0
Q16832	DDR2		0	0	0	0	0	0	0	0	0	0	0	0	0	0	0
Q16842	ST3GAL2		0	0	0	0	0	0	0	0	0	0	0	0	0	0	0
Q16891	IMMT		0	0	0	0	0	0	0	0	0	0	0	0	0	0	0
Q17RN3	FAM98C		0	0	0	0	0	0	0	0	0	0	0	0	0	0	0
Q29RF7	PDS5A		0	0	0	0	0	0	0	0	0	0	0	0	0	0	0
Q2KHT3	CLEC16A		0	0	0	0	0	0	0	0	0	0	0	0	0	0	0
Q2M389	KIAA1033		0	0	0	0	0	0	1	0	0	1	0	0	0	0	1
Q2NKX8	ERCC6L		0	0	0	0	0	0	0	0	0	0	0	0	0	0	0
Q2TAA5	ALG11		0	0	0	0	0	0	0	0	0	0	0	0	0	0	0
Q2TAL8	QRICH1		0	0	0	0	1	0	0	0	0	0	0	0	0	0	1
Q2TAM5	RELA		0	0	0	0	1	0	0	0	1	1	0	0	0	0	1
Q2VWP7	PRTG		0	0	0	0	1	0	0	0	0	0	0	0	0	0	1
Q32P41	TRMT5		0	0	0	0	0	0	0	0	0	0	0	0	0	0	0
Q3B7T1	EDRF1		0	0	0	0	0	0	0	0	0	0	0	0	0	0	0
Q3SXM5	HSDL1		0	0	0	0	0	0	0	0	0	0	0	0	0	0	0
Q3SY69	ALDH1L2		0	0	0	0	0	0	0	0	0	0	0	0	0	0	0
Q3ZCQ8	TIMM50		0	0	0	0	0	0	0	0	0	0	0	0	0	0	0
Q49A26	GLYR1		0	0	0	0	0	0	0	0	0	0	0	0	0	0	0
Q49AR2	C5orf22		0	0	0	0	0	0	0	0	0	0	0	0	0	0	0
Q4G0J3	LARP7		0	0	1	0	1	0	0	0	0	0	0	0	0	0	1
Q4G0N4	NADK2		0	0	0	0	0	0	0	0	0	0	0	0	0	0	0
Q4KMQ2	ANO6		0	0	0	0	0	0	0	0	0	0	0	0	0	0	0
Q4TT34	NME4		0	0	0	0	0	0	0	0	0	0	0	0	0	0	0
Q504Q3	PAN2		0	0	0	0	0	0	0	0	0	0	0	0	0	0	0
Q53FA7	TP53I3		0	0	0	0	0	0	0	0	0	0	0	0	0	0	0
Q53H82	LACTB2		0	0	0	0	0	0	0	0	0	0	0	0	0	0	0
Q53H96	PYCRL		0	0	0	0	0	0	0	0	0	0	0	0	0	0	0
Q53HV7	SMUG1		0	0	0	0	0	0	0	0	0	0	0	0	0	0	0
Q53RE8	ANKRD39		0	0	0	0	0	0	0	0	0	0	0	0	0	0	0
Q53TN4	CYBRD1		0	0	0	0	0	0	0	0	0	0	0	0	0	0	0
Q562E7	WDR81		0	0	0	0	0	0	0	0	0	0	0	0	0	0	0
Q562R1	ACTBL2		0	0	0	0	0	0	1	0	0	1	0	0	0	0	1
Q567R9	CIP29		0	0	0	0	0	0	0	0	0	0	0	0	0	0	0
Q58EX2	SDK2		1	0	0	0	0	0	0	0	0	0	0	0	0	0	1
Q59GN2	RPL39P5		0	0	0	0	0	0	0	0	0	0	0	0	0	0	0
Q5BKZ1	ZNF326		0	0	0	0	0	0	0	0	0	0	0	0	0	0	0
Q5GLZ8	HERC4		0	0	0	0	0	0	0	0	0	0	0	0	0	0	0
Q5HY57	EMD		0	0	0	0	1	0	0	0	0	1	0	0	0	0	1
Q5J8M5	DHPS		0	0	0	0	0	0	0	0	0	0	0	0	0	0	0
Q5JRG1	NUP58		0	0	0	0	1	0	0	0	1	0	0	0	0	0	1
Q5JRX3	PITRM1		0	0	0	0	0	0	0	0	0	0	0	0	0	0	0
Q5JS98	PBX3		0	0	0	0	0	0	0	0	0	0	0	0	0	0	0
Q5JTH9	RRP12		0	0	0	0	0	0	0	0	0	0	0	0	0	0	0
Q5JVF3	PCID2		0	0	0	0	0	0	0	0	0	0	0	0	0	0	0
Q5JVZ5	ELMO2		0	0	0	0	0	0	0	0	0	0	0	0	0	0	0
Q5JW54	DSN1		0	0	0	0	0	0	0	0	0	0	0	0	0	0	0
Q5JWT2	MED23		0	0	0	0	0	0	0	0	0	0	0	0	0	0	0
Q5JXI8	FHL1		0	0	0	0	0	0	0	0	0	0	0	0	0	0	0
Q5JY01	TRMT11		0	0	0	0	0	0	0	0	0	0	0	0	0	0	0
Q5JY65	CRNKL1		0	0	0	0	0	0	0	0	0	0	0	0	0	0	0
Q5KU26	COLEC12		0	0	0	0	0	0	0	0	0	0	0	0	0	0	0
Q5NDL2	EOGT		0	0	0	0	0	0	0	0	0	0	0	0	0	0	0
Q5QJ74	TBCEL		0	0	0	0	0	0	0	0	0	0	0	0	0	0	0
Q5QNZ2	ATP5F1		0	0	0	0	0	0	0	0	0	0	0	0	0	0	0
Q5QPK2	DPM1		0	0	0	0	0	0	0	0	0	0	0	0	0	0	0
Q5R372	RABGAP1L		0	0	0	0	0	0	0	0	0	0	0	0	0	0	0
Q5SRE5	NUP188		0	0	0	0	0	0	1	0	0	1	0	1	0	0	1
Q5SRE7	PHYHD1		0	0	0	0	0	0	0	0	0	0	0	0	0	0	0
Q5SSJ5	HP1BP3		0	0	0	0	0	0	0	0	0	0	1	0	0	0	1
Q5SZK8	FREM2		0	0	0	0	0	0	0	0	0	0	0	0	0	0	0
Q5SZP1	PAX2		0	0	0	0	0	0	0	0	0	0	0	0	0	0	0
Q5T092	RER1		0	0	0	0	0	0	0	0	0	0	0	0	0	0	0
Q5T123	SH3BGRL3		0	0	0	0	0	0	0	0	0	0	0	0	0	0	0
Q5T1M5	FKBP15		0	0	0	0	1	0	0	0	0	0	0	0	0	0	1
Q5T1V6	DDX59		0	0	0	0	0	0	0	0	0	0	0	0	0	0	0
Q5T440	IBA57		0	0	0	0	0	0	0	0	0	0	0	0	0	0	0
Q5T447	HECTD3		0	0	0	0	0	0	0	0	0	0	0	0	0	0	0
Q5T4U5	ACADM		0	0	0	0	0	0	0	0	0	0	0	0	0	0	0
Q5T6F2	UBAP2		0	0	0	0	1	0	1	1	1	0	0	1	0	1	1
Q5T6K7	NFYC		0	0	0	0	1	0	0	0	0	0	0	0	0	0	1
Q5T8F0	CTSL		0	0	0	0	0	0	0	0	0	0	0	0	0	0	0
Q5TAQ0	UQCC2		0	0	0	0	0	0	0	0	0	0	0	0	0	0	0
Q5TBB1	RNASEH2B		0	0	0	0	0	0	0	0	0	0	0	0	0	0	0
Q5TDH0	DDI2		0	0	0	0	0	0	0	0	0	0	0	0	0	0	0
Q5TFE4	NT5DC1		0	0	0	0	0	0	0	0	0	0	0	0	0	0	0
Q5THR1	DHX35		0	0	0	0	0	0	0	0	0	0	0	0	0	0	0
Q5VIR6	VPS53		0	0	0	0	0	0	0	0	0	0	0	0	0	0	0
Q5VSL9	STRIP1		0	0	0	0	0	0	0	0	0	0	1	0	0	0	1
Q5VT82	PCDH9		1	0	0	0	0	0	0	0	0	0	0	0	0	0	1
Q5VTL8	PRPF38B		0	0	0	0	0	0	0	0	0	0	0	0	0	0	0
Q5VTR2	RNF20		0	0	0	0	0	0	0	0	0	0	0	0	0	0	0
Q5VV89	MGST3		0	0	0	0	0	0	0	0	0	0	0	0	0	0	0
Q5VVQ6	YOD1		0	0	0	0	0	0	0	0	0	0	0	0	0	0	0
Q5VW36	FOCAD		0	0	0	0	0	0	0	0	0	0	0	0	0	0	0
Q5VWU8	PARD3		0	0	0	0	0	0	0	0	0	0	0	0	0	0	0
Q5VYS4	MEDAG		0	0	0	0	0	0	0	0	0	0	0	0	0	0	0
Q5VYS8	ZCCHC6		0	0	0	0	0	0	0	0	0	0	0	0	0	0	0
Q5VZE5	NAA35		0	0	0	0	0	0	0	0	0	0	0	0	0	0	0
Q5VZK9	LRRC16A		0	0	0	0	0	0	0	0	0	0	0	0	0	0	0
Q5W0V3	FAM160B1		0	0	0	0	0	0	0	0	0	0	0	0	0	0	0
Q5XKP0	MIC13		0	0	0	0	0	0	0	0	0	0	0	0	0	0	0
Q63HN8	RNF213		0	0	0	0	1	0	0	0	0	0	0	0	0	0	1
Q63ZY3	KANK2		0	0	0	0	0	0	0	0	0	0	0	0	0	0	0
Q658Y4	FAM91A1		0	0	0	0	0	0	0	0	0	0	0	0	0	0	0
Q66K14	TBC1D9B		0	0	0	0	0	0	1	0	0	1	0	0	0	0	1
Q66K74	MAP1S		0	0	1	0	0	0	0	0	0	0	1	0	0	0	1
Q66S35	PFKFB4		0	0	0	0	0	0	0	0	0	0	0	0	0	0	0
Q68BL7	OLFML2A		0	0	0	0	0	0	0	0	0	0	0	0	0	0	0
Q68CP9	ARID2		0	0	0	0	0	0	0	0	0	0	0	0	0	0	0
Q68CQ7	GLT8D1		0	1	1	0	1	1	0	0	0	0	0	0	0	0	1
Q68D85	NCR3LG1		0	0	0	0	0	0	0	0	0	0	0	0	0	0	0
Q68EM7	ARHGAP17		0	0	0	0	0	0	0	0	0	0	0	0	0	0	0
Q69YN4	KIAA1429		0	0	0	0	0	0	0	0	0	0	0	0	0	0	0
Q6AI08	HEATR6		0	0	0	0	0	0	0	0	0	0	0	0	0	0	0
Q6DD88	ATL3		0	0	0	0	0	0	0	0	0	0	0	0	0	0	0
Q6GMV2	SMYD5		0	0	0	0	0	0	0	0	0	0	0	0	0	0	0
Q6GYQ0	RALGAPA1		0	0	0	0	1	0	0	0	0	0	0	0	0	0	1
Q6I9Y2	THOC7		0	0	0	0	0	0	0	0	0	0	0	0	0	0	0
Q6IA86	ELP2		0	0	0	0	0	0	0	0	0	0	0	0	0	0	0
Q6IAA8	LAMTOR1		0	0	0	0	0	0	0	0	0	0	0	0	0	0	0
Q6IN85	PPP4R3A		0	0	0	0	0	0	0	0	0	0	0	0	0	0	0
Q6NTF9	RHBDD2		0	0	0	0	0	0	0	0	0	0	0	0	0	0	0
Q6NUK1	SLC25A24		0	0	0	0	0	0	0	0	0	0	0	0	0	0	0
Q6NUQ4	TMEM214		0	0	0	0	0	0	0	0	0	0	0	0	0	0	0
Q6NUS6	TCTN3		0	0	0	0	0	0	0	0	0	0	0	0	0	0	0
Q6NXE6	ARMC6		0	0	0	0	0	0	0	0	0	0	0	0	0	0	0
Q6NZY4	ZCCHC8		0	0	1	0	1	0	0	0	0	0	0	0	0	0	1
Q6P158	DHX57		0	0	0	0	0	0	0	0	0	0	0	0	0	0	0
Q6P179	ERAP2		0	0	0	0	0	0	0	0	0	0	0	0	0	0	0
Q6P1A2	LPCAT3		0	0	0	0	0	0	0	0	0	0	0	0	0	0	0
Q6P1L8	MRPL14		0	0	0	0	0	0	0	0	0	0	0	0	0	0	0
Q6P1N7	TAPBP		0	0	0	0	0	0	0	0	0	0	0	0	0	0	0
Q6P1X5	TAF2		0	0	0	0	0	0	0	0	0	0	0	0	0	0	0
Q6P2P2	PRMT9		0	0	0	0	0	0	0	0	0	0	0	0	0	0	0
Q6P3W7	SCYL2		0	0	0	0	1	0	1	0	0	0	0	1	0	0	1
Q6P3X3	TTC27		0	0	0	0	0	0	0	0	0	0	0	0	0	0	0
Q6P4A7	SFXN4		0	0	0	0	0	0	0	0	0	0	0	0	0	0	0
Q6P587	FAHD1		0	0	0	0	0	0	0	0	0	0	0	0	0	0	0
Q6P9B6	TLDC1		0	0	0	0	0	0	0	0	0	0	0	0	0	0	0
Q6PCB8	EMB		1	0	0	0	0	0	0	0	0	0	0	0	0	0	1
Q6PD74	AAGAB		0	0	0	0	0	0	0	0	0	0	0	0	0	0	0
Q6PI48	DARS2		0	0	0	0	0	0	0	0	0	0	0	0	0	0	0
Q6PJI9	WDR59		0	0	0	0	0	0	0	0	0	0	0	0	0	0	0
Q6PK18	OGFOD3		0	0	0	0	0	0	0	0	0	0	0	0	0	0	0
Q6PL18	ATAD2		0	0	0	0	0	0	0	0	0	0	0	0	0	0	0
Q6QNY0	BLOC1S3		0	0	0	0	0	0	0	0	0	0	0	0	0	0	0
Q6SZW1	SARM1		0	0	0	0	0	0	0	0	0	0	0	0	0	0	0
Q6UVK1	CSPG4		1	0	0	0	0	0	0	0	0	0	0	0	0	0	1
Q6UW63	KDELC1		0	0	0	0	0	0	0	0	0	0	0	0	0	0	0
Q6UWB1	IL27RA		0	0	0	0	0	0	0	0	0	0	0	0	0	0	0
Q6UWE0	LRSAM1		0	1	0	0	0	0	0	0	0	0	0	0	0	0	1
Q6UWY0	ARSK		0	0	0	0	0	0	0	0	0	0	0	0	0	0	0
Q6UX71	PLXDC2		0	0	1	0	0	1	0	0	0	0	0	0	0	0	1
Q6UXD5	SEZ6L2		1	1	1	0	0	1	0	0	0	0	0	0	0	0	1
Q6UY14	ADAMTSL4		0	1	1	0	0	1	0	0	0	0	0	0	0	0	1
Q6V0I7	FAT4		0	0	0	0	0	0	0	0	0	0	0	0	0	0	0
Q6VMQ6	ATF7IP		0	0	0	0	1	0	0	0	0	0	0	1	0	1	1
Q6WRI0	IGSF10		0	1	1	0	0	1	0	0	0	0	0	0	0	0	1
Q6YN16	HSDL2		0	0	0	0	0	0	0	0	0	0	0	0	0	0	0
Q6ZMG9	CERS6		0	0	0	0	0	0	0	0	0	0	0	0	0	0	0
Q6ZNA5	FRRS1		0	1	0	0	0	1	0	0	0	0	0	0	0	0	1
Q6ZRP7	QSOX2		1	1	1	0	0	1	0	0	0	0	0	0	0	0	1
Q6ZS17	FAM65A		0	0	0	0	0	0	0	0	0	0	0	0	0	0	0
Q6ZSL4	SFRP1		0	0	0	0	0	0	0	0	0	0	0	0	0	0	0
Q6ZT21	TMPPE		0	0	0	0	0	0	0	0	0	0	0	0	0	0	0
Q6ZVM7	TOM1L2		0	0	0	0	0	0	1	0	0	1	0	1	0	0	1
Q709C8	VPS13C		0	0	0	0	0	0	0	0	0	0	0	0	0	0	0
Q70CQ3	USP30		0	0	0	0	0	0	0	0	0	0	0	0	0	0	0
Q70UQ0	IKBIP		0	0	0	0	0	0	0	0	0	0	0	0	0	0	0
Q71F56	MED13L		0	0	0	0	0	0	0	0	0	0	0	0	0	0	0
Q71SY5	MED25		0	0	0	0	0	0	0	0	0	0	0	0	0	0	0
Q71UI9	H2AFV		0	0	0	0	0	0	0	0	0	0	0	0	0	0	0
Q76KP1	B4GALNT4		0	0	0	0	0	0	0	0	0	0	0	0	0	0	0
Q76M96	CCDC80		0	1	1	0	0	1	0	0	0	0	0	0	0	0	1
Q7L0J3	SV2A		1	0	0	0	0	0	0	0	0	0	0	0	0	0	1
Q7L2J0	MEPCE		0	0	1	0	0	0	0	0	0	0	0	0	0	0	1
Q7L523	RRAGA		0	0	0	0	0	0	0	0	0	0	0	0	0	0	0
Q7L5D6	GET4		0	0	0	0	0	0	0	0	0	0	0	0	0	0	0
Q7L775	EPM2AIP1		0	0	0	0	0	0	0	0	0	0	0	0	0	0	0
Q7L8L6	FASTKD5		0	0	0	0	0	0	0	0	0	0	0	0	0	0	0
Q7LBC6	KDM3B		0	0	0	0	1	0	1	0	0	1	0	0	0	1	1
Q7LG56	RRM2B		0	0	0	0	0	0	0	0	0	0	0	0	0	0	0
Q7LGC8	CHST3		0	0	0	0	0	0	0	0	0	0	0	0	0	0	0
Q7Z2W4	ZC3HAV1		0	0	0	0	1	0	0	0	0	0	0	0	0	0	1
Q7Z2W9	MRPL21		0	0	0	0	0	0	0	0	0	0	0	0	0	0	0
Q7Z2Z2	EFTUD1		0	0	0	0	0	0	0	0	0	0	0	0	0	0	0
Q7Z3K3	POGZ		0	0	0	0	1	0	1	1	1	1	0	0	0	1	1
Q7Z3T8	ZFYVE16		0	0	0	0	0	0	0	0	0	0	0	0	0	0	0
Q7Z434	MAVS		0	0	1	0	1	0	1	0	0	1	0	0	0	1	1
Q7Z478	DHX29		0	0	0	0	0	0	0	0	0	0	0	0	0	0	0
Q7Z4G1	COMMD6		0	0	0	0	0	0	0	0	0	0	0	0	0	0	0
Q7Z4H8	KDELC2		0	0	1	0	0	1	0	0	0	0	0	0	0	0	1
Q7Z4L5	TTC21B		0	0	0	0	0	0	0	0	0	0	0	0	0	0	0
Q7Z4Q2	HEATR3		0	0	1	0	0	0	0	0	0	0	0	0	0	0	1
Q7Z553	MDGA2		1	0	0	0	0	0	0	0	0	0	0	0	0	0	1
Q7Z589	EMSY		0	0	0	0	0	0	0	0	0	0	0	0	0	0	0
Q7Z5G4	GOLGA7		0	0	0	0	0	0	0	0	0	0	0	0	0	0	0
Q7Z739	YTHDF3		0	0	0	0	1	0	1	0	1	1	0	1	0	1	1
Q7Z7H5	TMED4		0	0	0	0	0	0	0	0	0	0	0	0	0	0	0
Q7Z7M0	MEGF8		1	0	0	0	0	0	0	0	0	0	0	0	0	0	1
Q86SR1	GALNT10		0	1	1	0	0	1	0	0	0	0	0	0	0	0	1
Q86SZ2	TRAPPC6B		0	0	0	0	0	0	0	0	0	0	0	0	0	0	0
Q86TI2	DPP9		0	0	0	0	0	0	0	0	0	0	0	0	0	0	0
Q86TP1	PRUNE		0	0	1	0	0	0	0	0	0	0	0	0	0	0	1
Q86TU7	SETD3		0	0	0	0	0	0	0	0	0	0	0	0	0	0	0
Q86U70	LDB1		0	0	0	0	0	0	0	0	0	0	0	0	0	0	0
Q86U90	YRDC		0	0	0	0	1	0	0	0	0	0	0	0	0	0	1
Q86UA1	PRPF39		0	0	0	0	0	0	0	0	0	0	0	0	0	0	0
Q86UE4	MTDH		0	0	0	0	0	0	0	0	0	0	0	0	0	0	0
Q86UK7	ZNF598		0	0	0	0	0	0	1	0	0	0	0	1	0	0	1
Q86UL3	GPAT4		0	0	0	0	1	0	0	0	0	0	0	0	0	0	1
Q86UT6	NLRX1		0	0	0	0	0	0	0	0	0	0	0	0	0	0	0
Q86UV5	USP48		0	0	0	0	0	0	0	0	0	0	0	0	0	0	0
Q86V85	GPR180		0	0	0	0	0	0	0	0	0	0	0	0	0	0	0
Q86VS8	HOOK3		0	0	0	0	0	0	0	0	0	0	0	0	0	0	0
Q86VX2	COMMD7		0	0	0	0	0	0	0	0	0	0	0	0	0	0	0
Q86W42	THOC6		0	0	0	0	0	0	0	0	0	0	0	0	0	0	0
Q86W50	METTL16		0	0	0	0	0	0	0	0	0	0	0	0	0	0	0
Q86W56	PARG		0	0	1	0	0	0	0	0	0	0	0	0	0	0	1
Q86W92	PPFIBP1		0	0	0	0	0	0	0	0	0	0	0	0	0	0	0
Q86WA6	BPHL		0	0	0	0	0	0	0	0	0	0	0	0	0	0	0
Q86WR0	CCDC25		0	0	0	0	0	0	0	0	0	0	0	0	0	0	0
Q86WU2	LDHD		0	0	0	0	0	0	0	0	0	0	0	0	0	0	0
Q86X52	CHSY1		0	1	1	0	0	1	0	0	0	0	0	0	0	0	1
Q86XL3	ANKLE2		0	0	0	0	0	0	0	0	0	0	0	0	0	0	0
Q86XN7	PROSER1		0	0	0	0	0	0	0	0	0	0	0	0	0	0	0
Q86XP1	DGKH		0	0	0	0	0	0	1	0	0	0	0	0	0	0	1
Q86Y07	VRK2		0	0	0	0	0	0	0	0	0	0	0	0	0	0	0
Q86Y39	NDUFA11		0	0	0	0	0	0	0	0	0	0	0	0	0	0	0
Q86Y56	DNAAF5		0	0	0	0	0	0	0	0	0	0	0	0	0	0	0
Q86YR5	GPSM1		0	0	0	0	0	0	0	0	0	0	0	0	0	0	0
Q86YS7	C2CD5		0	0	0	0	0	0	0	0	0	0	0	0	0	0	0
Q86YT6	MIB1		0	0	0	0	0	0	0	0	0	0	0	0	0	0	0
Q8IU81	IRF2BP1		0	0	0	0	1	0	0	0	0	0	0	0	0	0	1
Q8IUH3	RBM45		0	0	0	0	0	0	0	0	0	0	0	0	0	0	0
Q8IUI8	CRLF3		0	0	0	0	1	0	0	0	0	0	0	0	0	0	1
Q8IV38	ANKMY2		0	0	0	0	0	0	0	0	0	0	0	0	0	0	0
Q8IV63	VRK3		0	0	0	0	0	0	0	0	0	0	0	0	0	0	0
Q8IVL6	P3H3		0	0	0	0	0	0	0	0	0	0	0	0	0	0	0
Q8IVT5	KSR1		0	0	0	0	0	0	0	0	0	0	0	0	0	0	0
Q8IWA0	WDR75		0	0	0	0	1	0	0	0	0	0	0	0	0	0	1
Q8IWA4	MFN1		0	0	0	0	0	0	0	0	0	0	0	0	0	0	0
Q8IWB7	WDFY1		0	0	0	0	0	0	0	0	0	0	0	0	0	0	0
Q8IWE2	FAM114A1		0	0	0	0	0	0	0	0	0	0	1	0	0	0	1
Q8IWJ2	GCC2		0	0	0	0	0	0	0	0	0	0	0	0	0	0	0
Q8IWK6	ADGRA3		1	0	0	0	0	0	0	0	0	0	0	0	0	0	1
Q8IWV7	UBR1		0	0	0	0	0	0	0	0	0	0	0	0	0	0	0
Q8IWV8	UBR2		0	0	0	0	0	0	0	0	0	0	0	0	0	0	0
Q8IWZ3	ANKHD1		0	0	0	0	0	0	0	0	0	0	0	0	0	1	1
Q8IX04	UEVLD		0	0	0	0	0	0	0	0	0	0	0	0	0	0	0
Q8IXB1	DNAJC10		0	0	0	0	0	0	0	0	0	0	0	0	0	0	0
Q8IXI2	RHOT1		0	0	0	0	0	0	0	0	0	0	0	0	0	0	0
Q8IXM3	MRPL41		0	0	0	0	0	0	0	0	0	0	0	0	0	0	0
Q8IXM6	NRM		0	0	0	0	0	0	0	0	0	0	0	0	0	0	0
Q8IY21	DDX60		0	0	0	0	0	0	0	0	0	0	0	0	0	0	0
Q8IYB5	SMAP1		0	0	0	0	0	0	0	0	0	0	0	0	0	0	0
Q8IYB7	DIS3L2		0	0	0	0	0	0	0	0	0	0	0	0	0	0	0
Q8IYB8	SUPV3L1		0	0	0	0	0	0	0	0	0	0	0	0	0	0	0
Q8IYD1	GSPT2		0	0	0	0	0	0	0	0	0	0	0	0	0	0	0
Q8IYU8	MICU2		0	0	0	0	0	0	0	0	0	0	0	0	0	0	0
Q8IZ40	RCOR2		0	0	0	0	0	0	0	0	0	0	0	0	0	0	0
Q8IZ73	RPUSD2		0	0	0	0	0	0	0	0	0	0	0	0	0	0	0
Q8IZH2	XRN1		0	0	0	0	0	0	0	0	0	0	0	1	0	0	1
Q8IZL8	PELP1		0	0	0	0	1	0	0	0	0	0	0	0	0	0	1
Q8N0S6	CENPL		0	0	0	0	0	0	0	0	0	0	0	0	0	0	0
Q8N0U8	VKORC1L1		0	0	0	0	0	0	0	0	0	0	0	0	0	0	0
Q8N0X4	CLYBL		0	0	0	0	0	0	0	0	0	0	0	0	0	0	0
Q8N0Z6	TTC5		0	0	0	0	0	0	0	0	0	0	0	0	0	0	0
Q8N0Z8	PUSL1		0	0	0	0	0	0	0	0	0	0	0	0	0	0	0
Q8N108	MIER1		0	0	0	0	0	0	0	0	0	0	0	0	0	0	0
Q8N122	RPTOR		0	0	0	0	0	0	0	0	0	0	0	0	0	0	0
Q8N158	GPC2		0	0	0	0	0	0	0	0	0	0	0	0	0	0	0
Q8N1B4	VPS52		0	0	0	0	0	0	0	0	0	0	0	0	0	0	0
Q8N1G2	CMTR1		0	0	0	0	0	0	0	0	0	0	0	0	0	0	0
Q8N2F6	ARMC10		0	0	0	0	1	0	0	0	0	0	0	0	0	1	1
Q8N2K0	ABHD12		0	0	0	0	1	0	0	0	0	0	0	0	0	0	1
Q8N2S1	LTBP4		0	1	1	0	0	1	0	0	0	0	0	0	0	0	1
Q8N357	SLC35F6		0	0	0	0	0	0	0	0	0	0	0	0	0	0	0
Q8N3C0	ASCC3		0	0	0	0	0	0	0	0	0	0	0	0	0	0	0
Q8N3X1	FNBP4		0	0	0	0	1	0	0	1	0	1	0	0	0	1	1
Q8N5K1	CISD2		0	0	0	0	0	0	0	0	0	0	0	0	0	0	0
Q8N5M1	ATPAF2		0	0	0	0	0	0	0	0	0	0	0	0	0	0	0
Q8N5N7	MRPL50		0	0	0	0	0	0	0	0	0	0	0	0	0	0	0
Q8N6R0	METTL13		0	0	0	0	1	0	0	0	0	0	0	0	0	0	1
Q8N6Y1	PCDH20		0	0	0	0	0	0	0	0	0	0	0	0	0	0	0
Q8N766	EMC1		0	0	0	0	0	0	0	0	0	0	0	0	0	0	0
Q8N7H5	PAF1		0	0	0	0	0	0	0	0	0	0	1	0	0	0	1
Q8N8A6	DDX51		0	0	0	0	0	0	0	0	0	0	0	0	0	0	0
Q8N999	C12orf29		0	0	0	0	0	0	0	0	0	0	0	0	0	0	0
Q8N9N2	ASCC1		0	0	0	0	0	0	0	0	0	0	0	0	0	0	0
Q8N9T8	KRI1		0	0	0	0	1	0	0	0	0	0	0	0	0	0	1
Q8NB49	ATP11C		0	0	0	0	0	0	0	0	0	0	0	0	0	0	0
Q8NB78	KDM1B		0	0	0	0	0	0	0	0	0	0	0	0	0	0	0
Q8NB90	SPATA5		0	0	0	0	0	0	0	0	0	0	0	0	0	0	0
Q8NBF2	NHLRC2		0	0	0	0	0	0	0	0	0	0	0	0	0	0	0
Q8NBJ4	GOLM1		0	1	1	0	0	1	0	0	0	0	0	0	0	0	1
Q8NBJ5	COLGALT1		0	1	0	0	0	0	0	0	0	0	0	0	0	0	1
Q8NBL1	POGLUT1		0	0	0	0	0	0	0	0	0	0	0	0	0	0	0
Q8NBM4	UBAC2		0	0	0	0	0	0	0	0	0	0	0	0	0	0	0
Q8NBM8	PCYOX1L		0	0	0	0	0	0	0	0	0	0	0	0	0	0	0
Q8NBN3	TMEM87A		0	0	0	0	0	0	0	0	0	0	0	0	0	0	0
Q8NBX0	SCCPDH		0	0	0	0	0	0	0	0	0	0	0	0	0	0	0
Q8NBY1	STK26		0	0	0	0	0	0	0	0	0	0	0	0	0	0	0
Q8NC56	LEMD2		0	0	0	0	0	0	0	0	0	0	0	0	0	0	0
Q8NCC3	PLA2G15		1	0	0	0	0	0	0	0	0	0	0	0	0	0	1
Q8NCE2	MTMR14		0	0	0	0	0	0	0	0	0	0	0	0	0	0	0
Q8NCH0	CHST14		0	1	0	0	1	1	0	0	0	0	0	0	0	1	1
Q8NCM8	DYNC2H1		0	0	0	0	0	0	0	0	0	0	0	0	0	0	0
Q8NCN5	PDPR		0	0	0	0	0	0	0	0	0	0	0	0	0	0	0
Q8ND04	SMG8		0	0	0	0	0	0	0	0	0	0	0	0	0	0	0
Q8NDX6	ZNF740		0	0	0	0	0	0	0	0	0	0	0	0	0	0	0
Q8NDZ4	C3orf58		0	0	0	0	0	0	0	0	0	0	0	0	0	0	0
Q8NEC7	GSTCD		0	0	0	0	0	0	0	0	0	0	0	0	0	0	0
Q8NEW0	SLC30A7		0	0	0	0	0	0	0	0	0	0	0	0	0	0	0
Q8NF37	LPCAT1		0	0	0	0	1	0	0	0	0	0	0	0	0	0	1
Q8NFF5	FLAD1		0	0	0	0	0	0	0	0	0	0	0	0	0	0	0
Q8NFH3	NUP43		0	0	0	0	0	0	0	0	0	0	0	0	0	0	0
Q8NFL0	B3GNT7		0	0	0	0	0	0	0	0	0	0	0	0	0	0	0
Q8NFQ8	TOR1AIP2		0	0	0	0	0	0	0	0	0	0	0	0	0	0	0
Q8NFZ4	NLGN2		1	0	0	0	0	0	0	0	0	0	0	0	0	0	1
Q8NG68	TTL		0	0	0	0	0	0	0	0	0	0	0	0	0	0	0
Q8NHP8	PLBD2		1	0	0	0	0	0	0	0	0	0	0	0	0	0	1
Q8NHS3	MFSD8		0	0	0	0	0	0	0	0	0	0	0	0	0	0	0
Q8NI27	THOC2		0	0	0	0	1	0	0	0	0	0	0	0	0	0	1
Q8NI36	WDR36		0	0	0	0	1	0	0	0	0	0	0	0	0	0	1
Q8TAE8	GADD45GIP1		0	0	0	0	0	0	0	0	0	0	0	0	0	0	0
Q8TB36	GDAP1		0	0	0	0	0	0	0	0	0	0	0	0	0	0	0
Q8TB37	NUBPL		0	0	0	0	0	0	0	0	0	0	0	0	0	0	0
Q8TB61	SLC35B2		0	0	0	0	0	0	0	0	0	0	0	0	0	0	0
Q8TB72	PUM2		0	0	0	0	0	0	0	0	0	0	0	0	0	0	0
Q8TBE9	NANP		0	0	0	0	0	0	0	0	0	0	0	0	0	0	0
Q8TC07	TBC1D15		0	0	1	0	0	0	0	0	0	0	0	0	0	0	1
Q8TCC3	MRPL30		0	0	0	0	0	0	0	0	0	0	0	0	0	0	0
Q8TCE6	FAM45A		0	0	0	0	0	0	0	0	0	0	0	0	0	0	0
Q8TCG1	KIAA1524		0	0	0	0	0	0	0	0	0	0	0	0	0	0	0
Q8TCJ2	STT3B		1	0	0	0	1	0	0	0	0	0	0	0	0	1	1
Q8TCS8	PNPT1		0	0	0	0	0	0	0	0	0	0	0	0	0	0	0
Q8TCT9	HM13		0	0	0	0	0	0	0	0	0	0	0	0	0	0	0
Q8TDD1	DDX54		0	0	0	0	0	0	0	0	0	0	0	0	0	0	0
Q8TDN6	BRIX1		0	0	0	0	0	0	0	0	0	0	0	0	0	0	0
Q8TED0	UTP15		0	0	0	0	0	0	0	0	0	0	0	0	0	0	0
Q8TED1	GPX8		0	0	0	0	0	0	0	0	0	0	0	0	0	0	0
Q8TEM1	NUP210		0	0	0	0	1	0	0	0	0	0	0	0	0	1	1
Q8TEQ8	PIGO		0	0	0	0	0	0	0	0	0	0	0	0	0	0	0
Q8TEX9	IPO4		0	0	0	0	0	0	0	0	0	0	0	0	0	0	0
Q8TF05	PPP4R1		0	0	1	0	0	0	0	0	0	0	0	0	0	0	1
Q8TF46	DIS3L		0	0	0	0	0	0	0	0	0	0	0	0	0	0	0
Q8WTT2	NOC3L		0	0	0	0	0	0	0	0	0	0	0	0	0	0	0
Q8WUA2	PPIL4		0	0	0	0	0	0	0	0	0	0	0	0	0	0	0
Q8WUA4	GTF3C2		0	0	0	0	0	0	0	0	0	0	0	0	0	0	0
Q8WUH2	TGFBRAP1		0	0	0	0	0	0	0	0	0	0	0	0	0	0	0
Q8WUH6	TMEM263		0	1	0	0	0	0	1	0	0	1	0	1	0	0	1
Q8WUK0	PTPMT1		0	0	0	0	0	0	0	0	0	0	0	0	0	0	0
Q8WUM0	NUP133		0	0	0	0	0	0	0	0	0	0	0	0	0	0	0
Q8WUW1	BRK1		0	0	0	0	0	0	0	0	0	0	0	0	0	0	0
Q8WV22	NSMCE1		0	0	0	0	0	0	0	0	0	0	0	0	0	0	0
Q8WVC2	RPS21		0	0	0	0	0	0	0	0	0	0	0	0	0	0	0
Q8WVM0	TFB1M		0	0	0	0	0	0	0	0	0	0	0	0	0	0	0
Q8WVM7	STAG1		0	0	0	0	0	0	0	0	0	0	0	0	0	0	0
Q8WVQ1	CANT1		0	0	0	0	0	0	0	0	0	0	0	0	0	0	0
Q8WVX9	FAR1		0	0	0	0	0	0	0	0	0	0	0	0	0	0	0
Q8WVZ9	KBTBD7		0	0	0	0	0	0	0	0	0	0	0	0	0	0	0
Q8WW59	SPRYD4		0	0	0	0	0	0	0	0	0	0	0	0	0	0	0
Q8WWC4	C2orf47		0	0	0	0	0	0	0	0	0	0	0	0	0	0	0
Q8WWV3	RTN4IP1		0	0	0	0	0	0	0	0	0	0	0	0	0	0	0
Q8WWY3	PRPF31		0	0	0	0	0	0	0	0	0	0	0	0	0	0	0
Q8WX77	IGFBPL1		0	1	1	0	0	1	0	0	0	0	0	0	0	0	1
Q8WXA9	SREK1		0	0	0	0	0	0	0	0	0	0	0	0	0	0	0
Q8WXH0	SYNE2		0	0	0	0	1	0	0	0	0	0	1	0	0	0	1
Q8WXI9	GATAD2B		0	0	0	0	1	0	1	0	1	1	0	1	0	1	1
Q8WXX5	DNAJC9		0	0	0	0	0	0	0	0	0	0	0	0	0	0	0
Q8WY22	BRI3BP		0	0	0	0	0	0	0	0	0	0	1	0	0	0	1
Q8WYA6	CTNNBL1		0	0	0	0	0	0	0	0	0	0	0	0	0	0	0
Q92504	SLC39A7		0	0	0	0	0	0	0	0	0	0	0	0	0	0	0
Q92506	HSD17B8		0	0	0	0	0	0	0	0	0	0	0	0	0	0	0
Q92520	FAM3C		1	0	0	0	0	0	0	0	0	0	0	0	0	0	1
Q92522	H1FX		0	0	0	0	1	0	0	0	1	0	0	0	0	0	1
Q92542	NCSTN		1	0	0	0	0	0	0	0	0	0	0	0	0	0	1
Q92552	MRPS27		0	0	0	0	0	0	0	0	0	0	0	0	0	0	0
Q92575	UBXN4		0	0	1	0	0	0	0	0	0	0	0	0	0	0	1
Q92609	TBC1D5		0	0	0	0	0	0	0	0	0	0	0	0	0	0	0
Q92621	NUP205		0	0	0	0	0	0	0	0	0	0	0	0	0	0	0
Q92692	PVRL2		0	1	1	0	0	1	0	0	0	0	0	0	0	0	1
Q92783	STAM		0	0	0	0	0	0	0	0	0	0	0	0	0	0	0
Q92793	CREBBP		0	0	0	0	1	0	1	0	1	1	0	1	0	0	1
Q92804	TAF15		0	0	0	0	0	0	0	0	0	0	0	0	0	0	0
Q92820	GGH		0	0	0	0	0	0	0	0	0	0	0	0	0	0	0
Q92859	NEO1		1	0	0	0	0	0	0	0	0	0	0	0	0	0	1
Q92878	RAD50		0	0	0	0	1	0	0	0	0	0	0	0	0	0	1
Q92889	ERCC4		0	0	0	0	0	0	0	0	0	0	0	0	0	0	0
Q92896	GLG1		1	1	1	0	0	1	0	0	0	0	0	0	0	0	1
Q92922	SMARCC1		0	0	0	0	0	0	0	0	1	0	0	0	0	0	1
Q92947	GCDH		0	0	0	0	0	0	0	0	0	0	0	0	0	0	0
Q92954	PRG4		0	0	0	0	0	0	0	0	0	0	0	0	0	0	0
Q92979	EMG1		0	0	0	0	0	0	0	0	0	0	0	0	0	0	0
Q92990	GLMN		0	0	0	0	0	0	0	0	0	0	0	0	0	0	0
Q92995	USP13		0	0	0	0	0	0	0	0	0	0	0	0	0	0	0
Q93050	ATP6V0A1		0	0	0	0	0	0	0	0	0	0	0	0	0	0	0
Q93100	PHKB		0	0	0	0	0	0	0	0	0	0	0	0	0	0	0
Q969E2	SCAMP4		0	0	0	0	0	0	0	0	0	0	0	0	0	0	0
Q969H8	MYDGF		0	0	0	0	0	0	0	0	0	0	0	0	0	0	0
Q969M1	TOMM40L		0	0	0	0	0	0	0	0	0	0	0	0	0	0	0
Q969N2	PIGT		1	0	0	0	0	0	0	0	0	0	0	0	0	0	1
Q969P0	IGSF8		1	0	0	0	0	0	0	0	0	0	0	0	0	0	1
Q969Q5	RAB24		0	0	0	0	0	0	0	0	0	0	0	0	0	0	0
Q969S9	GFM2		0	0	0	0	0	0	0	0	0	0	0	0	0	0	0
Q969V3	NCLN		0	0	0	0	0	0	0	0	0	0	0	0	0	0	0
Q969X5	ERGIC1		0	0	0	0	0	0	0	0	0	0	0	0	0	0	0
Q969X6	CIRH1A		0	0	0	0	0	0	0	0	0	0	0	0	0	0	0
Q969Y0	NXPE3		0	0	0	0	0	0	0	0	0	0	0	0	0	0	0
Q96A35	MRPL24		0	0	0	0	0	0	0	0	0	0	0	0	0	0	0
Q96A65	EXOC4		0	0	0	0	0	0	0	0	0	0	0	0	0	0	0
Q96AE7	TTC17		0	0	0	0	0	0	0	0	0	0	0	0	0	0	0
Q96AQ6	PBXIP1		1	0	0	0	0	0	0	0	0	0	0	0	0	0	1
Q96AT9	RPE		0	0	0	0	0	0	0	0	0	0	0	0	0	0	0
Q96AX1	VPS33A		0	0	0	0	0	0	0	0	0	0	0	0	0	0	0
Q96AY4	TTC28		0	0	0	0	0	0	0	0	0	0	0	0	0	0	0
Q96B26	EXOSC8		0	0	0	0	0	0	0	0	0	0	0	0	0	0	0
Q96B49	TOMM6		0	0	0	0	0	0	0	0	0	0	0	0	0	0	0
Q96BD5	PHF21A		0	0	0	0	1	0	1	1	1	1	0	0	0	0	1
Q96BN8	OTULIN		0	0	0	0	0	0	0	0	0	0	0	0	0	0	0
Q96C23	GALM		0	0	0	0	0	0	0	0	0	0	0	0	0	0	0
Q96CD0	FBXL8		0	0	0	0	0	0	0	0	0	0	0	0	0	0	0
Q96CQ1	SLC25A36		0	0	0	0	0	0	0	0	0	0	0	0	0	0	0
Q96CS3	FAF2		0	0	0	0	0	0	0	0	0	0	0	0	0	0	0
Q96CW5	TUBGCP3		0	0	0	0	1	0	0	0	0	0	0	0	0	0	1
Q96DA6	DNAJC19		0	0	0	0	0	0	0	0	0	0	0	0	0	0	0
Q96DB5	RMDN1		0	0	0	0	0	0	0	0	0	0	0	0	0	0	0
Q96DE0	NUDT16		0	0	0	0	0	0	0	0	0	0	0	0	0	0	0
Q96DH6	MSI2		0	0	0	0	0	0	0	0	0	0	0	0	0	0	0
Q96DI7	SNRNP40		0	0	0	0	0	0	0	0	0	0	0	0	0	0	0
Q96DP5	MTFMT		0	0	0	0	0	0	0	0	0	0	0	0	0	0	0
Q96DV4	MRPL38		0	0	0	0	0	0	0	0	0	0	0	0	0	0	0
Q96DZ1	ERLEC1		0	1	0	0	0	1	0	0	0	0	0	0	0	0	1
Q96EB6	SIRT1		0	0	0	0	1	0	0	0	0	0	0	0	0	0	1
Q96EE3	SEH1L		0	0	0	0	0	0	0	0	0	0	0	0	0	0	0
Q96EK5	KIF1BP		0	0	0	0	0	0	0	0	0	0	0	0	0	0	0
Q96EK7	FAM120B		0	0	0	0	0	0	0	0	0	0	0	0	0	0	0
Q96EL2	MRPS24		0	0	0	0	0	0	0	0	0	0	0	0	0	0	0
Q96EL3	MRPL53		0	0	0	0	0	0	0	0	0	0	0	0	0	0	0
Q96ER9	CCDC51		0	0	0	0	0	0	0	0	0	0	0	0	0	0	0
Q96EU7	C1GALT1C1		0	0	0	0	0	0	0	0	0	0	0	0	0	0	0
Q96EY1	DNAJA3		0	0	0	0	0	0	1	0	0	0	0	0	0	0	1
Q96EY8	MMAB		0	0	0	0	0	0	0	0	0	0	0	0	0	0	0
Q96F86	EDC3		0	0	0	0	0	0	0	0	0	0	0	0	0	0	0
Q96FV9	THOC1		0	0	0	0	0	0	0	0	0	0	0	0	0	0	0
Q96G23	CERS2		0	0	0	0	1	0	0	0	0	0	0	0	0	1	1
Q96G46	DUS3L		0	0	0	0	0	0	0	0	0	0	0	0	0	0	0
Q96GK7	FAHD2A		0	0	0	0	0	0	0	0	0	0	0	0	0	0	0
Q96GM5	SMARCD1		0	0	0	0	0	0	0	0	0	0	0	0	0	0	0
Q96GQ7	DDX27		0	0	0	0	0	0	0	0	0	0	0	0	0	0	0
Q96GX9	APIP		0	0	1	0	0	0	0	0	0	0	0	0	0	0	1
Q96H55	MYO19		0	0	0	0	0	0	0	0	0	0	0	0	0	0	0
Q96HC4	PDLIM5		0	0	1	0	1	0	1	0	0	1	1	1	0	1	1
Q96HR3	MED30		0	0	0	0	0	0	0	0	0	0	0	0	0	0	0
Q96HY6	DDRGK1		0	0	0	0	0	0	0	0	0	0	0	0	0	0	0
Q96I15	SCLY		0	0	0	0	0	0	0	0	0	0	0	0	0	0	0
Q96I59	NARS2		0	0	0	0	0	0	0	0	0	0	0	0	0	0	0
Q96I99	SUCLG2		0	0	0	0	0	0	0	0	0	0	0	0	0	0	0
Q96IJ6	GMPPA		0	0	0	0	0	0	0	0	0	0	0	0	0	0	0
Q96IV0	NGLY1		0	0	0	0	0	0	0	0	0	0	0	0	0	0	0
Q96IX5	USMG5		0	0	0	0	0	0	0	0	0	0	0	0	0	0	0
Q96IY1	NSL1		0	0	0	0	0	0	0	0	0	0	0	0	0	0	0
Q96J01	THOC3		0	0	0	0	0	0	0	0	0	0	0	0	0	0	0
Q96J42	TXNDC15		0	0	0	0	0	0	0	0	0	0	0	0	0	0	0
Q96JB5	CDK5RAP3		0	0	0	0	0	0	0	0	0	0	0	0	0	0	0
Q96JJ7	TMX3		1	0	0	0	0	0	0	0	0	0	0	0	0	0	1
Q96JM3	CHAMP1		0	0	0	0	1	0	0	0	0	0	0	0	0	0	1
Q96K49	TMEM87B		0	0	0	0	0	0	0	0	0	0	0	0	0	0	0
Q96KB5	PBK		0	0	0	0	0	0	0	0	0	0	0	0	0	0	0
Q96L35	EPHB4		1	0	0	0	0	0	0	0	0	0	0	0	0	0	1
Q96LA8	PRMT6		0	0	0	0	0	0	0	0	0	0	0	0	0	0	0
Q96M27	PRRC1		0	0	0	0	1	0	0	0	1	0	1	0	0	1	1
Q96MM7	HS6ST2		0	1	1	0	0	1	0	0	0	0	0	0	0	0	1
Q96MX6	WDR92		0	0	0	0	0	0	0	0	0	0	0	0	0	0	0
Q96N11	C7orf26		0	0	0	0	0	0	0	0	0	0	0	0	0	0	0
Q96N66	MBOAT7		0	0	0	0	0	0	0	0	0	0	0	0	0	0	0
Q96N67	DOCK7		0	0	0	0	0	0	1	0	0	1	0	0	0	0	1
Q96P47	AGAP3		0	0	0	0	0	0	1	0	0	0	0	0	0	0	1
Q96PD2	DCBLD2		0	1	1	0	0	1	0	0	0	0	0	0	0	0	1
Q96PU8	QKI		0	0	0	0	0	0	0	0	0	0	0	0	0	0	0
Q96Q11	TRNT1		0	0	0	0	1	0	0	0	0	0	0	0	0	0	1
Q96QR8	PURB		0	0	0	0	0	0	0	0	0	0	1	0	0	0	1
Q96QU8	XPO6		0	0	0	0	0	0	0	0	0	0	0	0	0	0	0
Q96R06	SPAG5		0	0	0	0	0	0	0	0	0	0	0	0	0	0	0
Q96RL7	VPS13A		0	0	0	0	0	0	0	0	0	0	0	0	0	0	0
Q96RN5	MED15		0	0	0	0	0	0	0	0	0	0	0	0	0	0	0
Q96RR4	CAMKK2		0	0	0	0	0	0	0	0	0	0	0	0	0	0	0
Q96S44	TP53RK		0	0	0	0	0	0	0	0	0	0	0	0	0	0	0
Q96S52	PIGS		0	0	0	0	0	0	0	0	0	0	0	0	0	0	0
Q96S59	RANBP9		0	0	0	0	0	0	0	0	1	0	0	0	0	0	1
Q96S99	PLEKHF1		0	0	0	0	0	0	0	0	0	0	0	0	0	0	0
Q96SB8	SMC6		0	0	0	0	0	0	0	0	0	0	0	0	0	0	0
Q96SI1	KCTD15		0	0	0	0	0	0	0	0	0	0	0	0	0	0	0
Q96SI9	STRBP		0	0	0	0	0	0	0	0	0	0	0	0	0	0	0
Q96SK2	TMEM209		0	0	0	0	0	0	0	0	0	0	0	0	0	0	0
Q96ST2	IWS1		0	0	0	0	0	0	0	0	0	0	0	0	0	0	0
Q96T23	RSF1		0	0	0	0	0	0	0	0	0	0	0	0	0	0	0
Q96T51	RUFY1		0	0	1	0	0	0	0	0	0	0	0	0	0	0	1
Q96T58	SPEN		0	0	0	0	1	0	1	1	1	1	0	1	0	1	1
Q96T76	MMS19		0	0	0	0	0	0	0	0	0	0	0	0	0	0	0
Q96T91	GPHA2		0	0	0	0	0	0	0	0	0	0	0	0	0	0	0
Q96TA2	YME1L1		0	0	0	0	0	0	0	0	0	0	1	0	0	0	1
Q96TC7	RMDN3		0	0	0	0	0	0	0	0	0	0	0	0	0	0	0
Q99417	MYCBP		0	0	0	0	0	0	0	0	0	0	0	0	0	0	0
Q99447	PCYT2		0	0	0	0	0	0	0	0	0	0	0	0	0	0	0
Q99459	CDC5L		0	0	0	0	1	0	0	0	0	0	0	0	0	0	1
Q99471	PFDN5		0	0	0	0	0	0	0	0	0	0	0	0	0	0	0
Q99496	RNF2		0	0	0	0	0	0	0	0	1	0	0	0	0	0	1
Q99504	EYA3		0	0	0	0	1	0	0	0	0	0	0	0	0	0	1
Q99519	NEU1		0	0	0	0	0	0	0	0	0	0	0	0	0	0	0
Q99570	PIK3R4		0	0	0	0	0	0	0	0	0	0	0	0	0	0	0
Q99574	SERPINI1		0	0	0	0	0	0	0	0	0	0	0	0	0	0	0
Q99575	POP1		0	0	1	0	0	0	0	0	0	0	0	0	0	0	1
Q99584	S100A13		0	0	0	0	0	0	0	0	0	0	0	0	0	0	0
Q99614	TTC1		0	0	1	0	1	0	0	0	0	0	0	0	0	0	1
Q99643	SDHC		0	0	0	0	0	0	0	0	0	0	0	0	0	0	0
Q99653	CHP1		0	0	0	0	0	0	0	0	0	0	0	0	0	0	0
Q99707	MTR		0	0	0	0	1	0	0	0	0	0	0	0	0	0	1
Q99720	SIGMAR1		0	0	0	0	0	0	0	0	0	0	0	0	0	0	0
Q99766	ATP5S		0	0	0	0	0	0	0	0	0	0	0	0	0	0	0
Q99797	MIPEP		0	0	0	0	0	0	0	0	0	0	0	0	0	0	0
Q99856	ARID3A		0	0	0	0	1	0	0	0	0	0	0	0	0	1	1
Q99871	HAUS7		0	0	0	0	0	0	0	0	0	0	0	0	0	0	0
Q99941	ATF6B		0	1	0	0	0	1	0	0	0	0	0	0	0	0	1
Q99943	AGPAT1		0	0	0	0	0	0	0	0	0	0	0	0	0	0	0
Q99962	SH3GL2		0	0	0	0	0	0	0	0	0	0	0	0	0	0	0
Q99985	SEMA3C		0	0	0	0	0	0	0	0	0	0	0	0	0	0	0
Q99986	VRK1		0	0	0	0	0	0	0	0	0	0	0	0	0	0	0
Q99988	GDF15		0	1	1	0	0	1	0	0	0	0	0	0	0	0	1
Q99996	AKAP9		0	0	0	0	0	0	0	1	0	0	0	0	0	0	1
Q9BPW8	NIPSNAP1		0	0	0	0	0	0	0	0	0	0	0	0	0	0	0
Q9BPX3	NCAPG		0	0	0	0	0	0	0	0	0	0	0	0	0	0	0
Q9BPX6	MICU1		0	0	0	0	0	0	0	0	0	0	0	0	0	0	0
Q9BQ16	SPOCK3		0	1	0	0	0	1	0	0	0	0	0	0	0	0	1
Q9BQ52	ELAC2		0	0	0	0	0	0	0	0	0	0	0	0	0	0	0
Q9BQ67	GRWD1		0	0	1	0	0	0	0	0	0	0	0	0	0	0	1
Q9BQ69	MACROD1		0	0	0	0	0	0	0	0	0	0	0	0	0	0	0
Q9BQG0	MYBBP1A		0	0	1	0	1	0	0	0	0	0	1	0	0	0	1
Q9BQP7	MGME1		0	0	0	0	0	0	0	0	0	0	0	0	0	0	0
Q9BQT8	SLC25A21		0	0	0	0	0	0	0	0	0	0	0	0	0	0	0
Q9BQT9	CLSTN3		1	1	1	0	0	1	0	0	0	0	0	0	0	0	1
Q9BR61	ACBD6		0	0	0	0	0	0	0	0	0	0	0	0	0	0	0
Q9BRF8	CPPED1		0	0	1	0	0	0	0	0	0	0	0	0	0	0	1
Q9BRJ2	MRPL45		0	0	0	0	0	0	0	0	0	0	0	0	0	0	0
Q9BRK5	SDF4		0	1	1	0	0	1	0	0	0	0	0	0	0	0	1
Q9BRP4	PAAF1		0	0	0	0	0	0	0	0	0	0	0	0	0	0	0
Q9BRR6	ADPGK		0	0	0	0	0	0	0	0	0	0	0	0	0	0	0
Q9BRT6	LLPH		0	0	0	0	0	0	0	0	0	0	0	0	0	0	0
Q9BRX5	GINS3		0	0	0	0	0	0	0	0	0	0	0	0	0	0	0
Q9BSH5	HDHD3		0	0	0	0	0	0	0	0	0	0	0	0	0	0	0
Q9BSV6	TSEN34		0	0	0	0	0	0	0	0	0	0	0	0	0	0	0
Q9BT09	CNPY3		0	1	1	0	0	1	0	0	0	0	0	0	0	0	1
Q9BTA9	WAC		0	0	0	0	0	0	0	0	0	0	0	0	0	0	0
Q9BTC0	DIDO1		0	0	0	0	1	0	1	0	1	1	0	1	0	1	1
Q9BTE7	DCUN1D5		0	0	0	0	0	0	0	0	0	0	0	0	0	0	0
Q9BTU6	PI4K2A		0	0	0	0	0	0	0	0	0	0	0	0	0	0	0
Q9BTV4	TMEM43		0	0	0	0	0	0	0	0	0	0	0	0	0	0	0
Q9BTY2	FUCA2		0	0	0	0	0	0	0	0	0	0	0	0	0	0	0
Q9BTY7	HGH1		0	0	0	0	0	0	0	0	0	0	0	0	0	0	0
Q9BTZ2	DHRS4		0	0	0	0	0	0	0	0	0	0	0	0	0	0	0
Q9BU61	NDUFAF3		0	0	0	0	0	0	0	0	0	0	0	0	0	0	0
Q9BU89	DOHH		0	0	0	0	0	0	0	0	0	0	0	0	0	0	0
Q9BUB7	TMEM70		0	0	0	0	0	0	0	0	0	0	0	0	0	0	0
Q9BUE0	MED18		0	0	0	0	0	0	0	0	0	0	0	0	0	0	0
Q9BUH6	C9orf142		0	0	0	0	1	0	0	0	0	0	0	0	0	0	1
Q9BUK6	MSTO1		0	0	0	0	0	0	0	0	0	0	0	0	0	0	0
Q9BUN1	MENT		0	0	0	0	0	0	0	0	0	0	0	0	0	0	0
Q9BUT1	BDH2		0	0	0	0	0	0	0	0	0	0	0	0	0	0	0
Q9BV20	MRI1		0	0	0	0	0	0	0	0	0	0	0	0	0	0	0
Q9BV44	THUMPD3		0	0	0	0	0	0	0	0	0	0	0	0	0	0	0
Q9BV79	MECR		0	0	0	0	0	0	0	0	0	0	0	0	0	0	0
Q9BVA0	KATNB1		0	0	0	0	0	0	0	0	0	0	0	0	0	0	0
Q9BVC3	DSCC1		0	0	0	0	0	0	0	0	0	0	0	0	0	0	0
Q9BVG9	PTDSS2		0	0	0	0	0	0	0	0	0	0	0	0	0	0	0
Q9BVI4	NOC4L		0	0	0	0	0	0	0	0	0	0	0	0	0	0	0
Q9BVK6	TMED9		1	0	0	0	0	0	0	0	0	0	0	0	0	0	1
Q9BVP2	GNL3		0	0	1	0	0	0	0	0	0	0	1	0	0	0	1
Q9BVQ7	SPATA5L1		0	0	0	0	0	0	0	0	0	0	0	0	0	0	0
Q9BVV7	TIMM21		0	0	0	0	0	0	0	0	0	0	0	0	0	0	0
Q9BW27	NUP85		0	0	0	0	0	0	0	0	0	0	0	0	0	0	0
Q9BW83	IFT27		0	0	0	0	0	0	0	0	0	0	0	0	0	0	0
Q9BW92	TARS2		0	0	0	0	0	0	0	0	0	0	0	0	0	0	0
Q9BWE0	REPIN1		0	0	0	0	0	0	0	0	0	0	0	0	0	0	0
Q9BWF3	RBM4		0	0	0	0	1	0	0	0	0	0	0	0	0	1	1
Q9BWH6	RPAP1		0	0	0	0	0	0	0	0	0	0	0	0	0	0	0
Q9BWU0	SLC4A1AP		0	0	0	0	1	0	0	0	0	0	0	0	0	0	1
Q9BX67	JAM3		1	0	0	0	0	0	0	0	0	0	0	0	0	0	1
Q9BX68	HINT2		0	0	0	0	0	0	0	0	0	0	0	0	0	0	0
Q9BXF6	RAB11FIP5		0	0	0	0	0	0	1	0	0	0	0	1	0	0	1
Q9BXJ8	TMEM120A		0	0	0	0	0	0	0	0	0	0	0	0	0	0	0
Q9BXR0	QTRT1		0	0	0	0	0	0	0	0	0	0	0	0	0	0	0
Q9BXW7	CECR5		0	0	0	0	0	0	0	0	0	0	0	0	0	0	0
Q9BY41	HDAC8		0	0	0	0	0	0	0	0	0	0	0	0	0	0	0
Q9BY76	ANGPTL4		0	0	0	0	0	0	0	0	0	0	0	0	0	0	0
Q9BYC9	MRPL20		0	0	0	0	0	0	0	0	0	0	0	0	0	0	0
Q9BYD6	MRPL1		0	0	0	0	0	0	0	0	0	0	0	0	0	0	0
Q9BYN8	MRPS26		0	0	0	0	0	0	0	0	0	0	0	0	0	0	0
Q9BZE2	PUS3		0	0	0	0	0	0	0	0	0	0	0	0	0	0	0
Q9BZF9	UACA		0	0	0	0	0	0	0	0	0	0	0	0	0	0	0
Q9BZH6	WDR11		0	0	0	0	0	0	0	0	0	0	0	0	0	0	0
Q9C037	TRIM4		0	0	0	0	0	0	0	0	0	0	0	0	0	0	0
Q9C040	TRIM2		0	0	0	0	0	0	0	0	0	0	0	0	0	0	0
Q9C0B7	TANGO6		0	0	0	0	0	0	0	0	0	0	0	0	0	0	0
Q9C0C4	SEMA4C		0	0	0	0	0	0	0	0	0	0	0	0	0	0	0
Q9GZN8	C20orf27		0	0	0	0	0	0	0	0	0	0	0	0	0	0	0
Q9GZP4	PITHD1		0	1	1	0	0	1	0	0	0	0	0	0	0	0	1
Q9GZS1	POLR1E		0	0	0	0	0	0	0	0	0	0	0	0	0	0	0
Q9GZT4	SRR		0	0	0	0	0	0	0	0	0	0	0	0	0	0	0
Q9GZT9	EGLN1		0	0	0	0	0	0	0	0	0	0	0	0	0	0	0
Q9H008	LHPP		0	0	0	0	0	0	0	0	0	0	0	0	0	0	0
Q9H089	LSG1		0	0	0	0	0	0	0	0	0	0	0	0	0	0	0
Q9H0A8	COMMD4		0	0	0	0	0	0	0	0	0	0	0	0	0	0	0
Q9H0C8	ILKAP		0	0	0	0	0	0	0	0	0	0	0	0	0	0	0
Q9H0L4	CSTF2T		0	0	0	0	1	0	0	0	0	0	0	0	0	0	1
Q9H0R6	QRSL1		0	0	0	0	0	0	0	0	0	0	0	0	0	0	0
Q9H0S4	DDX47		0	0	0	0	0	0	0	0	0	0	0	0	0	0	0
Q9H0U3	MAGT1		0	0	0	0	0	0	0	0	0	0	0	0	0	0	0
Q9H0V9	LMAN2L		0	0	0	0	1	0	0	0	0	0	0	0	0	0	1
Q9H0X4	ITFG3		0	0	0	0	0	0	0	0	0	0	0	0	0	0	0
Q9H1A4	ANAPC1		0	0	0	0	0	0	0	0	0	0	0	0	0	0	0
Q9H1B5	XYLT2		0	1	1	0	0	1	0	0	0	0	0	0	0	0	1
Q9H1B7	IRF2BPL		0	0	0	0	1	0	1	1	0	1	0	1	0	1	1
Q9H1C3	GLT8D2		0	0	0	0	0	0	0	0	0	0	0	0	0	0	0
Q9H1E5	TMX4		0	0	0	0	0	0	0	0	0	0	0	0	0	0	0
Q9H1P3	OSBPL2		0	0	0	0	0	0	0	0	0	0	0	0	0	0	0
Q9H1Y0	ATG5		0	0	0	0	0	0	0	0	0	0	0	0	0	0	0
Q9H223	EHD4		0	0	0	0	0	0	0	0	0	0	0	0	0	0	0
Q9H267	VPS33B		0	0	0	0	0	0	0	0	0	0	0	0	0	0	0
Q9H269	VPS16		0	0	0	0	1	0	0	0	0	0	0	0	0	0	1
Q9H2E6	SEMA6A		0	0	0	0	0	0	0	0	0	0	0	0	0	0	0
Q9H2G2	SLK		0	0	1	0	0	0	1	0	1	1	1	0	0	0	1
Q9H2P0	ADNP		0	0	0	0	1	0	0	0	0	0	0	0	0	0	1
Q9H2U1	DHX36		0	0	0	0	0	0	0	0	0	0	0	0	0	0	0
Q9H2W6	MRPL46		0	0	0	0	0	0	0	0	0	0	0	0	0	0	0
Q9H330	TMEM245		0	0	0	0	0	0	0	0	0	0	0	0	0	0	0
Q9H384	TCF25		0	0	0	0	0	0	0	0	0	0	0	0	0	0	0
Q9H3K2	GHITM		0	0	0	0	0	0	0	0	0	0	0	0	0	0	0
Q9H3N1	TMX1		0	0	0	0	0	0	0	0	0	0	0	0	0	0	0
Q9H3S7	PTPN23		0	0	0	0	1	0	1	0	0	0	0	0	0	0	1
Q9H3T3	SEMA6B		0	0	0	0	0	0	0	0	0	0	0	0	0	0	0
Q9H3U1	UNC45A		0	0	0	0	0	0	0	0	0	0	0	0	0	0	0
Q9H3Z4	DNAJC5		0	0	0	0	0	0	0	0	0	0	0	0	0	0	0
Q9H444	CHMP4B		0	0	0	0	0	0	0	0	0	0	0	0	0	0	0
Q9H479	FN3K		0	0	0	0	0	0	0	0	0	0	0	0	0	0	0
Q9H488	POFUT1		0	0	0	0	0	0	0	0	0	0	0	0	0	0	0
Q9H4A6	GOLPH3		0	0	0	0	0	0	0	0	0	0	0	0	0	0	0
Q9H4B0	OSGEPL1		0	0	0	0	0	0	0	0	0	0	0	0	0	0	0
Q9H4E7	DEF6		0	0	0	0	0	0	0	0	0	0	0	0	0	0	0
Q9H4L7	SMARCAD1		0	0	0	0	0	0	0	0	0	0	0	0	0	0	0
Q9H4M9	EHD1		0	0	0	0	0	0	0	0	0	0	0	0	0	0	0
Q9H501	ESF1		0	0	0	0	0	0	0	0	0	0	0	0	0	0	0
Q9H5K3	POMK		0	0	0	0	0	0	0	0	0	0	0	0	0	0	0
Q9H5V9	CXorf56		0	0	0	0	0	0	0	0	0	0	0	0	0	0	0
Q9H5X1	FAM96A		0	0	0	0	0	0	0	0	0	0	0	0	0	0	0
Q9H6B1	ZNF385D		0	0	0	0	0	0	0	0	0	0	0	0	0	0	0
Q9H6D7	HAUS4		0	0	0	0	0	0	0	0	0	0	0	0	0	0	0
Q9H6E4	CCDC134		0	1	1	0	0	1	1	0	0	0	0	0	0	0	1
Q9H6S0	YTHDC2		0	0	0	0	0	0	0	0	0	0	0	0	0	0	0
Q9H6X2	ANTXR1		0	0	0	0	0	0	0	0	0	0	0	0	0	0	0
Q9H773	DCTPP1		0	0	0	0	0	0	0	0	0	0	0	0	0	0	0
Q9H7B2	RPF2		0	0	0	0	0	0	0	0	0	0	0	0	0	0	0
Q9H7D7	WDR26		0	0	0	0	0	0	0	0	0	0	0	0	0	0	0
Q9H7P6	MVB12B		0	0	0	0	0	0	0	0	0	0	0	0	0	0	0
Q9H7Z3	NRDE2		0	0	0	0	0	0	0	0	0	0	0	0	0	0	0
Q9H845	ACAD9		0	0	0	0	0	0	0	0	0	0	0	0	0	0	0
Q9H857	NT5DC2		0	0	0	0	0	0	0	0	0	0	0	0	0	0	0
Q9H8M7	FAM188A		0	0	0	0	0	0	0	0	0	0	0	0	0	0	0
Q9H936	SLC25A22		0	0	0	0	0	0	0	0	0	0	0	0	0	0	0
Q9H939	PSTPIP2		0	0	0	0	0	0	0	0	0	0	0	0	0	0	0
Q9H974	QTRTD1		0	0	0	0	0	0	0	0	0	0	0	0	0	0	0
Q9H977	WDR54		0	0	0	0	0	0	0	0	0	0	0	0	0	0	0
Q9H9B4	SFXN1		0	0	0	0	0	0	0	0	0	0	0	0	0	0	0
Q9H9G7	AGO3		0	0	0	0	0	0	0	0	0	0	0	0	0	0	0
Q9H9J2	MRPL44		0	0	0	0	0	0	0	0	0	0	0	0	0	0	0
Q9H9K5	ERVMER34-1		0	1	1	0	0	0	0	0	0	0	0	0	0	0	1
Q9H9Q4	NHEJ1		0	0	0	0	0	0	0	0	0	0	0	0	0	0	0
Q9H9S5	FKRP		0	0	0	0	0	0	0	0	0	0	0	0	0	0	0
Q9HA64	FN3KRP		0	0	0	0	0	0	0	0	0	0	0	0	0	0	0
Q9HAB8	PPCS		0	0	0	0	0	0	0	0	0	0	0	0	0	0	0
Q9HAD4	WDR41		0	0	0	0	0	0	0	0	0	0	0	0	0	0	0
Q9HAN9	NMNAT1		0	0	0	0	0	0	0	0	0	0	0	0	0	0	0
Q9HAS0	C17orf75		0	0	0	0	0	0	0	0	0	0	0	0	0	0	0
Q9HAV7	GRPEL1		0	0	0	0	0	0	0	0	0	0	0	0	0	0	0
Q9HB40	SCPEP1		0	0	0	0	1	0	0	0	0	0	0	0	0	0	1
Q9HB90	RRAGC		0	0	1	0	0	0	0	0	0	0	0	0	0	0	1
Q9HBG6	IFT122		0	0	0	0	0	0	0	0	0	0	0	0	0	0	0
Q9HBK9	AS3MT		0	0	0	0	0	0	0	0	0	0	0	0	0	0	0
Q9HC07	TMEM165		0	1	1	0	0	1	0	0	0	0	0	0	0	0	1
Q9HC36	RNMTL1		0	0	0	0	1	0	0	0	0	0	0	0	0	0	1
Q9HCC0	MCCC2		0	0	0	0	0	0	0	0	0	0	0	0	0	0	0
Q9HCE5	METTL14		0	0	0	0	0	0	0	0	0	0	0	0	0	0	0
Q9HCN8	SDF2L1		0	1	1	0	0	1	0	0	0	0	0	0	0	0	1
Q9HCP0	CSNK1G1		0	0	0	0	0	0	0	0	0	0	0	0	0	0	0
Q9HCS7	XAB2		0	0	0	0	0	0	0	0	0	0	0	0	0	0	0
Q9HCU0	CD248		0	0	0	0	0	0	0	0	0	0	0	0	0	0	0
Q9HD20	ATP13A1		0	0	0	0	1	0	0	0	0	0	0	0	0	0	1
Q9HD33	MRPL47		0	0	0	0	0	0	0	0	0	0	0	0	0	0	0
Q9NNW5	WDR6		0	0	0	0	0	0	0	0	0	0	0	0	0	0	0
Q9NNW7	TXNRD2		0	0	0	0	0	0	0	0	0	0	0	0	0	0	0
Q9NP58	ABCB6		0	0	0	0	0	0	0	0	0	0	0	0	0	0	0
Q9NP72	RAB18		0	0	0	0	0	0	0	0	0	0	0	0	0	0	0
Q9NP77	SSU72		0	0	0	0	0	0	0	0	0	0	0	0	0	0	0
Q9NP92	MRPS30		0	0	0	0	0	0	0	0	0	0	0	0	0	0	0
Q9NP97	DYNLRB1		0	0	0	0	0	0	0	0	0	0	0	0	0	0	0
Q9NPA8	ENY2		0	0	0	0	0	0	0	0	0	0	0	0	0	0	0
Q9NPD8	UBE2T		0	0	0	0	0	0	0	0	0	0	0	0	0	0	0
Q9NPE3	NOP10		0	0	0	0	0	0	0	0	0	0	0	0	0	0	0
Q9NPF2	CHST11		0	0	0	0	0	0	0	0	0	0	0	0	0	0	0
Q9NPJ3	ACOT13		0	0	0	0	0	0	0	0	0	0	0	0	0	0	0
Q9NPJ6	MED4		0	0	0	0	0	0	0	0	0	0	0	0	0	0	0
Q9NPQ8	RIC8A		0	0	0	0	0	0	0	0	0	0	0	0	0	0	0
Q9NQ66	PLCB1		0	0	0	0	0	0	0	0	1	0	0	0	0	0	1
Q9NQ89	C12orf4		0	0	0	0	0	0	0	0	0	0	0	0	0	0	0
Q9NQE7	PRSS16		0	0	0	0	0	0	0	0	0	0	0	0	0	0	0
Q9NQT4	EXOSC5		0	0	0	0	0	0	0	0	0	0	0	0	0	0	0
Q9NQT8	KIF13B		0	0	0	0	1	0	0	0	0	0	0	0	0	0	1
Q9NQZ2	UTP3		0	0	0	0	0	0	0	0	0	0	0	0	0	0	0
Q9NR09	BIRC6		0	0	0	0	0	0	0	0	0	0	0	0	0	0	0
Q9NR12	PDLIM7		0	1	0	0	1	0	0	0	1	1	0	0	0	0	1
Q9NR19	ACSS2		0	0	0	0	0	0	0	0	0	0	0	0	0	0	0
Q9NR28	DIABLO		0	0	0	0	0	0	0	0	0	0	0	0	0	0	0
Q9NR50	EIF2B3		0	0	0	0	0	0	0	0	0	0	0	0	0	0	0
Q9NRA1	PDGFC		0	0	0	0	0	0	0	0	0	0	0	0	0	0	0
Q9NRB3	CHST12		0	1	1	0	0	1	0	0	0	0	0	0	0	0	1
Q9NRR5	UBQLN4		0	0	1	0	1	0	0	0	0	0	0	0	0	0	1
Q9NRV9	HEBP1		0	0	0	0	0	0	0	0	0	0	0	0	0	0	0
Q9NRW3	APOBEC3C		0	0	0	0	0	0	0	0	0	0	0	0	0	0	0
Q9NRX5	SERINC1		0	0	0	0	0	0	0	0	0	0	0	0	0	0	0
Q9NRY4	ARHGAP35		0	0	0	0	0	0	0	0	0	0	0	0	0	0	0
Q9NRY5	FAM114A2		0	0	0	0	0	0	0	0	0	0	0	0	0	0	0
Q9NS15	LTBP3		0	1	1	0	0	1	0	0	0	0	0	0	0	0	1
Q9NS69	TOMM22		0	0	0	0	0	0	0	0	0	0	0	0	0	0	0
Q9NS86	LANCL2		0	0	0	0	0	0	0	0	0	0	0	0	0	0	0
Q9NS87	KIF15		0	0	0	0	0	0	0	0	0	0	0	0	0	0	0
Q9NSK0	KLC4		0	0	0	0	0	0	0	0	0	0	0	0	0	0	0
Q9NSV4	DIAPH3		0	0	0	0	0	0	0	0	0	0	0	0	0	0	0
Q9NT62	ATG3		0	0	0	0	0	0	0	0	0	0	0	0	0	0	0
Q9NT99	LRRC4B		1	0	0	0	0	0	1	0	0	0	0	0	0	0	1
Q9NTI5	PDS5B		0	0	0	0	1	0	0	0	0	0	0	0	0	0	1
Q9NTJ5	SACM1L		0	0	0	0	0	0	0	0	0	0	0	0	0	0	0
Q9NTM9	CUTC		0	0	0	0	0	0	0	0	0	0	0	0	0	0	0
Q9NTZ6	RBM12		0	0	0	0	1	0	0	1	0	0	0	0	0	1	1
Q9NUJ1	ABHD10		0	0	0	0	0	0	0	0	0	0	0	0	0	0	0
Q9NUM3	SLC39A9		0	1	0	0	0	0	0	0	0	0	0	0	0	0	1
Q9NUN5	LMBRD1		0	0	0	0	0	0	0	0	0	0	0	0	0	0	0
Q9NUQ7	UFSP2		0	0	0	0	0	0	0	0	0	0	0	0	0	0	0
Q9NUU7	DDX19A		0	0	0	0	0	0	0	0	0	0	0	0	0	0	0
Q9NUY8	TBC1D23		0	0	0	0	0	0	0	0	0	0	0	0	0	0	0
Q9NV31	IMP3		0	0	0	0	0	0	0	0	0	0	0	0	0	0	0
Q9NV35	NUDT15		0	0	0	0	0	0	0	0	0	0	0	0	0	0	0
Q9NV70	EXOC1		0	0	0	0	0	0	0	0	0	0	0	0	0	0	0
Q9NV88	INTS9		0	0	0	0	0	0	0	0	0	0	0	0	0	0	0
Q9NV96	TMEM30A		0	1	1	0	0	1	1	0	0	0	0	0	0	0	1
Q9NVA1	UQCC1		0	0	0	0	0	0	0	0	0	0	0	0	0	0	0
Q9NVC6	MED17		0	0	0	0	0	0	0	0	0	0	0	0	0	0	0
Q9NVE5	USP40		0	0	0	0	0	0	0	0	0	0	0	0	0	0	0
Q9NVE7	PANK4		0	0	0	0	0	0	0	0	0	0	0	0	0	0	0
Q9NVG8	TBC1D13		0	0	0	0	0	0	0	0	0	0	0	0	0	0	0
Q9NVH1	DNAJC11		0	0	0	0	0	0	0	0	0	0	0	0	0	0	0
Q9NVH2	INTS7		0	0	0	0	0	0	0	0	0	0	0	0	0	0	0
Q9NVH6	TMLHE		0	0	0	0	0	0	0	0	0	0	0	0	0	0	0
Q9NVJ2	ARL8B		0	0	0	0	0	0	0	0	0	0	0	0	0	0	0
Q9NVM9	ASUN		0	0	0	0	0	0	0	0	0	0	0	0	0	0	0
Q9NVP1	DDX18		0	0	0	0	0	0	0	0	0	0	0	0	0	0	0
Q9NVS9	PNPO		0	0	0	0	0	0	0	0	0	0	0	0	0	0	0
Q9NVV0	TMEM38B		0	0	0	0	0	0	0	0	0	0	0	0	0	0	0
Q9NVX0	HAUS2		0	0	0	0	0	0	0	0	0	0	0	0	0	0	0
Q9NVX2	NLE1		0	0	0	0	0	0	0	0	0	0	0	0	0	0	0
Q9NVX7	KBTBD4		0	0	0	0	0	0	0	0	0	0	0	0	0	0	0
Q9NVZ3	NECAP2		0	0	0	0	0	0	0	0	0	0	0	0	0	0	0
Q9NW64	RBM22		0	0	0	0	0	0	0	0	0	0	0	0	0	0	0
Q9NW82	WDR70		0	0	0	0	0	0	0	0	0	0	0	0	0	0	0
Q9NWB6	ARGLU1		0	0	0	0	0	0	0	0	0	0	0	0	0	0	0
Q9NWR8	CCDC109B		0	0	0	0	0	0	0	0	0	0	0	0	0	0	0
Q9NWT1	PAK1IP1		0	0	0	0	0	0	0	0	0	0	0	0	0	0	0
Q9NWT6	HIF1AN		0	0	0	0	0	0	0	0	0	0	0	0	0	0	0
Q9NWU1	OXSM		0	0	0	0	0	0	0	0	0	0	0	0	0	0	0
Q9NX08	COMMD8		0	0	0	0	0	0	0	0	0	0	0	0	0	0	0
Q9NX14	NDUFB11		0	0	0	0	0	0	0	0	0	0	0	0	0	0	0
Q9NX47	2005-03-01		0	0	0	0	0	0	0	0	0	0	0	0	0	0	0
Q9NX62	IMPAD1		1	1	1	0	0	1	0	0	0	0	0	0	0	0	1
Q9NXK8	FBXL12		0	0	0	0	0	0	0	0	0	0	0	0	0	0	0
Q9NXV6	CDKN2AIP		0	0	1	0	1	0	0	0	1	1	0	0	0	0	1
Q9NXW9	ALKBH4		0	0	0	0	0	0	0	0	0	0	0	0	0	0	0
Q9NY27	PPP4R2		0	0	0	0	0	0	0	0	0	0	0	0	0	0	0
Q9NY61	AATF		0	0	0	0	0	0	0	0	0	0	0	0	0	0	0
Q9NY97	B3GNT2		0	0	0	0	0	0	0	0	0	0	0	0	0	0	0
Q9NYH9	UTP6		0	0	0	0	0	0	0	0	0	0	0	0	0	0	0
Q9NYK5	MRPL39		0	0	0	0	0	0	0	0	0	0	0	0	0	0	0
Q9NYP7	ELOVL5		0	0	0	0	0	0	0	0	0	0	0	0	0	0	0
Q9NYU1	UGGT2		0	0	0	0	0	0	0	0	0	0	0	0	0	0	0
Q9NYU2	UGGT1		0	1	1	0	0	1	0	0	0	0	0	0	0	0	1
Q9NZ01	TECR		0	0	0	0	0	0	0	0	0	0	0	0	0	0	0
Q9NZ08	ERAP1		0	0	0	0	0	0	0	0	0	0	0	0	0	0	0
Q9NZ20	PLA2G3		0	0	0	0	0	0	0	0	0	0	0	0	0	0	0
Q9NZ94	NLGN3		0	0	0	0	0	0	0	0	0	0	0	0	0	0	0
Q9NZD8	SPG21		0	0	0	0	0	0	0	0	0	0	0	0	0	0	0
Q9NZJ4	SACS		0	0	0	0	0	0	0	0	0	0	0	0	0	0	0
Q9NZJ7	MTCH1		0	0	0	0	0	0	0	0	0	0	0	0	0	0	0
Q9NZJ9	NUDT4		0	0	0	0	0	0	0	0	0	0	0	0	0	0	0
Q9NZL4	HSPBP1		0	0	0	0	0	0	0	0	0	0	0	0	0	0	0
Q9NZM1	MYOF		0	0	0	0	0	0	0	0	0	0	0	0	0	0	0
Q9NZU5	LMCD1		0	0	0	0	0	0	0	0	0	0	0	0	0	0	0
Q9P000	COMMD9		0	0	0	0	0	0	0	0	0	0	0	0	0	0	0
Q9P015	MRPL15		0	0	0	0	0	0	0	0	0	0	0	0	0	0	0
Q9P0I2	EMC3		0	0	0	0	0	0	0	0	0	0	0	0	0	0	0
Q9P0J0	NDUFA13		0	0	0	0	0	0	0	0	0	0	0	0	0	0	0
Q9P0M6	H2AFY2		0	0	0	0	0	0	0	0	0	0	0	0	0	0	0
Q9P0M9	MRPL27		0	0	0	0	0	0	0	0	0	0	0	0	0	0	0
Q9P0S9	TMEM14C		0	0	0	0	0	0	0	0	0	0	0	0	0	0	0
Q9P0U4	CXXC1		0	0	0	0	0	0	0	0	0	0	0	0	0	0	0
Q9P253	VPS18		0	0	0	0	0	0	0	0	0	0	0	0	0	0	0
Q9P260	KIAA1468		0	0	0	0	0	0	0	0	0	0	0	0	0	0	0
Q9P265	DIP2B		0	0	0	0	0	0	0	0	0	0	0	0	0	0	0
Q9P273	TENM3		1	0	0	0	1	0	0	0	0	0	0	0	0	0	1
Q9P2B2	PTGFRN		1	1	1	0	0	1	0	0	0	0	0	0	0	0	1
Q9P2C4	TMEM181		0	0	0	0	0	0	0	0	0	0	0	0	0	0	0
Q9P2E7	PCDH10		0	0	0	0	0	0	0	0	0	0	0	0	0	0	0
Q9P2G3	KLHL14		0	0	0	0	0	0	0	0	0	0	0	0	0	0	0
Q9P2K2	TXNDC16		0	0	0	0	0	0	0	0	0	0	0	0	0	0	0
Q9P2K3	RCOR3		0	0	0	0	0	0	0	0	0	0	0	0	0	0	0
Q9P2R3	ANKFY1		0	0	0	0	0	0	0	0	0	0	0	0	0	0	0
Q9P2R7	SUCLA2		0	0	0	0	0	0	1	0	0	0	0	0	0	0	1
Q9P2X0	DPM3		0	1	1	0	0	1	0	0	0	0	0	0	0	0	1
Q9UBB9	TFIP11		0	0	0	0	0	0	0	0	0	0	0	0	0	0	0
Q9UBD5	ORC3		0	0	0	0	0	0	0	0	0	0	0	0	0	0	0
Q9UBF6	RNF7		0	0	0	0	0	0	0	0	0	0	0	0	0	0	0
Q9UBF8	PI4KB		0	0	0	0	0	0	0	0	0	0	0	0	0	0	0
Q9UBI1	COMMD3		0	0	0	0	0	0	0	0	0	0	0	0	0	0	0
Q9UBM7	DHCR7		0	0	0	0	0	0	0	0	0	0	0	0	0	0	0
Q9UBN7	HDAC6		0	0	0	0	0	0	0	0	0	0	0	0	0	0	0
Q9UBP4	DKK3		1	0	0	1	0	0	0	0	0	0	0	0	0	0	1
Q9UBP6	METTL1		0	0	0	0	0	0	0	0	0	0	0	0	0	0	0
Q9UBS4	DNAJB11		0	0	0	0	0	0	0	0	0	0	0	0	0	0	0
Q9UBS9	SUCO		0	0	0	0	0	0	0	0	0	0	0	0	0	0	0
Q9UBU9	NXF1		0	0	0	0	0	0	0	0	0	0	0	0	0	0	0
Q9UBV2	SEL1L		1	1	1	0	0	1	0	0	0	0	0	0	0	0	1
Q9UBV8	PEF1		0	0	0	0	0	0	0	0	0	0	0	0	0	0	0
Q9UBW8	COPS7A		0	0	0	0	0	0	0	0	0	0	1	0	0	0	1
Q9UBX1	CTSF		0	0	0	0	0	0	0	0	0	0	0	0	0	0	0
Q9UBX3	SLC25A10		0	0	0	0	0	0	0	0	0	0	0	0	0	0	0
Q9UDW1	UQCR10		0	0	0	0	0	0	0	0	0	0	0	0	0	0	0
Q9UDY4	DNAJB4		0	0	0	0	0	0	0	0	0	0	0	0	0	0	0
Q9UDY8	MALT1		0	0	0	0	1	0	0	0	0	0	0	0	0	0	1
Q9UER7	DAXX		0	0	0	0	0	0	0	0	0	0	0	0	0	0	0
Q9UEY8	ADD3		0	0	0	0	1	0	0	0	0	0	0	0	0	0	1
Q9UFC0	LRWD1		0	0	0	0	0	0	0	0	0	0	0	0	0	0	0
Q9UG63	ABCF2		0	0	0	0	0	0	0	0	0	0	0	0	0	0	0
Q9UGL1	KDM5B		0	0	0	0	0	0	0	0	0	0	0	0	0	0	0
Q9UGP8	SEC63		0	0	0	0	0	0	0	0	0	0	0	0	0	0	0
Q9UGR2	ZC3H7B		0	0	0	0	0	0	0	0	0	0	0	0	0	0	0
Q9UH99	SUN2		0	1	0	0	1	1	0	0	0	0	0	0	0	0	1
Q9UHD2	TBK1		0	0	0	0	0	0	0	0	0	0	0	0	0	0	0
Q9UHD9	UBQLN2		0	0	0	0	1	0	0	1	0	0	0	0	0	1	1
Q9UHG3	PCYOX1		1	0	0	0	0	0	0	0	0	0	0	0	0	0	1
Q9UHI8	ADAMTS1		0	1	1	0	1	1	0	0	0	0	0	0	0	1	1
Q9UHP3	USP25		0	0	0	0	0	0	0	0	0	0	0	0	0	0	0
Q9UHR4	BAIAP2L1		0	0	0	0	0	0	0	0	0	0	0	0	0	0	0
Q9UI09	NDUFA12		0	0	0	0	0	0	0	0	0	0	0	0	0	0	0
Q9UI26	IPO11		0	0	0	0	0	0	0	0	0	0	0	0	0	0	0
Q9UIC8	LCMT1		0	0	0	0	0	0	0	0	0	0	0	0	0	0	0
Q9UID3	VPS51		0	0	0	0	0	0	0	0	0	0	0	0	0	0	0
[truncated: 123 more rows]

## Sheet: AllProteins differnt. regulated
Accession:	Gene name	Fraction	GalNAc Protein Compare						GlcNAc Protein Compare									Any hits
			45	49	55	2	60	54	28	8	38	23	19	15	60	2	20	178
			Burlingame_GalNAc	simple cell	Phosphosite_GalNAc	nilsson	Bertozzi	Steentoft	Burlingame_GlcNAc	Wang	dbogap	Phosphosite_GlcNAc	Pratt	Hart	Bertozzi	Hseih-Wilson	CM Woo 2015
F8VVB6	NELL2	Conditioned Media Fraction	1	0	0	0	0	0	0	0	0	0	0	0	0	0	0	1
F5GWJ1	PCDH7	Conditioned Media Fraction	1	0	0	0	0	0	0	0	0	0	0	0	0	0	0	1
Q6UX71	PLXDC2	Conditioned Media Fraction	0	0	1	0	0	1	0	0	0	0	0	0	0	0	0	1
E9PD25	TLL1	Conditioned Media Fraction	0	0	0	0	0	0	0	0	0	0	0	0	0	0	0	0
Q9NRA1	PDGFC	Conditioned Media Fraction	0	0	0	0	0	0	0	0	0	0	0	0	0	0	0	0
E7ETU9	PLOD2	Conditioned Media Fraction	0	0	0	0	0	0	0	0	0	0	0	0	0	0	0	0
P50336	PPOX	Conditioned Media Fraction	0	0	0	0	0	0	0	0	0	0	0	0	0	0	0	0
Q9Y6N8	CDH10	Conditioned Media Fraction	1	0	0	0	0	0	0	0	0	0	0	0	0	0	0	1
F5H1Z7	SEMA3C	Conditioned Media Fraction	0	0	0	0	0	0	0	0	0	0	0	0	0	0	0	0
P48960	CD97	Conditioned Media Fraction	0	0	0	0	0	0	0	0	0	0	0	0	0	0	0	0
O95239	KIF4B	Conditioned Media Fraction	0	0	0	0	0	0	0	0	0	0	0	0	0	0	0	0
Q16832	DDR2	Conditioned Media Fraction	0	0	0	0	0	0	0	0	0	0	0	0	0	0	0	0
P21583	KITLG	Conditioned Media Fraction	0	1	0	0	0	1	0	0	0	0	0	0	0	0	0	1
Q9BUT1	BDH2	Conditioned Media Fraction	0	0	0	0	0	0	0	0	0	0	0	0	0	0	0	0
B7ZKQ9	SCARB1	Conditioned Media Fraction	0	0	0	0	0	0	0	0	0	0	0	0	0	0	0	0
Q9Y646	CPQ	Conditioned Media Fraction	0	0	0	0	0	0	0	0	0	0	0	0	0	0	0	0
F8WAH1	AASS	Conditioned Media Fraction	0	0	0	0	0	0	0	0	0	0	0	0	0	0	0	0
O00139	KIF2A	Conditioned Media Fraction	0	0	0	0	0	0	0	0	0	0	0	0	0	0	0	0
Q9P2E7	PCDH10	Conditioned Media Fraction	0	0	0	0	0	0	0	0	0	0	0	0	0	0	0	0
A6NHB5	ZMYM3	Conditioned Media Fraction	0	0	0	0	0	0	0	0	0	0	0	0	0	0	0	0
Q68D85	NCR3LG1	Conditioned Media Fraction	0	0	0	0	0	0	0	0	0	0	0	0	0	0	0	0
P40692	MLH1	Conditioned Media Fraction	0	0	0	0	0	0	0	0	0	0	0	0	0	0	0	0
Q8N6Y1	PCDH20	Conditioned Media Fraction	0	0	0	0	0	0	0	0	0	0	0	0	0	0	0	0
P17405	SMPD1	Conditioned Media Fraction	0	0	0	0	0	0	0	0	0	0	0	0	0	0	0	0
O60494	CUBN	Conditioned Media Fraction	0	0	0	0	0	0	0	0	0	0	0	0	0	0	0	0
G3XAI2	LAMB1	Conditioned Media Fraction	0	1	1	0	0	1	0	0	0	0	0	0	0	0	0	1
Q15375	EPHA7;EPHA10	Conditioned Media Fraction	0	0	0	0	0	0	0	0	0	0	0	0	0	0	0	0
E9PCV0	GUSB	Conditioned Media Fraction	0	0	0	0	0	0	0	0	0	0	0	0	0	0	0	0
Q9BVP2	GNL3	Conditioned Media Fraction	0	0	1	0	0	0	0	0	0	0	1	0	0	0	0	1
Q9NX62	IMPAD1	Conditioned Media Fraction	1	1	1	0	0	1	0	0	0	0	0	0	0	0	0	1
B0S872	PPT2	Conditioned Media Fraction	0	0	0	0	0	0	0	0	0	0	0	0	0	0	0	0
Q8WV88	TGFB3	Conditioned Media Fraction	0	0	0	0	0	0	0	0	0	0	0	0	0	0	0	0
P18084	ITGB5	Conditioned Media Fraction	0	1	1	0	1	1	0	0	0	0	0	0	1	0	0	1
C9JCC6	DRAP1	Conditioned Media Fraction	0	0	0	0	0	0	0	0	0	0	0	0	0	0	0	0
P10253	GAA	Conditioned Media Fraction	1	1	1	0	0	1	0	0	0	0	0	0	0	0	0	1
Q9HCU0	CD248	Conditioned Media Fraction	0	0	0	0	0	0	0	0	0	0	0	0	0	0	0	0
G5E9A6	USP11	Conditioned Media Fraction	0	0	0	0	0	0	1	0	0	0	0	0	0	0	0	1
Q9UBP6	METTL1	Conditioned Media Fraction	0	0	0	0	0	0	0	0	0	0	0	0	0	0	0	0
P51648	ALDH3A2	Conditioned Media Fraction	0	0	0	0	0	0	0	0	0	0	1	0	0	0	0	1
E7EMM4	ASAH1	Conditioned Media Fraction	0	0	0	0	0	0	0	0	0	0	0	0	0	0	0	0
Q15036	SNX17	Conditioned Media Fraction	0	0	0	0	0	0	0	0	0	0	0	0	0	0	0	0
O94991	SLITRK5	Conditioned Media Fraction	0	1	1	0	0	1	0	0	0	0	0	0	0	0	0	1
O95630	STAMBP	Conditioned Media Fraction	0	0	0	0	0	0	0	0	0	0	0	0	0	0	0	0
O00459	PIK3R2	Conditioned Media Fraction	0	0	0	0	0	0	0	0	0	0	0	0	0	0	0	0
P30530	AXL	Conditioned Media Fraction	0	0	0	0	0	0	0	0	0	0	0	0	0	0	0	0
Q6UXD5	SEZ6L2	Conditioned Media Fraction	1	1	1	0	0	1	0	0	0	0	0	0	0	0	0	1
Q96SK2	TMEM209	Conditioned Media Fraction	0	0	0	0	0	0	0	0	0	0	0	0	0	0	0	0
Q68CQ7	GLT8D1	Conditioned Media Fraction	0	1	1	0	1	1	0	0	0	0	0	0	1	0	0	1
D2X2H5	nlgn1;NLGN1	Conditioned Media Fraction	0	0	0	0	0	0	0	0	0	0	0	0	0	0	0	0
H0Y7R9	CELSR1	Conditioned Media Fraction	0	1	1	0	0	1	0	0	0	0	0	0	0	0	0	1
Q5SQU3	PRKG1	Conditioned Media Fraction	0	0	0	0	1	0	0	0	0	0	0	0	1	0	0	1
G8JLD3	ERC1	Conditioned Media Fraction	0	0	0	0	0	0	1	0	0	0	0	1	0	0	0	1
Q12866	MERTK	Conditioned Media Fraction	1	0	0	0	0	0	0	0	0	0	0	0	0	0	0	1
G3V1U0	ATF7IP	Conditioned Media Fraction	0	0	0	0	1	0	0	0	0	0	0	1	1	0	1	1
H0YGM0	CLPB	Conditioned Media Fraction	0	0	0	0	0	0	0	0	0	0	0	0	0	0	0	0
B7ZC38	SH3GLB2	Conditioned Media Fraction	0	0	0	0	0	0	0	0	0	0	0	0	0	0	0	0
Q99519	NEU1	Conditioned Media Fraction	0	0	0	0	0	0	0	0	0	0	0	0	0	0	0	0
Q9H6X2	ANTXR1	Conditioned Media Fraction	0	0	0	0	0	0	0	0	0	0	0	0	0	0	0	0
Q5W0A2	ITM2B	Conditioned Media Fraction	1	0	0	0	0	0	0	0	0	0	0	0	0	0	0	1
O94898	LRIG2	Conditioned Media Fraction	0	0	0	0	0	0	0	0	0	0	0	0	0	0	0	0
Q9BW92	TARS2	Conditioned Media Fraction	0	0	0	0	0	0	0	0	0	0	0	0	0	0	0	0
Q92692	PVRL2	Conditioned Media Fraction	0	1	1	0	0	1	0	0	0	0	0	0	0	0	0	1
Q8NDZ4	C3orf58	Conditioned Media Fraction	0	0	0	0	0	0	0	0	0	0	0	0	0	0	0	0
P10915	HAPLN1	Conditioned Media Fraction	0	0	0	0	0	0	0	0	0	0	0	0	0	0	0	0
P13807	GYS1	Conditioned Media Fraction	0	0	0	0	0	0	0	0	1	0	0	0	0	0	0	1
A6PW57	PIP5K1A	Conditioned Media Fraction	0	0	0	0	0	0	0	0	0	0	0	0	0	0	0	0
P23470	PTPRG	Conditioned Media Fraction	1	1	1	0	0	1	0	0	0	0	0	0	0	0	0	1
Q9C040	TRIM2	Conditioned Media Fraction	0	0	0	0	0	0	0	0	0	0	0	0	0	0	0	0
P56199	ITGA1	Conditioned Media Fraction	1	0	0	0	1	0	0	0	0	0	0	0	1	0	0	1
Q7Z553	MDGA2	Conditioned Media Fraction	1	0	0	0	0	0	0	0	0	0	0	0	0	0	0	1
O43155	FLRT2	Conditioned Media Fraction	0	0	0	0	0	0	0	0	0	0	0	0	0	0	0	0
Q9Y3L5	RAP2C;RAP2A	Conditioned Media Fraction	0	0	0	0	0	0	0	0	0	0	0	0	0	0	0	0
Q8NHP8	PLBD2	Conditioned Media Fraction	1	0	0	0	0	0	0	0	0	0	0	0	0	0	0	1
Q9C0C4	SEMA4C	Conditioned Media Fraction	0	0	0	0	0	0	0	0	0	0	0	0	0	0	0	0
Q96HY6	DDRGK1	Conditioned Media Fraction	0	0	0	0	0	0	0	0	0	0	0	0	0	0	0	0
O95628	CNOT4	Conditioned Media Fraction	0	0	0	0	1	0	1	0	1	1	0	1	1	0	0	1
Q8IWK6	GPR125	Conditioned Media Fraction	0	0	0	0	0	0	0	0	0	0	0	0	0	0	0	0
O14974	PPP1R12A	Conditioned Media Fraction	0	0	0	0	1	0	1	0	1	1	1	1	1	0	1	1
P54803	GALC	Conditioned Media Fraction	0	0	0	0	0	0	0	0	0	0	0	0	0	0	0	0
E7EPN9	PRRC2C	Conditioned Media Fraction	0	0	0	0	1	0	1	1	1	1	1	1	1	0	1	1
A8CG34	POM121C;POM121B	Conditioned Media Fraction	0	0	0	0	0	0	0	0	0	0	0	0	0	0	0	0
Q9Y6C2	EMILIN1	Conditioned Media Fraction	0	1	1	0	0	1	0	0	0	0	0	0	0	0	0	1
O43909	EXTL3	Conditioned Media Fraction	0	0	0	0	0	1	0	0	0	0	0	0	0	0	0	1
A2A2L5	RTFDC1	Conditioned Media Fraction	0	0	0	0	0	0	0	0	0	0	0	0	0	0	0	0
P61812	TGFB2	Conditioned Media Fraction	0	0	0	0	0	0	0	0	0	0	0	0	0	0	0	0
P35475	IDUA	Conditioned Media Fraction	0	0	0	0	0	0	0	0	0	0	0	0	0	0	0	0
Q9H1B5	XYLT2	Conditioned Media Fraction	0	1	1	0	0	1	0	0	0	0	0	0	0	0	0	1
H3BLU2	LSAMP	Conditioned Media Fraction	1	0	0	0	0	0	0	0	0	0	1	0	0	0	0	1
Q96M27	PRRC1	Conditioned Media Fraction	0	0	0	0	1	0	0	0	1	0	1	0	1	0	1	1
H7C3P4	GNS	Conditioned Media Fraction	0	0	0	0	0	0	0	0	0	0	0	0	0	0	0	0
O60279	SUSD5	Conditioned Media Fraction	0	1	1	0	0	1	0	0	0	0	0	0	0	0	0	1
Q04721	NOTCH2	Conditioned Media Fraction	0	0	0	0	0	1	0	0	0	0	1	1	0	0	0	1
P49790	NUP153	Conditioned Media Fraction	0	0	0	0	1	0	1	1	1	1	0	0	1	0	1	1
Q6PK18	OGFOD3	Conditioned Media Fraction	0	0	0	0	0	0	0	0	0	0	0	0	0	0	0	0
P0C7U0	ELFN1	Conditioned Media Fraction	1	0	0	0	0	0	1	0	0	0	0	0	0	0	0	1
E9PCD7	MAN2B2	Conditioned Media Fraction	0	0	0	0	0	0	0	0	0	0	0	0	0	0	0	0
E7EU09	FGFR1	Conditioned Media Fraction	1	0	0	0	0	0	0	0	0	0	0	0	0	0	0	1
P33121	ACSL1	Conditioned Media Fraction	0	0	0	0	0	0	0	0	0	0	0	0	0	0	0	0
Q14264	ERV3-1	Conditioned Media Fraction	0	0	0	0	0	0	0	0	0	0	0	0	0	0	0	0
Q9H0X4	ITFG3	Conditioned Media Fraction	0	0	0	0	0	0	0	0	0	0	0	0	0	0	0	0
Q03111	MLLT1	Conditioned Media Fraction	0	0	0	0	0	0	0	0	0	0	0	0	0	0	0	0
Q9UN70	PCDHGC3	Conditioned Media Fraction	0	1	1	0	0	1	0	0	0	0	0	0	0	0	0	1
Q9Y6J9	TAF6L	Conditioned Media Fraction	0	0	0	0	0	0	0	0	0	0	0	0	0	0	0	0
Q9UBV8	PEF1	Conditioned Media Fraction	0	0	0	0	0	0	0	0	0	0	0	0	0	0	0	0
Q9BX68	HINT2	Conditioned Media Fraction	0	0	0	0	0	0	0	0	0	0	0	0	0	0	0	0
O95219	SNX4	Conditioned Media Fraction	0	0	0	0	0	0	0	0	0	0	0	0	0	0	0	0
K7ES54	FSTL3	Conditioned Media Fraction	0	0	0	0	0	0	0	0	0	0	0	0	0	0	0	0
U3KQA5	CSNK1G1;CSNK1G2;CSNK1G3	Conditioned Media Fraction	0	0	0	0	0	0	0	0	0	0	0	0	0	0	0	0
P10412	HIST1H1E	Conditioned Media Fraction	0	0	0	0	0	0	0	0	1	0	1	0	0	0	0	1
P23368	ME2	Conditioned Media Fraction	0	0	0	0	1	0	0	0	0	0	0	0	1	0	0	1
M0QYT0		Conditioned Media Fraction	0	0	0	0	0	0	0	0	0	0	0	0	0	0	0	0
P23610	F8A1	Conditioned Media Fraction	0	0	0	0	0	0	0	0	0	0	0	0	0	0	0	0
P61011	SRP54	Conditioned Media Fraction	0	0	0	0	0	0	0	0	0	0	0	0	0	0	0	0
E9PF18	HADH	Conditioned Media Fraction	0	0	0	0	0	0	0	0	1	0	0	0	0	0	0	1
P22570	FDXR	Conditioned Media Fraction	0	0	0	0	0	0	0	0	0	0	0	0	0	0	0	0
Q16795	NDUFA9	Conditioned Media Fraction	0	0	0	0	0	0	0	0	1	1	0	0	0	0	0	1
Q969V3	NCLN	Conditioned Media Fraction	0	0	0	0	0	0	0	0	0	0	0	0	0	0	0	0
P00387	CYB5R3	Conditioned Media Fraction	0	0	0	0	0	0	0	0	0	0	0	0	0	0	0	0
Q9H330	TMEM245	Conditioned Media Fraction	0	0	0	0	0	0	0	0	0	0	0	0	0	0	0	0
Q8WW59	SPRYD4	Conditioned Media Fraction	0	0	0	0	0	0	0	0	0	0	0	0	0	0	0	0
Q9UJJ9	GNPTG	Conditioned Media Fraction	1	1	1	0	0	1	0	0	0	0	0	0	0	0	0	1
Q9H936	SLC25A22	Conditioned Media Fraction	0	0	0	0	0	0	0	0	0	0	0	0	0	0	0	0
B4E1S6	SDC4	Conditioned Media Fraction	0	1	1	0	0	1	0	0	0	0	1	0	0	0	0	1
Q92552	MRPS27	Conditioned Media Fraction	0	0	0	0	0	0	0	0	0	0	0	0	0	0	0	0
O75477	ERLIN1	Conditioned Media Fraction	0	0	0	0	0	0	0	0	0	0	0	0	0	0	0	0
Q9NZ94	NLGN3	Conditioned Media Fraction	0	0	0	0	0	0	0	0	0	0	0	0	0	0	0	0
Q9BQP7	MGME1	Conditioned Media Fraction	0	0	0	0	0	0	0	0	0	0	0	0	0	0	0	0
P50747	HLCS	Conditioned Media Fraction	0	0	0	0	0	0	0	0	0	0	0	0	0	0	0	0
Q9HAV7	GRPEL1	Conditioned Media Fraction	0	0	0	0	0	0	0	0	0	0	0	0	0	0	0	0
O15382	BCAT2	Conditioned Media Fraction	0	0	0	0	0	0	0	0	0	0	0	0	0	0	0	0
P04040	CAT	Conditioned Media Fraction	0	0	0	0	0	0	0	0	1	1	0	0	0	0	0	1
Q5VVQ6	YOD1	Conditioned Media Fraction	0	0	0	0	0	0	0	0	0	0	0	0	0	0	0	0
P39656	DDOST	Conditioned Media Fraction	0	0	0	0	0	0	0	0	0	0	0	0	0	0	0	0
K7ELQ9	TMEM205	Conditioned Media Fraction	0	0	0	0	0	0	0	0	0	0	0	0	0	0	0	0
Q16778	HIST2H2BE;HIST1H2BB;HIST1H2BO;HIST1H2BJ;HIST3H2BB	Conditioned Media Fraction	0	0	0	0	0	0	0	0	0	0	0	0	0	0	0	0
Q9UJS0	SLC25A13	Conditioned Media Fraction	0	0	0	0	1	0	0	0	0	0	0	0	1	0	0	1
Q5T1V6	DDX59	Conditioned Media Fraction	0	0	0	0	0	0	0	0	0	0	0	0	0	0	0	0
Q9H845	ACAD9	Conditioned Media Fraction	0	0	0	0	0	0	0	0	0	0	0	0	0	0	0	0
Q5W145	NDUFB8	Conditioned Media Fraction	0	0	0	0	0	0	0	0	0	0	0	0	0	0	0	0
D3DWF9	XPO6	Conditioned Media Fraction	0	0	0	0	0	0	0	0	0	0	0	0	0	0	0	0
O95571	ETHE1	Conditioned Media Fraction	0	0	0	0	0	0	0	0	0	0	0	0	0	0	0	0
G3XAN4	TRAM1	Conditioned Media Fraction	0	0	0	0	0	0	0	0	0	0	0	0	0	0	0	0
D6RG39	OCIAD1	Conditioned Media Fraction	0	0	1	0	0	0	0	0	0	0	0	0	0	0	0	1
Q14739	LBR	Conditioned Media Fraction	0	0	0	0	1	0	0	0	1	1	0	0	1	0	0	1
O95674	CDS2	Conditioned Media Fraction	0	0	0	0	0	0	0	0	0	0	0	0	0	0	0	0
Q03164	KMT2A	Conditioned Media Fraction	0	0	0	0	1	0	0	0	1	0	0	0	1	0	0	1
Q9UBM7	DHCR7	Conditioned Media Fraction	0	0	0	0	0	0	0	0	0	0	0	0	0	0	0	0
P43304	GPD2	Conditioned Media Fraction	0	0	0	0	1	0	0	0	0	0	0	0	1	0	0	1
P10645	CHGA	Conditioned Media Fraction	1	0	0	0	0	0	0	0	0	0	0	0	0	0	0	1
Q14165	MLEC	Conditioned Media Fraction	0	0	0	0	0	0	0	0	0	0	0	0	0	0	0	0
Q9Y3B3	TMED7	Conditioned Media Fraction	0	0	0	0	0	0	0	0	0	0	0	0	0	0	0	0
Q9H5X1	FAM96A	Conditioned Media Fraction	0	0	0	0	0	0	0	0	0	0	0	0	0	0	0	0
O43292	GPAA1	Conditioned Media Fraction	0	0	0	0	0	0	0	0	0	0	0	0	0	0	0	0
Q9UHG3	PCYOX1	Conditioned Media Fraction	1	0	0	0	0	0	0	0	0	0	0	0	0	0	0	1
E9PL57	NEDD8-MDP1;NEDD8	Conditioned Media Fraction	0	0	0	0	0	0	0	0	0	0	0	0	0	0	0	0
Q5QNZ2	ATP5F1	Conditioned Media Fraction	0	0	0	0	0	0	0	0	0	0	0	0	0	0	0	0
Q99988	GDF15	Conditioned Media Fraction	0	1	1	0	0	1	0	0	0	0	0	0	0	0	0	1
Q9UJZ1	STOML2	Conditioned Media Fraction	0	0	0	0	0	0	0	0	0	0	0	0	0	0	0	0
Q9UHP3	USP25	Conditioned Media Fraction	0	0	0	0	0	0	0	0	0	0	0	0	0	0	0	0
P23634	ATP2B4	Conditioned Media Fraction	0	0	0	0	1	0	1	0	0	1	0	0	1	0	0	1
Q9NTJ5	SACM1L	Conditioned Media Fraction	0	0	0	0	0	0	0	0	0	0	0	0	0	0	0	0
O75521	ECI2	Conditioned Media Fraction	0	0	0	0	0	0	0	0	0	0	0	0	0	0	0	0
P06213	INSR	Conditioned Media Fraction	0	0	0	0	0	0	0	0	0	0	0	0	0	0	0	0
Q8TCJ2	STT3B	Conditioned Media Fraction	1	0	0	0	1	0	0	0	0	0	0	0	1	0	1	1
Q15125	EBP	Conditioned Media Fraction	0	1	1	0	1	1	1	0	0	1	0	0	1	0	1	1
Q969S9	GFM2	Conditioned Media Fraction	0	0	0	0	0	0	0	0	0	0	0	0	0	0	0	0
P09525	ANXA4	Conditioned Media Fraction	0	0	0	0	0	0	0	0	1	0	0	0	0	0	0	1
Q9NX47	2015-03-05	Conditioned Media Fraction	0	0	0	0	0	0	0	0	0	0	0	0	0	0	0	0
P30154	PPP2R1B	Conditioned Media Fraction	0	0	0	0	0	0	0	0	0	0	0	0	0	0	0	0
P60468	SEC61B	Conditioned Media Fraction	0	0	0	0	1	0	0	0	0	0	0	0	1	0	0	1
Q9Y6C9	MTCH2	Conditioned Media Fraction	0	0	1	0	0	0	0	0	0	0	0	0	0	0	0	1
P43155	CRAT	Conditioned Media Fraction	0	0	0	0	0	0	0	0	0	0	0	0	0	0	0	0
P28331	NDUFS1	Conditioned Media Fraction	0	0	0	0	0	0	0	0	1	0	0	0	0	0	0	1
Q6DD88	ATL3	Conditioned Media Fraction	0	0	0	0	0	0	0	0	0	0	0	0	0	0	0	0
O75348	ATP6V1G1	Conditioned Media Fraction	0	0	0	0	0	0	0	0	0	0	0	0	0	0	0	0
E5RFF9	GINS4	Conditioned Media Fraction	0	0	0	0	0	0	0	0	0	0	0	0	0	0	0	0
M0R366	FSD1	Conditioned Media Fraction	0	0	0	0	0	0	0	0	0	0	0	0	0	0	0	0
H0YH69	ETNK1	Conditioned Media Fraction	0	0	0	0	0	0	0	0	0	0	0	0	0	0	0	0
Q8TCT9	HM13	Conditioned Media Fraction	0	0	0	0	0	0	0	0	0	0	0	0	0	0	0	0
Q92621	NUP205	Conditioned Media Fraction	0	0	0	0	0	0	0	0	0	0	0	0	0	0	0	0
Q9H3U1	UNC45A	Conditioned Media Fraction	0	0	0	0	0	0	0	0	0	0	0	0	0	0	0	0
H7BZN3	RIF1	Conditioned Media Fraction	0	0	0	0	0	0	0	0	0	0	0	0	0	0	0	0
Q9Y3C4	TPRKB	Conditioned Media Fraction	0	0	0	0	0	0	0	0	0	0	0	0	0	0	0	0
J3KN66	TOR1AIP1	Conditioned Media Fraction	0	0	0	0	1	0	0	0	0	0	0	0	1	0	0	1
P61009	SPCS3	Conditioned Media Fraction	0	0	0	0	0	0	0	0	0	0	0	0	0	0	0	0
Q6PD74	AAGAB	Conditioned Media Fraction	0	0	0	0	0	0	0	0	0	0	0	0	0	0	0	0
Q96N66	MBOAT7	Conditioned Media Fraction	0	0	0	0	0	0	0	0	0	0	0	0	0	0	0	0
B1AK13	HMGCL	Conditioned Media Fraction	0	0	0	0	0	0	0	0	0	0	0	0	0	0	0	0
Q9H1Y0	ATG5	Conditioned Media Fraction	0	0	0	0	0	0	0	0	0	0	0	0	0	0	0	0
P10515	DLAT	Conditioned Media Fraction	0	0	0	0	0	0	0	0	0	0	0	0	0	0	0	0
P53007	SLC25A1	Conditioned Media Fraction	0	0	0	0	0	0	0	0	0	0	0	0	0	0	0	0
Q9NUJ1	ABHD10	Conditioned Media Fraction	0	0	0	0	0	0	0	0	0	0	0	0	0	0	0	0
H0Y6R6	TTC5	Conditioned Media Fraction	0	0	0	0	0	0	0	0	0	0	0	0	0	0	0	0
F5H801	OGDH	Conditioned Media Fraction	0	0	0	0	0	0	0	0	1	0	0	0	0	0	0	1
Q9NX08	COMMD8	Conditioned Media Fraction	0	0	0	0	0	0	0	0	0	0	0	0	0	0	0	0
Q9H9B4	SFXN1	Conditioned Media Fraction	0	0	0	0	0	0	0	0	0	0	0	0	0	0	0	0
Q9BQT8	SLC25A21	Conditioned Media Fraction	0	0	0	0	0	0	0	0	0	0	0	0	0	0	0	0
Q6IAA8	LAMTOR1	Conditioned Media Fraction	0	0	0	0	0	0	0	0	0	0	0	0	0	0	0	0
Q9Y6A9	SPCS1	Conditioned Media Fraction	0	0	0	0	0	0	0	0	0	0	0	0	0	0	0	0
O95168	NDUFB4	Conditioned Media Fraction	0	0	0	0	0	0	0	0	0	0	0	0	0	0	0	0
O75695	RP2	Conditioned Media Fraction	0	0	0	0	0	0	0	0	0	0	0	0	0	0	0	0
P09496	CLTA	Conditioned Media Fraction	0	0	0	0	0	0	0	0	0	0	0	0	0	0	0	0
Q96IJ6	GMPPA	Conditioned Media Fraction	0	0	0	0	0	0	0	0	0	0	0	0	0	0	0	0
Q58EX2	SDK2	Conditioned Media Fraction	1	0	0	0	0	0	0	0	0	0	0	0	0	0	0	1
O75947	ATP5H	Conditioned Media Fraction	0	0	0	0	0	0	0	0	0	0	0	0	0	0	0	0
Q8IXI2	RHOT1;TMEM91	Conditioned Media Fraction	0	0	0	0	0	0	0	0	0	0	0	0	0	0	0	0
E9PI68	SPCS2	Conditioned Media Fraction	0	0	0	0	1	0	0	0	0	0	0	0	1	0	0	1
Q9BR61	ACBD6	Conditioned Media Fraction	0	0	0	0	0	0	0	0	0	0	0	0	0	0	0	0
Q8IV38	ANKMY2	Conditioned Media Fraction	0	0	0	0	0	0	0	0	0	0	0	0	0	0	0	0
B4DZ67	NUP107	Conditioned Media Fraction	0	0	0	0	0	0	0	0	0	0	0	0	0	0	0	0
H0YB13	STC2	Conditioned Media Fraction	0	1	1	0	1	1	0	0	0	0	0	0	1	0	1	1
Q8NCN5	PDPR	Conditioned Media Fraction	0	0	0	0	0	0	0	0	0	0	0	0	0	0	0	0
Q8N0U8	VKORC1L1	Conditioned Media Fraction	0	0	0	0	0	0	0	0	0	0	0	0	0	0	0	0
Q6P1A2	LPCAT3	Conditioned Media Fraction	0	0	0	0	0	0	0	0	0	0	0	0	0	0	0	0
Q9P2C4	TMEM181	Conditioned Media Fraction	0	0	0	0	0	0	0	0	0	0	0	0	0	0	0	0
Q3SXM5	HSDL1	Conditioned Media Fraction	0	0	0	0	0	0	0	0	0	0	0	0	0	0	0	0
Q14376	GALE	Conditioned Media Fraction	0	0	0	0	0	0	0	0	0	0	0	0	0	0	0	0
H0YL43	RCN2	Conditioned Media Fraction	0	0	0	0	0	0	0	0	0	0	0	0	0	0	0	0
Q8N766	EMC1	Conditioned Media Fraction	0	0	0	0	0	0	0	0	0	0	0	0	0	0	0	0
Q9HC07	TMEM165	Conditioned Media Fraction	0	1	1	0	0	1	0	0	0	0	0	0	0	0	0	1
B3KR41	MAD1L1	Conditioned Media Fraction	0	0	0	0	0	0	0	0	0	0	0	0	0	0	0	0
Q9Y4W2	LAS1L	Conditioned Media Fraction	0	0	1	0	0	0	0	0	0	0	0	0	0	0	0	1
Q9NZ20	PLA2G3	Conditioned Media Fraction	0	0	0	0	0	0	0	0	0	0	0	0	0	0	0	0
P60604	UBE2G2	Conditioned Media Fraction	0	0	0	0	0	0	0	0	0	0	0	0	0	0	0	0
Q5W0V3	FAM160B1	Conditioned Media Fraction	0	0	0	0	0	0	0	0	0	0	0	0	0	0	0	0
O60293	ZFC3H1	Conditioned Media Fraction	0	0	0	0	0	0	0	0	0	0	0	0	0	0	0	0
Q96G23	CERS2	Conditioned Media Fraction	0	0	0	0	1	0	0	0	0	0	0	0	1	0	1	1
B4E1G1	DERL1	Conditioned Media Fraction	0	0	0	0	0	0	0	0	0	0	0	0	0	0	0	0
Q10713	PMPCA	Conditioned Media Fraction	0	0	0	0	0	0	0	0	0	0	0	0	0	0	0	0
E9PIM6	THY1	Conditioned Media Fraction	1	0	0	0	0	0	0	0	0	0	0	0	0	0	0	1
Q86UE4	MTDH	Conditioned Media Fraction	0	0	0	0	0	0	0	0	0	0	0	0	0	0	0	0
Q8WX77	IGFBPL1	Conditioned Media Fraction	0	1	1	0	0	1	0	0	0	0	0	0	0	0	0	1
Q96N67	DOCK7	Conditioned Media Fraction	0	0	0	0	0	0	1	0	0	1	0	0	0	0	0	1
O15439	ABCC4	Conditioned Media Fraction	0	0	0	0	0	0	0	0	0	0	0	0	0	0	0	0
Q86UA1	PRPF39	Conditioned Media Fraction	0	0	0	0	0	0	0	0	0	0	0	0	0	0	0	0
Q96T58	SPEN	Conditioned Media Fraction	0	0	0	0	1	0	1	1	1	1	0	1	1	0	1	1
P16615	ATP2A2	Conditioned Media Fraction	0	0	0	0	0	0	1	0	1	0	0	0	0	0	0	1
Q96JJ7	TMX3	Conditioned Media Fraction	1	0	0	0	0	0	0	0	0	0	0	0	0	0	0	1
P51571	SSR4	Conditioned Media Fraction	0	0	0	0	0	0	0	0	0	0	0	0	0	0	0	0
O75439	PMPCB	Conditioned Media Fraction	0	0	0	0	1	0	0	0	0	0	0	0	1	0	0	1
Q49AR2	C5orf22	Conditioned Media Fraction	0	0	0	0	0	0	0	0	0	0	0	0	0	0	0	0
Q8N5M1	ATPAF2	Conditioned Media Fraction	0	0	0	0	0	0	0	0	0	0	0	0	0	0	0	0
Q9H3N1	TMX1	Conditioned Media Fraction	0	0	0	0	0	0	0	0	0	0	0	0	0	0	0	0
P12235	SLC25A4	Conditioned Media Fraction	1	0	0	0	0	0	1	0	0	0	0	0	0	0	0	1
P57081	WDR4	Conditioned Media Fraction	0	0	1	0	0	0	0	0	0	0	0	0	0	0	0	1
Q6ZMG9	CERS6	Conditioned Media Fraction	0	0	0	0	0	0	0	0	0	0	0	0	0	0	0	0
J3QKW8	CLUL1	Conditioned Media Fraction	0	0	0	0	0	0	0	0	0	0	0	0	0	0	0	0
P04179	SOD2	Conditioned Media Fraction	0	0	0	0	0	0	0	0	0	0	0	0	0	0	0	0
P23786	CPT2	Conditioned Media Fraction	0	0	0	0	0	0	0	0	0	0	0	0	0	0	0	0
P63172	DYNLT1	Conditioned Media Fraction	0	0	0	0	0	0	0	0	0	0	0	0	0	0	0	0
Q9NS69	TOMM22	Conditioned Media Fraction	0	0	0	0	0	0	0	0	0	0	0	0	0	0	0	0
Q6QNY0	BLOC1S3	Conditioned Media Fraction	0	0	0	0	0	0	0	0	0	0	0	0	0	0	0	0
Q13425	SNTB2	Conditioned Media Fraction	0	0	0	0	0	0	0	0	0	0	0	0	0	0	0	0
P43897	TSFM	Conditioned Media Fraction	0	0	0	0	0	0	0	0	0	0	0	0	0	0	0	0
B4DVT3	VWA9	Conditioned Media Fraction	0	0	0	0	0	0	0	0	0	0	0	0	0	0	0	0
Q8N5K1	CISD2	Conditioned Media Fraction	0	0	0	0	0	0	0	0	0	0	0	0	0	0	0	0
Q9Y5J1	UTP18	Conditioned Media Fraction	0	0	0	0	0	0	0	0	0	0	0	0	0	0	0	0
P26440	IVD	Conditioned Media Fraction	0	0	0	0	0	0	0	0	0	0	0	0	0	0	0	0
Q9BRF8	CPPED1	Conditioned Media Fraction	0	0	1	0	0	0	0	0	0	0	0	0	0	0	0	1
E9PJF0	MAPK3	Conditioned Media Fraction	0	0	0	0	0	0	0	0	0	0	0	0	0	0	0	0
Q9NV96	TMEM30A	Conditioned Media Fraction	0	1	1	0	0	1	1	0	0	0	0	0	0	0	0	1
Q969X5	ERGIC1	Conditioned Media Fraction	0	0	0	0	0	0	0	0	0	0	0	0	0	0	0	0
O75531	BANF1	Conditioned Media Fraction	0	0	0	0	0	0	0	0	0	0	0	0	0	0	0	0
Q5VZE5	NAA35	Conditioned Media Fraction	0	0	0	0	0	0	0	0	0	0	0	0	0	0	0	0
C9JQV0	C7orf50	Conditioned Media Fraction	0	0	0	0	0	0	0	0	0	0	0	0	0	0	0	0
Q5KU26	COLEC12	Conditioned Media Fraction	0	0	0	0	0	0	0	0	0	0	0	0	0	0	0	0
F5H5C2	NUP133	Conditioned Media Fraction	0	0	0	0	0	0	0	0	0	0	0	0	0	0	0	0
Q99643	SDHC	Conditioned Media Fraction	0	0	0	0	0	0	0	0	0	0	0	0	0	0	0	0
Q8TF05	PPP4R1	Conditioned Media Fraction	0	0	1	0	0	0	0	0	0	0	0	0	0	0	0	1
F8WF49	DLGAP4	Conditioned Media Fraction	0	0	0	0	0	0	1	0	0	1	0	1	0	0	0	1
B4DQ51	ACADSB	Conditioned Media Fraction	0	0	0	0	0	0	0	0	0	0	0	0	0	0	0	0
P20338	RAB4A	Conditioned Media Fraction	0	0	0	0	0	0	0	0	0	0	0	0	0	0	0	0
O75746	SLC25A12	Conditioned Media Fraction	0	0	0	0	0	0	0	0	0	0	0	0	0	0	0	0
Q13427	PPIG	Conditioned Media Fraction	0	0	0	0	0	0	0	0	0	0	0	0	0	0	0	0
P42765	ACAA2	Conditioned Media Fraction	0	0	0	0	0	0	0	0	1	0	0	0	0	0	0	1
Q99720	SIGMAR1	Conditioned Media Fraction	0	0	0	0	0	0	0	0	0	0	0	0	0	0	0	0
P13073	COX4I1	Conditioned Media Fraction	0	0	0	0	0	0	0	0	0	0	0	0	0	0	0	0
B4E1K0	KIF23	Conditioned Media Fraction	0	0	0	0	0	0	0	0	0	0	0	0	0	0	0	0
Q16822	PCK2	Conditioned Media Fraction	0	0	0	0	0	0	0	0	0	0	0	0	0	0	0	0
Q5VZK9	LRRC16A	Conditioned Media Fraction	0	0	0	0	0	0	0	0	0	0	0	0	0	0	0	0
U3KPW6		Conditioned Media Fraction	0	0	0	0	0	0	0	0	0	0	0	0	0	0	0	0
Q8NFL0	B3GNT7	Conditioned Media Fraction	0	0	0	0	0	0	0	0	0	0	0	0	0	0	0	0
Q15654	TRIP6	Conditioned Media Fraction	0	0	0	0	0	0	0	0	0	0	0	0	0	0	0	0
P50416	CPT1A	Conditioned Media Fraction	0	0	0	0	0	0	0	0	0	0	0	0	0	0	0	0
Q8NF37	LPCAT1	Conditioned Media Fraction	0	0	0	0	1	0	0	0	0	0	0	0	1	0	0	1
G5E9Z2	CLPTM1L	Conditioned Media Fraction	0	0	0	0	0	0	0	0	0	0	0	0	0	0	0	0
H0Y6N5	SUN1;UNC84A	Conditioned Media Fraction	0	0	0	0	0	0	0	0	0	0	0	0	0	0	0	0
Q9NPJ3	ACOT13	Conditioned Media Fraction	0	0	0	0	0	0	0	0	0	0	0	0	0	0	0	0
Q10589	BST2	Conditioned Media Fraction	0	1	1	0	0	1	0	0	0	0	0	0	0	0	0	1
B4DR61	SEC61A1	Conditioned Media Fraction	0	0	0	0	0	0	0	0	0	0	0	0	0	0	0	0
Q6P1X5	TAF2	Conditioned Media Fraction	0	0	0	0	0	0	0	0	0	0	0	0	0	0	0	0
H7C1U8	APOO	Conditioned Media Fraction	0	0	0	0	0	0	0	0	0	0	0	0	0	0	0	0
E7ER77	ERMP1	Conditioned Media Fraction	0	0	0	0	0	0	0	0	0	0	0	0	0	0	0	0
Q9NVH6	TMLHE	Conditioned Media Fraction	0	0	0	0	0	0	0	0	0	0	0	0	0	0	0	0
P30084	ECHS1	Conditioned Media Fraction	0	0	0	0	0	0	0	0	0	0	0	0	0	0	0	0
P52732	KIF11	Conditioned Media Fraction	0	0	0	0	0	0	0	0	0	0	0	0	0	0	0	0
P11388	TOP2A	Conditioned Media Fraction	0	0	0	0	0	0	0	0	0	0	0	0	0	0	0	0
Q9NRY5	FAM114A2	Conditioned Media Fraction	0	0	0	0	0	0	0	0	0	0	0	0	0	0	0	0
P21964	COMT	Conditioned Media Fraction	0	0	0	0	0	0	0	0	0	0	0	0	0	0	0	0
H0Y6I6	FBXL18	Conditioned Media Fraction	0	0	0	0	0	0	0	0	0	0	0	0	0	0	0	0
Q96CW5	TUBGCP3	Conditioned Media Fraction	0	0	0	0	1	0	0	0	0	0	0	0	1	0	0	1
P31949	S100A11	Conditioned Media Fraction	0	0	0	0	0	0	0	0	0	0	0	0	0	0	0	0
Q9BVI4	NOC4L	Conditioned Media Fraction	0	0	0	0	0	0	0	0	0	0	0	0	0	0	0	0
Q4G0N4	NADK2	Conditioned Media Fraction	0	0	0	0	0	0	0	0	0	0	0	0	0	0	0	0
Q9H269	VPS16	Conditioned Media Fraction	0	0	0	0	1	0	0	0	0	0	0	0	1	0	0	1
P60602	ROMO1	Conditioned Media Fraction	0	0	0	0	0	0	0	0	0	0	0	0	0	0	0	0
Q9NP72	RAB18	Conditioned Media Fraction	0	0	0	0	0	0	0	0	0	0	0	0	0	0	0	0
Q13423	NNT	Conditioned Media Fraction	0	0	0	0	0	0	0	0	0	0	0	0	0	0	0	0
Q9H488	POFUT1	Conditioned Media Fraction	0	0	0	0	0	0	0	0	0	0	0	0	0	0	0	0
Q70UQ0	IKBIP	Conditioned Media Fraction	0	0	0	0	0	0	0	0	0	0	0	0	0	0	0	0
P46821	MAP1B	Conditioned Media Fraction	0	0	0	0	0	0	1	0	1	1	0	1	0	1	0	1
Q6ZSL4	SFRP1	Conditioned Media Fraction	0	0	0	0	0	0	0	0	0	0	0	0	0	0	0	0
Q9H0V9	LMAN2L	Conditioned Media Fraction	0	0	0	0	1	0	0	0	0	0	0	0	1	0	0	1
P49754	VPS41	Conditioned Media Fraction	0	0	0	0	0	0	0	0	0	0	0	0	0	0	0	0
Q16891	IMMT	Conditioned Media Fraction	0	0	0	0	0	0	0	0	0	0	0	0	0	0	0	0
Q9Y2G3	ATP11B	Conditioned Media Fraction	0	0	0	0	0	0	0	0	0	0	0	0	0	0	0	0
E2QRH7	ELOVL5	Conditioned Media Fraction	0	0	0	0	0	0	0	0	0	0	0	0	0	0	0	0
Q5JRX3	PITRM1	Conditioned Media Fraction	0	0	0	0	0	0	0	0	0	0	0	0	0	0	0	0
P00846	MT-ATP6	Conditioned Media Fraction	0	0	0	0	0	0	0	0	0	0	0	0	0	0	0	0
Q9UGP8	SEC63	Conditioned Media Fraction	0	0	0	0	0	0	0	0	0	0	0	0	0	0	0	0
P05091	ALDH2	Conditioned Media Fraction	0	0	0	0	0	0	0	0	1	0	0	0	0	0	0	1
Q9NQ66	PLCB1	Conditioned Media Fraction	0	0	0	0	0	0	0	0	1	0	0	0	0	0	0	1
O95202	LETM1	Conditioned Media Fraction	0	0	0	0	0	0	0	0	0	0	0	0	0	0	0	0
C9JXC1	RRM2	Conditioned Media Fraction	0	0	0	0	0	0	0	0	0	0	0	0	0	0	0	0
Q9Y5X9	LIPG	Conditioned Media Fraction	0	1	0	0	0	1	0	0	0	0	0	0	0	0	0	1
Q5SZK8	FREM2	Conditioned Media Fraction	0	0	0	0	0	0	0	0	0	0	0	0	0	0	0	0
F5H283	SPOCK2	Conditioned Media Fraction	1	1	0	0	0	1	0	0	0	0	0	0	0	0	0	1
P52298	NCBP2	Soluble Fraction	0	0	0	0	0	0	0	0	0	0	0	0	0	0	0	0
Q5T8I0	COX6A1P2;COX6A1	Soluble Fraction	0	0	0	0	0	0	0	0	0	0	0	0	0	0	0	0
Q86SZ2	TRAPPC6B	Soluble Fraction	0	0	0	0	0	0	0	0	0	0	0	0	0	0	0	0
Q99996	AKAP9	Soluble Fraction	0	0	0	0	0	0	0	1	0	0	0	0	0	0	0	1
O75190	DNAJB6	Soluble Fraction	0	0	0	0	0	0	0	0	0	0	0	0	0	0	0	0
F5H702	MRPL48	Soluble Fraction	0	0	0	0	0	0	0	0	0	0	0	0	0	0	0	0
P61371	ISL1	Soluble Fraction	0	0	0	0	0	0	0	0	0	0	0	0	0	0	0	0
Q8WXA9	SREK1	Soluble Fraction	0	0	0	0	0	0	0	0	0	0	0	0	0	0	0	0
A8MXV4	NUDT19	Soluble Fraction	0	0	0	0	0	0	0	0	0	0	0	0	0	0	0	0
P04083	ANXA1	Soluble Fraction	0	1	1	0	0	1	0	0	1	0	1	0	0	0	0	1
Q8WVZ9	KBTBD7	Soluble Fraction	0	0	0	0	0	0	0	0	0	0	0	0	0	0	0	0
F5GWP8	KRT17	Soluble Fraction	0	0	0	0	0	0	0	0	0	0	0	0	0	0	0	0
F8W8Z9	TOMM5	Soluble Fraction	0	0	0	0	0	0	0	0	0	0	0	0	0	0	0	0
Q8IY21	DDX60	Soluble Fraction	0	0	0	0	0	0	0	0	0	0	0	0	0	0	0	0
Q8WWV3	RTN4IP1	Soluble Fraction	0	0	0	0	0	0	0	0	0	0	0	0	0	0	0	0
Q8IWA4	MFN1	Soluble Fraction	0	0	0	0	0	0	0	0	0	0	0	0	0	0	0	0
O95822	MLYCD	Soluble Fraction	0	0	0	0	0	0	0	0	0	0	0	0	0	0	0	0
Q9BU61	NDUFAF3	Soluble Fraction	0	0	0	0	0	0	0	0	0	0	0	0	0	0	0	0
H0YJ97	TRIP11	Soluble Fraction	0	0	0	0	0	0	0	0	0	0	0	0	0	0	0	0
Q86Y07	VRK2	Soluble Fraction	0	0	0	0	0	0	0	0	0	0	0	0	0	0	0	0
Q9H2E6	SEMA6A	Soluble Fraction	0	0	0	0	0	0	0	0	0	0	0	0	0	0	0	0
U3KPU6	CA14	Soluble Fraction	0	0	0	0	0	0	0	0	0	0	0	0	0	0	0	0
Q9UKP4	ADAMTS7	Soluble Fraction	0	1	1	0	0	1	0	0	0	0	0	0	0	0	0	1
F5H0B0		Soluble Fraction	0	0	0	0	0	0	0	0	0	0	0	0	0	0	0	0
O60830	TIMM17B	Soluble Fraction	0	0	0	0	0	0	0	0	0	0	0	0	0	0	0	0
H7BYD0	NDUFA5	Soluble Fraction	0	0	0	0	0	0	0	0	0	0	0	0	0	0	0	0
Q567R9	CIP29;SARNP	Soluble Fraction	0	0	0	0	0	0	0	0	0	0	0	0	0	0	0	0
Q9NVV0	TMEM38B	Soluble Fraction	0	0	0	0	0	0	0	0	0	0	0	0	0	0	0	0
Q9NP92	MRPS30	Soluble Fraction	0	0	0	0	0	0	0	0	0	0	0	0	0	0	0	0
P11274	BCR	Soluble Fraction	0	0	0	0	0	0	0	0	0	0	0	1	0	0	0	1
Q8TCC3	MRPL30	Soluble Fraction	0	0	0	0	0	0	0	0	0	0	0	0	0	0	0	0
Q9HD33	MRPL47	Soluble Fraction	0	0	0	0	0	0	0	0	0	0	0	0	0	0	0	0
P15151	PVR	Soluble Fraction	0	0	0	0	1	0	0	0	0	0	0	0	1	0	0	1
E7EVH9	HDHD1	Soluble Fraction	0	0	0	0	0	0	0	0	0	0	0	0	0	0	0	0
P61457	PCBD1	Soluble Fraction	0	0	0	0	0	0	0	0	0	0	0	0	0	0	0	0
E9PKG6	DCAF5;NUCB2	Soluble Fraction	0	0	0	0	0	0	0	0	0	0	0	0	0	0	0	0
M0QXZ5	ZNF428	Soluble Fraction	0	0	0	0	0	0	0	0	0	0	0	0	0	0	0	0
Q8N2S1	LTBP4	Soluble Fraction	0	1	1	0	0	1	0	0	0	0	0	0	0	0	0	1
Q9NWB6	ARGLU1	Soluble Fraction	0	0	0	0	0	0	0	0	0	0	0	0	0	0	0	0
Q99707	MTR	Soluble Fraction	0	0	0	0	1	0	0	0	0	0	0	0	1	0	0	1
K7EQL6	USP32	Soluble Fraction	0	0	0	0	0	0	0	0	0	0	1	0	0	0	0	1
P17405	SMPD1	Soluble Fraction	0	0	0	0	0	0	0	0	0	0	0	0	0	0	0	0
P10253	GAA	Soluble Fraction	1	1	1	0	0	1	0	0	0	0	0	0	0	0	0	1
A8MW61	PLRG1	Soluble Fraction	0	0	1	0	1	1	0	0	0	0	0	0	1	0	0	1
P04066	FUCA1	Soluble Fraction	0	0	0	0	0	0	0	0	0	0	0	0	0	0	0	0
M0QYT0		Soluble Fraction	0	0	0	0	0	0	0	0	0	0	0	0	0	0	0	0
B7Z6B8	DECR1	Soluble Fraction	0	0	0	0	0	0	0	0	0	0	0	0	0	0	0	0
P48960	CD97	Soluble Fraction	0	0	0	0	0	0	0	0	0	0	0	0	0	0	0	0
Q92522	H1FX	Soluble Fraction	0	0	0	0	1	0	0	0	1	0	0	0	1	0	0	1
P54727	RAD23B	Soluble Fraction	0	0	0	0	1	0	0	0	1	0	0	0	1	0	1	1
O43852	CALU	Soluble Fraction	0	1	1	0	0	1	0	0	0	0	0	0	0	0	0	1
Q5JRG1	NUPL1	Soluble Fraction	0	0	0	0	0	0	0	0	0	0	0	0	0	0	0	0
O75882	ATRN	Soluble Fraction	1	0	0	0	0	0	0	0	0	0	1	0	0	0	0	1
Q14108	SCARB2	Soluble Fraction	1	0	0	0	0	0	0	0	0	0	0	0	0	0	0	1
P10412	HIST1H1E	Soluble Fraction	0	0	0	0	0	0	0	0	1	0	1	0	0	0	0	1
P35237	SERPINB6	Soluble Fraction	0	0	1	0	0	0	0	0	0	0	1	0	0	0	0	1
P53634	CTSC	Soluble Fraction	0	0	0	0	0	0	0	0	0	0	0	0	0	0	0	0
O60906	SMPD2	Soluble Fraction	0	0	0	0	0	0	0	0	0	0	0	0	0	0	0	0
Q7L0J3	SV2A	Soluble Fraction	1	0	0	0	0	0	0	0	0	0	0	0	0	0	0	1
C9JLH5	ELP6	Soluble Fraction	0	0	0	0	0	0	0	0	0	0	0	0	0	0	0	0
Q9UIQ6	LNPEP	Soluble Fraction	1	1	0	0	0	1	0	0	0	0	0	0	0	0	0	1
P53701	HCCS	Soluble Fraction	0	0	0	0	1	0	0	0	0	0	0	0	1	0	0	1
E7EPW5	ST7	Soluble Fraction	0	0	0	0	0	0	0	0	0	0	0	0	0	0	0	0
P30520	ADSS	Soluble Fraction	0	0	1	0	0	0	0	0	0	0	0	0	0	0	0	1
O60911	CTSV	Soluble Fraction	1	0	0	0	0	0	0	0	0	0	0	0	0	0	0	1
Q9BV44	THUMPD3	Soluble Fraction	0	0	0	0	0	0	0	0	0	0	0	0	0	0	0	0
B4DY91	PFKFB2	Soluble Fraction	0	0	0	0	0	0	0	0	0	0	0	0	0	0	0	0
A8MXB7	SNX24	Soluble Fraction	0	0	0	0	0	0	0	0	0	0	0	0	0	0	0	0
B7Z2L7	TOM1L2	Soluble Fraction	0	0	0	0	0	0	1	0	0	1	0	1	0	0	0	1
P46108	CRK	Soluble Fraction	0	0	0	0	0	0	0	0	0	0	0	0	0	0	0	0
Q13509	TUBB3	Soluble Fraction	0	0	0	0	0	0	1	0	0	1	0	0	0	0	0	1
C9JIZ6	PSAP	Soluble Fraction	1	1	1	0	1	1	0	0	0	0	0	0	1	0	1	1
Q9BRK5	SDF4	Soluble Fraction	0	1	1	0	0	1	0	0	0	0	0	0	0	0	0	1
O14657	TOR1B	Soluble Fraction	1	0	1	0	0	1	0	0	0	0	0	0	0	0	0	1
E9PJ55	TCP11L1	Soluble Fraction	0	0	0	0	0	0	0	0	0	0	0	0	0	0	0	0
B4DHR0	RABEP2	Soluble Fraction	0	0	0	0	0	0	0	0	0	0	0	0	0	0	0	0
Q86XP1	DGKH	Soluble Fraction	0	0	0	0	0	0	1	0	0	0	0	0	0	0	0	1
F5H2H5	ANKLE2	Soluble Fraction	0	0	0	0	0	0	0	0	0	0	0	0	0	0	0	0
P49247	RPIA	Soluble Fraction	0	0	0	0	0	0	0	0	0	0	0	0	0	0	0	0
Q10589	BST2	Soluble Fraction	0	1	1	0	0	1	0	0	0	0	0	0	0	0	0	1
C9JDG0	DIAPH3	Soluble Fraction	0	0	0	0	0	0	0	0	0	0	0	0	0	0	0	0
G8JL98	TDG	Soluble Fraction	0	0	0	0	0	0	0	0	0	0	0	0	0	0	0	0
Q00059	TFAM	Soluble Fraction	0	0	0	0	0	0	0	0	0	0	0	0	0	0	0	0
Q9NRR5	UBQLN4	Soluble Fraction	0	0	1	0	1	0	0	0	0	0	0	0	1	0	0	1
Q9BVV7	TIMM21	Soluble Fraction	0	0	0	0	0	0	0	0	0	0	0	0	0	0	0	0
P51687	SUOX	Soluble Fraction	0	0	0	0	0	0	0	0	0	0	0	0	0	0	0	0
Q8NCH0	CHST14	Soluble Fraction	0	1	0	0	1	1	0	0	0	0	0	0	1	0	1	1
Q9Y5J5	PHLDA3	Soluble Fraction	0	0	0	0	0	0	0	0	0	0	0	0	0	0	0	0
Q8WUK0	PTPMT1	Soluble Fraction	0	0	0	0	0	0	0	0	0	0	0	0	0	0	0	0
Q9HCU0	CD248	Soluble Fraction	0	0	0	0	0	0	0	0	0	0	0	0	0	0	0	0
O00499	BIN1	Soluble Fraction	0	0	0	0	1	0	0	0	0	0	0	0	1	0	0	1
F5H5N2	ISCU	Soluble Fraction	0	0	0	0	0	0	0	0	0	0	0	0	0	0	0	0
Q49AR2	C5orf22	Soluble Fraction	0	0	0	0	0	0	0	0	0	0	0	0	0	0	0	0
P30533	LRPAP1	Soluble Fraction	0	1	1	0	1	1	0	0	0	0	0	0	1	0	1	1
Q96S99	PLEKHF1	Soluble Fraction	0	0	0	0	0	0	0	0	0	0	0	0	0	0	0	0
Q9Y625	GPC6	Soluble Fraction	1	1	1	0	0	1	0	0	0	0	0	0	0	0	0	1
A2A2G4	ALG6	Soluble Fraction	0	0	0	0	0	0	0	0	0	0	0	0	0	0	0	0
Q6GYQ0	RALGAPA1	Soluble Fraction	0	0	0	0	1	0	0	0	0	0	0	0	1	0	0	1
Q9H5K3	POMK	Soluble Fraction	0	0	0	0	0	0	0	0	0	0	0	0	0	0	0	0
Q8IX04	UEVLD	Soluble Fraction	0	0	0	0	0	0	0	0	0	0	0	0	0	0	0	0
P52756	RBM5	Soluble Fraction	0	0	0	0	0	0	0	0	0	0	0	0	0	0	0	0
Q7Z650	MTHFD2	Soluble Fraction	0	0	0	0	0	0	0	0	0	0	0	0	0	0	0	0
Q86U90	YRDC	Soluble Fraction	0	0	0	0	1	0	0	0	0	0	0	0	1	0	0	1
C9JXQ7	TEX264	Soluble Fraction	0	0	0	0	0	0	0	0	0	0	0	0	0	0	0	0
E5RH41	GTF2E2	Soluble Fraction	0	0	0	0	0	0	0	0	0	0	0	0	0	0	0	0
Q58EX2	SDK2	Soluble Fraction	1	0	0	0	0	0	0	0	0	0	0	0	0	0	0	1
F2Z2I2	PFKFB3	Soluble Fraction	0	0	0	0	0	0	0	0	0	0	0	0	0	0	0	0
E7EW52	RPE	Soluble Fraction	0	0	0	0	0	0	0	0	0	0	0	0	0	0	0	0
Q5VYS8	ZCCHC6	Soluble Fraction	0	0	0	0	0	0	0	0	0	0	0	0	0	0	0	0
Q9UER7	DAXX	Soluble Fraction	0	0	0	0	0	0	0	0	0	0	0	0	0	0	0	0
M0QY43	MYH14	Soluble Fraction	0	0	0	0	1	0	0	0	0	0	0	0	1	0	0	1
B7ZKQ9	SCARB1	Soluble Fraction	0	0	0	0	0	0	0	0	0	0	0	0	0	0	0	0
Q96RR4	CAMKK2;KIF18B	Soluble Fraction	0	0	0	0	0	0	0	0	0	0	0	0	0	0	0	0
J3KQ40	TBC1D8	Soluble Fraction	0	0	0	0	0	0	0	0	0	0	0	0	0	0	0	0
H0YK97	ICE2	Soluble Fraction	0	0	0	0	0	0	0	0	0	0	0	0	0	0	0	0
F8VUJ3	POC1B-GALNT4;GALNT4	Soluble Fraction	0	0	0	0	0	0	0	0	0	0	0	0	0	0	0	0
F5GX05	EPB41L3	Soluble Fraction	0	0	0	0	0	0	1	0	1	1	0	1	0	1	0	1
K7ES61	MRPL4	Soluble Fraction	0	0	0	0	0	0	0	0	0	0	0	0	0	0	0	0
H3BMQ0	TSC2	Insoluble Fraction	0	0	0	0	0	0	0	0	0	0	0	0	0	0	0	0
P27449	ATP6V0C	Insoluble Fraction	0	0	0	0	0	0	0	0	0	0	0	0	0	0	0	0
Q99996	AKAP9	Insoluble Fraction	0	0	0	0	0	0	0	1	0	0	0	0	0	0	0	1
Q9Y2Z9	COQ6	Insoluble Fraction	0	0	0	0	0	0	0	0	0	0	0	0	0	0	0	0
E9PID8	CSTF2	Insoluble Fraction	0	0	0	0	0	0	0	0	0	0	0	0	0	0	0	0
C9IZG4	CUTA	Insoluble Fraction	0	1	1	1	1	1	0	0	0	0	0	0	1	0	1	1
Q9UIC8	LCMT1	Insoluble Fraction	0	0	0	0	0	0	0	0	0	0	0	0	0	0	0	0
P10915	HAPLN1	Insoluble Fraction	0	0	0	0	0	0	0	0	0	0	0	0	0	0	0	0
Q14147	DHX34	Insoluble Fraction	0	0	0	0	0	0	0	0	0	0	0	0	0	0	0	0
P15848	ARSB	Insoluble Fraction	1	0	0	0	0	0	0	0	0	0	0	0	0	0	0	1
P16930	FAH	Insoluble Fraction	0	0	0	0	0	0	0	0	1	0	0	0	0	0	0	1
Q9NVX7	KBTBD4	Insoluble Fraction	0	0	0	0	0	0	0	0	0	0	0	0	0	0	0	0
Q96I15	SCLY	Insoluble Fraction	0	0	0	0	0	0	0	0	0	0	0	0	0	0	0	0
O00566	MPHOSPH10	Insoluble Fraction	0	0	0	0	0	0	0	0	0	0	0	0	0	0	0	0
Q9Y4E6	WDR7	Insoluble Fraction	0	0	0	0	0	0	0	0	0	0	0	0	0	0	0	0
Q9NXW9	ALKBH4	Insoluble Fraction	0	0	0	0	0	0	0	0	0	0	0	0	0	0	0	0
P16220	CREB1;CREM;ATF1	Insoluble Fraction	0	0	0	0	0	0	0	0	0	0	0	0	0	0	0	0
Q04609	FOLH1;FOLH1B	Insoluble Fraction	0	0	0	0	0	0	0	0	0	0	0	0	0	0	0	0
Q9BU89	DOHH	Insoluble Fraction	0	0	0	0	0	0	0	0	0	0	0	0	0	0	0	0
Q96BD5	PHF21A	Insoluble Fraction	0	0	0	0	1	0	1	1	1	1	0	0	1	0	0	1
Q96S59	RANBP9	Insoluble Fraction	0	0	0	0	0	0	0	0	1	0	0	0	0	0	0	1
F5H5J3	SH3GL2;SH3GL1	Insoluble Fraction	0	0	0	0	0	0	0	0	0	0	0	0	0	0	0	0
Q8WXA9	SREK1	Insoluble Fraction	0	0	0	0	0	0	0	0	0	0	0	0	0	0	0	0
Q9H444	CHMP4B	Insoluble Fraction	0	0	0	0	0	0	0	0	0	0	0	0	0	0	0	0
Q5H945	SUCO	Insoluble Fraction	0	0	0	0	0	0	0	0	0	0	0	0	0	0	0	0
Q9Y5X2	SNX8	Insoluble Fraction	0	0	0	0	0	0	0	0	0	0	0	0	0	0	0	0
Q8N0X4	CLYBL	Insoluble Fraction	0	0	0	0	0	0	0	0	0	0	0	0	0	0	0	0
Q5SZP1	PAX2;PAX5	Insoluble Fraction	0	0	0	0	0	0	0	0	0	0	0	0	0	0	0	0
B4E3L3	USP28	Insoluble Fraction	0	0	0	0	0	0	0	0	0	0	0	0	0	0	0	0
P10253	GAA	Insoluble Fraction	1	1	1	0	0	1	0	0	0	0	0	0	0	0	0	1
Q93100	PHKB	Insoluble Fraction	0	0	0	0	0	0	0	0	0	0	0	0	0	0	0	0
O60678	PRMT3	Insoluble Fraction	0	0	0	0	0	0	0	0	0	0	0	0	0	0	0	0
Q15172	PPP2R5A	Insoluble Fraction	0	0	0	0	0	0	0	0	0	0	0	0	0	0	0	0
P16333	NCK1	Insoluble Fraction	0	0	0	0	0	0	0	0	0	0	0	0	0	0	0	0
Q8WUH6	TMEM263	Insoluble Fraction	0	1	0	0	0	0	1	0	0	1	0	1	0	0	0	1
P09913	IFIT2	Insoluble Fraction	0	0	0	0	0	0	0	0	0	0	0	0	0	0	0	0
P23511	NFYA	Insoluble Fraction	0	0	0	0	1	0	0	0	0	0	0	0	1	0	0	1
Q9Y5L4	TIMM13	Insoluble Fraction	0	0	0	0	0	0	0	0	0	0	0	0	0	0	0	0
P09601	HMOX1	Insoluble Fraction	0	0	0	0	0	0	0	0	0	0	0	0	0	0	0	0
O96013	PAK4	Insoluble Fraction	0	0	0	0	0	0	0	0	0	0	0	0	0	0	0	0
Q8IZ40	RCOR2	Insoluble Fraction	0	0	0	0	0	0	0	0	0	0	0	0	0	0	0	0
Q53HV7	SMUG1	Insoluble Fraction	0	0	0	0	0	0	0	0	0	0	0	0	0	0	0	0
Q96L35	EPHB4	Insoluble Fraction	1	0	0	0	0	0	0	0	0	0	0	0	0	0	0	1
Q96SI1	KCTD15	Insoluble Fraction	0	0	0	0	0	0	0	0	0	0	0	0	0	0	0	0
H0Y6R6	TTC5	Insoluble Fraction	0	0	0	0	0	0	0	0	0	0	0	0	0	0	0	0
K7EMP1	CC2D1A	Insoluble Fraction	0	0	0	0	0	0	0	0	1	0	0	0	0	0	0	1
Q9H384	TCF25	Insoluble Fraction	0	0	0	0	0	0	0	0	0	0	0	0	0	0	0	0
F8VNT9	CD63	Insoluble Fraction	1	0	0	0	0	0	0	0	0	0	0	0	0	0	0	1
J3KSW2	POLI	Insoluble Fraction	0	0	0	0	0	0	0	0	0	0	0	0	0	0	0	0
Q567R9	CIP29;SARNP	Insoluble Fraction	0	0	0	0	0	0	0	0	0	0	0	0	0	0	0	0
P62633	CNBP	Insoluble Fraction	0	0	0	0	0	0	0	0	1	0	0	0	0	0	0	1
J3KNG9	SLC4A2	Insoluble Fraction	0	0	0	0	0	0	0	0	0	0	0	0	0	0	0	0
Q5SRE7	PHYHD1	Insoluble Fraction	0	0	0	0	0	0	0	0	0	0	0	0	0	0	0	0
P17405	SMPD1	Insoluble Fraction	0	0	0	0	0	0	0	0	0	0	0	0	0	0	0	0
Q9BUE0	MED18	Insoluble Fraction	0	0	0	0	0	0	0	0	0	0	0	0	0	0	0	0
D6R9V2	WHSC1	Insoluble Fraction	0	0	0	0	0	0	0	0	0	0	0	0	0	0	0	0
O00268	TAF4	Insoluble Fraction	0	0	0	0	1	0	0	1	1	1	0	0	1	0	0	1
J3KMX2	SMARCD2;SMARCD3	Insoluble Fraction	0	0	0	0	0	0	0	0	0	0	0	0	0	0	0	0
B4DI41	MBD1	Insoluble Fraction	0	0	0	0	0	0	0	0	0	0	0	0	0	0	0	0
F5GX28	KDM4B	Insoluble Fraction	0	0	0	0	0	0	0	0	0	0	0	0	0	0	0	0
C9J406	IMMT	Insoluble Fraction	0	0	0	0	0	0	0	0	0	0	0	0	0	0	0	0
E9PK95	RXRB	Insoluble Fraction	0	0	0	0	0	0	0	0	0	0	0	0	0	0	0	0
C9JNS3	SCRN3	Insoluble Fraction	0	0	0	0	0	0	0	0	0	0	0	0	0	0	0	0
P61457	PCBD1	Insoluble Fraction	0	0	0	0	0	0	0	0	0	0	0	0	0	0	0	0
Q8NCM8	DYNC2H1	Insoluble Fraction	0	0	0	0	0	0	0	0	0	0	0	0	0	0	0	0
Q13444	ADAM15	Insoluble Fraction	0	0	0	0	0	0	0	0	0	0	0	0	0	0	0	0
V9GYF4	TOM1	Insoluble Fraction	0	0	0	0	0	0	1	0	0	0	0	0	0	0	0	1
Q15007	WTAP	Insoluble Fraction	0	0	0	0	0	0	0	0	0	0	0	0	0	0	0	0
Q9H0R6	QRSL1	Insoluble Fraction	0	0	0	0	0	0	0	0	0	0	0	0	0	0	0	0
Q9Y4K3	TRAF6	Insoluble Fraction	0	0	0	0	0	0	0	0	0	0	0	0	0	0	0	0
A6NJ97	PROSER1	Insoluble Fraction	0	0	0	0	0	0	0	0	0	0	0	0	0	0	0	0
P49746	THBS3	Insoluble Fraction	0	0	0	0	0	0	0	0	0	0	0	0	0	0	0	0
P08603	CFH	Insoluble Fraction	0	0	0	0	0	0	0	0	0	0	0	0	0	0	0	0
F8VVB6	NELL2	Insoluble Fraction	1	0	0	0	0	0	0	0	0	0	0	0	0	0	0	1
F5H4F1	RAD9A	Insoluble Fraction	0	0	0	0	0	0	0	0	0	0	0	0	0	0	0	0
Q9UGL1	KDM5B	Insoluble Fraction	0	0	0	0	0	0	0	0	0	0	0	0	0	0	0	0
Q9BRK5	SDF4	Insoluble Fraction	0	1	1	0	0	1	0	0	0	0	0	0	0	0	0	1
O75937	DNAJC8	Insoluble Fraction	0	0	0	0	0	0	0	0	1	0	0	0	0	0	0	1
P15291	B4GALT1	Insoluble Fraction	0	0	0	0	0	1	0	0	0	0	0	0	0	0	0	1
Q06587	RING1	Insoluble Fraction	0	0	0	0	0	0	0	0	1	0	0	0	0	0	0	1
Q6MZV4	FAM114A1	Insoluble Fraction	0	0	0	0	0	0	0	0	0	0	1	0	0	0	0	1
Q6ZNA5	FRRS1	Insoluble Fraction	0	1	0	0	0	1	0	0	0	0	0	0	0	0	0	1
Q9H3S7	PTPN23	Insoluble Fraction	0	0	0	0	1	0	1	0	0	0	0	0	1	0	0	1
Q68CP9	ARID2	Insoluble Fraction	0	0	0	0	0	0	0	0	0	0	0	0	0	0	0	0
Q16602	CALCRL	Insoluble Fraction	0	0	0	0	0	0	0	0	0	0	0	0	0	0	0	0
H7C488	LZTFL1	Insoluble Fraction	0	0	0	0	0	0	0	0	0	0	0	0	0	0	0	0
P01137	TGFB1	Insoluble Fraction	0	0	0	0	0	0	0	0	0	0	0	0	0	0	0	0
J3QK86	BAZ2A	Insoluble Fraction	0	0	0	0	1	0	0	0	0	0	0	0	1	0	0	1
Q71SY5	MED25	Insoluble Fraction	0	0	0	0	0	0	0	0	0	0	0	0	0	0	0	0
K7EIE8	MBD3	Insoluble Fraction	0	0	0	0	0	0	0	0	0	0	0	0	0	0	0	0
Q99584	S100A13	Insoluble Fraction	0	0	0	0	0	0	0	0	0	0	0	0	0	0	0	0
E9PKG6	DCAF5;NUCB2	Insoluble Fraction	0	0	0	0	0	0	0	0	0	0	0	0	0	0	0	0
K7ERA3	LEPREL4	Insoluble Fraction	0	0	0	0	0	0	0	0	0	0	0	0	0	0	0	0
Q8N0Z8	PUSL1	Insoluble Fraction	0	0	0	0	0	0	0	0	0	0	0	0	0	0	0	0
B0S872	PPT2	Insoluble Fraction	0	0	0	0	0	0	0	0	0	0	0	0	0	0	0	0
Q5T1M5	FKBP15	Insoluble Fraction	0	0	0	0	1	0	0	0	0	0	0	0	1	0	0	1
Q13885	TUBB2A;TUBB2B	Insoluble Fraction	0	0	0	0	0	0	0	0	0	0	0	0	0	0	0	0
F8W038	C17orf49;BAP18;RNASEK-C17orf49	Insoluble Fraction	0	0	0	0	0	0	0	0	0	0	0	0	0	0	0	0
Q02818	NUCB1	Insoluble Fraction	1	1	1	1	1	1	1	0	0	1	0	0	1	0	1	1
Q9Y2Q5	LAMTOR2	Insoluble Fraction	0	0	0	0	0	0	0	0	0	0	0	0	0	0	0	0
Q16566	CAMK4	Insoluble Fraction	0	0	0	0	0	0	1	0	1	1	0	0	0	0	0	1
G8JLI6	LEPREL2	Insoluble Fraction	0	0	0	0	0	0	0	0	0	0	0	0	0	0	0	0
Q9UHI8	ADAMTS1	Insoluble Fraction	0	1	1	0	1	1	0	0	0	0	0	0	1	0	1	1
P26447	S100A4	Insoluble Fraction	0	0	0	0	0	0	0	0	0	0	1	0	0	0	0	1
J3QQJ0	SAP30BP	Insoluble Fraction	0	0	0	0	1	0	1	1	1	1	0	1	1	0	1	1
Q70CQ3	USP30	Insoluble Fraction	0	0	0	0	0	0	0	0	0	0	0	0	0	0	0	0
P26572	MGAT1	Insoluble Fraction	1	1	1	0	1	1	0	0	0	0	0	0	1	0	1	1
J3KP77	POU2F1	Insoluble Fraction	0	0	0	0	1	0	0	0	1	0	0	0	1	0	0	1
E7ETA6	PCM1	Insoluble Fraction	0	0	0	0	0	0	0	0	0	0	0	0	0	0	0	0
Q99574	SERPINI1	Insoluble Fraction	0	0	0	0	0	0	0	0	0	0	0	0	0	0	0	0
Q8IU81	IRF2BP1	Insoluble Fraction	0	0	0	0	1	0	0	0	0	0	0	0	1	0	0	1
P31949	S100A11	Insoluble Fraction	0	0	0	0	0	0	0	0	0	0	0	0	0	0	0	0
Q58EX2	SDK2	Insoluble Fraction	1	0	0	0	0	0	0	0	0	0	0	0	0	0	0	1
Q9H6B1	ZNF385D	Insoluble Fraction	0	0	0	0	0	0	0	0	0	0	0	0	0	0	0	0
Q9BQ16	SPOCK3	Insoluble Fraction	0	1	0	0	0	1	0	0	0	0	0	0	0	0	0	1
O14531	DPYSL4	Insoluble Fraction	0	0	0	0	0	0	0	0	0	0	0	0	0	0	0	0
U3KQA5	CSNK1G1;CSNK1G2;CSNK1G3	Insoluble Fraction	0	0	0	0	0	0	0	0	0	0	0	0	0	0	0	0
M0R366	FSD1	Insoluble Fraction	0	0	0	0	0	0	0	0	0	0	0	0	0	0	0	0
Q08043	ACTN3	Insoluble Fraction	0	0	0	0	0	0	0	0	0	0	0	0	0	0	0	0
Q96SI9	STRBP	Insoluble Fraction	0	0	0	0	0	0	0	0	0	0	0	0	0	0	0	0
P49247	RPIA	Insoluble Fraction	0	0	0	0	0	0	0	0	0	0	0	0	0	0	0	0
O00499	BIN1	Insoluble Fraction	0	0	0	0	1	0	0	0	0	0	0	0	1	0	0	1
H3BLU2	LSAMP	Insoluble Fraction	1	0	0	0	0	0	0	0	0	0	1	0	0	0	0	1
O00468	AGRN	Insoluble Fraction	1	1	1	0	1	1	0	0	0	0	0	0	1	0	1	1
Q8WXH0	SYNE2	Insoluble Fraction	0	0	0	0	1	0	0	0	0	0	1	0	1	0	0	1
P53778	MAPK12	Insoluble Fraction	0	0	0	0	0	0	0	0	0	0	0	0	0	0	0	0
B7Z2L7	TOM1L2	Insoluble Fraction	0	0	0	0	0	0	1	0	0	1	0	1	0	0	0	1
Q03167	TGFBR3	Insoluble Fraction	0	1	1	0	0	1	0	0	0	0	0	0	0	0	0	1
D6R9Q5	ANAPC10	Insoluble Fraction	0	0	0	0	0	0	0	0	0	0	0	0	0	0	0	0
Q8WUH2	TGFBRAP1	Insoluble Fraction	0	0	0	0	0	0	0	0	0	0	0	0	0	0	0	0
P55957	BID	Insoluble Fraction	0	0	0	0	0	0	0	0	0	0	0	0	0	0	0	0
Q9P000	COMMD9	Insoluble Fraction	0	0	0	0	0	0	0	0	0	0	0	0	0	0	0	0
E9PKR8	SULT1A2;SULT1A1	Insoluble Fraction	0	0	0	0	0	0	0	0	0	0	0	0	0	0	0	0
Q9NQE7	PRSS16	Insoluble Fraction	0	0	0	0	0	0	0	0	0	0	0	0	0	0	0	0
H3BV23	UBL7	Insoluble Fraction	0	0	0	0	0	0	0	0	0	0	0	0	0	0	0	0
P49354	FNTA	Insoluble Fraction	0	0	0	0	0	0	0	0	0	0	0	0	0	0	0	0
Q5VZK9	LRRC16A	Insoluble Fraction	0	0	0	0	0	0	0	0	0	0	0	0	0	0	0	0
P00736	C1R	Insoluble Fraction	0	0	0	0	0	0	0	0	0	0	0	0	0	0	0	0
Q9NY61	AATF	Insoluble Fraction	0	0	0	0	0	0	0	0	0	0	0	0	0	0	0	0
O60826	CCDC22	Insoluble Fraction	0	0	0	0	1	0	0	0	0	0	0	0	1	0	0	1
Q13219	PAPPA	Insoluble Fraction	0	0	0	0	0	0	0	0	0	0	0	0	0	0	0	0
H0Y621	ERGIC3	Insoluble Fraction	1	0	0	0	0	0	0	0	0	0	0	0	0	0	0	1
P37802	TAGLN2	Insoluble Fraction	0	0	1	0	0	0	0	0	1	0	1	0	0	0	0	1
B7Z4W5	CCBL1	Insoluble Fraction	0	0	0	0	0	0	0	0	0	0	0	0	0	0	0	0

## Sheet: Burlingame_GalNAc
Data source:	N- and O-Glycosylation in the Murine Synaptosome. Trinidad, J. C.; Schoepfer, R.; Byrkubganem A. L.; Medzihradszky, K. F. Molecular & Cellular Proteomics, 12, 3474.
linkage	GP #	Acc #	Gene	series	UniqeAC	m/z	z	ppm	Prev AA	DB Peptide	Next AA	Variable Mods	Protein Mods	Site	Fraction	HP RP fr	RT	Start	End	Score	Expect	Protein MW	Protein Name	Protein information						Gene Name
o	5	A3KMM1	6430704M03Rik	1	1	699.972	3	-1	R	HDSSYGTFASEFYDLR	Y	HexNAc@10=27	HexNAc@117=27	Ser-117	V20101112-10_ITMSms2etd	LWAC 9 & 10	55.638	108	123	55.1	9.3e-08	37377	6430704M03Rik protein (Fragment)	evidence at transcript level						ABCA2
o		A3KMM1	6430704M03Rik	0	0	699.972	3	-1	R	HDSSYGTFASEFYDLR	Y	HexNAc@7=14	HexNAc@114=14	Thr-114	V20101112-10_ITMSms2etd	LWAC 9 & 10	51.875	108	123	39.8	2.2e-05	37377	6430704M03Rik protein (Fragment)							ABCA2
o		A3KMM1	6430704M03Rik	0	0	948.06	3	7	R	HDSSYGTFASEFYDLR	Y	HexNAcHexSA2@10=7	HexNAcHexSA2@117=7	Ser-117	V20100905-15_ITMSms2etd	LWAC 7	66.544	108	123	30.2	0.00016	37377	6430704M03Rik protein (Fragment)							ABCA3
o		A3KMM1	6430704M03Rik	0	0	948.056	3	3	R	HDSSYGTFASEFYDLR	Y	HexNAcHexSA2@7=13	HexNAcHexSA2@114=13	Thr-114	V20100905-15_ITMSms2etd	LWAC 7	59.255	108	123	30.2	0.00035	37377	6430704M03Rik protein (Fragment)							ABCA3
o		A3KMM1	6430704M03Rik	0	0	810.058	3	0	R	YLSEEGYPFPTAPPVDPFAK	I	HexNAc@11=47	HexNAc@134=47	Thr-134	V20101112-12_ITMSms2etd	LWAC 13 & 14	65.775	124	143	40.2	6.4e-07	37377	6430704M03Rik protein (Fragment)							ABCA7
n	2	P41234	Abca2	1	1	496.577	3	0	R	RGNMSSLGFTSK	E	HexNAc@3=18	HexNAc@432=18	Asn-432	V20100915-11_ITMSms2etd	TiO2-LWAC 14	22.807	430	441	40.6	9.1e-05	270511	ATP-binding cassette sub-family A member 2	2nd H=54-74; 3rdH=698-718; 8thH=1461-1481; 9thH=1793-1813 - on the same side						ABCA7
n		P41234	Abca2	0	0	966.913	4	-1	K	SKGNPAAYGITVTNHPMNK	T	HexNAc2Hex9@18=7	HexNAc2Hex9@1776=7	Asn-1776	V20100915-11_ITMSms2etd	TiO2-LWAC 14	24.639	1759	1777	24.9	0.0029	270511	ATP-binding cassette sub-family A member 2							Abi3bp
n	2	Q8R420	Abca3	1	1	804.699	3	0	R	YHANTSAQQLFQK	L	HexNAc2Hex2Fuc@4	HexNAc2Hex2Fuc@228	Asn-228	V20100915-05_ITMSms2etd	TiO2-LWAC 11	24.6	225	237	26.5	0.00088	191973	ATP-binding cassette sub-family A member 3	between the first (22-42) & 2nd (261-283) helices						Abi3bp
n		Q8R420	Abca3	0	0	858.718	3	2	R	YHANTSAQQLFQK	L	HexNAc2Hex3Fuc@4	HexNAc2Hex3Fuc@228	Asn-228	V20100905-25_ITMSms2etd	LWAC 12	24.978	225	237	33.8	5.5e-05	191973	ATP-binding cassette sub-family A member 3							Abi3bp
n	2	Q91V24	Abca7	1	1	875.648	4	3	R	HAHSITTLNHPLNLTK	E	HexNAc2Hex8@13=17	HexNAc2Hex8@1532=17	Asn-1532	V20100915-11_ITMSms2etd	TiO2-LWAC 14	26.372	1520	1535	29.7	0.0016	236886	ATP-binding cassette sub-family A member 7	1267-1551 extracellular						Abi3bp
n		Q91V24	Abca7	0	0	916.157	4	-1	R	HAHSITTLNHPLNLTK	E	HexNAc2Hex9@13=15	HexNAc2Hex9@1532=15	Asn-1532	V20100915-13_ITMSms2etd	TiO2-LWAC 15	26.162	1520	1535	31.9	0.0004	236886	ATP-binding cassette sub-family A member 7							Abi3bp
n	13	Q59IW6	Abi3bp	1	1	886.418	3	5	K	VHINTTSDSILLK	F	HexNAc2Hex5@4	HexNAc2Hex5@37	Asn-37	V20100905-23_ITMSms2etd	LWAC 11	35.488	34	46	23.6	0.007	129539	Target of Nesh-SH3 variant 5	evidence at the transcript level						Abi3bp
o		Q59IW6	Abi3bp	0	0	934.468	3	1	R	SVLIPEFELPLSTLAPK	R	HexNAcHexSA2@13=8	HexNAcHexSA2@377=8	Thr-377	V20100905-29_ITMSms2etd	LWAC 14	74.324	365	381	22.4	0.00066	129539	Target of Nesh-SH3 variant 5							Abi3bp
o		Q59IW6	Abi3bp	0	0	488.924	3	0	K	TAFPLEKPR	G	HexNAc2@1	HexNAc2@391	Thr-391	V20100905-19_ITMSms2etd	LWAC 9	22.559	391	399	25.2	0.0034	129539	Target of Nesh-SH3 variant 5							Abi3bp
o		Q59IW6	Abi3bp	0	0	836.097	3	4	R	TAEQPRATLAPIEALFESR	N	HexNAc2@8=24	HexNAc2@472=24	Thr-472	V20100915-07_ITMSms2etd	TiO2-LWAC 12	59.624	465	483	32	9.8e-05	129539	Target of Nesh-SH3 variant 5							Abi3bp
o		Q59IW6	Abi3bp	0	0	1016.48	3	2	R	TAEQPRATLAPIEALFESR	N	HexNAcHexSA2@8=25	HexNAcHexSA2@472=25	Thr-472	V20100914-16_ITMSms2etd	TiO2-LWAC 7	66.681	465	483	31.8	7.1e-05	129539	Target of Nesh-SH3 variant 5							Abi3bp
o		Q59IW6	Abi3bp	0	0	789.035	3	-1	R	ATLAPIEALFESR	N	HexNAcHexSA2@2=70	HexNAcHexSA2@472=70	Thr-472	V20100914-16_ITMSms2etd	TiO2-LWAC 7	73.362	471	483	30.8	0.00068	129539	Target of Nesh-SH3 variant 5							Abi3bp
o		Q59IW6	Abi3bp	0	0	642.587	4	-2	R	VKPAPEPETRPSAQTTKAPR	K	HexNAc@15=26;HexNAc@16=26	HexNAc@535=26;HexNAc@536=26		V20100914-14_ITMSms2etd	TiO2-LWAC 6	10.236	521	540	39.7	2e-05	129539	Target of Nesh-SH3 variant 5							Abi3bp
o		Q59IW6	Abi3bp	0	0	642.587	4	-2	R	VKPAPEPETRPSAQTTKAPR	K	HexNAc2@15|16	HexNAc2@535|536		V20100914-14_ITMSms2etd	TiO2-LWAC 6	10.236	521	540	41.7	5.7e-06	129539	Target of Nesh-SH3 variant 5							Abi3bp
o		Q59IW6	Abi3bp	0	0	705.104	4	-2	R	VKPAPEPETRPSAQTTKAPR	K	HexNAcHexSA@15|16	HexNAcHexSA@535|536		V20100905-11_ITMSms2etd	LWAC 5	12.844	521	540	32.9	0.00024	129539	Target of Nesh-SH3 variant 5							Acan
o		Q59IW6	Abi3bp	0	0	766.09	3	1	K	SKPALEPATVTPEILVPK	I	HexNAc2@9=19	HexNAc2@572=19	Thr-572	V20100915-05_ITMSms2etd	TiO2-LWAC 11	47.352	564	581	38.3	3.7e-06	129539	Target of Nesh-SH3 variant 5							Acan
o		Q59IW6	Abi3bp	0	0	849.444	3	-2	K	SKPALEPATVTPEILVPK	I	HexNAcHexSA@9=25	HexNAcHexSA@572=25	Thr-572	V20100914-20_ITMSms2etd	TiO2-LWAC 9	51.582	564	581	41.6	5.9e-07	129539	Target of Nesh-SH3 variant 5							ACE
o		Q59IW6	Abi3bp	0	0	946.475	3	-3	K	SKPALEPATVTPEILVPK	I	HexNAcHexSA2@9=28	HexNAcHexSA2@572=28	Thr-572	V20100905-19_ITMSms2etd	LWAC 9	54.376	564	581	33.2	4.3e-06	129539	Target of Nesh-SH3 variant 5							ACHE
o		Q59IW6	Abi3bp	0	0	484.931	3	-1	R	LHTAPVRPR	I	HexNAc2@3	HexNAc2@732	Thr-732	V20100915-03_ITMSms2etd	TiO2-LWAC 10	7.961	730	738	23.5	0.0061	129539	Target of Nesh-SH3 variant 5							ACP2
o	2	E9QLS9	Acan	1	1	712.347	3	2	R	VTISPGAAEVPGQPR	L	HexNAcHexSA@2=25	HexNAcHexSA@469=25	Thr-469	V20100905-15_ITMSms2etd	LWAC 7	34.097	468	482	38.8	5.7e-06	221943	Aggrecan core protein	20-2132 mature, GP						ACP2
o		Q61282	Acan	0	1	748.777	5	3	R	VTISPGAAEVPGQPHLPGGVVFHYRPGSTR	Y	HexNAcHexSA@2=7	HexNAcHexSA@469=7	Thr-469	V20100905-37_ITMSms2etd	LWAC 18	51.026	468	497	36.8	1.2e-05	222011	Aggrecan core protein	Q61282 isoform: 482 R-> H						ADAM11
n	1	P09470	Ace	1	1	719.969	3	1	K	GWNATHMFR	V	HexNAc2Hex3Fuc@3	HexNAc2Hex3Fuc@323	Asn-323	V20100915-11_ITMSms2etd	TiO2-LWAC 14	30.712	321	329	23.5	0.0029	150920	Angiotensin-converting enzyme	35-1264 extracellular						ADAM17
n	1	P21836	Ache	1	1	944.418	4	1	R	LVGCPPGGAGGNDTELIACLR	T	HexNAc5Hex3Fuc@12	HexNAc5Hex3Fuc@296	Asn-296	V20100905-25_ITMSms2etd	LWAC 12	48.884	285	305	25.4	0.031	68169	Acetylcholinesterase	secreted or extracellular						ADAM22
n	2	P24638	Acp2	1	1	690.041	4	0	R	YHGFLNTSYHR	Q	HexNAc2Hex5Fuc@6	HexNAc2Hex5Fuc@92	Asn-92	V20100915-11_ITMSms2etd	TiO2-LWAC 14	21.793	87	97	31.2	0.00072	48509	Lysosomal acid phosphatase	31-381 lysosome lumenal side						ADAM22
n		P24638	Acp2	0	0	710.553	4	-1	R	YHGFLNTSYHR	Q	HexNAc4Hex3Fuc@6	HexNAc4Hex3Fuc@92	Asn-92	V20100916-02_ITMSms2etd	TiO2-LWAC 17	22.442	87	97	28.8	0.00096	48509	Lysosomal acid phosphatase							ADAM22
o	1	Q9R1V4	Adam11	1	1	764.58	4	1	K	DCSIHNPLPTSPPTGETER	Y	HexNAcHexSA2@10|11	HexNAcHexSA2@721|722		V20100905-11_ITMSms2etd	LWAC 5	38.717	712	730	37	0.00031	84135	Disintegrin and metalloproteinase domain-containing protein 11	230-738 extracellular						ADAM22
n	1	Q9Z0F8	Adam17	1	1	785.982	3	-2	R	NTSWDNAGFK	G	HexNAc2Hex5@1=40	HexNAc2Hex5@264=40	Asn-264	V20100905-13_ITMSms2etd	LWAC 6	25.057	264	273	24.2	0.0014	93074	Disintegrin and metalloproteinase domain-containing protein 17	215-671 extracellular						ADAM22
n	7	Q9R1V6	Adam22	1	1	664.293	3	3	R	EICSGNSSQCAPNVHK	M	HexNAc@6=13	HexNAc@517=13	Asn-517	V20100910-14_ITMSms2etd	TiO2-LWAC 2 & 22	12.95	512	527	39.1	1.1e-06	99716	Disintegrin and metalloproteinase domain-containing protein 22	24-734 extracellular						ADAM22
n		Q9R1V6	Adam22	0	0	751.808	4	2	R	EICSGNSSQCAPNVHK	M	HexNAc2Hex5@6=18	HexNAc2Hex5@517=18	Asn-517	V20100914-08_ITMSms2etd	TiO2-LWAC 3 & 23	11.41	512	527	26.7	0.00067	99716	Disintegrin and metalloproteinase domain-containing protein 22							ADAM22
n		Q9R1V6	Adam22	0	0	430.543	3	0	R	TLNCSGAHVK	L	HexNAc@3=7	HexNAc@632=7	Asn-632	V20101111-08_ITMSms2etd	TiO2-LWAC 3 & 4	7.021	630	639	36.3	3e-05	99716	Disintegrin and metalloproteinase domain-containing protein 22							ADGRA3
n		Q9R1V6	Adam22	0	0	660.289	3	-1	R	TLNCSGAHVK	L	HexNAc2Hex3@3	HexNAc2Hex3@632	Asn-632	V20100914-10_ITMSms2etd	TiO2-LWAC 4 & 24	7.143	630	639	25.7	0.0039	99716	Disintegrin and metalloproteinase domain-containing protein 22							ADGRB1
n		Q9R1V6	Adam22	0	0	714.306	3	-2	R	TLNCSGAHVK	L	HexNAc2Hex4@3	HexNAc2Hex4@632	Asn-632	V20100905-11_ITMSms2etd	LWAC 5	7.547	630	639	26	0.00089	99716	Disintegrin and metalloproteinase domain-containing protein 22							ADGRB2
n		Q9R1V6	Adam22	0	0	768.326	3	2	R	TLNCSGAHVK	L	HexNAc2Hex5@3	HexNAc2Hex5@632	Asn-632	V20100910-08_ITMSms2etd	LWAC 4 & 24	7.661	630	639	23.1	0.0021	99716	Disintegrin and metalloproteinase domain-containing protein 22							ADGRB2
n		Q9R1V6	Adam22	0	0	479.229	3	0	R	TLNCSGAHVK	L	HexNAcFuc@3=8	HexNAcFuc@632=8	Asn-632	V20100910-12_ITMSms2etd	TiO2-LWAC 1 & 21	7.982	630	639	29.5	0.00072	99716	Disintegrin and metalloproteinase domain-containing protein 22							ADGRB2
n	1	Q8BW41	Ago61	1	1	1184.21	3	2	R	LNVSHAGAPLGEEYILVFSR	T	HexNAc2Hex6@2	HexNAc2Hex6@276	Asn-276	V20100905-35_ITMSms2etd	LWAC 17	62.593	275	294	30.7	3.8e-05	69379	Extracellular O-linked N-acetylglucosamine transferase-like	secreted						ADGRB2
o	7	A2ASQ1	Agrn	1	1	528.939	3	0	R	VYPSYTSRPVGR	T	HexNAc@4=18	HexNAc@1175=18	Ser-1175	V20100915-09_ITMSms2etd	TiO2-LWAC 13	20.869	1172	1183	28.5	0.00068	207541	Agrin	30 – 1950 mature						ADGRB2
o		A2ASQ1	Agrn	0	0	596.631	3	-2	R	VYPSYTSRPVGR	T	HexNAc2@4=10	HexNAc2@1175=10	Ser-1175	V20100915-07_ITMSms2etd	TiO2-LWAC 12	20.38	1172	1183	28.5	0.0036	207541	Agrin							ADGRB2
o		A2ASQ1	Agrn	0	0	596.631	3	-2	R	VYPSYTSRPVGR	T	HexNAc2@5|6	HexNAc2@1176|1177		V20101112-11_ITMSms2etd	LWAC 11 & 12	17.571	1172	1183	30.4	0.0044	207541	Agrin							ADGRB2
o		A2ASQ1	Agrn	0	0	596.629	3	-4	R	VYPSYTSRPVGR	T	HexNAc2@6|7	HexNAc2@1177|1178		V20100905-23_ITMSms2etd	LWAC 11	18.246	1172	1183	25.1	0.0022	207541	Agrin							ADGRB3
o		A2ASQ1	Agrn	0	0	596.631	3	-1	R	VYPSYTSRPVGR	T	HexNAc2@6=10	HexNAc2@1177=10	Thr-1177	V20101112-11_ITMSms2etd	LWAC 11 & 12	17.004	1172	1183	36.6	8.8e-05	207541	Agrin							ADGRG1
o		A2ASQ1	Agrn	0	0	625.326	3	0	R	RPPTTTASIDRPR	T	HexNAc2@5|6	HexNAc2@1196|1197		V20100914-18_ITMSms2etd	TiO2-LWAC 8	11.58	1192	1204	27.8	0.00031	207541	Agrin							ADGRG1
o		A2ASQ1	Agrn	0	0	625.326	3	1	R	RPPTTTASIDRPR	T	HexNAc2@5|6	HexNAc2@1196|1197		V20100905-19_ITMSms2etd	LWAC 9	12.464	1192	1204	37.4	1e-05	207541	Agrin							ADGRG1
o	2	A2ALI5	Ajap1	1	1	547.933	3	-4	R	AHGPIQMQTPR	A	HexNAc2@9	HexNAc2@96	Thr-96	V20100914-18_ITMSms2etd	TiO2-LWAC 8	18.074	88	98	31.5	0.00038	44772	Adherens junction-associated protein 1	1-284 exracellular						ADGRG1
o		A2ALI5	Ajap1	0	0	565.28	3	-2	K	GVTESLDPWKR	T	HexNAc2@3=19	HexNAc2@239=19	Thr-239	V20100914-14_ITMSms2etd	TiO2-LWAC 6	30.249	237	247	29.6	0.0041	44772	Adherens junction-associated protein 1							ADGRG1
n	4	Q61490	Alcam	1	1	947.432	3	-1	R	LSLSENYTLSIANAK	I	HexNAc2Hex5@6=50	HexNAc2Hex5@95=50	Asn-95	V20100905-29_ITMSms2etd	LWAC 14	48.029	90	104	27.8	0.00072	65093	CD166 antigen	28-527 extracellular						ADGRG1
n		Q61490	Alcam	0	0	845.374	2	1	R	DSYPDGNITWYR	N	HexNAc@7=18	HexNAc@167=18	Asn-167	V20101111-10_ITMSms2etd	TiO2-LWAC 7 & 8	43.73	161	172	28.3	3.1e-05	65093	CD166 antigen							ADGRL2
n		Q61490	Alcam	0	0	918.401	2	-2	R	DSYPDGNITWYR	N	HexNAcFuc@7=14	HexNAcFuc@167=14	Asn-167	V20100914-15_ITMSms2etd	TiO2-LWAC 7	42.64	161	172	32.5	0.00024	65093	CD166 antigen							ADGRL2
n		Q61490	Alcam	0	0	1216.22	3	-2	K	IIISPEENVTLTCTAENQLER	T	HexNAc2Hex5@8=24	HexNAc2Hex5@480=24	Asn-480	V20100905-17_ITMSms2etd	LWAC 8	51.372	473	493	22.4	0.0022	65093	CD166 antigen							ADGRL2
n	1	Q8VDI9	Alg9	1	1	1056.98	4	2	R	IATDPTIHTVPEGRPVNVCVGK	E	HexNAc2Hex9@17	HexNAc2Hex9@465	Asn-465	V20100905-23_ITMSms2etd	LWAC 11	35.022	449	470	30.6	0.00022	69562	Alpha-1,2-mannosyltransferase ALG9	427-611, ER lumenal side						ADGRL2
n	1	P09242	Alpl	1	1	1101.49	4	-2	K	VVDGERENVSMVDYAHNNYQAQSAVPLR	H	HexNAc3Hex3Fuc@8|17|18	HexNAc3Hex3Fuc@430|439|440	Asn-430	V20100905-23_ITMSms2etd	LWAC 11	40.267	423	450	30.3	0.00038	57456	Alkaline phosphatase, tissue-nonspecific isozyme	18-503, mature, GP anchored						ADGRL3
o	2	Q03157	Aplp1	1	1	985.428	4	3	R	FRGVEYVCCPPPATPNPSGMAAGDPSTR	S	HexNAcHexSA2@14|18	HexNAcHexSA2@214|218		V20100905-21_ITMSms2etd	LWAC 10	43.44	201	228	35.1	0.00016	72752	Amyloid-like protein 1	Amyloid-like protein 1; 35-583 extracellular						ADGRL3
n		Q03157	Aplp1	0	0	765.058	3	2	K	LTPLEQYEQKVNASAPR	G	HexNAcFuc@12=20	HexNAcFuc@554=20	Asn-554	V20100915-03_ITMSms2etd	TiO2-LWAC 10	42.655	543	559	40.5	6.6e-06	72752	Amyloid-like protein 1							ADGRL3
n	1	Q06335	Aplp2	1	1	754.03	3	2	R	RNQSLSLLYK	V	HexNAc2Hex3Fuc@2	HexNAc2Hex3Fuc@485	Asn-485	V20100915-11_ITMSms2etd	TiO2-LWAC 14	27.29	484	493	28.4	0.0006	80468	Amyloid-like protein 2	32-636 extracellular						ADGRL3
n	6	Q9D7N9	Apmap	1	1	827.92	2	1	R	AGPNGTLFVVDAYK	G	HexNAc@4=12	HexNAc@159=12	Asn-159	V20101111-12_ITMSms2etd	TiO2-LWAC 11 & 12	47.769	156	169	34.7	5.1e-05	46435	Adipocyte plasma membrane-associated protein	61-415 extracellular						ADGRL3
n		Q9D7N9	Apmap	0	0	830.716	3	2	R	AGPNGTLFVVDAYK	G	HexNAc2Hex3Fuc@4	HexNAc2Hex3Fuc@159	Asn-159	V20100905-25_ITMSms2etd	LWAC 12	46.306	156	169	34.8	1.2e-05	46435	Adipocyte plasma membrane-associated protein							AGRN
n		Q9D7N9	Apmap	0	0	836.049	3	4	R	AGPNGTLFVVDAYK	G	HexNAc2Hex4@4	HexNAc2Hex4@159	Asn-159	V20100905-25_ITMSms2etd	LWAC 12	45.655	156	169	37.2	1.3e-05	46435	Adipocyte plasma membrane-associated protein							AGRN
n		Q9D7N9	Apmap	0	0	890.064	3	0	R	AGPNGTLFVVDAYK	G	HexNAc2Hex5@4	HexNAc2Hex5@159	Asn-159	V20100915-03_ITMSms2etd	TiO2-LWAC 10	44.763	156	169	30	3.4e-05	46435	Adipocyte plasma membrane-associated protein							AGRN
n		Q9D7N9	Apmap	0	0	938.758	3	9	R	AGPNGTLFVVDAYK	G	HexNAc2Hex5Fuc@4	HexNAc2Hex5Fuc@159	Asn-159	V20100905-25_ITMSms2etd	LWAC 12	45.445	156	169	33.2	1.2e-05	46435	Adipocyte plasma membrane-associated protein							AGRN
n		Q9D7N9	Apmap	0	0	944.082	3	1	R	AGPNGTLFVVDAYK	G	HexNAc2Hex6@4	HexNAc2Hex6@159	Asn-159	V20100915-03_ITMSms2etd	TiO2-LWAC 10	45.085	156	169	30.1	1.2e-05	46435	Adipocyte plasma membrane-associated protein							AGRN
o	5	P12023	App	1	1	539.963	3	-3	R	GLTTRPGSGLTNIK	T	HexNAc@3=9	HexNAc@651=9	Thr-651	V20100915-09_ITMSms2etd	TiO2-LWAC 13	24.673	649	662	50.5	2.6e-05	86723	Amyloid beta A4 protein	18-699 extracellular						AGRN
o		P12023	App	0	0	607.659	3	2	R	GLTTRPGSGLTNIK	T	HexNAc2@3=6	HexNAc2@651=6	Thr-651	V20101111-12_ITMSms2etd	TiO2-LWAC 11 & 12	23.231	649	662	43.9	3.1e-05	86723	Amyloid beta A4 protein							AGRN
o		P12023	App	0	0	691.014	3	-1	R	GLTTRPGSGLTNIK	T	HexNAcHexSA@3|4	HexNAcHexSA@651|652		V20100914-20_ITMSms2etd	TiO2-LWAC 9	27.777	649	662	47.5	3.6e-05	86723	Amyloid beta A4 protein							AJAP1
o		P12023	App	0	0	788.047	3	0	R	GLTTRPGSGLTNIK	T	HexNAcHexSA2@3|4	HexNAcHexSA2@651|652		V20101111-09_ITMSms2etd	TiO2-LWAC 5 & 6	30.342	649	662	36.5	4.6e-05	86723	Amyloid beta A4 protein							AJAP1
o		P12023	App	0	0	820.152	4	2	R	GLTTRPGSGLTNIKTEEISEVK	M	HexNAcHexSA2@3|4|8	HexNAcHexSA2@651|652|656		V20100905-15_ITMSms2etd	LWAC 7	41.494	649	670	38.2	0.00052	86723	Amyloid beta A4 protein							ALCAM
n	2	P50429	Arsb	1	1	1027.8	3	1	K	SHGLWNNTVFIFSTDNGGQTR	S	HexNAc2Hex2@6|7|8	HexNAc2Hex2@292|293|294		V20100916-06_ITMSms2etd	TiO2-LWAC 19	57.7	287	307	29.6	3.9e-05	59648	Arylsulfatase B	lysosome, 42-534 mature						ALCAM
n		P50429	Arsb	0	0	1135.84	3	4	K	SHGLWNNTVFIFSTDNGGQTR	S	HexNAc2Hex4@6=7	HexNAc2Hex4@292=7	Asn-292	V20100916-04_ITMSms2etd	TiO2-LWAC 18	56.805	287	307	24.6	0.00078	59648	Arylsulfatase B							ALCAM
n	1	Q61137	Astn1	1	1	695.011	3	0	R	ASPIYELVTNNQTQR	L	HexNAcFuc@11=12	HexNAcFuc@984=12	Asn-984	V20100915-07_ITMSms2etd	TiO2-LWAC 12	42.406	974	988	39.4	1.6e-05	144929	Astrotactin-1	multipass membrane protein, 984 between EGF and fibronectin-like(1030-1145) domain						ALCAM
n	1	Q80Z10	Astn2	1	1	637.341	3	3	R	VVPLYTLIQDNGTK	E	HexNAcFuc@11|13	HexNAcFuc@1033|1035	Asn-1033	V20100916-02_ITMSms2etd	TiO2-LWAC 17	53.722	1023	1036	37.2	6.8e-06	149392	Astrotactin-2	469-1352 extracellular						ALG9
n	34	P14094	Atp1b1	1	1	861.721	3	2	R	FKLDWLGNCSGLNDDSYGYR	E	HexNAc@8=14	HexNAc@158=14	Asn-158	V20100916-02_ITMSms2etd	TiO2-LWAC 17	58.999	151	170	48.3	2.8e-09	35195	Sodium/potassium-transporting ATPase subunit beta-1	63-304 extracellular						ALPL
n		P14094	Atp1b1	0	0	906.136	4	1	R	FKLDWLGNCSGLNDDSYGYR	E	HexNAc3Hex3Fuc@8|13	HexNAc3Hex3Fuc@158|163	Asn-158	V20100905-35_ITMSms2etd	LWAC 17	57.589	151	170	47.4	2e-07	35195	Sodium/potassium-transporting ATPase subunit beta-1							APLP1
n		P14094	Atp1b1	0	0	1275.54	3	0	R	FKLDWLGNCSGLNDDSYGYR	E	HexNAc4Hex3Fuc@8=14	HexNAc4Hex3Fuc@158=14	Asn-158	V20100905-35_ITMSms2etd	LWAC 17	57.355	151	170	30.7	2.1e-05	35195	Sodium/potassium-transporting ATPase subunit beta-1							APLP1
n		P14094	Atp1b1	0	0	1033.93	4	0	R	FKLDWLGNCSGLNDDSYGYR	E	HexNAc4Hex4Fuc2@8|13	HexNAc4Hex4Fuc2@158|163	Asn-158	V20100915-15_ITMSms2etd	TiO2-LWAC 16	56.488	151	170	24.9	0.0013	35195	Sodium/potassium-transporting ATPase subunit beta-1							APLP2
n		P14094	Atp1b1	0	0	1084.7	4	-1	R	FKLDWLGNCSGLNDDSYGYR	E	HexNAc5Hex4Fuc2@8=15	HexNAc5Hex4Fuc2@158=15	Asn-158	V20100905-35_ITMSms2etd	LWAC 17	56.261	151	170	29.9	0.00035	35195	Sodium/potassium-transporting ATPase subunit beta-1							APMAP
n		P14094	Atp1b1	0	0	910.405	3	-1	R	FKLDWLGNCSGLNDDSYGYR	E	HexNAcFuc@8|10	HexNAcFuc@158|160	Asn-158	V20100915-15_ITMSms2etd	TiO2-LWAC 16	58.284	151	170	42.5	1.1e-06	35195	Sodium/potassium-transporting ATPase subunit beta-1							APMAP
n		P14094	Atp1b1	0	0	770	3	1	K	LDWLGNCSGLNDDSYGYR	E	HexNAc@6|8	HexNAc@158|160	Asn-158	V20100915-05_ITMSms2etd	TiO2-LWAC 11	53.84	153	170	51	9.3e-08	35195	Sodium/potassium-transporting ATPase subunit beta-1							APMAP
n		P14094	Atp1b1	0	0	938.878	4	-7	K	LDWLGNCSGLNDDSYGYR	E	HexNAc5Hex3Fuc@6=13	HexNAc5Hex3Fuc@158=13	Asn-158	V20100915-03_ITMSms2etd	TiO2-LWAC 10	50.864	153	170	25.2	0.0011	35195	Sodium/potassium-transporting ATPase subunit beta-1							APMAP
n		P14094	Atp1b1	0	0	818.686	3	2	K	LDWLGNCSGLNDDSYGYR	E	HexNAcFuc@6|8	HexNAcFuc@158|160	Asn-158	V20100915-05_ITMSms2etd	TiO2-LWAC 11	52.813	153	170	41.2	3.5e-06	35195	Sodium/potassium-transporting ATPase subunit beta-1							APMAP
n		P14094	Atp1b1	0	0	688.369	4	1	R	VLGFKPKPPKNESLETYPLMMK	Y	HexNAc@11=18	HexNAc@193=18	Asn-193	V20100916-10_ITMSms2etd	TiO2-LWAC 25	47.397	183	204	51.4	4.9e-07	35195	Sodium/potassium-transporting ATPase subunit beta-1							APMAP
n		P14094	Atp1b1	0	0	692.367	4	0	R	VLGFKPKPPKNESLETYPLMMK	Y	HexNAc@11=6;Oxidation@20|21	HexNAc@193=6	Asn-193	V20100916-10_ITMSms2etd	TiO2-LWAC 25	42.969	183	204	42.5	1.7e-05	35195	Sodium/potassium-transporting ATPase subunit beta-1							APP
n		P14094	Atp1b1	0	0	753.566	5	1	R	VLGFKPKPPKNESLETYPLMMK	Y	HexNAc2Hex5@11	HexNAc2Hex5@193	Asn-193	V20100910-10_ITMSms2etd	LWAC 25	46.44	183	204	30.6	0.0011	35195	Sodium/potassium-transporting ATPase subunit beta-1							APP
n		P14094	Atp1b1	0	0	949.704	4	3	R	VLGFKPKPPKNESLETYPLMMK	Y	HexNAc2Hex5@11;Oxidation@20;Oxidation@21	HexNAc2Hex5@193	Asn-193	V20100910-04_ITMSms2etd	LWAC 2 & 22	38.224	183	204	27.1	0.00061	35195	Sodium/potassium-transporting ATPase subunit beta-1							APP
n		P14094	Atp1b1	0	0	756.762	5	-3	R	VLGFKPKPPKNESLETYPLMMK	Y	HexNAc2Hex5@11;Oxidation@20|21	HexNAc2Hex5@193	Asn-193	V20100910-04_ITMSms2etd	LWAC 2 & 22	42.082	183	204	22	0.036	35195	Sodium/potassium-transporting ATPase subunit beta-1							APP
n		P14094	Atp1b1	0	0	945.705	4	3	R	VLGFKPKPPKNESLETYPLMMK	Y	HexNAc2Hex5@11;Oxidation@20|21	HexNAc2Hex5@193	Asn-193	V20100910-04_ITMSms2etd	LWAC 2 & 22	42.099	183	204	25.4	0.001	35195	Sodium/potassium-transporting ATPase subunit beta-1							APP
n		P14094	Atp1b1	0	0	982.219	4	2	R	VLGFKPKPPKNESLETYPLMMK	Y	HexNAc2Hex6@11	HexNAc2Hex6@193	Asn-193	V20100914-08_ITMSms2etd	TiO2-LWAC 3 & 23	45.554	183	204	25.7	0.0019	35195	Sodium/potassium-transporting ATPase subunit beta-1							ARSB
n		P14094	Atp1b1	0	0	818.388	5	3	R	VLGFKPKPPKNESLETYPLMMK	Y	HexNAc2Hex7@11	HexNAc2Hex7@193	Asn-193	V20100909-02_ITMSms2etd	LWAC 1 & 21	46.548	183	204	25.6	0.0011	35195	Sodium/potassium-transporting ATPase subunit beta-1							ARSB
n		P14094	Atp1b1	0	0	850.798	5	2	R	VLGFKPKPPKNESLETYPLMMK	Y	HexNAc2Hex8@11	HexNAc2Hex8@193	Asn-193	V20100910-10_ITMSms2etd	LWAC 25	46.032	183	204	32.6	0.00024	35195	Sodium/potassium-transporting ATPase subunit beta-1							ASTN1
n		P14094	Atp1b1	0	0	1071.24	4	3	R	VLGFKPKPPKNESLETYPLMMK	Y	HexNAc2Hex8@11;Oxidation@20;Oxidation@21	HexNAc2Hex8@193	Asn-193	V20100910-04_ITMSms2etd	LWAC 2 & 22	37.738	183	204	27.5	0.00021	35195	Sodium/potassium-transporting ATPase subunit beta-1							ASTN2
n		P14094	Atp1b1	0	0	853.998	5	3	R	VLGFKPKPPKNESLETYPLMMK	Y	HexNAc2Hex8@11;Oxidation@20|21	HexNAc2Hex8@193	Asn-193	V20100910-04_ITMSms2etd	LWAC 2 & 22	42.759	183	204	33.3	0.0001	35195	Sodium/potassium-transporting ATPase subunit beta-1							ATP1B1
n		P14094	Atp1b1	0	0	854.001	5	7	R	VLGFKPKPPKNESLETYPLMMK	Y	HexNAc2Hex8@11;Oxidation@20|21	HexNAc2Hex8@193	Asn-193	V20100910-14_ITMSms2etd	TiO2-LWAC 2 & 22	41.891	183	204	30.8	0.00032	35195	Sodium/potassium-transporting ATPase subunit beta-1							ATP1B1
n		P14094	Atp1b1	0	0	870.41	5	5	R	VLGFKPKPPKNESLETYPLMMK	Y	HexNAc4Hex5Fuc@11;Oxidation@20;Oxidation@21	HexNAc4Hex5Fuc@193	Asn-193	V20100916-08_ITMSms2etd	TiO2-LWAC 20	37.056	183	204	23.8	0.0057	35195	Sodium/potassium-transporting ATPase subunit beta-1							ATP1B1
n		P14094	Atp1b1	0	0	893.222	5	2	R	VLGFKPKPPKNESLETYPLMMK	Y	HexNAc4Hex5Fuc2@11	HexNAc4Hex5Fuc2@193	Asn-193	V20100916-10_ITMSms2etd	TiO2-LWAC 25	45.3	183	204	23.5	0.0093	35195	Sodium/potassium-transporting ATPase subunit beta-1							ATP1B1
n		P14094	Atp1b1	0	0	896.417	5	-2	R	VLGFKPKPPKNESLETYPLMMK	Y	HexNAc4Hex5Fuc2@11;Oxidation@20|21	HexNAc4Hex5Fuc2@193	Asn-193	V20100910-12_ITMSms2etd	TiO2-LWAC 1 & 21	42.536	183	204	28.3	0.0012	35195	Sodium/potassium-transporting ATPase subunit beta-1							ATP1B1
n		P14094	Atp1b1	0	0	1120.28	4	5	R	VLGFKPKPPKNESLETYPLMMK	Y	HexNAc4Hex5Fuc2@11;Oxidation@20|21	HexNAc4Hex5Fuc2@193	Asn-193	V20100916-08_ITMSms2etd	TiO2-LWAC 20	41.894	183	204	23.4	0.0054	35195	Sodium/potassium-transporting ATPase subunit beta-1							ATP1B1
n		P14094	Atp1b1	0	0	839.804	5	1	R	VLGFKPKPPKNESLETYPLMMK	Y	HexNAc5Hex3Fuc@11	HexNAc5Hex3Fuc@193	Asn-193	V20100914-08_ITMSms2etd	TiO2-LWAC 3 & 23	45.726	183	204	26	0.0036	35195	Sodium/potassium-transporting ATPase subunit beta-1							ATP1B1
n		P14094	Atp1b1	0	0	872.219	5	7	R	VLGFKPKPPKNESLETYPLMMK	Y	HexNAc5Hex4Fuc@11	HexNAc5Hex4Fuc@193	Asn-193	V20100914-08_ITMSms2etd	TiO2-LWAC 3 & 23	45.51	183	204	30.3	0.00032	35195	Sodium/potassium-transporting ATPase subunit beta-1							ATP1B1
n		P14094	Atp1b1	0	0	901.422	5	-3	R	VLGFKPKPPKNESLETYPLMMK	Y	HexNAc5Hex4Fuc2@11	HexNAc5Hex4Fuc2@193	Asn-193	V20100909-02_ITMSms2etd	LWAC 1 & 21	46.387	183	204	31.1	0.00027	35195	Sodium/potassium-transporting ATPase subunit beta-1							ATP1B1
n		P14094	Atp1b1	0	0	904.626	5	3	R	VLGFKPKPPKNESLETYPLMMK	Y	HexNAc5Hex4Fuc2@11;Oxidation@20|21	HexNAc5Hex4Fuc2@193	Asn-193	V20100910-14_ITMSms2etd	TiO2-LWAC 2 & 22	41.959	183	204	27.6	0.0018	35195	Sodium/potassium-transporting ATPase subunit beta-1							ATP1B1
n		P14094	Atp1b1	0	0	904.623	5	-1	R	VLGFKPKPPKNESLETYPLMMK	Y	HexNAc5Hex4Fuc2@11;Oxidation@20=6	HexNAc5Hex4Fuc2@193	Asn-193	V20100916-08_ITMSms2etd	TiO2-LWAC 20	41.937	183	204	26.8	0.0013	35195	Sodium/potassium-transporting ATPase subunit beta-1							ATP1B1
n		P14094	Atp1b1	0	0	732.877	4	-4	R	VLGFKPKPPKNESLETYPLMMK	Y	HexNAcFuc@11=12;Oxidation@20;Oxidation@21	HexNAcFuc@193=12	Asn-193	V20100910-12_ITMSms2etd	TiO2-LWAC 1 & 21	39.144	183	204	43.6	9.3e-07	35195	Sodium/potassium-transporting ATPase subunit beta-1							ATP1B1
n		P14094	Atp1b1	0	0	728.882	4	1	R	VLGFKPKPPKNESLETYPLMMK	Y	HexNAcFuc@11=13;Oxidation@20|21	HexNAcFuc@193=13	Asn-193	V20100910-14_ITMSms2etd	TiO2-LWAC 2 & 22	43.331	183	204	42	2.7e-06	35195	Sodium/potassium-transporting ATPase subunit beta-1							ATP1B1
n		P14094	Atp1b1	0	0	724.885	4	3	R	VLGFKPKPPKNESLETYPLMMK	Y	HexNAcFuc@11=16	HexNAcFuc@193=16	Asn-193	V20100916-10_ITMSms2etd	TiO2-LWAC 25	47.486	183	204	50.9	1.7e-07	35195	Sodium/potassium-transporting ATPase subunit beta-1							ATP1B1
n		P14094	Atp1b1	0	0	728.882	4	0	R	VLGFKPKPPKNESLETYPLMMK	Y	HexNAcFuc@11=19;Oxidation@20=9	HexNAcFuc@193=19	Asn-193	V20100910-10_ITMSms2etd	LWAC 25	44.148	183	204	48.4	2.2e-07	35195	Sodium/potassium-transporting ATPase subunit beta-1							ATP1B1
n	41	P14231	Atp1b2	1	1	932.92	4	1	K	TENLDVIVNISDTESWGQHVQK	L	HexNAc2Hex5@9=32	HexNAc2Hex5@96=32	Asn-96	V20100905-23_ITMSms2etd	LWAC 11	57.864	88	109	39.2	8.1e-06	33344	Sodium/potassium-transporting ATPase subunit beta-2	68-290 extracellular						ATP1B1
n		P14231	Atp1b2	0	0	973.435	4	3	K	TENLDVIVNISDTESWGQHVQK	L	HexNAc2Hex6@9=35	HexNAc2Hex6@96=35	Asn-96	V20100905-23_ITMSms2etd	LWAC 11	59.888	88	109	33.1	0.00012	33344	Sodium/potassium-transporting ATPase subunit beta-2							ATP1B1
n		P14231	Atp1b2	0	0	1013.94	4	-2	K	TENLDVIVNISDTESWGQHVQK	L	HexNAc2Hex7@9=30	HexNAc2Hex7@96=30	Asn-96	V20100905-23_ITMSms2etd	LWAC 11	57.179	88	109	36.3	6.9e-05	33344	Sodium/potassium-transporting ATPase subunit beta-2							ATP1B1
n		P14231	Atp1b2	0	0	1054.46	4	5	K	TENLDVIVNISDTESWGQHVQK	L	HexNAc2Hex8@9=40	HexNAc2Hex8@96=40	Asn-96	V20100905-23_ITMSms2etd	LWAC 11	56.585	88	109	31.8	0.00016	33344	Sodium/potassium-transporting ATPase subunit beta-2							ATP1B1
n		P14231	Atp1b2	0	0	704.361	3	2	K	LNKFLEPYNDSIQAQK	N	HexNAc@9=26	HexNAc@118=26	Asn-118	V20100915-07_ITMSms2etd	TiO2-LWAC 12	36.772	110	125	54.9	2.4e-07	33344	Sodium/potassium-transporting ATPase subunit beta-2							ATP1B1
n		P14231	Atp1b2	0	0	781.86	4	3	K	LNKFLEPYNDSIQAQK	N	HexNAc2Hex5@9=24	HexNAc2Hex5@118=24	Asn-118	V20100905-27_ITMSms2etd	LWAC 13	35.803	110	125	37.5	0.00037	33344	Sodium/potassium-transporting ATPase subunit beta-2							ATP1B1
n		P14231	Atp1b2	0	0	1096.16	3	4	K	LNKFLEPYNDSIQAQK	N	HexNAc2Hex6@9=34	HexNAc2Hex6@118=34	Asn-118	V20100905-25_ITMSms2etd	LWAC 12	35.924	110	125	22.4	0.0012	33344	Sodium/potassium-transporting ATPase subunit beta-2							ATP1B1
n		P14231	Atp1b2	0	0	862.885	4	1	K	LNKFLEPYNDSIQAQK	N	HexNAc2Hex7@9=26	HexNAc2Hex7@118=26	Asn-118	V20100905-27_ITMSms2etd	LWAC 13	35.639	110	125	38.6	0.0001	33344	Sodium/potassium-transporting ATPase subunit beta-2							ATP1B1
n		P14231	Atp1b2	0	0	585.952	3	-1	K	FLEPYNDSIQAQK	N	HexNAc@6=17	HexNAc@118=17	Asn-118	V20101111-10_ITMSms2etd	TiO2-LWAC 7 & 8	35.544	113	125	47.8	3.1e-05	33344	Sodium/potassium-transporting ATPase subunit beta-2							ATP1B1
n		P14231	Atp1b2	0	0	815.697	3	-2	K	FLEPYNDSIQAQK	N	HexNAc2Hex3@6	HexNAc2Hex3@118	Asn-118	V20100905-19_ITMSms2etd	LWAC 9	32.661	113	125	32	0.00023	33344	Sodium/potassium-transporting ATPase subunit beta-2							ATP1B1
n		P14231	Atp1b2	0	0	869.715	3	-1	K	FLEPYNDSIQAQK	N	HexNAc2Hex4@6	HexNAc2Hex4@118	Asn-118	V20100905-19_ITMSms2etd	LWAC 9	32.326	113	125	29.8	0.00041	33344	Sodium/potassium-transporting ATPase subunit beta-2							ATP1B1
n		P14231	Atp1b2	0	0	923.736	3	2	K	FLEPYNDSIQAQK	N	HexNAc2Hex5@6	HexNAc2Hex5@118	Asn-118	V20100905-19_ITMSms2etd	LWAC 9	36.692	113	125	25.8	0.001	33344	Sodium/potassium-transporting ATPase subunit beta-2							ATP1B1
n		P14231	Atp1b2	0	0	678.329	4	2	K	FLEPYNDSIQAQKNDVCRPGR	Y	HexNAc@6=20	HexNAc@118=20	Asn-118	V20100915-07_ITMSms2etd	TiO2-LWAC 12	33.523	113	133	36	6.8e-05	33344	Sodium/potassium-transporting ATPase subunit beta-2							ATP1B1
n		P14231	Atp1b2	0	0	931.662	4	-2	K	FLEPYNDSIQAQKNDVCRPGR	Y	HexNAc2Hex5@6=36	HexNAc2Hex5@118=36	Asn-118	V20100915-05_ITMSms2etd	TiO2-LWAC 11	31.326	113	133	29.6	0.00044	33344	Sodium/potassium-transporting ATPase subunit beta-2							ATP1B1
n		P14231	Atp1b2	0	0	759.36	3	-2	R	VINFYAGANQSMNVTCVGK	R	HexNAc@11|13	HexNAc@195|197	Asn-197	V20100916-06_ITMSms2etd	TiO2-LWAC 19	47.807	185	203	41.8	6.1e-06	33344	Sodium/potassium-transporting ATPase subunit beta-2							ATP1B1
n		P14231	Atp1b2	0	0	759.361	3	-1	R	VINFYAGANQSMNVTCVGK	R	HexNAc@11|13	HexNAc@195|197	Asn-197	V20100916-10_ITMSms2etd	TiO2-LWAC 25	48.258	185	203	25.4	0.0017	33344	Sodium/potassium-transporting ATPase subunit beta-2							ATP1B1
n		P14231	Atp1b2	0	0	823.109	4	0	R	VINFYAGANQSMNVTCVGK	R	HexNAc2Hex5@9|13	HexNAc2Hex5@193|197	Asn-197	V20100910-10_ITMSms2etd	LWAC 25	47.243	185	203	23.4	0.017	33344	Sodium/potassium-transporting ATPase subunit beta-2							ATP1B1
n		P14231	Atp1b2	0	0	1205.18	3	6	R	VINFYAGANQSMNVTCVGK	R	HexNAc2Hex7@13=13	HexNAc2Hex7@197=13	Asn-197	V20100905-37_ITMSms2etd	LWAC 18	46.672	185	203	23.9	0.0021	33344	Sodium/potassium-transporting ATPase subunit beta-2							ATP1B1
n		P14231	Atp1b2	0	0	764.697	3	6	R	VINFYAGANQSMNVTCVGK	R	Oxidation@12;HexNAc@13=9	HexNAc@197=9	Asn-197	V20100916-02_ITMSms2etd	TiO2-LWAC 17	40.029	185	203	33.4	9.4e-05	33344	Sodium/potassium-transporting ATPase subunit beta-2							ATP1B1
n		P14231	Atp1b2	0	0	827.109	4	2	R	VINFYAGANQSMNVTCVGK	R	Oxidation@12;HexNAc2Hex5@13=7	HexNAc2Hex5@197=7	Asn-197	V20100905-33_ITMSms2etd	LWAC 16	38.686	185	203	25.4	0.0089	33344	Sodium/potassium-transporting ATPase subunit beta-2							ATP1B2
n		P14231	Atp1b2	0	0	862.136	4	2	R	VINFYAGANQSMNVTCVGKR	D	HexNAc2Hex5@13=17	HexNAc2Hex5@197=17	Asn-197	V20100910-10_ITMSms2etd	LWAC 25	43.393	185	204	26.3	0.0025	33344	Sodium/potassium-transporting ATPase subunit beta-2							ATP1B2
n		P14231	Atp1b2	0	0	866.134	4	2	R	VINFYAGANQSMNVTCVGKR	D	Oxidation@12;HexNAc2Hex5@13=15	HexNAc2Hex5@197=15	Asn-197	V20100916-06_ITMSms2etd	TiO2-LWAC 19	34.912	185	204	33.1	0.00023	33344	Sodium/potassium-transporting ATPase subunit beta-2							ATP1B2
n		P14231	Atp1b2	0	0	947.161	4	2	R	VINFYAGANQSMNVTCVGKR	D	Oxidation@12;HexNAc2Hex7@13=10	HexNAc2Hex7@197=10	Asn-197	V20100916-06_ITMSms2etd	TiO2-LWAC 19	34.68	185	204	24.8	0.0053	33344	Sodium/potassium-transporting ATPase subunit beta-2							ATP1B2
n		P14231	Atp1b2	0	0	1147.99	4	2	R	DEDAENLGHFVMFPANGSIDLMYFPYYGK	K	Oxidation@12;HexNAc2Hex5@16=21;Oxidation@22	HexNAc2Hex5@220=21	Asn-220	V20100905-37_ITMSms2etd	LWAC 18	73.821	205	233	29.8	0.00011	33344	Sodium/potassium-transporting ATPase subunit beta-2							ATP1B2
n		P14231	Atp1b2	0	0	1147.99	4	4	R	DEDAENLGHFVMFPANGSIDLMYFPYYGK	K	Oxidation@12;Oxidation@22;HexNAc2Hex5@6|16	HexNAc2Hex5@210|220	Asn-220	V20100905-35_ITMSms2etd	LWAC 17	73.88	205	233	22.1	0.011	33344	Sodium/potassium-transporting ATPase subunit beta-2							ATP1B2
n		P14231	Atp1b2	0	0	1143.99	4	2	R	DEDAENLGHFVMFPANGSIDLMYFPYYGK	K	Oxidation@12=23;HexNAc2Hex5@16=11	HexNAc2Hex5@220=11	Asn-220	V20100905-37_ITMSms2etd	LWAC 18	74.089	205	233	25.1	0.0025	33344	Sodium/potassium-transporting ATPase subunit beta-2							ATP1B2
n		P14231	Atp1b2	0	0	924.005	2	-2	K	KFHVNYTQPLVAVK	F	HexNAc@5=9	HexNAc@238=9	Asn-238	V20100916-03_ITMSms2etd	TiO2-LWAC 18	35.396	234	247	34.8	2.9e-06	33344	Sodium/potassium-transporting ATPase subunit beta-2							ATP1B2
n		P14231	Atp1b2	0	0	792.069	3	1	K	KFHVNYTQPLVAVK	F	HexNAc2Hex2@5=10	HexNAc2Hex2@238=10	Asn-238	V20100916-02_ITMSms2etd	TiO2-LWAC 17	35.489	234	247	30.2	0.00075	33344	Sodium/potassium-transporting ATPase subunit beta-2							ATP1B2
n		P14231	Atp1b2	0	0	846.086	3	0	K	KFHVNYTQPLVAVK	F	HexNAc2Hex3@5	HexNAc2Hex3@238	Asn-238	V20100916-04_ITMSms2etd	TiO2-LWAC 18	36.184	234	247	24.8	0.00045	33344	Sodium/potassium-transporting ATPase subunit beta-2							ATP1B2
n		P14231	Atp1b2	0	0	900.102	3	-2	K	KFHVNYTQPLVAVK	F	HexNAc2Hex4@5	HexNAc2Hex4@238	Asn-238	V20100905-37_ITMSms2etd	LWAC 18	36.065	234	247	27.8	0.00034	33344	Sodium/potassium-transporting ATPase subunit beta-2							ATP1B2
n		P14231	Atp1b2	0	0	715.839	4	-5	K	KFHVNYTQPLVAVK	F	HexNAc2Hex5@5	HexNAc2Hex5@238	Asn-238	V20100916-04_ITMSms2etd	TiO2-LWAC 18	35.257	234	247	34.5	0.00026	33344	Sodium/potassium-transporting ATPase subunit beta-2							ATP1B2
n		P14231	Atp1b2	0	0	756.36	4	5	K	KFHVNYTQPLVAVK	F	HexNAc2Hex6@5	HexNAc2Hex6@238	Asn-238	V20100905-37_ITMSms2etd	LWAC 18	36.516	234	247	32.9	0.00047	33344	Sodium/potassium-transporting ATPase subunit beta-2							ATP1B2
n		P14231	Atp1b2	0	0	796.869	4	-1	K	KFHVNYTQPLVAVK	F	HexNAc2Hex7@5	HexNAc2Hex7@238	Asn-238	V20100905-37_ITMSms2etd	LWAC 18	36.087	234	247	34.4	0.0002	33344	Sodium/potassium-transporting ATPase subunit beta-2							ATP1B2
n		P14231	Atp1b2	0	0	837.382	4	0	K	KFHVNYTQPLVAVK	F	HexNAc2Hex8@5	HexNAc2Hex8@238	Asn-238	V20100910-08_ITMSms2etd	LWAC 4 & 24	36.67	234	247	30.3	0.00089	33344	Sodium/potassium-transporting ATPase subunit beta-2							ATP1B2
n		P14231	Atp1b2	0	0	877.893	4	-3	K	KFHVNYTQPLVAVK	F	HexNAc2Hex9@5	HexNAc2Hex9@238	Asn-238	V20100905-37_ITMSms2etd	LWAC 18	35.719	234	247	31	0.00078	33344	Sodium/potassium-transporting ATPase subunit beta-2							ATP1B2
n		P14231	Atp1b2	0	0	573.641	3	-1	K	FHVNYTQPLVAVK	F	HexNAc@4=21	HexNAc@238=21	Asn-238	V20100905-37_ITMSms2etd	LWAC 18	42.326	235	247	37.9	9.7e-05	33344	Sodium/potassium-transporting ATPase subunit beta-2							ATP1B2
n		P14231	Atp1b2	0	0	911.426	3	4	K	FHVNYTQPLVAVK	F	HexNAc2Hex5@4	HexNAc2Hex5@238	Asn-238	V20100905-35_ITMSms2etd	LWAC 17	41.796	235	247	25.1	0.00084	33344	Sodium/potassium-transporting ATPase subunit beta-2							ATP1B2
n		P14231	Atp1b2	0	0	724.329	4	-5	K	FHVNYTQPLVAVK	F	HexNAc2Hex6@4	HexNAc2Hex6@238	Asn-238	V20100905-35_ITMSms2etd	LWAC 17	37.877	235	247	28.6	0.0016	33344	Sodium/potassium-transporting ATPase subunit beta-2							ATP1B2
n		P14231	Atp1b2	0	0	764.848	4	4	K	FHVNYTQPLVAVK	F	HexNAc2Hex7@4	HexNAc2Hex7@238	Asn-238	V20100905-31_ITMSms2etd	LWAC 15	41.155	235	247	27.4	0.0015	33344	Sodium/potassium-transporting ATPase subunit beta-2							ATP1B2
n		P14231	Atp1b2	0	0	805.36	4	2	K	FHVNYTQPLVAVK	F	HexNAc2Hex8@4	HexNAc2Hex8@238	Asn-238	V20100905-33_ITMSms2etd	LWAC 16	39.491	235	247	24.1	0.025	33344	Sodium/potassium-transporting ATPase subunit beta-2							ATP1B2
n		P14231	Atp1b2	0	0	713.682	3	2	K	FLNVTPNVEVNVECR	I	HexNAcFuc@3=28	HexNAcFuc@250=28	Asn-250	V20100915-07_ITMSms2etd	TiO2-LWAC 12	49.252	248	262	31.4	0.00022	33344	Sodium/potassium-transporting ATPase subunit beta-2							ATP1B2
n	9	P97370	Atp1b3	1	1	1064.3	5	4	K	LVEDLESFLKPYSVEEQKNLTSCPDGAPFIQHGPDYR	A	HexNAc2Hex3Fuc@19	HexNAc2Hex3Fuc@124	Asn-124	V20100905-35_ITMSms2etd	LWAC 17	66.274	106	142	31.4	0.00013	31776	Sodium/potassium-transporting ATPase subunit beta-3	57-278 extracellular						ATP1B2
n		P97370	Atp1b3	0	0	1099.91	5	10	K	LVEDLESFLKPYSVEEQKNLTSCPDGAPFIQHGPDYR	A	HexNAc2Hex5@19	HexNAc2Hex5@124	Asn-124	V20100905-35_ITMSms2etd	LWAC 17	66.401	106	142	33	5.8e-05	31776	Sodium/potassium-transporting ATPase subunit beta-3							ATP1B2
n		P97370	Atp1b3	0	0	1104.91	5	4	K	LVEDLESFLKPYSVEEQKNLTSCPDGAPFIQHGPDYR	A	HexNAc3Hex3Fuc@19	HexNAc3Hex3Fuc@124	Asn-124	V20100905-35_ITMSms2etd	LWAC 17	66.067	106	142	28.4	0.00088	31776	Sodium/potassium-transporting ATPase subunit beta-3							ATP1B2
n		P97370	Atp1b3	0	0	1145.53	5	0	K	LVEDLESFLKPYSVEEQKNLTSCPDGAPFIQHGPDYR	A	HexNAc4Hex3Fuc@19	HexNAc4Hex3Fuc@124	Asn-124	V20100905-35_ITMSms2etd	LWAC 17	65.913	106	142	28	0.00019	31776	Sodium/potassium-transporting ATPase subunit beta-3							ATP1B2
n		P97370	Atp1b3	0	0	1207.15	5	5	K	LVEDLESFLKPYSVEEQKNLTSCPDGAPFIQHGPDYR	A	HexNAc4Hex4Fuc2@19	HexNAc4Hex4Fuc2@124	Asn-124	V20100905-35_ITMSms2etd	LWAC 17	65.586	106	142	24.5	0.007	31776	Sodium/potassium-transporting ATPase subunit beta-3							ATP1B2
n		P97370	Atp1b3	0	0	1186.14	5	2	K	LVEDLESFLKPYSVEEQKNLTSCPDGAPFIQHGPDYR	A	HexNAc5Hex3Fuc@19	HexNAc5Hex3Fuc@124	Asn-124	V20100905-35_ITMSms2etd	LWAC 17	66.237	106	142	27.6	0.00064	31776	Sodium/potassium-transporting ATPase subunit beta-3							ATP1B2
n		P97370	Atp1b3	0	0	832.045	3	1	K	NLTSCPDGAPFIQHGPDYR	A	HexNAcFuc@1|3	HexNAcFuc@124|126	Asn-124	V20100914-18_ITMSms2etd	TiO2-LWAC 8	39.139	124	142	37	6.6e-06	31776	Sodium/potassium-transporting ATPase subunit beta-3							ATP1B2
n		P97370	Atp1b3	0	0	1016.8	3	2	K	EENATIATYPEFGVLDLK	Y	HexNAc2Hex3Fuc@3	HexNAc2Hex3Fuc@197	Asn-197	V20100905-21_ITMSms2etd	LWAC 10	63.735	195	212	24.1	0.0056	31776	Sodium/potassium-transporting ATPase subunit beta-3							ATP1B2
n		P97370	Atp1b3	0	0	787.053	3	0	K	EENATIATYPEFGVLDLK	Y	HexNAcFuc@3=20	HexNAcFuc@197=20	Asn-197	V20100914-20_ITMSms2etd	TiO2-LWAC 9	64.864	195	212	28.8	0.00078	31776	Sodium/potassium-transporting ATPase subunit beta-3							ATP1B2
o	2	P56480	Atp5b	1	1	708.062	3	-2	K	VLDSGAPIKIPVGPETLGR	I	HexNAc@4=76	HexNAc@128=76	Ser-128	V20100915-15_ITMSms2etd	TiO2-LWAC 16	51.216	125	143	40.6	9.7e-07	56301	ATP synthase subunit beta, mitochondrial	47-529, mitochondrial						ATP1B2
oy		P56480	Atp5b	0	0	682.658	3	0	R	IMDPNIVGNEHYDVAR	G	HexNAc@12=30	HexNAc@418=30	Tyr-418	V20100914-14_ITMSms2etd	TiO2-LWAC 6	33.893	407	422	45.1	1e-05	56301	ATP synthase subunit beta, mitochondrial							ATP1B2
n	3	Q9R1Q9	Atp6ap1	1	1	748.956	2	0	K	LNASLPALLLIR	L	HexNAc@2=15	HexNAc@164=15	Asn-164	V20100916-09_ITMSms2etd	TiO2-LWAC 25	71.939	163	174	26.4	0.00018	51008	V-type proton ATPase subunit S1	33-463 mature; 413-433 transmembrane						ATP1B2
n		Q9R1Q9	Atp6ap1	0	0	891.439	3	1	K	LNASLPALLLIR	L	HexNAc2Hex6@2	HexNAc2Hex6@164	Asn-164	V20100910-06_ITMSms2etd	LWAC 3 & 23	69.007	163	174	22.1	0.0049	51008	V-type proton ATPase subunit S1							ATP1B2
n		Q9R1Q9	Atp6ap1	0	0	936.151	3	1	R	QLLQTQVASPAIHPPVSYNDTAPR	I	HexNAc@19=11	HexNAc@255=11	Asn-255	V20100915-11_ITMSms2etd	TiO2-LWAC 14	46.852	237	260	28.3	0.0006	51008	V-type proton ATPase subunit S1							ATP1B2
n	8	Q9WU60	Atrn	1	1	849.898	4	4	R	EWLPLNHSVNSVVVR	Y	HexNAc5Hex3Fuc@6=25	HexNAc5Hex3Fuc@382=25	Asn-328	V20100905-31_ITMSms2etd	LWAC 15	46.804	377	391	31.1	0.0011	158090	Attractin	83-1278 extracellular						ATP1B2
n		Q9WU60	Atrn	0	0	926.925	4	3	R	EWLPLNHSVNSVVVR	Y	HexNAc5Hex4Fuc2@6=25	HexNAc5Hex4Fuc2@382=25	Asn-328	V20100905-31_ITMSms2etd	LWAC 15	46.407	377	391	26.8	0.0054	158090	Attractin							ATP1B2
n		Q9WU60	Atrn	0	0	845.701	3	2	K	IDSTGNVTNELR	V	HexNAc2Hex5@6=23	HexNAc2Hex5@415=23	Asn-415	V20100914-08_ITMSms2etd	TiO2-LWAC 3 & 23	24.87	410	421	25.2	0.0032	158090	Attractin							ATP1B2
n		Q9WU60	Atrn	0	0	759.858	4	0	R	VFHIHNESWVLLTPK	A	HexNAc2Hex5@6	HexNAc2Hex5@427	Asn-427	V20100909-02_ITMSms2etd	LWAC 1 & 21	48.252	422	436	47	1e-06	158090	Attractin							ATP1B2
n		Q9WU60	Atrn	0	0	800.28	4	1	R	VFHIHNESWVLLTPK	A	HexNAc2Hex6@6	HexNAc2Hex6@427	Asn-427	V20100916-08_ITMSms2etd	TiO2-LWAC 20	46.896	422	436	39.1	3.1e-05	158090	Attractin							ATP1B2
n		Q9WU60	Atrn	0	0	840.885	4	2	R	VFHIHNESWVLLTPK	A	HexNAc2Hex7@6	HexNAc2Hex7@427	Asn-427	V20100910-10_ITMSms2etd	LWAC 25	47.429	422	436	40	1.2e-05	158090	Attractin							ATP1B3
n		Q9WU60	Atrn	0	0	881.399	4	2	R	VFHIHNESWVLLTPK	A	HexNAc2Hex8@6	HexNAc2Hex8@427	Asn-427	V20100916-08_ITMSms2etd	TiO2-LWAC 20	46.735	422	436	44.8	5.9e-06	158090	Attractin							ATP1B3
n		Q9WU60	Atrn	0	0	1017.94	4	2	K	MPSQASAGNVYPQPLLNSSMCLEDSR	Y	HexNAc2Hex5@9|17	HexNAc2Hex5@1034|1042	Asn-1042	V20100905-27_ITMSms2etd	LWAC 13	52.353	1026	1051	23.4	0.021	158090	Attractin							ATP1B3
n	5	P35455	Avp	1	1	595.962	3	0	R	AREPSNATQLDGPAR	A	HexNAc@6=13	HexNAc@135=13	Asn-135	V20100910-14_ITMSms2etd	TiO2-LWAC 2 & 22	15.056	130	144	43.1	1.3e-06	17900	Vasopressin-neurophysin 2-copeptin	130-168 copeptin; secreted						ATP1B3
n		P35455	Avp	0	0	874.395	3	1	R	AREPSNATQLDGPAR	A	HexNAc2Hex3Fuc@6	HexNAc2Hex3Fuc@135	Asn-135	V20100910-08_ITMSms2etd	LWAC 4 & 24	14.778	130	144	26.6	0.0011	17900	Vasopressin-neurophysin 2-copeptin							ATP1B3
n		P35455	Avp	0	0	933.746	3	2	R	AREPSNATQLDGPAR	A	HexNAc2Hex5@6	HexNAc2Hex5@135	Asn-135	V20100910-12_ITMSms2etd	TiO2-LWAC 1 & 21	13.929	130	144	25.3	0.0011	17900	Vasopressin-neurophysin 2-copeptin							ATP1B3
n		P35455	Avp	0	0	808.358	4	2	R	AREPSNATQLDGPAR	A	HexNAc5Hex3Fuc@6	HexNAc5Hex3Fuc@135	Asn-135	V20100905-11_ITMSms2etd	LWAC 5	15.1	130	144	36	0.00015	17900	Vasopressin-neurophysin 2-copeptin							ATP1B3
n		P35455	Avp	0	0	644.648	3	0	R	AREPSNATQLDGPAR	A	HexNAcFuc@6=10	HexNAcFuc@135=10	Asn-135	V20100910-14_ITMSms2etd	TiO2-LWAC 2 & 22	15.124	130	144	53.3	1.7e-07	17900	Vasopressin-neurophysin 2-copeptin							ATP1B3
n	1	P58158	B3gat3	1	1	635.642	3	-4	R	AANCTQVLVWHTR	T	HexNAcFuc@3=19	HexNAcFuc@300=19	Asn-300	V20100915-11_ITMSms2etd	TiO2-LWAC 14	32.902	298	310	35.7	2.7e-05	37067	Galactosylgalactosylxylosylprotein 3-beta-glucuronosyltransferase 3	29-335, Golgi lumenal						ATP1B3
n	1	Q3UHD1	Bai1	1	1	709.627	3	-1	R	NMTEIFR	R	HexNAc2Hex5@1	HexNAc2Hex5@692	Asn-692	V20100905-17_ITMSms2etd	LWAC 8	31.45	692	698	22.2	0.0046	173298	Brain-specific angiogenesis inhibitor 1	34-948 extracellular						ATP5B
n	7	Q8CGM1	Bai2	1	1	838.29	4	3	R	AAAGEIIYNKCPPNASGSASR	R	HexNAc2Hex5@9|14	HexNAc2Hex5@546|551		V20100905-19_ITMSms2etd	LWAC 9	23.788	538	558	48.4	1e-06	169864	Brain-specific angiogenesis inhibitor 2	21-930 extracellular						ATP5B
o		Q8CGM1	Bai2	0	0	955.471	3	3	K	EVLSLSSPGKPATPGAATAGSPGR	G	HexNAcHexSA@13=14	HexNAcHexSA@767=14	Thr-767	V20100914-18_ITMSms2etd	TiO2-LWAC 8	35.232	755	778	28.6	0.0008	169864	Brain-specific angiogenesis inhibitor 2							ATP6AP1
o		Q8CGM1	Bai2	0	0	789.627	4	1	K	EVLSLSSPGKPATPGAATAGSPGR	G	HexNAcHexSA2@18=10	HexNAcHexSA2@772=10	Thr-772	V20100905-17_ITMSms2etd	LWAC 8	38.278	755	778	49.6	5e-07	169864	Brain-specific angiogenesis inhibitor 2							ATP6AP1
o		Q8CGM1	Bai2	0	0	1052.51	3	7	K	EVLSLSSPGKPATPGAATAGSPGR	G	HexNAcHexSA2@7|13	HexNAcHexSA2@761|767		V20100905-17_ITMSms2etd	LWAC 8	37.312	755	778	29.5	0.00035	169864	Brain-specific angiogenesis inhibitor 2							ATP6AP1
o		Q8CGM1	Bai2	0	0	584.28	4	1	R	GRGPGTVPPGPGHAHQR	L	HexNAcHexSA@6	HexNAcHexSA@784	Thr-784	V20100914-12_ITMSms2etd	TiO2-LWAC 5	9.984	779	795	34.6	0.00063	169864	Brain-specific angiogenesis inhibitor 2							ATRN
o		Q8CGM1	Bai2	0	0	657.052	4	-1	R	GRGPGTVPPGPGHAHQR	L	HexNAcHexSA2@6	HexNAcHexSA2@784	Thr-784	V20100905-11_ITMSms2etd	LWAC 5	13.545	779	795	38.5	1.8e-05	169864	Brain-specific angiogenesis inhibitor 2							ATRN
o		Q8CGM1	Bai2	0	0	603.773	4	0	R	GPGTVPPGPGHAHQR	L	HexNAcHexSA2@6	HexNAcHexSA2@784	Thr-784	V20100905-11_ITMSms2etd	LWAC 5	14.105	781	795	28.4	0.00077	169864	Brain-specific angiogenesis inhibitor 2							ATRN
n	1	Q80ZF8	Bai3	1	1	941.155	4	8	K	DLSCSNFSLLAYQFDHFSHEK	I	HexNAc2Hex5@6	HexNAc2Hex5@82	Asn-82	V20100905-35_ITMSms2etd	LWAC 17	64.071	77	97	24.6	0.0061	1717	Brain-specific angiogenesis inhibitor 3	26-880 extracellular						ATRN
n	1	Q9R069	Bcam	1	1	851.362	4	0	R	VHRNQSGIYGCR	V	HexNAc5Hex4Fuc2@4	HexNAc5Hex4Fuc2@323	Asn-323	V20100914-18_ITMSms2etd	TiO2-LWAC 8	6.953	320	331	27.4	0.0019	67671	Basal cell adhesion molecule	26-541 extracellular						ATRN
n	14	Q80WT7	Bcan	1	1	1080.53	4	7	R	VALPAYPASLTDVSLVLSELRPNDSGVYR	C	HexNAc2Hex5@23	HexNAc2Hex5@129	Asn-129	V20100909-02_ITMSms2etd	LWAC 1 & 21	74.281	107	135	28.7	0.00028	95816	Brevican core protein	23-883 mature; secreted						ATRN
n		Q80WT7	Bcan	0	0	973.493	2	0	K	TLFLFPNQTGFPSK	Q	HexNAcFuc@7=20	HexNAcFuc@336=20	Asn-336	V20100910-13_ITMSms2etd	TiO2-LWAC 2 & 22	61.033	330	343	34.1	0.00015	95816	Brevican core protein							ATRN
o		Q80WT7	Bcan	0	0	603.664	3	1	R	VRGPPAETLLPPR	E	HexNAc2@521	HexNAc2@521	Thr-521	V20100905-21_ITMSms2etd	LWAC 10	30.788	514	526	34.9	2.8e-05	95816	Brevican core protein							ATRN
o		Q80WT7	Bcan	0	0	711.698	3	0	R	VRGPPAETLLPPR	E	HexNAc2Hex2@8	HexNAc2Hex2@521	Thr-521	V20100914-20_ITMSms2etd	TiO2-LWAC 9	28.601	514	526	31.9	0.00065	95816	Brevican core protein							AVP
o		Q80WT7	Bcan	0	0	687.019	3	-1	R	VRGPPAETLLPPR	E	HexNAcHexSA@8	HexNAcHexSA@521	Thr-521	V20100905-17_ITMSms2etd	LWAC 8	33.557	514	526	30.7	0.00022	95816	Brevican core protein							AVP
o		Q80WT7	Bcan	0	0	784.051	3	0	R	VRGPPAETLLPPR	E	HexNAcHexSA2@8	HexNAcHexSA2@521	Thr-521	V20100905-15_ITMSms2etd	LWAC 7	38.313	514	526	26.1	0.00026	95816	Brevican core protein							AVP
o		Q80WT7	Bcan	0	0	518.606	3	-1	R	GPPAETLLPPR	E	HexNAc2@6	HexNAc2@521	Thr-521	V20100905-15_ITMSms2etd	LWAC 7	31.307	516	526	27	0.0004	95816	Brevican core protein							AVP
o		Q80WT7	Bcan	0	0	601.963	3	0	R	GPPAETLLPPR	E	HexNAcHexSA@6	HexNAcHexSA@521	Thr-521	V20100905-11_ITMSms2etd	LWAC 5	35.473	516	526	22.2	0.0066	95816	Brevican core protein							AVP
o		Q80WT7	Bcan	0	0	698.996	3	1	R	GPPAETLLPPR	E	HexNAcHexSA2@6	HexNAcHexSA2@521	Thr-521	V20100910-08_ITMSms2etd	LWAC 4 & 24	39.196	516	526	27	0.0002	95816	Brevican core protein							B3GAT3
o		Q80WT7	Bcan	0	0	798.876	4	1	R	GPPAETLLPPREGSPTSTPGGAR	E	HexNAcHexSA2@14|16	HexNAcHexSA2@529|531		V20100905-13_ITMSms2etd	LWAC 6	39.198	516	538	32.8	9.1e-05	95816	Brevican core protein							BCAM
o		Q80WT7	Bcan	0	0	887.429	2	0	R	EVGGETGSPELSGVPR	E	HexNAc@6=13	HexNAc@544=13	Thr-544	V20100910-07_ITMSms2etd	LWAC 4 & 24	30.096	539	554	36.6	0.00046	95816	Brevican core protein							BCAN
o		Q80WT7	Bcan	0	0	981.469	3	1	R	ESEEAGSSSLEDGPSLLPATWAPVGPR	E	HexNAc@15|20	HexNAc@569|574		V20100905-21_ITMSms2etd	LWAC 10	61.74	555	581	33.6	2.9e-05	95816	Brevican core protein							BCAN
o		Q80WT7	Bcan	0	0	981.469	3	1	R	ESEEAGSSSLEDGPSLLPATWAPVGPR	E	HexNAc@20=23	HexNAc@574=23	Thr-574	V20101112-10_ITMSms2etd	LWAC 9 & 10	62.496	555	581	40.4	3.1e-07	95816	Brevican core protein							BCAN
o		Q80WT7	Bcan	0	0	1229.56	3	9	R	ESEEAGSSSLEDGPSLLPATWAPVGPR	E	HexNAcHexSA2@9|15|20	HexNAcHexSA2@563|569|574		V20100905-15_ITMSms2etd	LWAC 7	65.428	555	581	24	0.00028	95816	Brevican core protein							BCAN
n	2	P28653	Bgn	1	1	963.994	2	4	R	MIENGSLSFLPTLR	E	HexNAcFuc@4=17	HexNAcFuc@271=17	Asn-271	V20100916-05_ITMSms2etd	TiO2-LWAC 19	61.413	268	281	22.5	0.0022	41640	Biglycan	38-369, extracellular matrix						BCAN
n		P28653	Bgn	0	0	863.658	4	3	K	LLQVVYLHSNNITK	V	HexNAc5Hex4Fuc@11=6	HexNAc5Hex4Fuc@312=6	Asn-312	V20100916-08_ITMSms2etd	TiO2-LWAC 20	39.519	302	315	25.7	0.0061	41640	Biglycan							BCAN
n	1	Q8BHE5	Bmp3	1	1	850.058	3	2	K	GLHTFNLTSLTK	S	HexNAc2Hex5@6	HexNAc2Hex5@115	Asn-115	V20100916-06_ITMSms2etd	TiO2-LWAC 19	44.015	110	121	23.9	0.0018	52775	Bone morphogenetic protein 3	secreted; 23-358 propeptide						BCAN
o	3	P36895	Bmpr1a	1	1	901.436	4	3	K	SDLDQKKPENGVTLAPEDTLPFLK	C	HexNAcHexSA2@13=16	HexNAcHexSA2@49=16	Thr-49	V20100905-15_ITMSms2etd	LWAC 7	60.384	37	60	38.8	2.2e-05	60064	Bone morphogenetic protein receptor type-1A	24-152 extracellular						BCAN
o		P36895	Bmpr1a	0	0	875.773	3	5	K	KPENGVTLAPEDTLPFLK	C	HexNAcHexSA@7=39	HexNAcHexSA@49=39	Thr-49	V20100914-20_ITMSms2etd	TiO2-LWAC 9	58.727	43	60	33.2	0.00012	60064	Bone morphogenetic protein receptor type-1A							BCAN
o		P36895	Bmpr1a	0	0	729.851	4	-2	K	KPENGVTLAPEDTLPFLK	C	HexNAcHexSA2@7=31	HexNAcHexSA2@49=31	Thr-49	V20100905-17_ITMSms2etd	LWAC 8	63.18	43	60	32.2	0.0005	60064	Bone morphogenetic protein receptor type-1A							BCAN
n	5	P18572	Bsg	1	1	716.351	3	0	K	TQLTCSLNSSGVDIVGHR	W	HexNAc@8=7	HexNAc@160=7	Asn-160	V20100915-05_ITMSms2etd	TiO2-LWAC 11	39.347	153	170	37.2	3.5e-06	42445	Basigin	22-325 extracellular						BCAN
n		P18572	Bsg	0	0	994.785	3	2	K	TQLTCSLNSSGVDIVGHR	W	HexNAc2Hex3Fuc@8	HexNAc2Hex3Fuc@160	Asn-160	V20100905-25_ITMSms2etd	LWAC 12	39.397	153	170	27.1	6e-05	42445	Basigin							BCAN
n		P18572	Bsg	0	0	1108.14	3	-6	K	TQLTCSLNSSGVDIVGHR	W	HexNAc2Hex6@8	HexNAc2Hex6@160	Asn-160	V20100905-23_ITMSms2etd	LWAC 11	38.828	153	170	26.8	2.4e-05	42445	Basigin							BCAN
n		P18572	Bsg	0	0	1197.86	3	0	K	TQLTCSLNSSGVDIVGHR	W	HexNAc5Hex3Fuc@8	HexNAc5Hex3Fuc@160	Asn-160	V20100905-25_ITMSms2etd	LWAC 12	38.919	153	170	25.6	0.00023	42445	Basigin							BCAN
n		P18572	Bsg	0	0	765.038	3	0	K	TQLTCSLNSSGVDIVGHR	W	HexNAcFuc@8|9	HexNAcFuc@160|161	Asn-160	V20100915-05_ITMSms2etd	TiO2-LWAC 11	38.92	153	170	36.2	8.5e-06	42445	Basigin							BGN
n	8	Q9DB72	Btbd17	1	1	1003.93	4	5	R	ADVGGEAAGTAINHSHMLLQR	L	HexNAc2Hex9@13	HexNAc2Hex9@44	Asn-44	V20100905-27_ITMSms2etd	LWAC 13	38.415	32	52	40.3	3.1e-06	52603	BTB/POZ domain-containing protein 17	29-478 mature						BGN
n		Q9DB72	Btbd17	0	0	1007.93	4	-3	R	ADVGGEAAGTAINHSHMLLQR	L	HexNAc2Hex9@13;Oxidation@17	HexNAc2Hex9@44	Asn-44	V20100915-03_ITMSms2etd	TiO2-LWAC 10	34.881	32	52	28.4	0.0044	52603	BTB/POZ domain-containing protein 17							BMP3
n		Q9DB72	Btbd17	0	0	629.817	2	0	R	QGNASDVILR	V	Gln->pyro-Glu@1;HexNAc@3=17	HexNAc@61=17	Asn-61	V20100914-09_ITMSms2etd	TiO2-LWAC 4 & 24	33.361	59	68	26.7	0.0049	52603	BTB/POZ domain-containing protein 17							BMPR1A
n		Q9DB72	Btbd17	0	0	638.33	2	-1	R	QGNASDVILR	V	HexNAc@3=8	HexNAc@61=8	Asn-61	V20100914-07_ITMSms2etd	TiO2-LWAC 3 & 23	22.325	59	68	22.2	0.037	52603	BTB/POZ domain-containing protein 17							BMPR1A
n		Q9DB72	Btbd17	0	0	811.413	2	5	R	ELLSNQSEVMLR	E	HexNAc@5=8	HexNAc@100=8	Asn-100	V20100914-13_ITMSms2etd	TiO2-LWAC 6	39.844	96	107	25.9	0.0042	52603	BTB/POZ domain-containing protein 17							BMPR1A
n		Q9DB72	Btbd17	0	0	819.706	3	-1	R	ELLSNQSEVMLR	E	HexNAc2Hex3Fuc@5	HexNAc2Hex3Fuc@100	Asn-100	V20100905-15_ITMSms2etd	LWAC 7	39	96	107	24.4	0.018	52603	BTB/POZ domain-containing protein 17							BRINP1
n		Q9DB72	Btbd17	0	0	884.438	2	1	R	ELLSNQSEVMLR	E	HexNAcFuc@5=7	HexNAcFuc@100=7	Asn-100	V20100905-14_ITMSms2etd	LWAC 7	40.542	96	107	29.1	0.0025	52603	BTB/POZ domain-containing protein 17							BSG
o		Q9DB72	Btbd17	0	0	752.583	5	0	R	WLPVSLRPVYADAAGTALPAARPEDGRPR	L	HexNAcHexSA@16=13	HexNAcHexSA@379=13	Thr-379	V20100909-02_ITMSms2etd	LWAC 1 & 21	56.419	364	392	31.2	0.00065	52603	BTB/POZ domain-containing protein 17							BSG
n	2	P98086	C1qa	1	1	649.645	3	0	K	VLTNQESPYQNHTGR	F	HexNAc@11=14	HexNAc@146=14	Asn-146	V20100914-14_ITMSms2etd	TiO2-LWAC 6	15.233	136	150	32.7	0.0012	25987	Complement C1q subcomponent subunit A	23-245 mature; secreted						BSG
n		P98086	C1qa	0	0	698.332	3	1	K	VLTNQESPYQNHTGR	F	HexNAcFuc@7|11	HexNAcFuc@142|146	Asn-146	V20100914-14_ITMSms2etd	TiO2-LWAC 6	15.336	136	150	33.1	0.003	25987	Complement C1q subcomponent subunit A							BSG
o	3	Q9ESN4	C1ql3	1	1	761.327	4	2	R	MVCDPYGGTKAPSTAATPDR	G	HexNAcHexSA2@9=20	HexNAcHexSA2@38=20	Thr-38	V20100905-11_ITMSms2etd	LWAC 5	27.138	30	49	46.4	3.8e-06	26687	Complement C1q-like protein 3	21-255 mature; secreted						BSG
o		Q9ESN4	C1ql3	0	0	822.053	3	1	R	GLMQSLPTFIQGPK	G	HexNAcHexSA2@5=14	HexNAcHexSA2@54=14	Ser-54	V20100905-31_ITMSms2etd	LWAC 15	68.073	50	63	26	0.00034	26687	Complement C1q-like protein 3							BTBD17
o		Q9ESN4	C1ql3	0	0	822.055	3	3	R	GLMQSLPTFIQGPK	G	HexNAcHexSA2@8=13	HexNAcHexSA2@57=13	Thr-57	V20100905-31_ITMSms2etd	LWAC 15	68.601	50	63	23.2	0.0046	26687	Complement C1q-like protein 3							BTBD17
n	17	P61215	Ca10	1	1	594.042	4	-2	R	LDKEHLVNISGGPMTYSHR	L	HexNAc@8|10;Oxidation@14	HexNAc@116|118	Asn-116	V20100915-07_ITMSms2etd	TiO2-LWAC 12	29.241	109	127	38.8	6.6e-05	37563	Carbonic anhydrase-related protein 10	secreted?; evidence at the transcript level						BTBD17
n		P61215	Ca10	0	0	590.047	4	4	R	LDKEHLVNISGGPMTYSHR	L	HexNAc@8=7	HexNAc@116=7	Asn-116	V20100915-11_ITMSms2etd	TiO2-LWAC 14	34.586	109	127	49.5	1.3e-05	37563	Carbonic anhydrase-related protein 10							BTBD17
n		P61215	Ca10	0	0	843.383	4	3	R	LDKEHLVNISGGPMTYSHR	L	HexNAc2Hex5@8	HexNAc2Hex5@116	Asn-116	V20100905-29_ITMSms2etd	LWAC 14	34.498	109	127	40.8	6.7e-06	37563	Carbonic anhydrase-related protein 10							BTBD17
n		P61215	Ca10	0	0	678.104	5	-1	R	LDKEHLVNISGGPMTYSHR	L	HexNAc2Hex5@8;Oxidation@14	HexNAc2Hex5@116	Asn-116	V20100905-25_ITMSms2etd	LWAC 12	29.296	109	127	39.5	4.8e-05	37563	Carbonic anhydrase-related protein 10							BTBD17
n		P61215	Ca10	0	0	981.438	4	4	R	LDKEHLVNISGGPMTYSHR	L	HexNAc4Hex4Fuc2@8;Oxidation@14	HexNAc4Hex4Fuc2@116;Oxidation@122	Asn-116	V20100905-29_ITMSms2etd	LWAC 14	34.51	109	127	26.9	0.0024	37563	Carbonic anhydrase-related protein 10							BTBD17
n		P61215	Ca10	0	0	981.438	4	4	R	LDKEHLVNISGGPMTYSHR	L	HexNAc4Hex5Fuc@8	HexNAc4Hex5Fuc@116	Asn-116	V20100905-29_ITMSms2etd	LWAC 14	34.51	109	127	34	5.5e-05	37563	Carbonic anhydrase-related protein 10							BTBD17
n		P61215	Ca10	0	0	788.549	5	1	R	LDKEHLVNISGGPMTYSHR	L	HexNAc4Hex5Fuc@8;Oxidation@14	HexNAc4Hex5Fuc@116;	Asn-116	V20100905-25_ITMSms2etd	LWAC 12	29.325	109	127	41.3	1.6e-05	37563	Carbonic anhydrase-related protein 10							C11orf87
n		P61215	Ca10	0	0	814.561	5	1	R	LDKEHLVNISGGPMTYSHR	L	HexNAc4Hex5Fuc2@8	HexNAc4Hex5Fuc2@116	Asn-116	V20100915-09_ITMSms2etd	TiO2-LWAC 13	33.633	109	127	42.6	1.7e-06	37563	Carbonic anhydrase-related protein 10							C14orf37
n		P61215	Ca10	0	0	817.76	5	1	R	LDKEHLVNISGGPMTYSHR	L	HexNAc4Hex5Fuc2@8;Oxidation@14	HexNAc4Hex5Fuc2@116;Oxidation@122	Asn-116	V20100905-29_ITMSms2etd	LWAC 14	34.375	109	127	33.2	0.00049	37563	Carbonic anhydrase-related protein 10							C1QA
n		P61215	Ca10	0	0	817.76	5	1	R	LDKEHLVNISGGPMTYSHR	L	HexNAc4Hex6Fuc@8	HexNAc4Hex6Fuc@116	Asn-116	V20100905-29_ITMSms2etd	LWAC 14	34.375	109	127	37.4	6.4e-05	37563	Carbonic anhydrase-related protein 10							C1QA
n		P61215	Ca10	0	0	761.145	5	1	R	LDKEHLVNISGGPMTYSHR	L	HexNAc5Hex3Fuc@8	HexNAc5Hex3Fuc@116	Asn-116	V20100905-29_ITMSms2etd	LWAC 14	34.381	109	127	40.6	7.5e-06	37563	Carbonic anhydrase-related protein 10							C1QL3
n		P61215	Ca10	0	0	764.62	5	-2	R	LDKEHLVNISGGPMTYSHR	L	HexNAc5Hex3Fuc@8;Oxidation@14	HexNAc5Hex3Fuc@116;	Asn-116	V20100905-25_ITMSms2etd	LWAC 12	29.332	109	127	38.9	9.3e-05	37563	Carbonic anhydrase-related protein 10							C1QL3
n		P61215	Ca10	0	0	991.694	4	3	R	LDKEHLVNISGGPMTYSHR	L	HexNAc5Hex4Fuc@8	HexNAc5Hex4Fuc@116	Asn-116	V20100905-29_ITMSms2etd	LWAC 14	34.329	109	127	30.6	0.00031	37563	Carbonic anhydrase-related protein 10							C1QL3
n		P61215	Ca10	0	0	822.767	5	1	R	LDKEHLVNISGGPMTYSHR	L	HexNAc5Hex4Fuc2@8	HexNAc5Hex4Fuc2@116	Asn-116	V20100905-29_ITMSms2etd	LWAC 14	34.21	109	127	46.3	2.2e-06	37563	Carbonic anhydrase-related protein 10							CA10
n		P61215	Ca10	0	0	1032.21	4	2	R	LDKEHLVNISGGPMTYSHR	L	HexNAc5Hex4Fuc2@8;Oxidation@14	HexNAc5Hex4Fuc2@116;	Asn-116	V20100915-09_ITMSms2etd	TiO2-LWAC 13	33.624	109	127	27	0.0033	37563	Carbonic anhydrase-related protein 10							CA10
n		P61215	Ca10	0	0	754.327	4	-3	K	LDKEHLVNISGGPMTYSHR	L	HexNAc2Hex5@8	HexNAc2Hex5@116	Asn-116	V20100915-05_ITMSms2etd	TiO2-LWAC 11	30.956	112	127	38.7	2.9e-06	37563	Carbonic anhydrase-related protein 10							CA10
n		P61215	Ca10	0	0	758.327	4	-1	K	LDKEHLVNISGGPMTYSHR	L	HexNAc2Hex5@8;Oxidation@14	HexNAc2Hex5@116;	Asn-116	V20100905-21_ITMSms2etd	LWAC 10	25.75	112	127	36.6	3.6e-05	37563	Carbonic anhydrase-related protein 10							CA10
n	3	O70354	Ca11	1	1	562.966	3	0	R	ALNITSLQMHSLR	L	HexNAc@3=7	HexNAc@260=7	Asn-260	V20100916-06_ITMSms2etd	TiO2-LWAC 19	45.204	258	270	35.5	0.0001	36051	Carbonic anhydrase-related protein 11	secreted; evidence at the transcript level						CA10
n		O70354	Ca11	0	0	900.747	3	0	R	ALNITSLQMHSLR	L	HexNAc2Hex5@3	HexNAc2Hex5@260	Asn-260	V20100916-04_ITMSms2etd	TiO2-LWAC 18	43.033	258	270	26.7	0.0025	36051	Carbonic anhydrase-related protein 11							CA10
n		O70354	Ca11	0	0	954.768	3	3	R	ALNITSLQMHSLR	L	HexNAc2Hex6@3	HexNAc2Hex6@260	Asn-260	V20100916-04_ITMSms2etd	TiO2-LWAC 18	43.054	258	270	22.9	0.0033	36051	Carbonic anhydrase-related protein 11							CA10
n	11	O08532	Cacna2d1	1	1	496.947	3	-1	K	VLKDAVNNITAK	G	HexNAc@8=9	HexNAc@324=9	Asn-324	V20101111-12_ITMSms2etd	TiO2-LWAC 11 & 12	22.004	317	328	45.3	0.00039	124631	Voltage-dependent calcium channel subunit alpha-2/delta-1	25-1073 extracellular						CA10
n		O08532	Cacna2d1	0	0	834.73	3	2	K	VLKDAVNNITAK	G	HexNAc2Hex5@8=12	HexNAc2Hex5@324=12	Asn-324	V20100910-10_ITMSms2etd	LWAC 25	21.44	317	328	23	0.0094	124631	Voltage-dependent calcium channel subunit alpha-2/delta-1							CA10
n		O08532	Cacna2d1	0	0	704.322	3	-4	R	SLDNDNYVFTAPYFNK	S	HexNAc@15=37	HexNAc@781=37	Asn-781	V20100915-07_ITMSms2etd	TiO2-LWAC 12	55.613	767	782	44.8	1.5e-06	124631	Voltage-dependent calcium channel subunit alpha-2/delta-1							CA10
n		O08532	Cacna2d1	0	0	753.009	3	-3	R	SLDNDNYVFTAPYFNK	S	HexNAcFuc@15=31	HexNAcFuc@781=31	Asn-781	V20100915-07_ITMSms2etd	TiO2-LWAC 12	54.795	767	782	34.4	4.2e-05	124631	Voltage-dependent calcium channel subunit alpha-2/delta-1							CA10
x		O08532	Cacna2d1	0	0	834.91	2	1	K	IDVNSWIENFTK	T	HexNAc@9|11	HexNAc@824|826		V20101112-04_ITMSms2etd	TiO2-LWAC 17 & 18	65.534	816	827	26.6	0.00023	124631	Voltage-dependent calcium channel subunit alpha-2/delta-1							CA10
n		O08532	Cacna2d1	0	0	775.349	3	-2	K	QSCITEQTQYFFKNDTK	S	Gln->pyro-Glu@1;HexNAc@14=16	HexNAc@985=16	Asn-985	V20100915-07_ITMSms2etd	TiO2-LWAC 12	50.307	972	988	25.5	0.002	124631	Voltage-dependent calcium channel subunit alpha-2/delta-1							CA10
n		O08532	Cacna2d1	0	0	781.027	3	0	K	QSCITEQTQYFFKNDTK	S	HexNAc@14=6	HexNAc@985=6	Asn-985	V20101111-12_ITMSms2etd	TiO2-LWAC 11 & 12	41.058	972	988	41.6	4.3e-06	124631	Voltage-dependent calcium channel subunit alpha-2/delta-1							CA10
n		O08532	Cacna2d1	0	0	839.359	4	1	K	QSCITEQTQYFFKNDTK	S	HexNAc2Hex5@14	HexNAc2Hex5@985	Asn-985	V20100905-25_ITMSms2etd	LWAC 12	38.847	972	988	32.9	0.00019	124631	Voltage-dependent calcium channel subunit alpha-2/delta-1							CA10
n		O08532	Cacna2d1	0	0	1172.83	3	1	K	QSCITEQTQYFFKNDTK	S	HexNAc2Hex6@14	HexNAc2Hex6@985	Asn-985	V20100905-25_ITMSms2etd	LWAC 12	38.522	972	988	27.2	6.9e-05	124631	Voltage-dependent calcium channel subunit alpha-2/delta-1							CA10
n		O08532	Cacna2d1	0	0	1226.84	3	1	K	QSCITEQTQYFFKNDTK	S	HexNAc2Hex7@14	HexNAc2Hex7@985	Asn-985	V20100905-23_ITMSms2etd	LWAC 11	38.533	972	988	23.3	0.00044	124631	Voltage-dependent calcium channel subunit alpha-2/delta-1							CA10
n		O08532	Cacna2d1	0	0	911.385	2	-1	K	SFSGLLDCGNCSR	I	HexNAcFuc@10|12	HexNAcFuc@998|1000	Asn-998	V20100915-02_ITMSms2etd	TiO2-LWAC 10	37.797	989	1001	22.8	0.0032	124631	Voltage-dependent calcium channel subunit alpha-2/delta-1							CA11
x	6	Q6PHS9	Cacna2d2	1	1	726.343	3	0	K	AGFEYAFDQLQNSNITR	A	HexNAc@14|16	HexNAc@389|391		V20100915-11_ITMSms2etd	TiO2-LWAC 14	56.745	376	392	37.8	1.9e-05	130386	Voltage-dependent calcium channel subunit alpha-2/delta-2	19-1116 extracellular						CA11
n		Q6PHS9	Cacna2d2	0	0	804.027	3	3	R	EYCKDLNASDNNTEFLK	N	HexNAcFuc@7=6	HexNAcFuc@699=6	Asn-699	V20100914-10_ITMSms2etd	TiO2-LWAC 4 & 24	32.374	693	709	40.2	3.3e-06	130386	Voltage-dependent calcium channel subunit alpha-2/delta-2							CA11
n		Q6PHS9	Cacna2d2	0	0	783.011	3	1	K	AAEDWTENPEPFNASFYR	R	HexNAc@13=14	HexNAc@789=14	Asn-789	V20100914-16_ITMSms2etd	TiO2-LWAC 7	54.649	777	794	39.8	5.2e-06	130386	Voltage-dependent calcium channel subunit alpha-2/delta-2							CACNA2D1
n		Q6PHS9	Cacna2d2	0	0	658.31	3	-3	K	FKVLASNR	T	HexNAc2Hex3Fuc@7	HexNAc2Hex3Fuc@864	Asn-864	V20100905-25_ITMSms2etd	LWAC 12	16.06	858	865	30.7	0.00075	130386	Voltage-dependent calcium channel subunit alpha-2/delta-2							CACNA2D1
n		Q6PHS9	Cacna2d2	0	0	717.661	3	0	K	FKVLASNR	T	HexNAc2Hex5@7	HexNAc2Hex5@864	Asn-864	V20100905-25_ITMSms2etd	LWAC 12	15.148	858	865	24.3	0.0065	130386	Voltage-dependent calcium channel subunit alpha-2/delta-2							CACNA2D1
n		Q6PHS9	Cacna2d2	0	0	726.008	3	4	K	FKVLASNR	T	HexNAc3Hex3Fuc@7	HexNAc3Hex3Fuc@864	Asn-864	V20100905-25_ITMSms2etd	LWAC 12	16.042	858	865	22.1	0.0092	130386	Voltage-dependent calcium channel subunit alpha-2/delta-2							CACNA2D1
n	10	Q1WIL9	Cadm1	1	1	808.415	2	1	R	FQLLNFSSSELK	V	HexNAc@5=13	HexNAc@104=13	Asn-104	V20100916-01_ITMSms2etd	TiO2-LWAC 17	60.557	100	111	27.2	0.0024	46876	Nectin-like 2 (Fragment)	evidence at the transcript level						CACNA2D1
n		Q1WIL9	Cadm1	0	0	881.444	2	1	R	FQLLNFSSSELK	V	HexNAcFuc@5=19	HexNAcFuc@104=19	Asn-104	V20100905-34_ITMSms2etd	LWAC 17	59.875	100	111	25.5	0.0027	46876	Nectin-like 2 (Fragment)							CACNA2D1
n		Q1WIL9	Cadm1	0	0	863.423	2	0	K	VSLTNVSISDEGR	Y	HexNAcFuc@5=8	HexNAcFuc@116=8	Asn-116	V20100914-11_ITMSms2etd	TiO2-LWAC 5	33.912	112	124	31	0.00022	46876	Nectin-like 2 (Fragment)							CACNA2D1
o		Q1WIL9	Cadm1	0	0	850.621	4	2	K	AHSDYMLYVYDTTATTEPAVHDSR	A	HexHexNAcSA@8|10|HexNAcHexSA@12|HexNAcHexSA@13|HexNAcHexSA@15|HexNAcHexSA@16	HexHexNAcSA@332|334|HexNAcHexSA@336|HexNAcHexSA@337|HexNAcHexSA@339|HexNAcHexSA@340		V20100914-16_ITMSms2etd	TiO2-LWAC 7	46.152	325	348	29	0.002	46876	Nectin-like 2 (Fragment)							CACNA2D1
o		Q1WIL9	Cadm1	0	0	850.621	4	1	K	AHSDYMLYVYDTTATTEPAVHDSR	A	HexNAcHexSA@13|15|16	HexNAcHexSA@337|339|340		V20100914-14_ITMSms2etd	TiO2-LWAC 6	45.599	325	348	35	4e-05	46876	Nectin-like 2 (Fragment)							CACNA2D1
o		Q1WIL9	Cadm1	0	0	850.618	4	-2	K	AHSDYMLYVYDTTATTEPAVHDSR	A	HexNAcHexSA@15|16	HexNAcHexSA@339|340		V20100905-17_ITMSms2etd	LWAC 8	46.63	325	348	39	1.1e-05	46876	Nectin-like 2 (Fragment)							CACNA2D1
o		Q1WIL9	Cadm1	0	0	923.394	4	1	K	AHSDYMLYVYDTTATTEPAVHDSR	A	HexNAcHexSA2@12|13|15|16	HexNAcHexSA2@336|337|339|340		V20100914-12_ITMSms2etd	TiO2-LWAC 5	48.068	325	348	23.7	0.0016	46876	Nectin-like 2 (Fragment)							CACNA2D1
o		Q1WIL9	Cadm1	0	0	923.395	4	2	K	AHSDYMLYVYDTTATTEPAVHDSR	A	HexNAcHexSA2@12|13|15|16	HexNAcHexSA2@336|337|339|340		V20100905-15_ITMSms2etd	LWAC 7	49.115	325	348	41.5	2.1e-06	46876	Nectin-like 2 (Fragment)							CACNA2D2
o		Q1WIL9	Cadm1	0	0	923.395	4	2	K	AHSDYMLYVYDTTATTEPAVHDSR	A	HexNAcHexSA2@13|15|16	HexNAcHexSA2@337|339|340		V20100905-15_ITMSms2etd	LWAC 7	49.107	325	348	35.6	3.6e-05	46876	Nectin-like 2 (Fragment)							CACNA2D2
o		Q1WIL9	Cadm1	0	0	923.398	4	4	K	AHSDYMLYVYDTTATTEPAVHDSR	A	HexNAcHexSA2@13|15|16	HexNAcHexSA2@337|339|340		V20100905-15_ITMSms2etd	LWAC 7	49.699	325	348	37.4	9.5e-06	46876	Nectin-like 2 (Fragment)							CACNA2D2
o	12	Q8BLQ9	Cadm2	1	1	778.142	4	-1	R	VDHESLNATPQVAMQVLEIHYTPSVK	I	HexNAc@9=14	HexNAc@213=14	Thr-213	V20100915-09_ITMSms2etd	TiO2-LWAC 13	56.075	205	230	50.8	1.3e-06	47559	Cell adhesion molecule 2	25-367 extracellular						CACNA2D2
n		Q8BLQ9	Cadm2	0	0	1088.51	4	1	R	VDHESLNATPQVAMQVLEIHYTPSVK	I	HexNAc4Hex3Fuc@7	HexNAc4Hex3Fuc@211	Asn-211	V20100915-09_ITMSms2etd	TiO2-LWAC 13	59.757	205	230	31.7	4.8e-05	47559	Cell adhesion molecule 2							CACNA2D2
n		Q8BLQ9	Cadm2	0	0	1165.53	4	-1	R	VDHESLNATPQVAMQVLEIHYTPSVK	I	HexNAc4Hex4Fuc2@7	HexNAc4Hex4Fuc2@211	Asn-211	V20100905-33_ITMSms2etd	LWAC 16	59.917	205	230	33.3	1.2e-05	47559	Cell adhesion molecule 2							CACNA2D2
n		Q8BLQ9	Cadm2	0	0	1139.27	4	-2	R	VDHESLNATPQVAMQVLEIHYTPSVK	I	HexNAc5Hex3Fuc@7	HexNAc5Hex3Fuc@211	Asn-211	V20100905-33_ITMSms2etd	LWAC 16	60.296	205	230	34.1	7.4e-06	47559	Cell adhesion molecule 2							CADM1
n		Q8BLQ9	Cadm2	0	0	1143.28	4	3	R	VDHESLNATPQVAMQVLEIHYTPSVK	I	HexNAc5Hex3Fuc@7;Oxidation@14	HexNAc5Hex3Fuc@211	Asn-211	V20100905-29_ITMSms2etd	LWAC 14	53.712	205	230	27.8	0.00062	47559	Cell adhesion molecule 2							CADM1
n		Q8BLQ9	Cadm2	0	0	944.035	5	2	R	VDHESLNATPQVAMQVLEIHYTPSVK	I	HexNAc5Hex4Fuc@7	HexNAc5Hex4Fuc@211	Asn-211	V20100905-33_ITMSms2etd	LWAC 16	60.018	205	230	30	0.00022	47559	Cell adhesion molecule 2							CADM1
n		Q8BLQ9	Cadm2	0	0	1216.31	4	1	R	VDHESLNATPQVAMQVLEIHYTPSVK	I	HexNAc5Hex4Fuc2@7	HexNAc5Hex4Fuc2@211	Asn-211	V20100905-31_ITMSms2etd	LWAC 15	59.616	205	230	32	5.3e-05	47559	Cell adhesion molecule 2							CADM1
n		Q8BLQ9	Cadm2	0	0	976.448	5	4	R	VDHESLNATPQVAMQVLEIHYTPSVK	I	HexNAc5Hex4Fuc2@7;Oxidation@14	HexNAc5Hex4Fuc2@211	Asn-211	V20100905-27_ITMSms2etd	LWAC 13	52.854	205	230	27	0.00076	47559	Cell adhesion molecule 2							CADM1
n		Q8BLQ9	Cadm2	0	0	814.659	4	2	R	VDHESLNATPQVAMQVLEIHYTPSVK	I	HexNAcFuc@7|9	HexNAcFuc@211|213	Asn-211	V20100915-09_ITMSms2etd	TiO2-LWAC 13	60.697	205	230	41.1	2.5e-06	47559	Cell adhesion molecule 2							CADM1
n		Q8BLQ9	Cadm2	0	0	653.867	2	1	R	ELNILFLNK	T	HexNAc@8=21	HexNAc@287=21	Asn-287	V20100915-12_ITMSms2etd	TiO2-LWAC 15	56.083	280	288	25.7	0.02	47559	Cell adhesion molecule 2							CADM1
n		Q8BLQ9	Cadm2	0	0	726.897	2	3	R	ELNILFLNK	T	HexNAcFuc@8=37	HexNAcFuc@287=37	Asn-287	V20100915-12_ITMSms2etd	TiO2-LWAC 15	55.438	280	288	23.2	0.027	47559	Cell adhesion molecule 2							CADM1
n		Q8BLQ9	Cadm2	0	0	754.05	3	0	R	ELNILFLNKTDNGTYR	C	HexNAcFuc@8=16	HexNAcFuc@287=16	Asn-287	V20100915-13_ITMSms2etd	TiO2-LWAC 15	50.287	280	295	34.8	7.5e-06	47559	Cell adhesion molecule 2							CADM1
n	6	Q99N28	Cadm3	1	1	947.814	3	5	K	EGSEPPLKMTQESALIFPFLNK	S	Oxidation@9;HexNAcFuc@21=29	HexNAcFuc@288=29	Asn-288	V20100915-15_ITMSms2etd	TiO2-LWAC 16	63.501	268	289	22.3	0.0022	42965	Cell adhesion molecule 3	23-328 extracellular						CADM1
n		Q99N28	Cadm3	0	0	614.65	3	-1	K	MTQESALIFPFLNK	S	HexNAc@13=51	HexNAc@288=51	Asn-288	V20100916-06_ITMSms2etd	TiO2-LWAC 19	66.654	276	289	37.8	1.8e-05	42965	Cell adhesion molecule 3							CADM2
n		Q99N28	Cadm3	0	0	952.43	3	-2	K	MTQESALIFPFLNK	S	HexNAc2Hex5@13	HexNAc2Hex5@288	Asn-288	V20100916-04_ITMSms2etd	TiO2-LWAC 18	64.21	276	289	26.8	0.00068	42965	Cell adhesion molecule 3							CADM2
n		Q99N28	Cadm3	0	0	994.503	2	3	K	MTQESALIFPFLNK	S	HexNAcFuc@13=58	HexNAcFuc@288=58	Asn-288	V20100916-05_ITMSms2etd	TiO2-LWAC 19	66.469	276	289	31.4	3.1e-05	42965	Cell adhesion molecule 3							CADM2
n		Q99N28	Cadm3	0	0	619.981	3	-1	K	MTQESALIFPFLNK	S	Oxidation@1;HexNAc@13=43	HexNAc@288=43	Asn-288	V20100916-06_ITMSms2etd	TiO2-LWAC 19	64.509	276	289	22.2	0.0043	42965	Cell adhesion molecule 3							CADM2
n		Q99N28	Cadm3	0	0	668.67	3	3	K	MTQESALIFPFLNK	S	Oxidation@1;HexNAcFuc@13=59	HexNAcFuc@288=59	Asn-288	V20100916-02_ITMSms2etd	TiO2-LWAC 17	64.3	276	289	38	1.5e-05	42965	Cell adhesion molecule 3							CADM2
n	2	Q8R464	Cadm4	1	1	569.605	3	2	R	WNRGNESLPER	A	HexNAcFuc@5=27	HexNAcFuc@262=27	Asn-262	V20100910-12_ITMSms2etd	TiO2-LWAC 1 & 21	19.039	258	268	35.5	5e-05	42724	Cell adhesion molecule 4	25-324 extracellular						CADM2
n		Q8R464	Cadm4	0	0	926.221	5	3	R	AEAVGETLTLPGLVSADNGTYTCEAANKHGHAR	A	HexNAc2Hex5@18=18	HexNAc2Hex5@286=18	Asn-286	V20100905-23_ITMSms2etd	LWAC 11	47.185	269	301	33.6	0.0002	42724	Cell adhesion molecule 4							CADM2
n	1	Q9CZ42	Carkd	1	1	863.078	3	-1	K	LSQALGNITVVQK	G	HexNAc2Hex5@7	HexNAc2Hex5@236	Asn-236	V20100915-11_ITMSms2etd	TiO2-LWAC 14	35.098	230	242	25.2	0.0037	36718	ATP-dependent (S)-NAD(P)H-hydrate dehydratase	43-343 mature; mitochondrion						CADM2
n	1	Q6P2L7	Casc4	1	1	948.158	4	2	K	LQNNISYQMADIHHLK	E	HexNAc2Hex9@4=6	HexNAc2Hex9@115=6	Asn-115	V20100905-27_ITMSms2etd	LWAC 13	34.94	112	127	28.9	0.0029	49409	Protein CASC4	36-435 lumenal,Golgi						CADM2
n	3	Q7TN73	Casd1	1	1	621.298	3	0	K	VDFLWHPEVNGSMK	Q	HexNAc@10=28	HexNAc@141=28	Asn-141	V20100915-09_ITMSms2etd	TiO2-LWAC 13	50.533	132	145	36.1	2.8e-05	91604	CAS1 domain-containing protein 1	39-797 mature; 1stH=314-334						CADM2
n		Q7TN73	Casd1	0	0	959.081	3	2	K	VDFLWHPEVNGSMK	Q	HexNAc2Hex5@10	HexNAc2Hex5@141	Asn-141	V20100905-27_ITMSms2etd	LWAC 13	48.647	132	145	24.4	0.0017	91604	CAS1 domain-containing protein 1							CADM2
n		Q7TN73	Casd1	0	0	849.394	3	-1	K	MNITSIAPLLEK	L	HexNAc2Hex5@2	HexNAc2Hex5@187	Asn-187	V20100905-33_ITMSms2etd	LWAC 16	58.925	186	197	22.8	0.0067	91604	CAS1 domain-containing protein 1							CADM2
n	1	Q8R422	Cd109	1	1	787.702	3	0	K	SKQLNGSVIAK	Y	HexNAc2Hex5@5	HexNAc2Hex5@246	Asn-246	V20100914-16_ITMSms2etd	TiO2-LWAC 7	11.784	242	252	25.1	0.0068	161660	CD109 antigen	22-1419 mature, GPI-anchored						CADM3
n	4	O54901	Cd200	1	1	1002.44	4	0	K	GTGTGIENSTESHFHSNGTTSVTSILR	V	HexNAc2Hex5@17=25	HexNAc2Hex5@190=25	Asn-190	V20100905-25_ITMSms2etd	LWAC 12	41.043	174	200	42.5	2.5e-06	31256	OX-2 membrane glycoprotein	31-232 extracellular						CADM3
n		O54901	Cd200	0	0	1042.96	4	1	K	GTGTGIENSTESHFHSNGTTSVTSILR	V	HexNAc2Hex6@17=19	HexNAc2Hex6@190=19	Asn-190	V20100915-05_ITMSms2etd	TiO2-LWAC 11	40.082	174	200	36	3.4e-05	31256	OX-2 membrane glycoprotein							CADM3
n		O54901	Cd200	0	0	1083.47	4	3	K	GTGTGIENSTESHFHSNGTTSVTSILR	V	HexNAc2Hex7@17=28	HexNAc2Hex7@190=28	Asn-190	V20100905-25_ITMSms2etd	LWAC 12	40.836	174	200	35.7	1.3e-05	31256	OX-2 membrane glycoprotein							CADM3
n		O54901	Cd200	0	0	1123.98	4	0	K	GTGTGIENSTESHFHSNGTTSVTSILR	V	HexNAc2Hex8@17=36	HexNAc2Hex8@190=36	Asn-190	V20100915-03_ITMSms2etd	TiO2-LWAC 10	39.788	174	200	31.2	6.3e-05	31256	OX-2 membrane glycoprotein							CADM3
n	6	P56528	Cd38	1	1	556.279	3	0	K	GAFVSKNPCNITR	E	HexNAc@10=13	HexNAc@104=13	Asn-104	V20100915-07_ITMSms2etd	TiO2-LWAC 12	21.393	95	107	32.4	0.0012	34408	ADP-ribosyl cyclase 1	45-304 extracellular						CADM3
n		P56528	Cd38	0	0	1013.95	4	-3	R	EPFYKNSTFGSVEVFSLDPNK	V	HexNAc5Hex3Fuc@6=35	HexNAc5Hex3Fuc@223=35	Asn-223	V20100915-11_ITMSms2etd	TiO2-LWAC 14	56.842	218	238	26.6	0.0029	34408	ADP-ribosyl cyclase 1							CADM4
n		P56528	Cd38	0	0	972.472	2	7	K	NSTFGSVEVFSLDPNK	V	HexNAc@1=8	HexNAc@223=8	Asn-223	V20100915-04_ITMSms2etd	TiO2-LWAC 11	56.744	223	238	29.5	0.00025	34408	ADP-ribosyl cyclase 1							CADM4
n		P56528	Cd38	0	0	831.128	4	0	K	NSTFGSVEVFSLDPNKVHK	L	HexNAc2Hex5@1=45	HexNAc2Hex5@223=45	Asn-223	V20100905-29_ITMSms2etd	LWAC 14	47.216	223	241	25.6	0.0032	34408	ADP-ribosyl cyclase 1							CARKD
n		P56528	Cd38	0	0	1005.7	4	1	K	NSTFGSVEVFSLDPNKVHK	L	HexNAc4Hex5Fuc2@1=36	HexNAc4Hex5Fuc2@223=36	Asn-223	V20100905-31_ITMSms2etd	LWAC 15	47.151	223	241	22.6	0.023	34408	ADP-ribosyl cyclase 1							CASC4
n		P56528	Cd38	0	0	938.918	4	-8	K	NSTFGSVEVFSLDPNKVHK	L	HexNAc5Hex3Fuc@1=43	HexNAc5Hex3Fuc@223=43	Asn-223	V20100915-11_ITMSms2etd	TiO2-LWAC 14	46.59	223	241	22.1	0.0094	34408	ADP-ribosyl cyclase 1							CASD1
n	11	Q61735	Cd47	1	1	1066.46	4	-2	K	SYIFIYDGNKNSTTTDQNFTSAK	I	HexNAc5Hex3Fuc@9|11	HexNAc5Hex3Fuc@71|73	Asn-73	V20100905-27_ITMSms2etd	LWAC 13	42.807	63	85	47.2	2e-07	33098	Leukocyte surface antigen CD47	19-140 extracellular						CASD1
n		Q61735	Cd47	0	0	1143.49	4	0	K	SYIFIYDGNKNSTTTDQNFTSAK	I	HexNAc5Hex4Fuc2@9|11	HexNAc5Hex4Fuc2@71|73	Asn-73	V20100905-27_ITMSms2etd	LWAC 13	42.659	63	85	26.2	0.00097	33098	Leukocyte surface antigen CD47							CASD1
n		Q61735	Cd47	0	0	735.337	3	0	K	RDAMVGNYTCEVTELSR	E	HexNAc@7=17	HexNAc@109=17	Asn-109	V20100914-14_ITMSms2etd	TiO2-LWAC 6	41.113	103	119	40.1	0.00031	33098	Leukocyte surface antigen CD47							CD109
n		Q61735	Cd47	0	0	1073.11	3	-3	K	RDAMVGNYTCEVTELSR	E	HexNAc2Hex5@7	HexNAc2Hex5@109	Asn-109	V20100914-14_ITMSms2etd	TiO2-LWAC 6	40.025	103	119	23.2	0.0051	33098	Leukocyte surface antigen CD47							CD200
n		Q61735	Cd47	0	0	1078.45	3	-2	K	RDAMVGNYTCEVTELSR	E	Oxidation@4;HexNAc2Hex5@7	HexNAc2Hex5@109	Asn-109	V20100905-13_ITMSms2etd	LWAC 6	35.89	103	119	25.3	0.00055	33098	Leukocyte surface antigen CD47							CD200
n		Q61735	Cd47	0	0	683.304	3	2	R	DAMVGNYTCEVTELSR	E	HexNAc@6=10	HexNAc@109=10	Asn-109	V20100914-12_ITMSms2etd	TiO2-LWAC 5	47.953	104	119	58.6	2.3e-06	33098	Leukocyte surface antigen CD47							CD200
n		Q61735	Cd47	0	0	731.991	3	2	R	DAMVGNYTCEVTELSR	E	HexNAcFuc@6=12	HexNAcFuc@109=12	Asn-109	V20100914-12_ITMSms2etd	TiO2-LWAC 5	46.957	104	119	41	5e-06	33098	Leukocyte surface antigen CD47							CD200
n		Q61735	Cd47	0	0	688.66	3	-1	R	DAMVGNYTCEVTELSR	E	Oxidation@3;HexNAc@6=17	HexNAc@109=17	Asn-109	V20101111-09_ITMSms2etd	TiO2-LWAC 5 & 6	42.548	104	119	52.8	9.8e-08	33098	Leukocyte surface antigen CD47							CD38
n		Q61735	Cd47	0	0	737.322	3	2	R	DAMVGNYTCEVTELSR	E	Oxidation@3;HexNAcFuc@6|8	HexNAcFuc@109|111	Asn-109	V20100914-12_ITMSms2etd	TiO2-LWAC 5	42.103	104	119	24.4	0.0055	33098	Leukocyte surface antigen CD47							CD38
n		Q61735	Cd47	0	0	392.559	3	-1	K	TVIELKNR	T	HexNAc@7=52	HexNAc@129=52	Asn-129	V20100914-14_ITMSms2etd	TiO2-LWAC 6	15.569	123	130	31.5	0.0036	33098	Leukocyte surface antigen CD47							CD38
n		Q61735	Cd47	0	0	441.244	3	-2	K	TVIELKNR	T	HexNAcFuc@7=37	HexNAcFuc@129=37	Asn-129	V20100914-14_ITMSms2etd	TiO2-LWAC 6	16.281	123	130	23.4	0.047	33098	Leukocyte surface antigen CD47							CD38
o	1	Q61475	Cd55	1	1	524.942	3	0	K	VSATQHVPVTK	T	HexNAc2@4=19	HexNAc2@336=19	Thr-336	V20100905-13_ITMSms2etd	LWAC 6	11.099	333	343	32.9	0.00085	42618	Complement decay-accelerating factor, GPI-anchored	35-362 mature						CD38
n	1	P41731	Cd63	1	1	707.663	3	-3	K	SFQQQMQNYLKDNK	T	HexNAcFuc@13=28	HexNAcFuc@130=28	Asn-130	V20100915-11_ITMSms2etd	TiO2-LWAC 14	39.858	118	131	37.8	5.7e-05	25767	CD63 antigen	103-203 extracellular						CD38
n	10	P70408	Cdh10	1	1	774.729	3	0	R	IFNIHSGNGSLYTSKPLDR	E	HexNAc@8|10	HexNAc@438|440	Asn-438	V20100916-08_ITMSms2etd	TiO2-LWAC 20	38.69	431	449	26.5	0.0046	88303	Cadherin-10	23-613 extracellular						CD47
n		P70408	Cdh10	0	0	790.125	4	4	R	IFNIHSGNGSLYTSKPLDR	E	HexNAc2Hex3Fuc@8=32	HexNAc2Hex3Fuc@438=32	Asn-438	V20100916-04_ITMSms2etd	TiO2-LWAC 18	37.632	431	449	30.2	0.00093	88303	Cadherin-10							CD47
n		P70408	Cdh10	0	0	834.636	4	2	R	IFNIHSGNGSLYTSKPLDR	E	HexNAc2Hex5@8=41	HexNAc2Hex5@438=41	Asn-438	V20100905-37_ITMSms2etd	LWAC 18	38.036	431	449	38.4	1.4e-05	88303	Cadherin-10							CD47
n		P70408	Cdh10	0	0	871.15	4	2	R	IFNIHSGNGSLYTSKPLDR	E	HexNAc2Hex5Fuc@8=37	HexNAc2Hex5Fuc@438=37	Asn-438	V20100916-04_ITMSms2etd	TiO2-LWAC 18	37.178	431	449	35.1	0.00014	88303	Cadherin-10							CD47
n		P70408	Cdh10	0	0	972.692	4	4	R	IFNIHSGNGSLYTSKPLDR	E	HexNAc4Hex5Fuc@8=44	HexNAc4Hex5Fuc@438=44	Asn-438	V20100905-37_ITMSms2etd	LWAC 18	38.021	431	449	34.5	8.5e-05	88303	Cadherin-10							CD47
n		P70408	Cdh10	0	0	1009.2	4	1	R	IFNIHSGNGSLYTSKPLDR	E	HexNAc4Hex5Fuc2@8=19	HexNAc4Hex5Fuc2@438=19	Asn-438	V20100910-10_ITMSms2etd	LWAC 25	38	431	449	28.1	0.00083	88303	Cadherin-10							CD47
n		P70408	Cdh10	0	0	942.437	4	5	R	IFNIHSGNGSLYTSKPLDR	E	HexNAc5Hex3Fuc@8=39	HexNAc5Hex3Fuc@438=39	Asn-438	V20100905-37_ITMSms2etd	LWAC 18	38.028	431	449	37.8	2e-05	88303	Cadherin-10							CD47
n		P70408	Cdh10	0	0	1019.47	4	6	R	IFNIHSGNGSLYTSKPLDR	E	HexNAc5Hex4Fuc2@8=38	HexNAc5Hex4Fuc2@438=38	Asn-438	V20100916-04_ITMSms2etd	TiO2-LWAC 18	37.071	431	449	29.6	0.00099	88303	Cadherin-10							CD47
n		P70408	Cdh10	0	0	617.813	4	-1	R	IFNIHSGNGSLYTSKPLDR	E	HexNAcFuc@8=12	HexNAcFuc@438=12	Asn-438	V20100916-06_ITMSms2etd	TiO2-LWAC 19	38.458	431	449	56.5	4e-08	88303	Cadherin-10							CD47
n		P70408	Cdh10	0	0	956.945	4	3	R	ELSQWHNLTVIAAEINNPK	E	HexNAc5Hex3Fuc@7=39	HexNAc5Hex3Fuc@456=39	Asn-456	V20100905-35_ITMSms2etd	LWAC 17	55.509	450	468	37.6	5e-05	88303	Cadherin-10							CD47
n	4	Q5RJH3	Cdh12	1	1	793.26	4	-4	R	LAPEAVIKPNFTVHDFR	N	HexNAc2Hex5@10	HexNAc2Hex5@537	Asn-537	V20100905-35_ITMSms2etd	LWAC 17	47.266	528	544	36.9	7.8e-06	88468	Cadherin-12	55-609 extracellular						CD47
n		Q5RJH3	Cdh12	0	0	833.888	4	0	R	LAPEAVIKPNFTVHDFR	N	HexNAc2Hex6@10	HexNAc2Hex6@537	Asn-537	V20100915-15_ITMSms2etd	TiO2-LWAC 16	46.375	528	544	38.4	7.2e-06	88468	Cadherin-12							CD55
n		Q5RJH3	Cdh12	0	0	874.402	4	1	R	LAPEAVIKPNFTVHDFR	N	HexNAc2Hex7@10	HexNAc2Hex7@537	Asn-537	V20100905-35_ITMSms2etd	LWAC 17	46.883	528	544	40.4	2.7e-06	88468	Cadherin-12							CD63
n		Q5RJH3	Cdh12	0	0	914.915	4	1	R	LAPEAVIKPNFTVHDFR	N	HexNAc2Hex8@10	HexNAc2Hex8@537	Asn-537	V20100905-35_ITMSms2etd	LWAC 17	46.956	528	544	36.4	1.1e-05	88468	Cadherin-12							CDH10
n	8	Q9WTR5	Cdh13	1	1	709.892	2	2	R	NLSVVILGASDK	D	HexNAc@1=7	HexNAc@598=7	Asn-598	V20100915-06_ITMSms2etd	TiO2-LWAC 12	44.828	598	609	26	0.014	78286	Cadherin-13	139-693 mature, GPI-anchored						CDH10
n		Q9WTR5	Cdh13	0	0	811.377	3	-1	R	NLSVVILGASDK	D	HexNAc2Hex5@1	HexNAc2Hex5@598	Asn-598	V20100905-25_ITMSms2etd	LWAC 12	42.458	598	609	25.2	0.0052	78286	Cadherin-13							CDH10
n		Q9WTR5	Cdh13	0	0	899.925	4	2	R	NLSVVILGASDKDLHPNTDPFK	F	HexNAc2Hex5@1=26	HexNAc2Hex5@598=26	Asn-598	V20100905-29_ITMSms2etd	LWAC 14	54.153	598	619	27.4	0.0016	78286	Cadherin-13							CDH10
n		Q9WTR5	Cdh13	0	0	936.44	4	2	R	NLSVVILGASDKDLHPNTDPFK	F	HexNAc2Hex5Fuc@1=32	HexNAc2Hex5Fuc@598=32	Asn-598	V20100905-31_ITMSms2etd	LWAC 15	53.625	598	619	25.9	0.008	78286	Cadherin-13							CDH10
n		Q9WTR5	Cdh13	0	0	834.913	4	-3	K	ISKINNTHALVSLLQNLNK	A	HexNAc2Hex5@5|6	HexNAc2Hex5@638|639	Asn-638	V20100910-10_ITMSms2etd	LWAC 25	55.466	634	652	34.8	0.00043	78286	Cadherin-13							CDH10
n		Q9WTR5	Cdh13	0	0	665.706	3	9	K	INNTHALVSLLQNLNK	A	HexNAc@2=10	HexNAc@638=10	Asn-638	V20100916-10_ITMSms2etd	TiO2-LWAC 25	59.439	637	652	54.6	4.4e-06	78286	Cadherin-13							CDH10
n		Q9WTR5	Cdh13	0	0	752.867	4	6	K	INNTHALVSLLQNLNK	A	HexNAc2Hex5@2=14	HexNAc2Hex5@638=14	Asn-638	V20100910-10_ITMSms2etd	LWAC 25	56.915	637	652	34	0.00052	78286	Cadherin-13							CDH10
n		Q9WTR5	Cdh13	0	0	1057.51	3	9	K	INNTHALVSLLQNLNK	A	HexNAc2Hex6@2|3	HexNAc2Hex6@638|639	Asn-638	V20100910-10_ITMSms2etd	LWAC 25	56.708	637	652	22.2	0.0044	78286	Cadherin-13							CDH10
n	2	P97326	Cdh6	1	1	901.945	2	1	R	IFNIDSGNGSIFTSK	L	HexNAc@8=15	HexNAc@437=15	Asn-437	V20100916-01_ITMSms2etd	TiO2-LWAC 17	52.682	430	444	41.7	1.3e-05	88375	Cadherin-6	54-615 extracellular						CDH10
n		P97326	Cdh6	0	0	939.414	3	2	R	IFNIDSGNGSIFTSK	L	HexNAc2Hex5@8=36	HexNAc2Hex5@437=36	Asn-437	V20100905-35_ITMSms2etd	LWAC 17	50.141	430	444	23.6	0.00067	88375	Cadherin-6							CDH12
n	2	P70407	Cdh9	1	1	952.7	4	5	R	VFSIHSENGSIFTLKPLDR	E	HexNAc5Hex3Fuc@8	HexNAc5Hex3Fuc@436	Asn-436	V20100909-02_ITMSms2etd	LWAC 1 & 21	54.347	429	447	30.1	0.00049	88302	Cadherin-9	22-614 extracellular						CDH12
n		P70407	Cdh9	0	0	1029.73	4	8	R	VFSIHSENGSIFTLKPLDR	E	HexNAc5Hex4Fuc2@8	HexNAc5Hex4Fuc2@436	Asn-436	V20100909-02_ITMSms2etd	LWAC 1 & 21	54.179	429	447	32	0.00016	88302	Cadherin-9							CDH12
n	8	Q9R0M0	Celsr2	1	1	1117.15	3	4	R	FGAMLGNYSCAAQGTQGGSKK	S	HexNAc2Hex5@7	HexNAc2Hex5@1502	Asn-1502	V20100916-04_ITMSms2etd	TiO2-LWAC 18	31.409	1496	1516	23.2	0.00099	317596	Cadherin EGF LAG seven-pass G-type receptor 2	32-2381 extracellular						CDH12
n		Q9R0M0	Celsr2	0	0	1122.48	3	3	R	FGAMLGNYSCAAQGTQGGSKK	S	Oxidation@4;HexNAc2Hex5@7	HexNAc2Hex5@1502	Asn-1502	V20100905-29_ITMSms2etd	LWAC 14	27.445	1496	1516	22.4	0.00097	317596	Cadherin EGF LAG seven-pass G-type receptor 2							CDH13
n		Q9R0M0	Celsr2	0	0	876.386	4	0	R	HIDMADFIANNGTVPGCPTKK	I	HexNAc2Hex5@11=6	HexNAc2Hex5@1566=6	Asn-1566	V20100905-31_ITMSms2etd	LWAC 15	42.663	1556	1576	35.2	0.00011	317596	Cadherin EGF LAG seven-pass G-type receptor 2							CDH13
n		Q9R0M0	Celsr2	0	0	916.899	4	0	R	HIDMADFIANNGTVPGCPTKK	I	HexNAc2Hex6@10|11	HexNAc2Hex6@1565|1566	Asn-1566	V20100905-31_ITMSms2etd	LWAC 15	42.601	1556	1576	31.9	0.00085	317596	Cadherin EGF LAG seven-pass G-type receptor 2							CDH13
n		Q9R0M0	Celsr2	0	0	603.83	4	-1	R	LHGLHLSNITVGGVPGPASGVAR	G	HexNAc@8|10	HexNAc@1742|1744	Asn-1742	V20100916-10_ITMSms2etd	TiO2-LWAC 25	46.573	1735	1757	33.4	0.00019	317596	Cadherin EGF LAG seven-pass G-type receptor 2							CDH13
n		Q9R0M0	Celsr2	0	0	1142.56	3	2	R	LHGLHLSNITVGGVPGPASGVAR	G	HexNAc2Hex5@8	HexNAc2Hex5@1742	Asn-1742	V20100916-10_ITMSms2etd	TiO2-LWAC 25	45.14	1735	1757	31.4	1.8e-05	317596	Cadherin EGF LAG seven-pass G-type receptor 2							CDH13
n		Q9R0M0	Celsr2	0	0	605.609	3	-3	R	NATQHTSGYFGSDVK	V	HexNAc@1|3	HexNAc@2062|2064	Asn-2062	V20100914-12_ITMSms2etd	TiO2-LWAC 5	19.887	2062	2076	39.9	5.3e-05	317596	Cadherin EGF LAG seven-pass G-type receptor 2							CDH13
n		Q9R0M0	Celsr2	0	0	943.395	3	3	R	NATQHTSGYFGSDVK	V	HexNAc2Hex5@1	HexNAc2Hex5@2062	Asn-2062	V20100914-12_ITMSms2etd	TiO2-LWAC 5	18.106	2062	2076	26.6	0.0017	317596	Cadherin EGF LAG seven-pass G-type receptor 2							CDH13
o	5	P26339	Chga	1	1	1105.76	4	3	K	CVLEVISDSLSKPSPMPVSPECLETLQGDER	I	HexNAcHexSA2@9|11|14|19	HexNAcHexSA2@43|45|48|53		V20100905-25_ITMSms2etd	LWAC 12	72.261	35	65	29.8	0.00053	51790	Chromogranin-A	19-463 mature; 19-151= beta granin; 276-329 pancreastatin						CDH13
o		P26339	Chga	0	0	812.608	4	-2	R	EKAGPEEVPTAASSSHFHAGYK	A	HexNAcHexSA2@10=7	HexNAcHexSA2@259=7	Thr-259	V20100905-11_ITMSms2etd	LWAC 5	28.962	250	271	43.4	4.8e-07	51790	Chromogranin-A	secreted						CDH6
o		P26339	Chga	0	0	562.264	4	-1	K	AGPEEVPTAASSSHFHAGYK	A	HexNAc@8=31	HexNAc@259=31	Thr-259	V20101111-09_ITMSms2etd	TiO2-LWAC 5 & 6	25.559	252	271	53	5.8e-08	51790	Chromogranin-A							CDH6
o		P26339	Chga	0	0	675.551	4	-1	K	AGPEEVPTAASSSHFHAGYK	A	HexNAcHexSA@8=20	HexNAcHexSA@259=20	Thr-259	V20100914-12_ITMSms2etd	TiO2-LWAC 5	27.75	252	271	48.5	1.2e-06	51790	Chromogranin-A							CDH9
o		P26339	Chga	0	0	748.327	4	2	K	AGPEEVPTAASSSHFHAGYK	A	HexNAcHexSA2@8=23	HexNAcHexSA2@259=23	Thr-259	V20100914-10_ITMSms2etd	TiO2-LWAC 4 & 24	29.985	252	271	46.2	3.8e-07	51790	Chromogranin-A							CDH9
n	9	P70232	Chl1	1	1	669.847	2	-3	R	IIAANNSGTFK	I	HexNAc@5=7	HexNAc@87=7	Asn-87	V20100915-02_ITMSms2etd	TiO2-LWAC 10	20.276	83	93	29.8	0.0004	134931	Neural cell adhesion molecule L1-like protein	26-1083 extracellular						CELSR2
n		P70232	Chl1	0	0	742.875	2	-3	R	IIAANNSGTFK	I	HexNAcFuc@5=8	HexNAcFuc@87=8	Asn-87	V20100915-02_ITMSms2etd	TiO2-LWAC 10	20.262	83	93	27.7	0.00044	134931	Neural cell adhesion molecule L1-like protein							CELSR2
n		P70232	Chl1	0	0	706.357	2	-6	K	LTVNSSNSIK	Q	HexNAcFuc@4=7	HexNAcFuc@225=7	Asn-225	V20100914-11_ITMSms2etd	TiO2-LWAC 5	16.618	222	231	25.4	0.018	134931	Neural cell adhesion molecule L1-like protein							CELSR2
n		P70232	Chl1	0	0	753.569	4	0	R	YHTHENGTLEIYR	T	HexNAc2Hex6@6	HexNAc2Hex6@476	Asn-476	V20100914-12_ITMSms2etd	TiO2-LWAC 5	19.7	471	483	37.9	2.1e-05	134931	Neural cell adhesion molecule L1-like protein							CELSR2
n		P70232	Chl1	0	0	794.083	4	1	R	YHTHENGTLEIYR	T	HexNAc2Hex7@6	HexNAc2Hex7@476	Asn-476	V20100914-12_ITMSms2etd	TiO2-LWAC 5	19.351	471	483	39	8.6e-06	134931	Neural cell adhesion molecule L1-like protein							CELSR2
n		P70232	Chl1	0	0	834.597	4	2	R	YHTHENGTLEIYR	T	HexNAc2Hex8@6	HexNAc2Hex8@476	Asn-476	V20100905-15_ITMSms2etd	LWAC 7	20.19	471	483	40.5	7.5e-06	134931	Neural cell adhesion molecule L1-like protein							CELSR2
n		P70232	Chl1	0	0	559.941	3	0	K	SSWHLSNLNSTTK	Y	HexNAc@9=15	HexNAc@984=15	Asn-984	V20100915-07_ITMSms2etd	TiO2-LWAC 12	29.035	976	988	29.7	0.00085	134931	Neural cell adhesion molecule L1-like protein							CELSR2
n		P70232	Chl1	0	0	608.627	3	0	K	SSWHLSNLNSTTK	Y	HexNAcFuc@9|10	HexNAcFuc@984|985	Asn-984	V20100915-07_ITMSms2etd	TiO2-LWAC 12	28.692	976	988	35	0.00029	134931	Neural cell adhesion molecule L1-like protein							CELSR2
n		P70232	Chl1	0	0	522.613	3	-1	R	KITEGVNVTQK	I	HexNAcFuc@7=9	HexNAcFuc@1027=9	Asn-1027	V20100914-12_ITMSms2etd	TiO2-LWAC 5	13.695	1021	1031	25.1	0.015	134931	Neural cell adhesion molecule L1-like protein							CHGA
n	2	Q9ER65	Clstn2	1	1	681.694	3	2	K	IHGQELPFEAVVLNK	T	HexNAcFuc@14	HexNAcFuc@100	Asn-100	V20100915-07_ITMSms2etd	TiO2-LWAC 12	52.636	87	101	24.2	0.00067	107888	Calsyntenin-2	21-835 extracellular						CHGA
n		Q9ER65	Clstn2	0	0	753.07	4	-1	R	QECLELNHSELHQR	H	HexNAc2Hex5@7	HexNAc2Hex5@720	Asn-720	V20100905-11_ITMSms2etd	LWAC 5	21.736	714	727	41.5	1.3e-05	107888	Calsyntenin-2							CHGA
o	1	Q99JH7	Clstn3	1	1	698.33	4	1	R	VAHPSHVLSSQQFLHR	G	HexNAcHexSA2@5=38	HexNAcHexSA2@811=38	Ser-811	V20100905-29_ITMSms2etd	LWAC 14	32.244	807	822	40.5	1.2e-05	105873	Calsyntenin-3	20-847 extracellular						CHGA
o	3	Q0GA42	Cnnm1	1	1	769.402	4	2	R	LVFIEEPPGAGGAAPSAVPTRPPGPQR	C	HexNAc@16;HexNAc@20	HexNAc@121;HexNAc@125	Ser-121 & Thr-125	V20100905-29_ITMSms2etd	LWAC 14	46.85	106	132	39.2	2.8e-05	103981	Metal transporter CNNM1	23-43, 222-242 helical						CHGA
o		Q0GA42	Cnnm1	0	0	831.913	4	-5	R	LVFIEEPPGAGGAAPSAVPTRPPGPQR	C	HexNAcHexSA@20=17	HexNAcHexSA@125=17	Thr-125	V20100905-27_ITMSms2etd	LWAC 13	49.694	106	132	38.7	1.3e-05	103981	Metal transporter CNNM1							CHL1
o		Q0GA42	Cnnm1	0	0	904.693	4	2	R	LVFIEEPPGAGGAAPSAVPTRPPGPQR	C	HexNAcHexSA2@20=15	HexNAcHexSA2@125=15	Thr-125	V20100905-23_ITMSms2etd	LWAC 11	51.398	106	132	33.3	0.00019	103981	Metal transporter CNNM1							CHL1
o	5	P47746	Cnr1	1	1	756.383	2	0	K	SILDGLADTTFR	T	HexNAc@10=7	HexNAc@12=7	Thr-12	V20100905-24_ITMSms2etd	LWAC 12	57.809	3	14	27	0.0091	52832	Cannabinoid receptor 1	1-117 extracellular						CHL1
o		P47746	Cnr1	0	0	857.924	2	1	K	SILDGLADTTFR	T	HexNAc@9=59;HexNAc@10=56	HexNAc@11=59;HexNAc@12=56		V20100915-04_ITMSms2etd	TiO2-LWAC 11	56.293	3	14	29	0.0023	52832	Cannabinoid receptor 1							CHL1
o		P47746	Cnr1	0	0	857.924	2	1	K	SILDGLADTTFR	T	HexNAc2@9|10	HexNAc2@11|12		V20100915-04_ITMSms2etd	TiO2-LWAC 11	56.293	3	14	32.2	0.0004	52832	Cannabinoid receptor 1							CHL1
o		P47746	Cnr1	0	0	857.924	2	2	K	SILDGLADTTFR	T	HexNAc2@9|10	HexNAc2@11|12		V20101111-12_ITMSms2etd	TiO2-LWAC 11 & 12	56.677	3	14	22.7	0.0042	52832	Cannabinoid receptor 1							CHL1
o		P47746	Cnr1	1	1	752.674	3	2	K	SILDGLADTTFR	T	HexNAcHexSA2@9|10	HexNAcHexSA2@11|12		V20100905-17_ITMSms2etd	LWAC 8	62.978	3	14	27.6	0.0059	52832	Cannabinoid receptor 1 (Brain)							CHL1
n	34	P12960	Cntn1	1	1	1170.78	4	5	R	FVSQTNGNLYIANVESSDRGNYSCFVSSPSITK	S	HexNAc2Hex3Fuc@13|21	HexNAc2Hex3Fuc@200|208	Asn-208	V20100905-37_ITMSms2etd	LWAC 18	54.214	188	220	28.1	0.00096	113389	Contactin-1	21-1001, GPI-anchored						CHL1
n		P12960	Cntn1	0	0	1221.55	4	4	R	FVSQTNGNLYIANVESSDRGNYSCFVSSPSITK	S	HexNAc3Hex3Fuc@21=6	HexNAc3Hex3Fuc@208=6	Asn-208	V20100905-35_ITMSms2etd	LWAC 17	54.092	188	220	23.4	0.0067	113389	Contactin-1							CHL1
n		P12960	Cntn1	0	0	583.939	3	1	R	GNYSCFVSSPSITK	S	HexNAc@2=15	HexNAc@208=15	Asn-208	V20100915-07_ITMSms2etd	TiO2-LWAC 12	36.89	207	220	44.2	1.3e-05	113389	Contactin-1							CLSTN2
n		P12960	Cntn1	0	0	813.686	3	2	R	GNYSCFVSSPSITK	S	HexNAc2Hex3@2	HexNAc2Hex3@208	Asn-208	V20100905-25_ITMSms2etd	LWAC 12	36.206	207	220	35.8	2.8e-05	113389	Contactin-1							CLSTN2
n		P12960	Cntn1	0	0	862.26	3	2	R	GNYSCFVSSPSITK	S	HexNAc2Hex3Fuc@2	HexNAc2Hex3Fuc@208	Asn-208	V20100905-25_ITMSms2etd	LWAC 12	36.108	207	220	34.8	2.1e-05	113389	Contactin-1							CLSTN3
n		P12960	Cntn1	0	0	867.704	3	3	R	GNYSCFVSSPSITK	S	HexNAc2Hex4@2	HexNAc2Hex4@208	Asn-208	V20100915-05_ITMSms2etd	TiO2-LWAC 11	35.306	207	220	22.2	0.0051	113389	Contactin-1							CNNM1
n		P12960	Cntn1	0	0	676.327	2	-2	K	GTEWLVNSSR	I	HexNAc@7=7	HexNAc@457=7	Asn-457	V20100914-19_ITMSms2etd	TiO2-LWAC 9	29.633	451	460	22.4	0.015	113389	Contactin-1							CNNM1
n		P12960	Cntn1	0	0	939.927	2	7	K	GTEWLVNSSR	I	HexNAc2Hex2@7=8	HexNAc2Hex2@457=8	Asn-457	V20100905-18_ITMSms2etd	LWAC 9	27.595	451	460	22.6	0.012	113389	Contactin-1							CNNM1
n		P12960	Cntn1	0	0	680.968	3	2	K	GTEWLVNSSR	I	HexNAc2Hex3@7	HexNAc2Hex3@457	Asn-457	V20100905-19_ITMSms2etd	LWAC 9	28.025	451	460	25.2	0.0059	113389	Contactin-1							CNR1
n		P12960	Cntn1	0	0	611.661	3	-1	R	GKANSTGTLVITNPTR	I	HexNAc@4=11	HexNAc@494=11	Asn-494	V20100915-05_ITMSms2etd	TiO2-LWAC 11	24.92	491	506	67.5	1.7e-09	113389	Contactin-1							CNR1
n		P12960	Cntn1	0	0	841.406	3	-3	R	GKANSTGTLVITNPTR	I	HexNAc2Hex3@4=80	HexNAc2Hex3@494=80	Asn-494	V20100915-05_ITMSms2etd	TiO2-LWAC 11	23.076	491	506	40.7	8.2e-06	113389	Contactin-1							CNR1
n		P12960	Cntn1	0	0	890.094	3	0	R	GKANSTGTLVITNPTR	I	HexNAc2Hex3Fuc@4=68	HexNAc2Hex3Fuc@494=68	Asn-494	V20100905-23_ITMSms2etd	LWAC 11	24.553	491	506	32.9	8.2e-05	113389	Contactin-1							CNR1
n		P12960	Cntn1	0	0	895.424	3	-1	R	GKANSTGTLVITNPTR	I	HexNAc2Hex4@4=73	HexNAc2Hex4@494=73	Asn-494	V20100905-23_ITMSms2etd	LWAC 11	23.884	491	506	33.6	2.3e-05	113389	Contactin-1							CNR1
n		P12960	Cntn1	0	0	712.335	4	2	R	GKANSTGTLVITNPTR	I	HexNAc2Hex5@4=64	HexNAc2Hex5@494=64	Asn-494	V20100905-23_ITMSms2etd	LWAC 11	23.413	491	506	36.1	5e-05	113389	Contactin-1							CNTN1
n		P12960	Cntn1	0	0	998.13	3	1	R	GKANSTGTLVITNPTR	I	HexNAc2Hex5Fuc@4=49	HexNAc2Hex5Fuc@494=49	Asn-494	V20100915-05_ITMSms2etd	TiO2-LWAC 11	22.582	491	506	24.1	0.0052	113389	Contactin-1							CNTN1
n		P12960	Cntn1	0	0	1003.46	3	2	R	GKANSTGTLVITNPTR	I	HexNAc2Hex6@4=54	HexNAc2Hex6@494=54	Asn-494	V20100915-05_ITMSms2etd	TiO2-LWAC 11	22.456	491	506	23.2	0.003	113389	Contactin-1							CNTN1
n		P12960	Cntn1	0	0	957.789	3	3	R	GKANSTGTLVITNPTR	I	HexNAc3Hex3Fuc@4=72	HexNAc3Hex3Fuc@494=72	Asn-494	V20100915-03_ITMSms2etd	TiO2-LWAC 10	23.121	491	506	31.1	2e-05	113389	Contactin-1							CNTN1
n		P12960	Cntn1	0	0	1065.82	3	-1	R	GKANSTGTLVITNPTR	I	HexNAc3Hex5Fuc@4=54	HexNAc3Hex5Fuc@494=54	Asn-494	V20100915-05_ITMSms2etd	TiO2-LWAC 11	22.427	491	506	24.6	0.0022	113389	Contactin-1							CNTN1
n		P12960	Cntn1	0	0	1025.48	3	-1	R	GKANSTGTLVITNPTR	I	HexNAc4Hex3Fuc@4=63	HexNAc4Hex3Fuc@494=63	Asn-494	V20100905-23_ITMSms2etd	LWAC 11	23.989	491	506	25.6	0.00075	113389	Contactin-1							CNTN1
n		P12960	Cntn1	0	0	850.388	4	0	R	GKANSTGTLVITNPTR	I	HexNAc4Hex5Fuc@4=57	HexNAc4Hex5Fuc@494=57	Asn-494	V20100905-25_ITMSms2etd	LWAC 12	23.362	491	506	28.9	0.0016	113389	Contactin-1							CNTN1
n		P12960	Cntn1	0	0	886.905	4	2	R	GKANSTGTLVITNPTR	I	HexNAc4Hex5Fuc2@4=55	HexNAc4Hex5Fuc2@494=55	Asn-494	V20100905-23_ITMSms2etd	LWAC 11	23.388	491	506	30.9	0.0008	113389	Contactin-1							CNTN1
n		P12960	Cntn1	0	0	820.133	4	2	R	GKANSTGTLVITNPTR	I	HexNAc5Hex3Fuc@4=65	HexNAc5Hex3Fuc@494=65	Asn-494	V20100905-23_ITMSms2etd	LWAC 11	23.834	491	506	35.2	8.3e-05	113389	Contactin-1							CNTN1
n		P12960	Cntn1	0	0	860.644	4	0	R	GKANSTGTLVITNPTR	I	HexNAc5Hex4Fuc@4=38	HexNAc5Hex4Fuc@494=38	Asn-494	V20100905-25_ITMSms2etd	LWAC 12	23.233	491	506	23.1	0.042	113389	Contactin-1							CNTN1
n		P12960	Cntn1	0	0	660.346	3	-3	R	GKANSTGTLVITNPTR	I	HexNAcFuc@4=11	HexNAcFuc@494=11	Asn-494	V20100915-07_ITMSms2etd	TiO2-LWAC 12	23.626	491	506	56.1	1.2e-07	113389	Contactin-1							CNTN1
n		P12960	Cntn1	0	0	549.955	3	-2	K	ANSTGTLVITNPTR	I	HexNAc@2=10	HexNAc@494=10	Asn-494	V20100914-20_ITMSms2etd	TiO2-LWAC 9	29.67	493	506	49.6	3.2e-07	113389	Contactin-1							CNTN1
n		P12960	Cntn1	0	0	779.701	3	-2	K	ANSTGTLVITNPTR	I	HexNAc2Hex3@2=71	HexNAc2Hex3@494=71	Asn-494	V20100914-18_ITMSms2etd	TiO2-LWAC 8	27.622	493	506	31.8	0.00035	113389	Contactin-1							CNTN1
n		P12960	Cntn1	0	0	828.39	3	2	K	ANSTGTLVITNPTR	I	HexNAc2Hex3Fuc@2=65	HexNAc2Hex3Fuc@494=65	Asn-494	V20100914-18_ITMSms2etd	TiO2-LWAC 8	27.655	493	506	30	0.0014	113389	Contactin-1							CNTN1
n		P12960	Cntn1	0	0	833.72	3	0	K	ANSTGTLVITNPTR	I	HexNAc2Hex4@2=65	HexNAc2Hex4@494=65	Asn-494	V20100905-19_ITMSms2etd	LWAC 9	28.174	493	506	31.8	0.0006	113389	Contactin-1							CNTN1
n		P12960	Cntn1	0	0	887.738	3	1	K	ANSTGTLVITNPTR	I	HexNAc2Hex5@2=58	HexNAc2Hex5@494=58	Asn-494	V20100905-19_ITMSms2etd	LWAC 9	28.018	493	506	27.2	0.002	113389	Contactin-1							CNTN1
n		P12960	Cntn1	0	0	598.641	3	-2	K	ANSTGTLVITNPTR	I	HexNAcFuc@2=12	HexNAcFuc@494=12	Asn-494	V20100914-20_ITMSms2etd	TiO2-LWAC 9	29.743	493	506	39	2.3e-05	113389	Contactin-1							CNTN1
n		P12960	Cntn1	0	0	1163.18	3	1	R	YTCTAQTIVDNSSASADLVVR	G	HexNAc2Hex5@11	HexNAc2Hex5@593	Asn-593	V20100905-21_ITMSms2etd	LWAC 10	44.981	583	603	22	0.0041	113389	Contactin-1							CNTN1
n		P12960	Cntn1	0	0	1034.69	4	6	R	YTCTAQTIVDNSSASADLVVR	G	HexNAc2Hex9@11	HexNAc2Hex9@593	Asn-593	V20100905-19_ITMSms2etd	LWAC 9	44.078	583	603	25.2	0.0066	113389	Contactin-1							CNTN1
n		P12960	Cntn1	0	0	1204.89	3	2	R	YIITWDHVVALSNESTVTGYK	I	HexNAc2Hex5@13	HexNAc2Hex5@935	Asn-935	V20100910-10_ITMSms2etd	LWAC 25	58.66	923	943	24.7	7.2e-05	113389	Contactin-1							CNTN1
n		P12960	Cntn1	0	0	1078.49	4	4	R	YIITWDHVVALSNESTVTGYK	I	HexNAc4Hex5Fuc2@13	HexNAc4Hex5Fuc2@935	Asn-935	V20100916-06_ITMSms2etd	TiO2-LWAC 19	57.954	923	943	28.4	0.0005	113389	Contactin-1							CNTN1
n	16	Q61330	Cntn2	1	1	651.632	3	-1	R	WKMNGTEMNLEPGSR	H	HexNAc@4=16	HexNAc@78=16	Asn-78	V20101111-11_ITMSms2etd	TiO2-LWAC 9 & 10	37.689	75	89	49.5	9.8e-07	113218	Contactin-2	31-1014, GPI-anchored						CNTN1
n		Q61330	Cntn2	0	0	989.413	3	-1	R	WKMNGTEMNLEPGSR	H	HexNAc2Hex5@4=32	HexNAc2Hex5@78=32	Asn-78	V20100915-03_ITMSms2etd	TiO2-LWAC 10	35.199	75	89	25	0.00097	113218	Contactin-2							CNTN1
n		Q61330	Cntn2	0	0	994.748	3	2	R	WKMNGTEMNLEPGSR	H	Oxidation@3=30;HexNAc2Hex5@4=30	HexNAc2Hex5@78=30	Asn-78	V20100905-23_ITMSms2etd	LWAC 11	26.792	75	89	23.4	0.0045	113218	Contactin-2							CNTN1
n		Q61330	Cntn2	0	0	819.858	2	0	K	MNGTEMNLEPGSR	H	HexNAc@2=21	HexNAc@78=21	Asn-78	V20100910-13_ITMSms2etd	TiO2-LWAC 2 & 22	27.9	77	89	25.4	0.00014	113218	Contactin-2							CNTN1
n		Q61330	Cntn2	0	0	884.692	3	3	K	MNGTEMNLEPGSR	H	HexNAc2Hex5@2=37	HexNAc2Hex5@78=37	Asn-78	V20100914-08_ITMSms2etd	TiO2-LWAC 3 & 23	24.953	77	89	28	0.0004	113218	Contactin-2							CNTN1
n		Q61330	Cntn2	0	0	625.813	2	-3	K	GTEILGNSTR	V	HexNAc@7=8	HexNAc@463=8	Asn-463	V20100914-07_ITMSms2etd	TiO2-LWAC 3 & 23	14.778	457	466	24.5	0.0016	113218	Contactin-2							CNTN1
n		Q61330	Cntn2	0	0	610.827	2	-2	K	ANSTGILSVR	D	HexNAc@2|3	HexNAc@500|501	Asn-500	V20100914-17_ITMSms2etd	TiO2-LWAC 8	26.927	499	508	23.9	0.019	113218	Contactin-2							CNTN1
n		Q61330	Cntn2	0	0	691.317	3	-1	K	ANSTGILSVR	D	HexNAc2Hex4@2	HexNAc2Hex4@500	Asn-500	V20100905-17_ITMSms2etd	LWAC 8	25.084	499	508	22	0.03	113218	Contactin-2							CNTN1
n		Q61330	Cntn2	0	0	745.335	3	0	K	ANSTGILSVR	D	HexNAc2Hex5@2	HexNAc2Hex5@500	Asn-500	V20100905-17_ITMSms2etd	LWAC 8	25.027	499	508	30.2	0.0042	113218	Contactin-2							CNTN1
n		Q61330	Cntn2	0	0	683.854	2	-4	K	ANSTGILSVR	D	HexNAcFuc@2=8	HexNAcFuc@500=8	Asn-500	V20100914-15_ITMSms2etd	TiO2-LWAC 7	26.744	499	508	23.3	0.0058	113218	Contactin-2							CNTN1
n		Q61330	Cntn2	0	0	916.187	5	-9	R	VPGADTQYFVYSNDSIHPYTPFEVK	I	HexNAc2Hex8@13	HexNAc2Hex8@777	Asn-777	V20100905-31_ITMSms2etd	LWAC 15	58.297	765	789	26.8	0.00045	113218	Contactin-2							CNTN1
n		Q61330	Cntn2	0	0	1131.25	4	4	R	VPGADTQYFVYSNDSIHPYTPFEVK	I	HexNAc5Hex3Fuc@13	HexNAc5Hex3Fuc@777	Asn-777	V20100905-31_ITMSms2etd	LWAC 15	58.004	765	789	33.5	1e-05	113218	Contactin-2							CNTN1
n		Q61330	Cntn2	0	0	722.034	3	-2	K	WDPVVPLRNESTVTGYK	M	HexNAc@9=24	HexNAc@942=24	Asn-942	V20100905-27_ITMSms2etd	LWAC 13	45.59	934	950	45.9	2.8e-06	113218	Contactin-2							CNTN1
n		Q61330	Cntn2	0	0	795.113	4	-2	K	WDPVVPLRNESTVTGYK	M	HexNAc2Hex5@9	HexNAc2Hex5@942	Asn-942	V20100905-25_ITMSms2etd	LWAC 12	43.587	934	950	38.1	7e-06	113218	Contactin-2							CNTN2
n		Q61330	Cntn2	0	0	933.169	4	1	K	WDPVVPLRNESTVTGYK	M	HexNAc4Hex5Fuc@9	HexNAc4Hex5Fuc@942	Asn-942	V20100915-05_ITMSms2etd	TiO2-LWAC 11	42.341	934	950	28.4	0.001	113218	Contactin-2							CNTN2
n		Q61330	Cntn2	0	0	770.724	3	3	K	WDPVVPLRNESTVTGYK	M	HexNAcFuc@9=29	HexNAcFuc@942=29	Asn-942	V20100915-05_ITMSms2etd	TiO2-LWAC 11	44.129	934	950	25.1	0.0021	113218	Contactin-2							CNTN2
n	6	Q07409	Cntn3	1	1	980.464	2	8	R	WQLNGSDIDTSLDHR	Y	HexNAc@4=14	HexNAc@65=14	Asn-65	V20100914-13_ITMSms2etd	TiO2-LWAC 6	41.691	62	76	35.9	6.4e-05	113153	Contactin-3	20-1002, GPI-anchored						CNTN2
n		Q07409	Cntn3	0	0	904.742	3	1	K	ANGTTHLVVTEPTR	I	HexNAc2Hex5@2	HexNAc2Hex5@489	Asn-489	V20100914-10_ITMSms2etd	TiO2-LWAC 4 & 24	19.23	488	501	26.4	0.0014	113153	Contactin-3							CNTN2
n		Q07409	Cntn3	0	0	615.646	3	0	K	ANGTTHLVVTEPTR	I	HexNAcFuc@2=24	HexNAcFuc@489=24	Asn-489	V20100914-12_ITMSms2etd	TiO2-LWAC 5	21.276	488	501	48.6	1.4e-07	113153	Contactin-3							CNTN2
n		Q07409	Cntn3	0	0	808.401	3	-5	R	YVFRNESIVPFSPYEVK	V	HexNAcFuc@5=20	HexNAcFuc@765=20	Asn-765	V20100916-02_ITMSms2etd	TiO2-LWAC 17	53.966	761	777	27.7	0.00018	113153	Contactin-3							CNTN2
n		Q07409	Cntn3	0	0	856.423	2	-2	R	NESIVPFSPYEVK	V	HexNAc@1=14	HexNAc@765=14	Asn-765	V20100914-17_ITMSms2etd	TiO2-LWAC 8	50.247	765	777	22	0.046	113153	Contactin-3							CNTN2
n		Q07409	Cntn3	0	0	732.882	2	1	K	VAGNQTSAVLR	G	HexNAcFuc@4=14	HexNAcFuc@860=14	Asn-860	V20100914-13_ITMSms2etd	TiO2-LWAC 6	16.107	857	867	25.5	0.015	113153	Contactin-3							CNTN2
n	5	Q69Z26	Cntn4	1	1	738.011	3	0	K	SDVGNYTCVVTNTVTNHK	V	HexNAc@5=6	HexNAc@191=6	Asn-191	V20100915-05_ITMSms2etd	TiO2-LWAC 11	38.298	187	204	32.9	6.5e-05	113491	Contactin-4	19-1000, GPI-anchored; secreted						CNTN2
n		Q69Z26	Cntn4	0	0	830.131	4	-2	R	YVFRNESVRPFSPFEVK	V	HexNAc2Hex5@5	HexNAc2Hex5@764	Asn-764	V20100916-06_ITMSms2etd	TiO2-LWAC 19	45.75	760	776	34	0.00013	113491	Contactin-4							CNTN2
n		Q69Z26	Cntn4	0	0	937.931	4	0	R	YVFRNESVRPFSPFEVK	V	HexNAc5Hex3Fuc@5	HexNAc5Hex3Fuc@764	Asn-764	V20100916-06_ITMSms2etd	TiO2-LWAC 19	45.395	760	776	28.1	0.0021	113491	Contactin-4							CNTN2
n		Q69Z26	Cntn4	0	0	613.313	4	3	R	YVFRNESVRPFSPFEVK	V	HexNAcFuc@5=15	HexNAcFuc@764=15	Asn-764	V20100916-08_ITMSms2etd	TiO2-LWAC 20	47.439	760	776	30.4	0.00047	113491	Contactin-4							CNTN2
n		Q69Z26	Cntn4	0	0	580.292	3	-1	R	NESVRPFSPFEVK	V	HexNAc@1=7	HexNAc@764=7	Asn-764	V20101111-12_ITMSms2etd	TiO2-LWAC 11 & 12	41.883	764	776	37.9	1.8e-05	113491	Contactin-4							CNTN2
n	1	Q9JMB8	Cntn6	1	1	807.075	3	0	K	FIYRNESIMPLSPFEVK	V	HexNAcFuc@5=7	HexNAcFuc@765=7	Asn-765	V20100910-12_ITMSms2etd	TiO2-LWAC 1 & 21	60.367	761	777	24.4	0.0099	113762	Contactin-6	20-999, GPI-anchored						CNTN2
n	7	O54991	Cntnap1	1	1	1076.44	4	0	R	DANFTLDGYAHHFVLNGDFER	L	HexNAc2Hex9@3=42	HexNAc2Hex9@277=42	Asn-277	V20100905-29_ITMSms2etd	LWAC 14	56.989	275	295	32.3	7.9e-05	156439	Contactin-associated protein 1	21-1284 extracellular						CNTN2
n		O54991	Cntnap1	0	0	1010.9	4	1	R	WGCHSNQTAFHGCMELLK	V	HexNAc2Hex9@6	HexNAc2Hex9@500	Asn-500	V20100905-31_ITMSms2etd	LWAC 15	38.668	495	512	32	4.5e-05	156439	Contactin-associated protein 1							CNTN3
n		O54991	Cntnap1	0	0	903.487	2	1	K	VDGQLVNLTLVEFR	K	HexNAc@7=7	HexNAc@519=7	Asn-519	V20100915-10_ITMSms2etd	TiO2-LWAC 14	64.588	513	526	26.2	0.0027	156439	Contactin-associated protein 1							CNTN3
n		O54991	Cntnap1	0	0	940.438	3	-3	K	VDGQLVNLTLVEFR	K	HexNAc2Hex5@7	HexNAc2Hex5@519	Asn-519	V20100915-11_ITMSms2etd	TiO2-LWAC 14	62.346	513	526	22.2	0.00079	156439	Contactin-associated protein 1							CNTN3
n		O54991	Cntnap1	0	0	1048.48	3	4	K	VDGQLVNLTLVEFR	K	HexNAc2Hex7@7	HexNAc2Hex7@519	Asn-519	V20100905-31_ITMSms2etd	LWAC 15	62.932	513	526	24.4	0.002	156439	Contactin-associated protein 1							CNTN3
n		O54991	Cntnap1	0	0	1102.5	3	2	K	VDGQLVNLTLVEFR	K	HexNAc2Hex8@7	HexNAc2Hex8@519	Asn-519	V20100905-29_ITMSms2etd	LWAC 14	62.474	513	526	23.2	0.0006	156439	Contactin-associated protein 1							CNTN3
n		O54991	Cntnap1	0	0	1013.2	4	6	K	YSGNYTIDPDGSGPLKPFVVYCDIR	E	HexNAc2Hex5@4	HexNAc2Hex5@598	Asn-598	V20100905-35_ITMSms2etd	LWAC 17	60.876	595	619	23.7	0.0088	156439	Contactin-associated protein 1							CNTN3
n	16	Q9CPW0	Cntnap2	1	1	744.009	3	0	K	GCMESINYNGVNITDLAR	R	HexNAc@9|12	HexNAc@343|346	Asn-436	V20100915-07_ITMSms2etd	TiO2-LWAC 12	53.948	335	352	31.6	0.0003	148198	Contactin-associated protein-like 2	28-1262 extracellular						CNTN4
n		Q9CPW0	Cntnap2	0	0	471.916	3	0	K	VGVHINNTQTK	T	HexNAc@6=10	HexNAc@436=10	Asn-436	V20100914-16_ITMSms2etd	TiO2-LWAC 7	11.923	431	441	42	7.2e-06	148198	Contactin-associated protein-like 2							CNTN4
n		Q9CPW0	Cntnap2	0	0	701.664	3	3	K	VGVHINNTQTK	T	HexNAc2Hex3@6=11	HexNAc2Hex3@436=11	Asn-436	V20100905-15_ITMSms2etd	LWAC 7	12.522	431	441	29	0.0034	148198	Contactin-associated protein-like 2							CNTN4
n		Q9CPW0	Cntnap2	0	0	755.677	3	-3	K	VGVHINNTQTK	T	HexNAc2Hex4@6=11	HexNAc2Hex4@436=11	Asn-436	V20100914-14_ITMSms2etd	TiO2-LWAC 6	11.081	431	441	24.5	0.013	148198	Contactin-associated protein-like 2							CNTN4
n		Q9CPW0	Cntnap2	0	0	809.698	3	1	K	VGVHINNTQTK	T	HexNAc2Hex5@6=12	HexNAc2Hex5@436=12	Asn-436	V20100905-13_ITMSms2etd	LWAC 6	11.559	431	441	22.7	0.0086	148198	Contactin-associated protein-like 2							CNTN4
n		Q9CPW0	Cntnap2	0	0	520.601	3	-2	K	VGVHINNTQTK	T	HexNAcFuc@6=14	HexNAcFuc@436=14	Asn-436	V20100914-14_ITMSms2etd	TiO2-LWAC 6	12.195	431	441	34.2	0.0005	148198	Contactin-associated protein-like 2							CNTN6
n		Q9CPW0	Cntnap2	0	0	720.86	2	1	R	YNFQAPAVTAR	D	HexNAc@2=55	HexNAc@1018=55	Asn-1018	V20100915-04_ITMSms2etd	TiO2-LWAC 11	34.501	1017	1027	23.1	0.0034	148198	Contactin-associated protein-like 2							CNTNAP1
n		Q9CPW0	Cntnap2	0	0	818.691	3	1	R	YNFQAPAVTAR	D	HexNAc2Hex5@2	HexNAc2Hex5@1018	Asn-1018	V20100905-23_ITMSms2etd	LWAC 11	33.759	1017	1027	26	0.0023	148198	Contactin-associated protein-like 2							CNTNAP1
n		Q9CPW0	Cntnap2	0	0	581.281	3	0	R	NMANGQPHSVNITR	H	HexNAc@11=7	HexNAc@1117=7	Asn-1117	V20101111-10_ITMSms2etd	TiO2-LWAC 7 & 8	18.392	1107	1120	49.2	2.2e-06	148198	Contactin-associated protein-like 2							CNTNAP1
n		Q9CPW0	Cntnap2	0	0	730.063	4	2	R	NMANGQPHSVNITR	H	HexNAc2Hex6@11=32	HexNAc2Hex6@1117=32	Asn-1117	V20100905-17_ITMSms2etd	LWAC 8	18.529	1107	1120	31.8	0.00041	148198	Contactin-associated protein-like 2							CNTNAP1
n		Q9CPW0	Cntnap2	0	0	770.577	4	3	R	NMANGQPHSVNITR	H	HexNAc2Hex7@11=40	HexNAc2Hex7@1117=40	Asn-1117	V20100905-17_ITMSms2etd	LWAC 8	18.537	1107	1120	32.9	0.0003	148198	Contactin-associated protein-like 2							CNTNAP1
n		Q9CPW0	Cntnap2	0	0	811.089	4	1	R	NMANGQPHSVNITR	H	HexNAc2Hex8@11=32	HexNAc2Hex8@1117=32	Asn-1117	V20100905-17_ITMSms2etd	LWAC 8	18.599	1107	1120	26.1	0.0061	148198	Contactin-associated protein-like 2							CNTNAP1
n		Q9CPW0	Cntnap2	0	0	851.603	4	2	R	NMANGQPHSVNITR	H	HexNAc2Hex9@11=41	HexNAc2Hex9@1117=41	Asn-1117	V20100914-14_ITMSms2etd	TiO2-LWAC 6	17.174	1107	1120	25.7	0.0039	148198	Contactin-associated protein-like 2							CNTNAP1
n		Q9CPW0	Cntnap2	0	0	586.614	3	2	R	NMANGQPHSVNITR	H	Oxidation@2;HexNAc@11=10	HexNAc@1117=10	Asn-1117	V20101111-09_ITMSms2etd	TiO2-LWAC 5 & 6	13.364	1107	1120	42.3	5.4e-06	148198	Contactin-associated protein-like 2							CNTNAP2
n		Q9CPW0	Cntnap2	0	0	668.692	5	1	R	NMANGQPHSVNITRHER	T	HexNAc2Hex6@11=29	HexNAc2Hex6@1117=29	Asn-1117	V20100914-16_ITMSms2etd	TiO2-LWAC 7	12.54	1107	1123	36.4	0.0001	148198	Contactin-associated protein-like 2							CNTNAP2
n		Q9CPW0	Cntnap2	0	0	916.643	4	5	R	NMANGQPHSVNITRHER	T	HexNAc2Hex8@11=26	HexNAc2Hex8@1117=26	Asn-1117	V20100914-16_ITMSms2etd	TiO2-LWAC 7	12.368	1107	1123	26.6	0.0039	148198	Contactin-associated protein-like 2							CNTNAP2
n	6	Q99P47	Cntnap4	1	1	655.02	4	0	K	QVNFTVDEHRR	H	HexNAc2Hex5@3	HexNAc2Hex5@287	Asn-287	V20100914-12_ITMSms2etd	TiO2-LWAC 5	16.468	285	295	32.4	0.00062	144716	Contactin-associated protein-like 4	28-1243 extracellular						CNTNAP2
n		Q99P47	Cntnap4	0	0	1054.79	3	-2	R	TNETQTYWGGSLPVHQK	C	HexNAc2Hex5@2	HexNAc2Hex5@708	Asn-708	V20100915-03_ITMSms2etd	TiO2-LWAC 10	33.813	707	723	22.1	0.00073	144716	Contactin-associated protein-like 4							CNTNAP2
n		Q99P47	Cntnap4	0	0	765.696	3	-2	R	TNETQTYWGGSLPVHQK	C	HexNAcFuc@1|2	HexNAcFuc@707|708	Asn-708	V20100915-03_ITMSms2etd	TiO2-LWAC 10	35.992	707	723	32.7	0.00017	144716	Contactin-associated protein-like 4							CNTNAP2
n		Q99P47	Cntnap4	0	0	796.577	4	1	K	NSSFHAASFHGDMK	L	HexNAc5Hex3Fuc@1	HexNAc5Hex3Fuc@1025	Asn-1025	V20100905-17_ITMSms2etd	LWAC 8	18.93	1025	1038	30.1	9.4e-05	144716	Contactin-associated protein-like 4							CNTNAP2
n		Q99P47	Cntnap4	0	0	837.09	4	0	K	NSSFHAASFHGDMK	L	HexNAc5Hex4Fuc@1	HexNAc5Hex4Fuc@1025	Asn-1025	V20100914-16_ITMSms2etd	TiO2-LWAC 7	17.76	1025	1038	29.1	0.00045	144716	Contactin-associated protein-like 4							CNTNAP2
n		Q99P47	Cntnap4	0	0	873.608	4	4	K	NSSFHAASFHGDMK	L	HexNAc5Hex4Fuc2@1	HexNAc5Hex4Fuc2@1025	Asn-1025	V20100914-16_ITMSms2etd	TiO2-LWAC 7	17.411	1025	1038	29	0.00051	144716	Contactin-associated protein-like 4							CNTNAP2
n	1	Q0V8T9	Cntnap5a	1	1	803.102	4	-3	R	VGKQANFTVDMNTQHFR	T	HexNAc2Hex5@6=16	HexNAc2Hex5@282=16	Asn-282	V20100915-09_ITMSms2etd	TiO2-LWAC 13	32.041	277	293	36.8	0.00033	145712	Contactin-associated protein like 5-1	25-1236 extracellular						CNTNAP2
n	2	O89001	Cpd	1	1	705.816	2	0	R	NNSNNFDLNR	N	HexNAc@1=7	HexNAc@625=7	Asn-625	V20100914-07_ITMSms2etd	TiO2-LWAC 3 & 23	19.115	625	634	22.8	0.0096	152308	Carboxypeptidase D	38-1296 extracellular						CNTNAP2
n		O89001	Cpd	0	0	999.454	4	-3	R	HIWSLEISNKPNISEPEEPK	I	HexNAc5Hex3Fuc@9|12	HexNAc5Hex3Fuc@972|975	Asn-975	V20100905-23_ITMSms2etd	LWAC 11	44.349	964	983	26.8	0.0033	152308	Carboxypeptidase D							CNTNAP2
n	6	Q00493	Cpe	1	1	552.955	3	-3	K	GNETIVNLIHSTR	I	HexNAc@2=21	HexNAc@139=21	Asn-139	V20100915-09_ITMSms2etd	TiO2-LWAC 13	40.01	138	150	37.2	6.3e-05	53256	Carboxypeptidase E	43-476, secreted						CNTNAP2
n		Q00493	Cpe	0	0	930.473	2	3	K	GNETIVNLIHSTR	I	HexNAc2@2	HexNAc2@139	Asn-139	V20100915-04_ITMSms2etd	TiO2-LWAC 11	36.916	138	150	22.8	0.0099	53256	Carboxypeptidase E							CNTNAP2
n		Q00493	Cpe	0	0	890.738	3	0	K	GNETIVNLIHSTR	I	HexNAc2Hex5@2=37	HexNAc2Hex5@139=37	Asn-139	V20100905-25_ITMSms2etd	LWAC 12	37.898	138	150	30.3	0.00033	53256	Carboxypeptidase E							CNTNAP2
n		Q00493	Cpe	0	0	944.759	3	3	K	GNETIVNLIHSTR	I	HexNAc2Hex6@2=40	HexNAc2Hex6@139=40	Asn-139	V20100905-25_ITMSms2etd	LWAC 12	37.706	138	150	27.4	0.00027	53256	Carboxypeptidase E							CNTNAP2
n		Q00493	Cpe	0	0	942.675	4	-2	R	DLQGNPIANATISVDGIDHDVTSAK	D	HexNAc2Hex5@9=12	HexNAc2Hex5@390=12	Asn-390	V20100905-21_ITMSms2etd	LWAC 10	54.833	382	406	34.8	0.0003	53256	Carboxypeptidase E							CNTNAP4
n		Q00493	Cpe	0	0	983.194	4	4	R	DLQGNPIANATISVDGIDHDVTSAK	D	HexNAc2Hex6@5|9	HexNAc2Hex6@386|390	Asn-390	V20100905-19_ITMSms2etd	LWAC 9	54.683	382	406	26.4	0.0036	53256	Carboxypeptidase E							CNTNAP4
n	10	Q80V42	Cpm	1	1	512.012	4	-1	K	SVAQNYSSITHLHSIGK	S	HexNAc@5=14	HexNAc@38=14	Asn-38	V20100915-13_ITMSms2etd	TiO2-LWAC 15	32.48	34	50	41.8	9e-05	50556	Carboxypeptidase M	18-423, GPI-anchored						CNTNAP4
n		Q80V42	Cpm	0	0	720.837	4	0	K	SVAQNYSSITHLHSIGK	S	HexNAc2Hex3Fuc@5	HexNAc2Hex3Fuc@38	Asn-38	V20100905-31_ITMSms2etd	LWAC 15	31.925	34	50	44.2	4.8e-06	50556	Carboxypeptidase M							CNTNAP4
n		Q80V42	Cpm	0	0	724.832	4	-5	K	SVAQNYSSITHLHSIGK	S	HexNAc2Hex4@5	HexNAc2Hex4@38	Asn-38	V20100905-31_ITMSms2etd	LWAC 15	31.889	34	50	38.7	3.7e-05	50556	Carboxypeptidase M							CNTNAP4
n		Q80V42	Cpm	0	0	765.347	4	-2	K	SVAQNYSSITHLHSIGK	S	HexNAc2Hex5@5	HexNAc2Hex5@38	Asn-38	V20100905-31_ITMSms2etd	LWAC 15	31.752	34	50	47.1	2e-06	50556	Carboxypeptidase M							CNTNAP4
n		Q80V42	Cpm	0	0	801.87	4	8	K	SVAQNYSSITHLHSIGK	S	HexNAc2Hex5Fuc@5	HexNAc2Hex5Fuc@38	Asn-38	V20100905-31_ITMSms2etd	LWAC 15	31.637	34	50	39.5	0.00013	50556	Carboxypeptidase M							CNTNAP5
n		Q80V42	Cpm	0	0	771.606	4	-1	K	SVAQNYSSITHLHSIGK	S	HexNAc3Hex3Fuc@5	HexNAc3Hex3Fuc@38	Asn-38	V20100915-11_ITMSms2etd	TiO2-LWAC 14	30.965	34	50	40.4	1.4e-05	50556	Carboxypeptidase M							CPD
n		Q80V42	Cpm	0	0	852.635	4	2	K	SVAQNYSSITHLHSIGK	S	HexNAc3Hex5Fuc@5	HexNAc3Hex5Fuc@38	Asn-38	V20100915-11_ITMSms2etd	TiO2-LWAC 14	30.831	34	50	27.9	0.00078	50556	Carboxypeptidase M							CPD
n		Q80V42	Cpm	0	0	903.4	4	-3	K	SVAQNYSSITHLHSIGK	S	HexNAc4Hex5Fuc@5	HexNAc4Hex5Fuc@38	Asn-38	V20100905-29_ITMSms2etd	LWAC 14	31.916	34	50	35.6	0.00022	50556	Carboxypeptidase M							CPE
n		Q80V42	Cpm	0	0	873.147	4	1	K	SVAQNYSSITHLHSIGK	S	HexNAc5Hex3Fuc@5	HexNAc5Hex3Fuc@38	Asn-38	V20100905-31_ITMSms2etd	LWAC 15	31.579	34	50	38.5	4.6e-05	50556	Carboxypeptidase M							CPE
n		Q80V42	Cpm	0	0	548.527	4	0	K	SVAQNYSSITHLHSIGK	S	HexNAcFuc@5=16	HexNAcFuc@38=16	Asn-38	V20100915-11_ITMSms2etd	TiO2-LWAC 14	31.631	34	50	46.9	2.2e-07	50556	Carboxypeptidase M							CPE
n	1	P35347	Crhr1	1	1	817.665	3	-2	R	ECLANGSWAAR	V	HexNAc2Hex5@5	HexNAc2Hex5@90	Asn-90	V20100905-13_ITMSms2etd	LWAC 6	24.416	86	96	29.2	0.00085	47769	Corticotropin-releasing factor receptor 1	24-121 extracellular						CPE
n	4	Q923L3	Csmd1	1	1	978.425	4	5	R	GFNITYTTFGQNECHDPGIPVNGR	R	HexNAc2Hex5@3=21	HexNAc2Hex5@686=21	Asn-686	V20100905-29_ITMSms2etd	LWAC 14	50.572	684	707	23.8	0.017	387874	CUB and sushi domain-containing protein 1	30-3487 extracellular						CPE
n		Q923L3	Csmd1	0	0	499.221	3	-2	R	MIGHSNATCR	R	HexNAcFuc@6=11	HexNAcFuc@2470=11	Asn-2470	V20100914-14_ITMSms2etd	TiO2-LWAC 6	5.776	2465	2474	30.7	0.00031	387874	CUB and sushi domain-containing protein 1							CPE
n		Q923L3	Csmd1	0	0	926.905	4	6	R	TCLANLTWSGIQTECIPHACR	Q	HexNAc2Hex5@5	HexNAc2Hex5@3260	Asn-3260	V20100905-35_ITMSms2etd	LWAC 17	53.6	3256	3276	26.2	0.002	387874	CUB and sushi domain-containing protein 1							CPM
n		Q923L3	Csmd1	0	0	1046.8	3	-1	K	RQPATLTVDWFNATSSK	V	HexNAc2Hex5@12	HexNAc2Hex5@3379	Asn-3379	V20100916-02_ITMSms2etd	TiO2-LWAC 17	46.713	3368	3384	31.7	1.5e-05	387874	CUB and sushi domain-containing protein 1							CPM
n	7	Q80T79	Csmd3	1	1	1153.51	4	1	R	GPSGTILSPGYPEFYPNSLNCTWTVDVTHGK	G	HexNAc2Hex5@20=14	HexNAc2Hex5@1092=14	Asn-1092	V20100905-37_ITMSms2etd	LWAC 18	66.198	1073	1103	23.7	0.0031	405766	CUB and sushi domain-containing protein 3	64-3630 extracellular						CPM
n		Q80T79	Csmd3	0	0	1028.43	3	-5	K	LRESCFDPGNIMNGTR	L	HexNAc2Hex5@13=14	HexNAc2Hex5@1709=14	Asn-1709	V20100905-25_ITMSms2etd	LWAC 12	39.85	1697	1712	22.3	0.0079	405766	CUB and sushi domain-containing protein 3							CPM
n		Q80T79	Csmd3	0	0	471.561	3	-1	R	IVNGSHYEYK	T	HexNAc@3=15	HexNAc@2711=15	Asn-2711	V20101111-10_ITMSms2etd	TiO2-LWAC 7 & 8	12.775	2709	2718	38.1	0.00012	405766	CUB and sushi domain-containing protein 3							CPM
n		Q80T79	Csmd3	0	0	681.345	3	-1	R	KQPMTLTVTSFNASTGR	V	HexNAc@12=13	HexNAc@3522=13	Asn-3522	V20100916-04_ITMSms2etd	TiO2-LWAC 18	38.515	3511	3527	46.1	6.7e-06	405766	CUB and sushi domain-containing protein 3							CPM
n		Q80T79	Csmd3	0	0	1019.13	3	0	R	KQPMTLTVTSFNASTGR	V	HexNAc2Hex5@12	HexNAc2Hex5@3522	Asn-3522	V20100905-35_ITMSms2etd	LWAC 17	37.199	3511	3527	30.2	6e-05	405766	CUB and sushi domain-containing protein 3							CPM
n		Q80T79	Csmd3	0	0	1073.14	3	0	R	KQPMTLTVTSFNASTGR	V	HexNAc2Hex6@12	HexNAc2Hex6@3522	Asn-3522	V20100916-02_ITMSms2etd	TiO2-LWAC 17	36.678	3511	3527	25.4	0.0009	405766	CUB and sushi domain-containing protein 3							CPM
n		Q80T79	Csmd3	0	0	1024.46	3	3	R	KQPMTLTVTSFNASTGR	V	Oxidation@4;HexNAc2Hex5@12	HexNAc2Hex5@3522	Asn-3522	V20100915-11_ITMSms2etd	TiO2-LWAC 14	30.73	3511	3527	26	0.0011	405766	CUB and sushi domain-containing protein 3							CPM
o	1	Q8VHY0	Cspg4	1	1	834.906	4	2	K	SYSVALLSVPEAVRTETEKPGR	S	HexNAcHexSA2@15|17	HexNAcHexSA2@2189|2191		V20100905-23_ITMSms2etd	LWAC 11	54.191	2175	2196	24.8	0.0039	252408	Chondroitin sulfate proteoglycan 4	30-2229 extracellular						CPM
n	2	Q71M36	Cspg5	1	1	663.532	4	-2	R	VGFVRHNGSCR	S	HexNAc2Hex5Fuc@7	HexNAc2Hex5Fuc@367	Asn-367	V20100905-23_ITMSms2etd	LWAC 11	8.142	361	2	25.3	0.0036	60419	Chondroitin sulfate proteoglycan 5	31-423 extracellular						CRHR1
n		Q71M36	Cspg5	0	0	410.199	4	1	R	VGFVRHNGSCR	S	HexNAcFuc@7=15	HexNAcFuc@367=15	Asn-367	V20100915-07_ITMSms2etd	TiO2-LWAC 12	7.551	361	2	36.9	0.00029	60419	Chondroitin sulfate proteoglycan 5							CSMD1
n	7	P21460	Cst3	1	1	600.773	4	0	K	SQTNLTDCPFHDQPHLMR	K	HexNAc@3|4	HexNAc@98|99	Asn-99	V20100905-21_ITMSms2etd	LWAC 10	37.323	96	113	42.3	6.1e-06	15531	Cystatin-C	21-140, secreted						CSMD1
n		P21460	Cst3	0	0	894.622	4	-1	K	SQTNLTDCPFHDQPHLMR	K	HexNAc2Hex6@4	HexNAc2Hex6@99	Asn-99	V20100914-18_ITMSms2etd	TiO2-LWAC 8	34.434	96	113	25.4	0.0059	15531	Cystatin-C							CSMD1
n		P21460	Cst3	0	0	935.135	4	-1	K	SQTNLTDCPFHDQPHLMR	K	HexNAc2Hex7@4	HexNAc2Hex7@99	Asn-99	V20100914-18_ITMSms2etd	TiO2-LWAC 8	34.304	96	113	22	0.01	15531	Cystatin-C							CSMD1
n		P21460	Cst3	0	0	975.649	4	0	K	SQTNLTDCPFHDQPHLMR	K	HexNAc2Hex8@4	HexNAc2Hex8@99	Asn-99	V20100914-18_ITMSms2etd	TiO2-LWAC 8	34.106	96	113	22.6	0.011	15531	Cystatin-C							CSMD3
n		P21460	Cst3	0	0	979.644	4	-3	K	SQTNLTDCPFHDQPHLMR	K	HexNAc2Hex8@4;Oxidation@17	HexNAc2Hex8@99	Asn-99	V20100905-15_ITMSms2etd	LWAC 7	30.684	96	113	26.1	0.0012	15531	Cystatin-C							CSMD3
n		P21460	Cst3	0	0	961.907	4	0	K	SQTNLTDCPFHDQPHLMR	K	HexNAc5Hex3Fuc@4	HexNAc5Hex3Fuc@99	Asn-99	V20100905-19_ITMSms2etd	LWAC 9	35.616	96	113	24.7	0.0037	15531	Cystatin-C							CSMD3
n		P21460	Cst3	0	0	637.288	4	1	K	SQTNLTDCPFHDQPHLMR	K	HexNAcFuc@4=9	HexNAcFuc@99=9	Asn-99	V20100914-18_ITMSms2etd	TiO2-LWAC 8	35.756	96	113	43.8	3.2e-06	15531	Cystatin-C							CSMD3
n	6	P10605	Ctsb	1	1	794.541	6	-2	K	KGLVSGGVYNSHVGCLPYTIPPCEHHVNGSRPPCTGEGDTPR	C	HexNAc@10|11|19|28|30	HexNAc@174|175|183|192|194	Asn-192	V20100915-15_ITMSms2etd	TiO2-LWAC 16	41.064	165	206	35.3	0.00011	37280	Cathepsin B	129-333 heacy chain, lysosome						CSMD3
n		P10605	Ctsb	0	0	906.747	6	-3	K	KGLVSGGVYNSHVGCLPYTIPPCEHHVNGSRPPCTGEGDTPR	C	HexNAc2Hex2Fuc@10|28	HexNAc2Hex2Fuc@174|192	Asn-192	V20100915-15_ITMSms2etd	TiO2-LWAC 16	39.828	165	206	32.3	0.00039	37280	Cathepsin B							CSMD3
n		P10605	Ctsb	0	0	906.747	6	-3	K	KGLVSGGVYNSHVGCLPYTIPPCEHHVNGSRPPCTGEGDTPR	C	HexNAc2Hex2Fuc@28=16	HexNAc2Hex2Fuc@192=16	Asn-192	V20100905-37_ITMSms2etd	LWAC 18	40.036	165	206	36.7	4.4e-05	37280	Cathepsin B							CSMD3
n		P10605	Ctsb	0	0	927.631	5	1	K	KGLVSGGVYNSHVGCLPYTIPPCEHHVNGSRPPCTGEGDTPR	C	HexNAc@28=7	HexNAc@192=7	Asn-192	V20101112-13_ITMSms2etd	LWAC 15 & 16	45.252	166	206	41.4	8.9e-06	37280	Cathepsin B							CSPG4
n		P10605	Ctsb	0	0	861.059	6	2	K	KGLVSGGVYNSHVGCLPYTIPPCEHHVNGSRPPCTGEGDTPR	C	HexNAc2Hex2@18|19|28|30|35	HexNAc2Hex2@182|183|192|194|199	Asn-192	V20100905-35_ITMSms2etd	LWAC 17	42.926	166	206	39.3	1.5e-05	37280	Cathepsin B							CSPG5
n		P10605	Ctsb	0	0	885.397	6	-4	K	KGLVSGGVYNSHVGCLPYTIPPCEHHVNGSRPPCTGEGDTPR	C	HexNAc2Hex2Fuc@28=19	HexNAc2Hex2Fuc@192=19	Asn-192	V20100905-35_ITMSms2etd	LWAC 17	42.802	166	206	44.3	9.1e-08	37280	Cathepsin B							CSPG5
n	14	P18242	Ctsd	1	1	606.628	3	-1	K	YYHGELSYLNVTR	K	HexNAc@10=20	HexNAc@261=20	Asn-261	V20100915-07_ITMSms2etd	TiO2-LWAC 12	39.246	252	264	47.1	3.7e-08	44954	Cathepsin D	65-410, lysosome						CST3
n		P18242	Ctsd	0	0	782.36	3	4	K	YYHGELSYLNVTR	K	HexNAc2Hex2@10=10	HexNAc2Hex2@261=10	Asn-261	V20100905-31_ITMSms2etd	LWAC 15	39.379	252	264	29.7	0.00014	44954	Cathepsin D							CST3
n		P18242	Ctsd	0	0	831.045	3	3	K	YYHGELSYLNVTR	K	HexNAc2Hex2Fuc@10	HexNAc2Hex2Fuc@261	Asn-261	V20100915-09_ITMSms2etd	TiO2-LWAC 13	38.066	252	264	34.9	2.6e-05	44954	Cathepsin D							CST3
n		P18242	Ctsd	0	0	836.374	3	0	K	YYHGELSYLNVTR	K	HexNAc2Hex3@10	HexNAc2Hex3@261	Asn-261	V20100905-29_ITMSms2etd	LWAC 14	38.979	252	264	31.2	0.00011	44954	Cathepsin D							CST3
n		P18242	Ctsd	0	0	885.062	3	2	K	YYHGELSYLNVTR	K	HexNAc2Hex3Fuc@10	HexNAc2Hex3Fuc@261	Asn-261	V20100905-27_ITMSms2etd	LWAC 13	38.828	252	264	28.2	8.5e-05	44954	Cathepsin D							CST3
n		P18242	Ctsd	0	0	890.393	3	2	K	YYHGELSYLNVTR	K	HexNAc2Hex4@10	HexNAc2Hex4@261	Asn-261	V20100915-07_ITMSms2etd	TiO2-LWAC 12	38.143	252	264	29.3	4.2e-05	44954	Cathepsin D							CST3
n		P18242	Ctsd	0	0	944.413	3	3	K	YYHGELSYLNVTR	K	HexNAc2Hex5@10	HexNAc2Hex5@261	Asn-261	V20100905-29_ITMSms2etd	LWAC 14	38.834	252	264	26.4	0.00047	44954	Cathepsin D							CST3
n		P18242	Ctsd	0	0	993.098	3	2	K	YYHGELSYLNVTR	K	HexNAc2Hex5Fuc@10	HexNAc2Hex5Fuc@261	Asn-261	V20100905-29_ITMSms2etd	LWAC 14	38.441	252	264	27.1	0.00081	44954	Cathepsin D							CTSB
n		P18242	Ctsd	0	0	655.316	3	2	K	YYHGELSYLNVTR	K	HexNAcFuc@10=19	HexNAcFuc@261=19	Asn-261	V20100915-09_ITMSms2etd	TiO2-LWAC 13	38.49	252	264	46.9	2.9e-06	44954	Cathepsin D							CTSB
n		P18242	Ctsd	0	0	649.328	3	2	K	YYHGELSYLNVTRK	A	HexNAc@10=14	HexNAc@261=14	Asn-261	V20100915-15_ITMSms2etd	TiO2-LWAC 16	34.03	252	265	30.4	0.00029	44954	Cathepsin D							CTSB
n		P18242	Ctsd	0	0	619.045	4	3	K	YYHGELSYLNVTRK	A	HexNAc2Hex2@10=15	HexNAc2Hex2@261=15	Asn-261	V20100915-13_ITMSms2etd	TiO2-LWAC 15	33.192	252	265	45.8	2.3e-05	44954	Cathepsin D							CTSB
n		P18242	Ctsd	0	0	655.556	4	-2	K	YYHGELSYLNVTRK	A	HexNAc2Hex2Fuc@10	HexNAc2Hex2Fuc@261	Asn-261	V20100915-13_ITMSms2etd	TiO2-LWAC 15	32.89	252	265	43.4	4.4e-06	44954	Cathepsin D							CTSB
n		P18242	Ctsd	0	0	659.554	4	-4	K	YYHGELSYLNVTRK	A	HexNAc2Hex3@10	HexNAc2Hex3@261	Asn-261	V20100905-33_ITMSms2etd	LWAC 16	33.845	252	265	35.9	0.00013	44954	Cathepsin D							CTSB
n		P18242	Ctsd	0	0	700.068	4	-3	K	YYHGELSYLNVTRK	A	HexNAc2Hex4@10	HexNAc2Hex4@261	Asn-261	V20100905-33_ITMSms2etd	LWAC 16	33.677	252	265	40.3	3.4e-05	44954	Cathepsin D							CTSD
n	1	P06797	Ctsl1	1	1	937.093	3	-1	R	AEFAVANDTGFVDIPQQEK	A	HexNAc2Hex2@7=18	HexNAc2Hex2@221=18	Asn-221	V20100905-15_ITMSms2etd	LWAC 7	50.578	215	233	32.6	8.7e-05	37548	Cathepsin L1	114-288 heavy chain, lysosome						CTSD
n	1	Q9WUU7	Ctsz	1	1	833.031	3	-1	K	ECHTIQNYTLWR	V	HexNAc2Hex2Fuc@7	HexNAc2Hex2Fuc@186	Asn-186	V20100905-27_ITMSms2etd	LWAC 13	37.677	180	191	30.9	0.00076	33997	Cathepsin Z	64-306, lysosome						CTSD
o	5	O35188	Cx3cl1	1	1	640.68	3	1	K	RVDNVTPGITLATR	G	HexNAc@6=14;HexNAc@13=19	HexNAc@111=14;HexNAc@118=19	Thr-111 & Thr-118	V20101112-11_ITMSms2etd	LWAC 11 & 12	30.835	106	119	42.5	6e-05	42041	Fractalkine	25-336 extracellular						CTSD
o		O35188	Cx3cl1	0	0	640.6	3	0	K	RVDNVTPGITLATR	G	HexNAc2@6=27	HexNAc2@111=27	Thr-111	V20100915-05_ITMSms2etd	TiO2-LWAC 11	31.832	106	119	41.9	0.00026	42041	Fractalkine							CTSD
o		O35188	Cx3cl1	0	0	775.727	3	0	K	RVDNVTPGITLATR	G	HexNAc2@6=28;HexNAc2@13=26	HexNAc2@111=28;HexNAc2@118=26	Thr-111 & Thr-118	V20100915-03_ITMSms2etd	TiO2-LWAC 10	29.647	106	119	32.6	0.00015	42041	Fractalkine							CTSD
o		O35188	Cx3cl1	0	0	780.064	3	1	K	LSVLITPVPDTQAATR	R	HexNAcHexSA@6=13	HexNAcHexSA@327=13	Thr-327	V20100914-18_ITMSms2etd	TiO2-LWAC 8	46.27	322	337	26.2	0.0038	42041	Fractalkine							CTSD
o		O35188	Cx3cl1	0	0	877.095	3	0	K	LSVLITPVPDTQAATR	R	HexNAcHexSA2@6=11	HexNAcHexSA2@327=11	Thr-327	V20100914-14_ITMSms2etd	TiO2-LWAC 6	47.937	322	337	29.8	0.00021	42041	Fractalkine							CTSD
o	35	A2BI30	D430041D05Rik	1	1	884.085	3	1	R	QPNKDHASPAPVPEAPLSR	E	Gln->pyro-Glu@1;HexNAcHexSA@8=37	HexNAcHexSA@63=37	Ser-63	V20100905-13_ITMSms2etd	LWAC 6	30.714	56	74	27.7	0.00036	181023	Novel protein (Fragment)	predicted protein, no structural prediction						CTSD
o		A2BI30	D430041D05Rik	0	0	667.573	4	3	R	QPNKDHASPAPVPEAPLSR	E	HexNAcHexSA@8=37	HexNAcHexSA@63=37	Ser-63	V20100914-10_ITMSms2etd	TiO2-LWAC 4 & 24	24.34	56	74	42.7	8.2e-06	181023	Novel protein (Fragment)							CTSD
o		A2BI30	D430041D05Rik	0	0	859.891	2	2	R	AVTGSTSDFNTGR	L	HexNAc2@3=13	HexNAc2@143=13	Thr-143	V20100914-09_ITMSms2etd	TiO2-LWAC 4 & 24	16.703	141	153	26.4	0.005	181023	Novel protein (Fragment)							CTSD
o		A2BI30	D430041D05Rik	0	0	975.153	3	2	R	ELRPASVALPGGTTSAANALQSR	N	HexNAcHexSA@15=6	HexNAcHexSA@291=6	Ser-291	V20100905-27_ITMSms2etd	LWAC 13	45.504	277	299	29.2	0.00055	181023	Novel protein (Fragment)							CTSD
o		A2BI30	D430041D05Rik	0	0	592.646	3	-8	R	RSSPAPLSAALTAK	G	HexNAc2@2|3	HexNAc2@483|484		V20100905-27_ITMSms2etd	LWAC 13	26.244	482	495	35.6	0.00068	181023	Novel protein (Fragment)							CTSD
o		A2BI30	D430041D05Rik	0	0	676.007	3	0	R	RSSPAPLSAALTAK	G	HexNAcHexSA@2|3	HexNAcHexSA@483|484	Ser-484	V20100914-20_ITMSms2etd	TiO2-LWAC 9	30.495	482	495	43	0.00025	181023	Novel protein (Fragment)							CTSD
o		A2BI30	D430041D05Rik	0	0	773.039	3	0	R	RSSPAPLSAALTAK	G	HexNAcHexSA2@2|3	HexNAcHexSA2@483|484	Ser-484	V20100905-17_ITMSms2etd	LWAC 8	35.434	482	495	28.3	0.0058	181023	Novel protein (Fragment)							CTSV
o		A2BI30	D430041D05Rik	0	0	540.616	3	-2	R	SSPAPLSAALTAK	G	HexNAc2@1|2	HexNAc2@483|484	Ser-484	V20100905-21_ITMSms2etd	LWAC 10	33.266	483	495	28	0.0035	181023	Novel protein (Fragment)							CTSZ
o		A2BI30	D430041D05Rik	0	0	676.007	3	6	R	SSPAPLSAALTAK	G	HexNAc2@1=28;HexNAc2@2=28	HexNAc2@483=28;HexNAc2@484=28	Ser-483 & Ser-484	V20100914-20_ITMSms2etd	TiO2-LWAC 9	30.495	483	495	43.8	0.0003	181023	Novel protein (Fragment)							CX3CL1
o		A2BI30	D430041D05Rik	0	0	623.973	3	-1	R	SSPAPLSAALTAK	G	HexNAcHexSA@1|2	HexNAcHexSA@483|484	Ser-484	V20100914-14_ITMSms2etd	TiO2-LWAC 6	36.65	483	495	37.6	0.00086	181023	Novel protein (Fragment)							CX3CL1
n		A2BI30	D430041D05Rik	0	0	599.654	3	0	K	SSLTTALAKNVTNK	A	HexNAcFuc@10=18	HexNAcFuc@516=18	Asn-516	V20100915-11_ITMSms2etd	TiO2-LWAC 14	27.982	507	520	23.6	0.0092	181023	Novel protein (Fragment)							CX3CL1
o		A2BI30	D430041D05Rik	0	0	873.101	3	1	K	VTAGTIHTAFPFTPTYMLAR	T	HexNAc2@13=13;Oxidation@17	HexNAc2@539=13	Thr-539	V20100910-04_ITMSms2etd	LWAC 2 & 22	55.51	527	546	26.4	0.0018	181023	Novel protein (Fragment)							CX3CL1
o		A2BI30	D430041D05Rik	0	0	867.768	3	-1	K	VTAGTIHTAFPFTPTYMLAR	T	HexNAc2@13=14	HexNAc2@539=14	Thr-539	V20100916-10_ITMSms2etd	TiO2-LWAC 25	59.838	527	546	24.6	0.00021	181023	Novel protein (Fragment)							CX3CL1
o		A2BI30	D430041D05Rik	0	0	825.162	4	0	R	TAHSLSTHTAMQGATGSVSGLLSTTHLPK	K	HexNAc@23&24|23&25|24&25	HexNAc@569&570|569&571|570&571		V20100916-04_ITMSms2etd	TiO2-LWAC 18	42.719	547	575	28.9	0.00071	181023	Novel protein (Fragment)							DAG1
o		A2BI30	D430041D05Rik	0	0	660.328	5	-5	R	TAHSLSTHTAMQGATGSVSGLLSTTHLPK	K	HexNAc@25=10;HexNAc@23|24	HexNAc@571=10;HexNAc@569|570		V20100916-06_ITMSms2etd	TiO2-LWAC 19	43.707	547	575	42.8	7.3e-07	181023	Novel protein (Fragment)							DAG1
o		A2BI30	D430041D05Rik	0	0	660.328	5	-5	R	TAHSLSTHTAMQGATGSVSGLLSTTHLPK	K	HexNAc2@24|25	HexNAc2@570|571		V20100916-06_ITMSms2etd	TiO2-LWAC 19	43.707	547	575	41.8	1.2e-06	181023	Novel protein (Fragment)							DAG1
o		A2BI30	D430041D05Rik	0	0	630.818	4	0	K	KPQAMHTGLPNPTRPDTPR	A	HexNAc2@13=18	HexNAc2@588=18	Thr-588	V20100915-11_ITMSms2etd	TiO2-LWAC 14	23.099	576	594	40.5	1.3e-05	181023	Novel protein (Fragment)							DAG1
o		A2BI30	D430041D05Rik	0	0	693.337	4	2	K	KPQAMHTGLPNPTRPDTPR	A	HexNAcHexSA@13=20	HexNAcHexSA@588=20	Thr-588	V20100915-03_ITMSms2etd	TiO2-LWAC 10	23.326	576	594	45.9	2.1e-06	181023	Novel protein (Fragment)							DAG1
o		A2BI30	D430041D05Rik	0	0	766.107	4	-2	K	KPQAMHTGLPNPTRPDTPR	A	HexNAcHexSA2@13=21	HexNAcHexSA2@588=21	Thr-588	V20100905-19_ITMSms2etd	LWAC 9	25.781	576	594	40.1	5e-06	181023	Novel protein (Fragment)							DAG1
o		A2BI30	D430041D05Rik	0	0	697.335	4	1	K	KPQAMHTGLPNPTRPDTPR	A	Oxidation@5;HexNAcHexSA@13=18	HexNAcHexSA@588=18	Thr-588	V20100914-18_ITMSms2etd	TiO2-LWAC 8	19.79	576	594	44.5	1.2e-05	181023	Novel protein (Fragment)							DKK3
o		A2BI30	D430041D05Rik	0	0	770.109	2	4	K	KPQAMHTGLPNPTRPDTPR	A	Oxidation@5;HexNAcHexSA2@13=16	HexNAcHexSA2@588=16	Thr-588	V20100905-15_ITMSms2etd	LWAC 7	22.158	576	594	37.3	6.2e-05	181023	Novel protein (Fragment)							DKK3
o		A2BI30	D430041D05Rik	0	0	841.78	3	1	R	ASTPRPLTITAALTSMTASVK	A	HexNAc@2=25;HexNAc@3=26	HexNAc@596=25;HexNAc@597=26		V20100910-10_ITMSms2etd	LWAC 25	62.704	595	615	44.9	4.7e-06	181023	Novel protein (Fragment)							DLK1
o		A2BI30	D430041D05Rik	0	0	982.497	3	0	R	ASTPRPLTITAALTSMTASVK	A	HexNAc2@10=11;Oxidation@16;HexNAc2@2|3	HexNAc2@604=11;HexNAc2@596|597	Thr-604	V20100915-11_ITMSms2etd	TiO2-LWAC 14	35.43	595	615	30.3	0.00026	181023	Novel protein (Fragment)							DLK1
o		A2BI30	D430041D05Rik	0	0	977.17	3	5	R	ASTPRPLTITAALTSMTASVK	A	HexNAc2@10=13;HexNAc2@2|3	HexNAc2@604=13;HexNAc2@596|597	Thr-604	V20100916-02_ITMSms2etd	TiO2-LWAC 17	46.397	595	615	39.5	1.2e-06	181023	Novel protein (Fragment)							DNER
o		A2BI30	D430041D05Rik	0	0	1112.55	3	3	R	ASTPRPLTITAALTSMTASVK	A	HexNAc2@10=8;HexNAc2@2&14|3&14|3&15	HexNAc2@604=8;HexNAc2@596&608|597&608|597&609		V20100915-13_ITMSms2etd	TiO2-LWAC 15	39.594	595	615	25.8	0.00049	181023	Novel protein (Fragment)							DNER
o		A2BI30	D430041D05Rik	0	0	1112.55	3	3	R	ASTPRPLTITAALTSMTASVK	A	HexNAc2@14=8;HexNAc2@2&8|2&10|3&8|3&10	HexNAc2@608=8;HexNAc2@596&602|596&604|597&602|597&604		V20100915-13_ITMSms2etd	TiO2-LWAC 15	39.6	595	615	27.9	7.9e-05	181023	Novel protein (Fragment)							DNER
o		A2BI30	D430041D05Rik	0	0	841.78	3	1	R	ASTPRPLTITAALTSMTASVK	A	HexNAc2@2|3	HexNAc2@596|597		V20100910-10_ITMSms2etd	LWAC 25	62.704	595	615	45.9	2e-06	181023	Novel protein (Fragment)							DNER
o		A2BI30	D430041D05Rik	0	0	982.497	3	0	R	ASTPRPLTITAALTSMTASVK	A	Oxidation@16;HexNAc2@2&8|2&10|3&8|3&10	HexNAc2@596&602|596&604|597&602|597&604		V20100915-11_ITMSms2etd	TiO2-LWAC 14	35.437	595	615	27.9	0.00059	181023	Novel protein (Fragment)							DNER
o		A2BI30	D430041D05Rik	0	0	1071.53	3	-1	K	ATRLPSLQTGNTDAAFPAVSTAMATTGR	M	HexNAc2@2=13	HexNAc2@617=13	Thr-617	V20101112-04_ITMSms2etd	TiO2-LWAC 17 & 18	52.527	616	643	54.6	5.3e-09	181023	Novel protein (Fragment)							DNER
o		A2BI30	D430041D05Rik	0	0	1076.87	3	5	K	ATRLPSLQTGNTDAAFPAVSTAMATTGR	M	HexNAc2@2=14;Oxidation@23	HexNAc2@617=14	Thr-617	V20100915-11_ITMSms2etd	TiO2-LWAC 14	45.343	616	643	41.4	1.9e-07	181023	Novel protein (Fragment)							DNER
o		A2BI30	D430041D05Rik	0	0	667.523	5	1	R	HQETYGSTQHLPYSEVVTSAPGTMTRPR	A	HexNAc@14|18	HexNAc@1416|1420		V20100905-29_ITMSms2etd	LWAC 14	38.39	1403	1430	42.4	9.7e-06	181023	Novel protein (Fragment)							DNER
o		A2BI30	D430041D05Rik	0	0	834.152	4	2	R	HQETYGSTQHLPYSEVVTSAPGTMTRPR	A	HexNAc@14|18	HexNAc@1416|1420		V20100915-09_ITMSms2etd	TiO2-LWAC 13	37.279	1403	1430	37.8	1.4e-05	181023	Novel protein (Fragment)							DPP10
o		A2BI30	D430041D05Rik	0	0	834.15	4	0	R	HQETYGSTQHLPYSEVVTSAPGTMTRPR	A	HexNAc@18|19|23	HexNAc@1420|1421|1425		V20101112-02_ITMSms2etd	TiO2-LWAC 13 & 14	37.665	1403	1430	35.6	1.3e-05	181023	Novel protein (Fragment)							DPP10
o		A2BI30	D430041D05Rik	0	0	883.74	3	-2	R	MAESTGPEPTQLHDSASFAQVSR	G	HexNAc@22=20	HexNAc@1516=20	Ser-1516	V20101112-09_ITMSms2etd	LWAC 7 & 8	35.33	1495	1517	36.5	4.5e-06	181023	Novel protein (Fragment)							DPP10
o		A2BI30	D430041D05Rik	0	0	883.742	3	1	R	MAESTGPEPTQLHDSASFAQVSR	G	HexNAc@4|5	HexNAc@1498|1499		V20100905-17_ITMSms2etd	LWAC 8	36.385	1495	1517	44.8	2.1e-06	181023	Novel protein (Fragment)							DPP10
o	6	Q62165	Dag1	1	1	781.045	3	-2	R	VSTPKPATPSTDSSTTTTR	R	HexNAc@2=29;HexNAc@3=28	HexNAc@428=29;HexNAc@429=28	Ser-428 & Thr-429	V20100905-13_ITMSms2etd	LWAC 6	15.662	427	445	40.6	6.5e-06	96906	Dystroglycan	28-651 alpha dystroglycan, secreted						DPP10
o		Q62165	Dag1	0	0	646.72	5	-2	R	VSTPKPATPSTDSSTTTTRRPTK	K	HexNAc2@2&17|2&18|3&18	HexNAc2@428&443|428&444|429&444		V20100905-31_ITMSms2etd	LWAC 15	13.272	427	449	30	0.00095	96906	Dystroglycan							DPP10
o		Q62165	Dag1	0	0	464.924	3	0	R	VTTKAPITR	L	HexNAc2@2|3	HexNAc2@461|462		V20100905-17_ITMSms2etd	LWAC 8	8.941	460	468	29.7	0.0024	96906	Dystroglycan	461-483 O-glycosylated at 7 sites with GalNAc						DPP10
o		Q62165	Dag1	0	0	464.924	3	-1	R	VTTKAPITR	L	HexNAc2@2=11	HexNAc2@461=11	Thr-461	V20100914-16_ITMSms2etd	TiO2-LWAC 7	8.772	460	468	26.7	0.002	96906	Dystroglycan							DPP6
o		Q62165	Dag1	0	0	498.598	3	0	R	IRTTTSGVPR	G	HexNAc2@4|5	HexNAc2@481|482	Thr-482	V20100914-18_ITMSms2etd	TiO2-LWAC 8	10.311	478	487	30.9	0.0012	96906	Dystroglycan							DPP6
o		Q62165	Dag1	0	0	498.598	3	-2	R	IRTTTSGVPR	G	HexNAc2@4=11	HexNAc2@481=11	Thr-481	V20100914-16_ITMSms2etd	TiO2-LWAC 7	9.3	478	487	37.7	0.00025	96906	Dystroglycan							DPP6
n	1	Q920P3	Dbc1	1	1	910.436	3	2	K	SGNATQSVEALHQLASSYFVDR	D	HexNAcFuc@1|3|5	HexNAcFuc@154|156|158	Asn-156	V20100916-04_ITMSms2etd	TiO2-LWAC 18	59.925	154	175	40.5	1.8e-05	88642	Deleted in bladder cancer protein 1 homolog	localized in cytoplasm?						DPP6
n	2	Q9QUN9	Dkk3	1	1	889.145	4	4	R	VGNNTVHVHQEVHK	I	HexNAc5Hex4Fuc2@3|4	HexNAc5Hex4Fuc2@106|107	Asn-106	V20100905-13_ITMSms2etd	LWAC 6	8.978	104	117	24.1	0.0049	38388	Dickkopf-related protein 3	23-349, secreted						DPP6
n		Q9QUN9	Dkk3	0	0	649.658	3	2	R	VGNNTVHVHQEVHK	I	HexNAcFuc@3=7	HexNAcFuc@106=7	Asn-106	V20100914-12_ITMSms2etd	TiO2-LWAC 5	7.947	104	117	22.9	0.0093	38388	Dickkopf-related protein 3							DPP6
o	2	Q09163	Dlk1	1	1	803.737	3	2	R	GASPVQVTHLPSGYGLTYR	L	HexNAc2@8=19	HexNAc2@258=19	Thr-258	V20100905-31_ITMSms2etd	LWAC 15	39.754	251	269	37.5	1.1e-05	41321	Protein delta homolog 1	Fetal antigen 1; 24-305						DPP6
o		Q09163	Dlk1	0	0	984.125	3	1	R	GASPVQVTHLPSGYGLTYR	L	HexNAcHexSA2@8=14	HexNAcHexSA2@258=14	Thr-258	V20100915-03_ITMSms2etd	TiO2-LWAC 10	44.413	251	269	24.4	0.00063	41321	Protein delta homolog 1	known site [PubMed: 9118998]						DPP6
o	8	Q8JZM4	Dner	1	1	852.093	3	-1	R	QLQPVPATQEPDIILPR	S	Gln->pyro-Glu@1;HexNAcHexSA@8	HexNAcHexSA@159	Thr-159	V20100914-14_ITMSms2etd	TiO2-LWAC 6	60.809	152	168	29	0.00021	78748	Delta and Notch-like epidermal growth factor-related receptor	26-640 extracellular						DPP6
o		Q8JZM4	Dner	0	0	949.124	3	-1	R	QLQPVPATQEPDIILPR	S	Gln->pyro-Glu@1;HexNAcHexSA2@8	HexNAcHexSA2@159	Thr-159	V20100905-13_ITMSms2etd	LWAC 6	63.888	152	168	22.6	0.0027	78748	Delta and Notch-like epidermal growth factor-related receptor							DPP6
o		Q8JZM4	Dner	0	0	954.801	3	0	R	QLQPVPATQEPDIILPR	S	HexNAcHexSA2@8	HexNAcHexSA2@159	Thr-159	V20100914-10_ITMSms2etd	TiO2-LWAC 4 & 24	52.414	152	168	27.2	0.00033	78748	Delta and Notch-like epidermal growth factor-related receptor							DPP6
o		Q8JZM4	Dner	0	0	830.433	2	0	R	SQATVTLPTWQPK	T	HexNAc@1=27	HexNAc@169=27	Ser-169	V20100905-30_ITMSms2etd	LWAC 15	45.615	169	181	24.5	0.0022	78748	Delta and Notch-like epidermal growth factor-related receptor							DPP6
o		Q8JZM4	Dner	0	0	705.007	3	0	R	SQATVTLPTWQPK	T	HexNAcHexSA@4|6	HexNAcHexSA@172|174		V20100905-25_ITMSms2etd	LWAC 12	48.36	169	181	33.2	8.8e-05	78748	Delta and Notch-like epidermal growth factor-related receptor							DPP6
o		Q8JZM4	Dner	0	0	802.04	3	1	R	SQATVTLPTWQPK	T	HexNAcHexSA2@1=18	HexNAcHexSA2@169=18	Ser-169	V20100905-21_ITMSms2etd	LWAC 10	53.904	169	181	28.8	0.00063	78748	Delta and Notch-like epidermal growth factor-related receptor							DPP6
o		Q8JZM4	Dner	0	0	802.038	3	-1	R	SQATVTLPTWQPK	T	HexNAcHexSA2@4=6	HexNAcHexSA2@172=6	Thr-172	V20100905-21_ITMSms2etd	LWAC 10	51.694	169	181	26.2	0.0019	78748	Delta and Notch-like epidermal growth factor-related receptor							DPP6
n		Q8JZM4	Dner	0	0	898.959	2	-3	R	LVSFEVPQNTSVK	I	HexNAcFuc@9=11	HexNAcFuc@223=11	Asn-223	V20100915-06_ITMSms2etd	TiO2-LWAC 12	39.621	215	227	25.4	0.0038	78748	Delta and Notch-like epidermal growth factor-related receptor							DPP6
n	7	Q6NXK7	Dpp10	1	1	720.376	2	2	R	WINDTVVVYK	T	HexNAc@3=12	HexNAc@91=12	Asn-91	V20100915-06_ITMSms2etd	TiO2-LWAC 12	40.882	89	98	26.5	0.0019	90827	Inactive dipeptidyl peptidase 10	56-797 extracellular						DPP6
n		Q6NXK7	Dpp10	0	0	759.017	3	0	R	WINDTVVVYK	T	HexNAc2Hex3Fuc@3	HexNAc2Hex3Fuc@91	Asn-91	V20100915-05_ITMSms2etd	TiO2-LWAC 11	39.199	89	98	23	0.015	90827	Inactive dipeptidyl peptidase 10							DPP6
n		Q6NXK7	Dpp10	0	0	826.711	3	1	R	WINDTVVVYK	T	HexNAc3Hex3Fuc@3	HexNAc3Hex3Fuc@91	Asn-91	V20100905-25_ITMSms2etd	LWAC 12	39.963	89	98	26	0.0007	90827	Inactive dipeptidyl peptidase 10							DPP6
n		Q6NXK7	Dpp10	0	0	793.404	2	1	R	WINDTVVVYK	T	HexNAcFuc@3=14	HexNAcFuc@91=14	Asn-91	V20100915-04_ITMSms2etd	TiO2-LWAC 11	40.438	89	98	24.5	0.0025	90827	Inactive dipeptidyl peptidase 10							DPP6
n		Q6NXK7	Dpp10	0	0	1091.86	3	2	R	LAFLMINDSLVPNMIIPR	F	HexNAc2Hex5@7=17	HexNAc2Hex5@258=17	Asn-258	V20100910-10_ITMSms2etd	LWAC 25	74.161	252	269	23.6	0.00076	90827	Inactive dipeptidyl peptidase 10							DPP6
n		Q6NXK7	Dpp10	0	0	974.195	4	4	R	WLNRPQNISILTLCESTTGACSR	K	HexNAc2Hex5@7=23	HexNAc2Hex5@343=23	Asn-343	V20100909-02_ITMSms2etd	LWAC 1 & 21	55.104	337	359	41.8	1.5e-06	90827	Inactive dipeptidyl peptidase 10							DPP6
n		Q6NXK7	Dpp10	0	0	824.725	3	2	K	AGVNYTLQVYPDEGYHISDK	S	HexNAc@4=13	HexNAc@749=13	Asn-749	V20100914-18_ITMSms2etd	TiO2-LWAC 8	46.35	746	765	38.8	7.6e-06	90827	Inactive dipeptidyl peptidase 10							DPP6
n	33	Q9Z218	Dpp6	1	1	860.934	2	0	R	NVETNNSTVLIEGK	K	HexNAc@6=7	HexNAc@113=7	Asn-113	V20100914-07_ITMSms2etd	TiO2-LWAC 3 & 23	26.602	108	121	29.4	0.0025	91261	Dipeptidyl aminopeptidase-like protein 6	56-804 extracellular						DPP6
n		Q9Z218	Dpp6	0	0	852.722	3	-2	R	NVETNNSTVLIEGK	K	HexNAc2Hex3Fuc@6=6	HexNAc2Hex3Fuc@113=6	Asn-113	V20100914-08_ITMSms2etd	TiO2-LWAC 3 & 23	25.798	108	121	22.2	0.024	91261	Dipeptidyl aminopeptidase-like protein 6							DPP6
n		Q9Z218	Dpp6	0	0	912.073	3	0	R	NVETNNSTVLIEGK	K	HexNAc2Hex5@5|6	HexNAc2Hex5@112|113	Asn-113	V20100910-14_ITMSms2etd	TiO2-LWAC 2 & 22	25.52	108	121	26.8	0.0055	91261	Dipeptidyl aminopeptidase-like protein 6							DPP6
n		Q9Z218	Dpp6	0	0	920.416	3	-1	R	NVETNNSTVLIEGK	K	HexNAc3Hex3Fuc@6=7	HexNAc3Hex3Fuc@113=7	Asn-113	V20100905-11_ITMSms2etd	LWAC 5	26.24	108	121	25.2	0.0022	91261	Dipeptidyl aminopeptidase-like protein 6							DPP6
n		Q9Z218	Dpp6	0	0	933.961	2	-2	R	NVETNNSTVLIEGK	K	HexNAcFuc@5|6	HexNAcFuc@112|113	Asn-113	V20100905-10_ITMSms2etd	LWAC 5	27.662	108	121	27.3	0.0061	91261	Dipeptidyl aminopeptidase-like protein 6							DPP6
n		Q9Z218	Dpp6	0	0	622.978	3	1	R	NVETNNSTVLIEGK	K	HexNAcFuc@6=8	HexNAcFuc@113=8	Asn-113	V20100914-08_ITMSms2etd	TiO2-LWAC 3 & 23	26.533	108	121	53.8	2.2e-05	91261	Dipeptidyl aminopeptidase-like protein 6							DPP6
n		Q9Z218	Dpp6	0	0	824.127	4	0	R	NVETNNSTVLIEGKK	I	HexNAc5Hex3Fuc@6=8	HexNAc5Hex3Fuc@113=8	Asn-113	V20100905-11_ITMSms2etd	LWAC 5	21.793	108	122	28.8	0.0096	91261	Dipeptidyl aminopeptidase-like protein 6							DPP6
n		Q9Z218	Dpp6	0	0	665.675	3	-1	R	NVETNNSTVLIEGKK	I	HexNAcFuc@6|7	HexNAcFuc@113|114	Asn-113	V20100914-10_ITMSms2etd	TiO2-LWAC 4 & 24	21.63	108	122	42.3	0.0019	91261	Dipeptidyl aminopeptidase-like protein 6							DPP6
n		Q9Z218	Dpp6	0	0	663.831	2	1	R	LAYATINDSR	V	HexNAc@7=16	HexNAc@258=16	Asn-258	V20100914-13_ITMSms2etd	TiO2-LWAC 6	23.254	252	261	26.8	0.0019	91261	Dipeptidyl aminopeptidase-like protein 6							DPP6
n		Q9Z218	Dpp6	0	0	672.636	3	1	R	LAYATINDSR	V	HexNAc2Hex3@7	HexNAc2Hex3@258	Asn-258	V20100914-12_ITMSms2etd	TiO2-LWAC 5	22.399	252	261	28.2	0.0024	91261	Dipeptidyl aminopeptidase-like protein 6							DPP6
n		Q9Z218	Dpp6	0	0	726.653	3	0	R	LAYATINDSR	V	HexNAc2Hex4@7	HexNAc2Hex4@258	Asn-258	V20100905-15_ITMSms2etd	LWAC 7	22.662	252	261	22.8	0.0092	91261	Dipeptidyl aminopeptidase-like protein 6							DSCAM
n		Q9Z218	Dpp6	0	0	795.068	3	2	R	AQNVSILTLCDATTGVCTK	H	HexNAc@3=10	HexNAc@343=10	Asn-343	V20100915-13_ITMSms2etd	TiO2-LWAC 15	45.691	341	360	29.3	0.0004	91261	Dipeptidyl aminopeptidase-like protein 6							DSCAM
n		Q9Z218	Dpp6	0	0	752.369	3	1	R	AQNVSILTLCDATTGVCTK	K	HexNAc@3=13	HexNAc@343=13	Asn-343	V20100915-09_ITMSms2etd	TiO2-LWAC 13	51.036	341	359	41.2	3e-06	91261	Dipeptidyl aminopeptidase-like protein 6							DSCAML1
n		Q9Z218	Dpp6	0	0	1090.15	3	4	R	AQNVSILTLCDATTGVCTK	K	HexNAc2Hex5@3	HexNAc2Hex5@343	Asn-343	V20100915-07_ITMSms2etd	TiO2-LWAC 12	48.157	341	359	22	0.0013	91261	Dipeptidyl aminopeptidase-like protein 6							DSCAML1
n		Q9Z218	Dpp6	0	0	672.317	3	-1	K	CEGPGVPTVTVHNTTDK	R	HexNAc@13|14	HexNAc@505|506	Asn-505	V20101111-08_ITMSms2etd	TiO2-LWAC 3 & 4	25.127	493	509	37.1	1e-05	91261	Dipeptidyl aminopeptidase-like protein 6							DSCAML1
n		Q9Z218	Dpp6	0	0	902.064	3	0	K	CEGPGVPTVTVHNTTDK	R	HexNAc2Hex3@13	HexNAc2Hex3@505	Asn-505	V20100905-13_ITMSms2etd	LWAC 6	24.784	493	509	28	0.00094	91261	Dipeptidyl aminopeptidase-like protein 6							EFNA1
n		Q9Z218	Dpp6	0	0	1010.1	3	2	K	CEGPGVPTVTVHNTTDK	R	HexNAc2Hex5@13	HexNAc2Hex5@505	Asn-505	V20100916-10_ITMSms2etd	TiO2-LWAC 25	23.984	493	509	25.6	0.00043	91261	Dipeptidyl aminopeptidase-like protein 6							EFNB1
n		Q9Z218	Dpp6	0	0	845.109	4	-2	K	CEGPGVPTVTVHNTTDK	R	HexNAc3Hex5Fuc@13	HexNAc3Hex5Fuc@505	Asn-505	V20100905-13_ITMSms2etd	LWAC 6	23.904	493	509	31.6	7.8e-05	91261	Dipeptidyl aminopeptidase-like protein 6							EFNB1
n		Q9Z218	Dpp6	0	0	895.879	4	-2	K	CEGPGVPTVTVHNTTDK	R	HexNAc4Hex5Fuc@13	HexNAc4Hex5Fuc@505	Asn-505	V20100905-13_ITMSms2etd	LWAC 6	23.927	493	509	25.2	0.0018	91261	Dipeptidyl aminopeptidase-like protein 6							EFNB1
n		Q9Z218	Dpp6	0	0	932.395	4	1	K	CEGPGVPTVTVHNTTDK	R	HexNAc4Hex5Fuc2@13	HexNAc4Hex5Fuc2@505	Asn-505	V20100905-13_ITMSms2etd	LWAC 6	24.044	493	509	28.1	0.0037	91261	Dipeptidyl aminopeptidase-like protein 6							EFNB2
n		Q9Z218	Dpp6	0	0	936.395	4	1	K	CEGPGVPTVTVHNTTDK	R	HexNAc4Hex6Fuc@13	HexNAc4Hex6Fuc@505	Asn-505	V20100905-13_ITMSms2etd	LWAC 6	23.973	493	509	24.6	0.0087	91261	Dipeptidyl aminopeptidase-like protein 6							EFNB2
n		Q9Z218	Dpp6	0	0	724.352	3	0	K	CEGPGVPTVTVHNTTDKR	R	HexNAc@10|13	HexNAc@502|505	Asn-505	V20100914-14_ITMSms2etd	TiO2-LWAC 6	22.18	493	510	29.3	0.0029	91261	Dipeptidyl aminopeptidase-like protein 6							ELFN1
n		Q9Z218	Dpp6	0	0	796.852	4	1	K	CEGPGVPTVTVHNTTDKR	R	HexNAc2Hex5@13	HexNAc2Hex5@505	Asn-505	V20100914-14_ITMSms2etd	TiO2-LWAC 6	20.631	493	510	41.6	8e-06	91261	Dipeptidyl aminopeptidase-like protein 6							ELFN1
n		Q9Z218	Dpp6	0	0	884.137	4	2	K	CEGPGVPTVTVHNTTDKR	R	HexNAc3Hex5Fuc@13	HexNAc3Hex5Fuc@505	Asn-505	V20100914-12_ITMSms2etd	TiO2-LWAC 5	20.429	493	510	31.1	9.6e-05	91261	Dipeptidyl aminopeptidase-like protein 6							ELFN1
n		Q9Z218	Dpp6	0	0	934.906	4	0	K	CEGPGVPTVTVHNTTDKR	R	HexNAc4Hex5Fuc@13	HexNAc4Hex5Fuc@505	Asn-505	V20100914-14_ITMSms2etd	TiO2-LWAC 6	20.722	493	510	29.7	0.0016	91261	Dipeptidyl aminopeptidase-like protein 6							ELFN1
n		Q9Z218	Dpp6	0	0	971.415	4	-6	K	CEGPGVPTVTVHNTTDKR	R	HexNAc4Hex5Fuc2@13	HexNAc4Hex5Fuc2@505	Asn-505	V20100905-15_ITMSms2etd	LWAC 7	21.553	493	510	30.1	0.002	91261	Dipeptidyl aminopeptidase-like protein 6							ELFN1
n		Q9Z218	Dpp6	0	0	975.42	4	1	K	CEGPGVPTVTVHNTTDKR	R	HexNAc4Hex6Fuc@13	HexNAc4Hex6Fuc@505	Asn-505	V20100914-14_ITMSms2etd	TiO2-LWAC 6	20.566	493	510	24.9	0.0042	91261	Dipeptidyl aminopeptidase-like protein 6							ELFN2
n		Q9Z218	Dpp6	0	0	904.645	4	-4	K	CEGPGVPTVTVHNTTDKR	R	HexNAc5Hex3Fuc@13	HexNAc5Hex3Fuc@505	Asn-505	V20100905-15_ITMSms2etd	LWAC 7	21.777	493	510	35.9	1.6e-05	91261	Dipeptidyl aminopeptidase-like protein 6							ELFN2
n		Q9Z218	Dpp6	0	0	1093.23	4	-2	K	GKANYSLQIYPDESHYFHSVALK	Q	HexNAc2Hex8@4	HexNAc2Hex8@752	Asn-752	V20100905-33_ITMSms2etd	LWAC 16	46.552	749	771	30.8	0.00022	91261	Dipeptidyl aminopeptidase-like protein 6							ELFN2
n		Q9Z218	Dpp6	0	0	1133.74	4	1	K	GKANYSLQIYPDESHYFHSVALK	Q	HexNAc2Hex9@4	HexNAc2Hex9@752	Asn-752	V20100915-13_ITMSms2etd	TiO2-LWAC 15	46.397	749	771	29.4	0.00014	91261	Dipeptidyl aminopeptidase-like protein 6							ELFN2
n		Q9Z218	Dpp6	0	0	895.765	3	-1	K	ANYSLQIYPDESHYFHSVALK	Q	HexNAc@2|4	HexNAc@752|754	Asn-752	V20100915-13_ITMSms2etd	TiO2-LWAC 15	53.274	751	771	22.3	0.02	91261	Dipeptidyl aminopeptidase-like protein 6							ELFN2
n		Q9Z218	Dpp6	0	0	1046.95	4	3	K	ANYSLQIYPDESHYFHSVALK	Q	HexNAc2Hex8@2	HexNAc2Hex8@752	Asn-752	V20100905-31_ITMSms2etd	LWAC 15	51.728	751	771	31.6	0.00036	91261	Dipeptidyl aminopeptidase-like protein 6							ELFN2
n		Q9Z218	Dpp6	0	0	1087.47	4	1	K	ANYSLQIYPDESHYFHSVALK	Q	HexNAc2Hex9@2	HexNAc2Hex9@752	Asn-752	V20100905-31_ITMSms2etd	LWAC 15	51.586	751	771	27.9	0.0009	91261	Dipeptidyl aminopeptidase-like protein 6							ELFN2
n	2	Q9ERC8	Dscam	1	1	947.405	3	-4	R	CTANNSAGVVLYQAR	I	HexNAc2Hex5@4=12	HexNAc2Hex5@487=12	Asn-487	V20100905-19_ITMSms2etd	LWAC 9	27.28	484	498	27.8	0.00091	222270	Down syndrome cell adhesion molecule homolog	18-1594 extracellular						ELFN2
n		Q9ERC8	Dscam	0	0	850.908	4	2	R	GPASIRPMKNITAIAGR	D	HexNAc5Hex3Fuc@10	HexNAc5Hex3Fuc@512	Asn-512	V20100916-10_ITMSms2etd	TiO2-LWAC 25	33.02	503	519	39.1	0.00013	222270	Down syndrome cell adhesion molecule homolog							EMB
n	3	Q4VA61	Dscaml1	1	1	893.08	3	3	R	GLSNETLLISSAQK	S	HexNAc2Hex5@4	HexNAc2Hex5@368	Asn-368	V20100914-18_ITMSms2etd	TiO2-LWAC 8	36.121	365	378	24.4	0.0046	224242	Down syndrome cell adhesion molecule-like protein 1 homolog	19-1591 extracellular						EMC10
n		Q4VA61	Dscaml1	0	0	942.91	4	2	R	TNQYTMSDGTTISHMNVTGPQIR	D	HexNAc2Hex5@16=57	HexNAc2Hex5@471=57	Asn-471	V20100905-27_ITMSms2etd	LWAC 13	42.114	456	478	42.4	3.2e-06	224242	Down syndrome cell adhesion molecule-like protein 1 homolog							ENPP4
n		Q4VA61	Dscaml1	0	0	823.067	3	2	R	LIHTNGTLLLR	A	HexNAc2Hex5@5	HexNAc2Hex5@1345	Asn-1345	V20100905-37_ITMSms2etd	LWAC 18	33.917	1341	1351	26	0.0031	224242	Down syndrome cell adhesion molecule-like protein 1 homolog							ENPP4
o	1	P52793	Efna1	1	1	790.379	4	2	K	VTVNGKITHNPQAHVNPQEK	R	HexNAcHexSA2@8=17	HexNAcHexSA2@152=17	Thr-152	V20100905-15_ITMSms2etd	LWAC 7	19.492	145	164	38.4	3.1e-05	23802	Ephrin-A1	18-182 mature; 18-? Secreted						ENPP5
o	3	P52795	Efnb1	1	1	844.422	3	2	K	VGQDPNAVTPEQLTTSRPSK	E	HexNAc@14=7;HexNAc@15=12	HexNAc@177=7;HexNAc@178=12		V20100914-14_ITMSms2etd	TiO2-LWAC 6	25.21	164	183	28.6	0.00059	37860	Ephrin-B1	25-236 extracellular						ENPP5
o		P52795	Efnb1	0	0	844.422	3	2	K	VGQDPNAVTPEQLTTSRPSK	E	HexNAc2@14|15	HexNAc2@177|178		V20100914-14_ITMSms2etd	TiO2-LWAC 6	25.21	164	183	30.6	0.00018	37860	Ephrin-B1							ENPP5
o		P52795	Efnb1	0	0	768.859	4	0	K	VGQDPNAVTPEQLTTSRPSK	E	HexNAcHexSA2@14|15|16	HexNAcHexSA2@177|178|179		V20100905-11_ITMSms2etd	LWAC 5	28.268	164	183	30.6	0.00094	37860	Ephrin-B1							ENPP5
o	2	P52800	Efnb2	1	1	630.296	4	-1	R	NHGPTRRPELEAGTNGR	S	HexNAcHexSA@5=59	HexNAcHexSA@183=59	Thr-183	V20100914-08_ITMSms2etd	TiO2-LWAC 3 & 23	9.961	179	195	49.9	1e-05	37203	Ephrin-B2	29-232 extracellular						ENPP5
o		P52800	Efnb2	0	0	703.071	4	1	R	NHGPTRRPELEAGTNGR	S	HexNAcHexSA2@5=58	HexNAcHexSA2@183=58	Thr-183	V20101112-08_ITMSms2etd	LWAC 5 & 6	12.373	179	195	45.8	3.7e-06	37203	Ephrin-B2							ENPP6
n	5	Q8C8T7	Elfn1	1	1	747.686	3	0	R	LRNLTEGMLR	G	HexNAc2Hex3Fuc@3	HexNAc2Hex3Fuc@122	Asn-122	V20100915-09_ITMSms2etd	TiO2-LWAC 13	28.991	120	129	28.9	0.002	90816	Protein phosphatase 1 regulatory subunit 28	26-418 extracellular						ENPP6
n		Q8C8T7	Elfn1	0	0	815.382	3	4	R	LRNLTEGMLR	G	HexNAc3Hex3Fuc@3	HexNAc3Hex3Fuc@122	Asn-122	V20100915-09_ITMSms2etd	TiO2-LWAC 13	28.632	120	129	24.1	0.0056	90816	Protein phosphatase 1 regulatory subunit 28							ENPP6
n		Q8C8T7	Elfn1	0	0	660.982	3	1	R	WLAAFTNATQTHDR	V	HexNAcFuc@6|7	HexNAcFuc@209|210	Asn-210	V20100916-02_ITMSms2etd	TiO2-LWAC 17	37.36	204	217	36.6	5.5e-05	90816	Protein phosphatase 1 regulatory subunit 28							ENPP6
n		Q8C8T7	Elfn1	0	0	797.359	2	1	R	MYTLEQYNNSK	S	HexNAc@8=10	HexNAc@349=10	Asn-349	V20100914-15_ITMSms2etd	TiO2-LWAC 7	28.102	342	352	24.2	0.011	90816	Protein phosphatase 1 regulatory subunit 28							ENTPD2
n		Q8C8T7	Elfn1	0	0	869.69	3	0	R	MYTLEQYNNSK	S	HexNAc2Hex5@8=9	HexNAc2Hex5@349=9	Asn-349	V20100914-16_ITMSms2etd	TiO2-LWAC 7	26.146	342	352	23.4	0.001	90816	Protein phosphatase 1 regulatory subunit 28							ENTPD2
n	8	Q68FM6	Elfn2	1	1	741.869	2	-3	R	LSNLTEGMLR	G	HexNAcFuc@3=12	HexNAcFuc@117=12	Asn-117	V20100915-04_ITMSms2etd	TiO2-LWAC 11	35.617	115	124	24.2	0.0085	90030	Protein phosphatase 1 regulatory subunit 29	23-397 extracellular						ENTPD2
n		Q68FM6	Elfn2	0	0	586.286	3	-1	R	RFNHTCLTFTTR	D	HexNAc@3=21	HexNAc@2=21	Asn-2	V20100916-06_ITMSms2etd	TiO2-LWAC 19	26.357	369	380	39.5	9.9e-06	90030	Protein phosphatase 1 regulatory subunit 29							ENTPD2
n		Q68FM6	Elfn2	0	0	693.301	4	-2	R	RFNHTCLTFTTR	D	HexNAc2Hex5@3	HexNAc2Hex5@2	Asn-2	V20100905-35_ITMSms2etd	LWAC 17	25.825	369	380	38	3.1e-05	90030	Protein phosphatase 1 regulatory subunit 29							ENTPD2
n		Q68FM6	Elfn2	0	0	733.814	4	-2	R	RFNHTCLTFTTR	D	HexNAc2Hex6@3	HexNAc2Hex6@2	Asn-2	V20100916-02_ITMSms2etd	TiO2-LWAC 17	24.756	369	380	26.2	0.022	90030	Protein phosphatase 1 regulatory subunit 29							ENTPD2
n		Q68FM6	Elfn2	0	0	774.327	4	-2	R	RFNHTCLTFTTR	D	HexNAc2Hex7@3	HexNAc2Hex7@2	Asn-2	V20100916-02_ITMSms2etd	TiO2-LWAC 17	24.586	369	380	28.2	0.00089	90030	Protein phosphatase 1 regulatory subunit 29							ENTPD2
n		Q68FM6	Elfn2	0	0	855.356	4	1	R	RFNHTCLTFTTR	D	HexNAc2Hex9@3	HexNAc2Hex9@2	Asn-2	V20100905-35_ITMSms2etd	LWAC 17	25.402	369	380	23.1	0.0074	90030	Protein phosphatase 1 regulatory subunit 29							ENTPD2
n		Q68FM6	Elfn2	0	0	534.251	3	-3	R	FNHTCLTFTTR	D	HexNAc@2=22	HexNAc@2=22	Asn-2	V20100915-13_ITMSms2etd	TiO2-LWAC 15	30.198	370	380	40.8	1.7e-05	90030	Protein phosphatase 1 regulatory subunit 29							ENTPD2
n		Q68FM6	Elfn2	0	0	872.032	3	-1	R	FNHTCLTFTTR	D	HexNAc2Hex5@2	HexNAc2Hex5@2	Asn-2	V20100915-05_ITMSms2etd	TiO2-LWAC 11	28.344	370	380	24.2	0.0026	90030	Protein phosphatase 1 regulatory subunit 29							EPDR1
n	1	P21995	Emb	1	1	867.412	4	2	K	SNVSVEENVILEKPSHVELK	C	HexNAc2Hex5@2=15	HexNAc2Hex5@70=15	Asn-70	V20100905-15_ITMSms2etd	LWAC 7	41.017	69	88	31.9	0.00068	37065	Embigin	34-254 extracellular						EPHB2
n	2	Q8BTJ4	Enpp4	1	1	844.434	3	5	R	SNYSVIDLTPVAAILPK	I	HexNAc2Hex2@1|2	HexNAc2Hex2@261|262	Asn-262	V20100909-02_ITMSms2etd	LWAC 1 & 21	73.96	261	277	23.8	0.0022	51612	Ectonucleotide pyrophosphatase/phosphodiesterase family member 4	19-410 extracellular						EPHB4
n		Q8BTJ4	Enpp4	0	0	715.352	2	1	K	INVTEVYDK	L	HexNAcFuc@2=16	HexNAcFuc@279=16	Asn-279	V20100910-11_ITMSms2etd	TiO2-LWAC 1 & 21	28.774	278	286	22.5	0.019	51612	Ectonucleotide pyrophosphatase/phosphodiesterase family member 4							EPHB4
n	5	Q9EQG7	Enpp5	1	1	833.12	4	2	K	EGKFDEVYDALAGAHPNLTVYK	K	HexNAc2Hex3@17	HexNAc2Hex3@292	Asn-292	V20100905-29_ITMSms2etd	LWAC 14	59.612	276	297	43.3	1e-05	54387	Ectonucleotide pyrophosphatase/phosphodiesterase family member 5	25-431 extracellular						EPHB4
n		Q9EQG7	Enpp5	0	0	776.048	3	3	K	FDEVYDALAGAHPNLTVYK	K	HexNAc@14=22	HexNAc@292=22	Asn-292	V20100915-11_ITMSms2etd	TiO2-LWAC 14	56.042	279	297	24.9	0.001	54387	Ectonucleotide pyrophosphatase/phosphodiesterase family member 5							EPHB4
n		Q9EQG7	Enpp5	0	0	786.619	4	-1	K	FDEVYDALAGAHPNLTVYK	E	HexNAc2Hex3@14	HexNAc2Hex3@292	Asn-292	V20100915-13_ITMSms2etd	TiO2-LWAC 15	49.286	279	298	28.1	0.002	54387	Ectonucleotide pyrophosphatase/phosphodiesterase family member 5							ERGIC3
n		Q9EQG7	Enpp5	0	0	973.815	3	6	R	VQPIVAVADEGWYILQNK	S	HexNAc2Hex2Fuc@17	HexNAc2Hex2Fuc@329	Asn-329	V20100915-13_ITMSms2etd	TiO2-LWAC 15	73.339	313	330	30.8	4.2e-05	54387	Ectonucleotide pyrophosphatase/phosphodiesterase family member 5							ERO1A
n		Q9EQG7	Enpp5	0	0	1027.83	3	7	R	VQPIVAVADEGWYILQNK	S	HexNAc2Hex3Fuc@17	HexNAc2Hex3Fuc@329	Asn-329	V20100915-13_ITMSms2etd	TiO2-LWAC 15	73.295	313	330	29.8	8.6e-05	54387	Ectonucleotide pyrophosphatase/phosphodiesterase family member 5							F3
n	4	Q8BGN3	Enpp6	1	1	831.376	3	5	R	TNKSFDIGVNR	D	HexNAc3Hex3Fuc@100=62	HexNAc3Hex3Fuc@100=62	Asn-100	V20100905-17_ITMSms2etd	LWAC 8	21.434	99	109	27.1	0.0025	50619	Ectonucleotide pyrophosphatase/phosphodiesterase family member 6	23-419 extracellular						F3
n		Q8BGN3	Enpp6	0	0	533.934	3	0	R	TNKSFDIGVNR	D	HexNAcFuc@1|2	HexNAcFuc@99|100	Asn-100	V20100914-18_ITMSms2etd	TiO2-LWAC 8	22.764	99	109	42.6	0.00014	50619	Ectonucleotide pyrophosphatase/phosphodiesterase family member 6							F3
n		Q8BGN3	Enpp6	0	0	895.405	2	0	R	EMLPFWMNSTGK	R	HexNAcFuc@8=11	HexNAcFuc@6=11	Asn-6	V20100915-14_ITMSms2etd	TiO2-LWAC 16	57.033	334	345	23.5	0.0022	50619	Ectonucleotide pyrophosphatase/phosphodiesterase family member 6							FAM155A
n		Q8BGN3	Enpp6	0	0	649.303	3	-5	R	EMLPFWMNSTGKR	E	HexNAcFuc@8=10	HexNAcFuc@6=10	Asn-6	V20100916-06_ITMSms2etd	TiO2-LWAC 19	49.605	334	346	26.1	0.011	50619	Ectonucleotide pyrophosphatase/phosphodiesterase family member 6							FAM155A
n	9	O55026	Entpd2	1	1	897.627	4	-3	K	WPADKENDTGIVGQHSSCDVR	G	HexNAc2Hex5@7	HexNAc2Hex5@64	Asn-64	V20100914-10_ITMSms2etd	TiO2-LWAC 4 & 24	26.053	58	78	41.1	1e-05	54320	Ectonucleoside triphosphate diphosphohydrolase 2	26-462 extracellular						FAM234B
n		O55026	Entpd2	0	0	938.139	4	-4	K	WPADKENDTGIVGQHSSCDVR	G	HexNAc2Hex6@7	HexNAc2Hex6@64	Asn-64	V20100914-10_ITMSms2etd	TiO2-LWAC 4 & 24	26.075	58	78	31.5	0.00044	54320	Ectonucleoside triphosphate diphosphohydrolase 2							FAM234B
n		O55026	Entpd2	0	0	730.893	2	-4	R	LLNLTSPEATAK	V	HexNAc@3=14	HexNAc@129=14	Asn-129	V20100915-02_ITMSms2etd	TiO2-LWAC 10	34.314	127	138	28.7	0.0032	54320	Ectonucleoside triphosphate diphosphohydrolase 2							FAM234B
n		O55026	Entpd2	0	0	717.347	3	3	R	LLNLTSPEATAK	V	HexNAc2Hex3@3	HexNAc2Hex3@129	Asn-129	V20100905-23_ITMSms2etd	LWAC 11	34.62	127	138	26.8	0.01	54320	Ectonucleoside triphosphate diphosphohydrolase 2							FAM234B
n		O55026	Entpd2	0	0	771.363	3	0	R	LLNLTSPEATAK	V	HexNAc2Hex4@3	HexNAc2Hex4@129	Asn-129	V20100905-23_ITMSms2etd	LWAC 11	34.543	127	138	26.2	0.014	54320	Ectonucleoside triphosphate diphosphohydrolase 2							FAM3C
n		O55026	Entpd2	0	0	803.927	2	2	R	LLNLTSPEATAK	V	HexNAcFuc@3=11	HexNAcFuc@129=11	Asn-129	V20100915-04_ITMSms2etd	TiO2-LWAC 11	35.091	127	138	27.4	0.01	54320	Ectonucleoside triphosphate diphosphohydrolase 2							FAM3C
n		O55026	Entpd2	0	0	1194.5	3	1	K	QLEDATETTCNQTWAELQAR	V	HexNAc2Hex5@11	HexNAc2Hex5@378	Asn-378	V20100905-13_ITMSms2etd	LWAC 6	43.191	368	387	24.6	0.0015	54320	Ectonucleoside triphosphate diphosphohydrolase 2							FAT2
n		O55026	Entpd2	0	0	1070.69	4	-4	K	QLEDATETTCNQTWAELQAR	V	HexNAc4Hex5Fuc2@11	HexNAc4Hex5Fuc2@378	Asn-378	V20100905-13_ITMSms2etd	LWAC 6	42.821	368	387	22.2	0.017	54320	Ectonucleoside triphosphate diphosphohydrolase 2							FAT2
n		O55026	Entpd2	0	0	1080.69	4	-5	K	QLEDATETTCNQTWAELQAR	V	HexNAc5Hex4SA@11	HexNAc5Hex4SA@378	Asn-378	V20100905-13_ITMSms2etd	LWAC 6	42.984	368	387	25	0.01	54320	Ectonucleoside triphosphate diphosphohydrolase 2							FAT2
n	1	Q99M71	Epdr1	1	1	649.626	3	6	R	NYTVVMSTR	F	HexNAc2Hex2Fuc@1	HexNAc2Hex2Fuc@182	Asn-182	V20100905-19_ITMSms2etd	LWAC 9	24.483	182	190	22	0.026	25485	Mammalian ependymin-related protein 1	38-224, secreted						FAT2
n	2	E9PUP7	Epha5	1	1	974.667	4	1	K	AGYEEKNGTCQVCRPGFFK	A	HexNAc5Hex3Fuc@7	HexNAc5Hex3Fuc@300	Asn-300	V20100915-03_ITMSms2etd	TiO2-LWAC 10	28.009	294	312	24.4	0.0074	59485	Uncharacterized protein	predicted protein, no structural prediction						FAT2
n		E9PUP7	Epha5	0	0	640.625	3	-1	K	NGTCQVCRPGFFK	A	HexNAcFuc@1=15	HexNAcFuc@300=15	Asn-300	V20100915-11_ITMSms2etd	TiO2-LWAC 14	28.815	300	312	23.1	0.0049	59485	Uncharacterized protein							FGFR1
n	1	P54763	Ephb2	1	1	879.901	2	6	K	AGFEAVENGTVCR	G	HexNAcFuc@8=16	HexNAcFuc@273=16	Asn-273	V20100914-09_ITMSms2etd	TiO2-LWAC 4 & 24	27.963	266	278	27.2	0.0013	110761	Ephrin type-B receptor 2	27-551 extracellular						FGFR1
n	4	P54761	Ephb4	1	1	742.588	4	-1	R	SVVHHLNGSTLR	L	HexNAc5Hex3Fuc@7	HexNAc5Hex3Fuc@335	Asn-335	V20100915-03_ITMSms2etd	TiO2-LWAC 10	14.282	329	340	29.7	0.0013	108924	Ephrin type-B receptor 4	16-539 extracellular						FGFR1
n		P54761	Ephb4	0	0	783.101	4	0	R	SVVHHLNGSTLR	L	HexNAc5Hex4Fuc@7	HexNAc5Hex4Fuc@335	Asn-335	V20100915-03_ITMSms2etd	TiO2-LWAC 10	14.124	329	340	32.5	0.00081	108924	Ephrin type-B receptor 4							FGFR1
n		P54761	Ephb4	0	0	819.616	4	0	R	SVVHHLNGSTLR	L	HexNAc5Hex4Fuc2@7	HexNAc5Hex4Fuc2@335	Asn-335	V20100915-03_ITMSms2etd	TiO2-LWAC 10	13.654	329	340	29.4	0.0003	108924	Ephrin type-B receptor 4							FLRT1
n		P54761	Ephb4	0	0	556.956	3	-1	R	SVVHHLNGSTLR	L	HexNAcFuc@7=23	HexNAcFuc@335=23	Asn-335	V20100915-05_ITMSms2etd	TiO2-LWAC 11	14.017	329	340	28.3	0.0005	108924	Ephrin type-B receptor 4							Folh1
o	1	Q9CQE7	Ergic3	1	1	883.727	3	0	K	VEVTVFDPNSLDPNR	C	HexNAcHexSA2@4=50	HexNAcHexSA2@130=50	Thr-130	V20100905-13_ITMSms2etd	LWAC 6	55.279	127	141	25.2	0.0019	43209	Endoplasmic reticulum-Golgi intermediate compartment protein 3	47-6 lumenal						Folh1
n	1	Q8R180	Ero1l	1	1	849.355	4	1	K	KWGHNVTEFQQR	F	HexNAc2Hex9@5	HexNAc2Hex9@276	Asn-276	V20100905-23_ITMSms2etd	LWAC 11	19.018	272	283	30	0.0018	54085	ERO1-like protein alpha	24-464, ER lumenal side						Folh1
n	3	P20352	F3	1	1	896.429	2	-10	K	AFNLTWISTDFK	T	HexNAcFuc@3=15	HexNAcFuc@37=15	Asn-37	V20100916-05_ITMSms2etd	TiO2-LWAC 19	68.928	35	46	29.5	0.0007	32935	Tissue factor	29-251 extracellular						Folh1
n		P20352	F3	0	0	696.666	3	-1	R	KNGTFLTLR	Q	HexNAc2Hex3Fuc@2	HexNAc2Hex3Fuc@169	Asn-169	V20100915-09_ITMSms2etd	TiO2-LWAC 13	26.623	168	176	26.6	0.006	32935	Tissue factor							Folh1
n		P20352	F3	0	0	466.922	3	2	R	KNGTFLTLR	Q	HexNAcFuc@2=18	HexNAcFuc@169=18	Asn-169	V20100915-13_ITMSms2etd	TiO2-LWAC 15	29.016	168	176	32.3	0.0025	32935	Tissue factor							Folh1
o	2	Q8CCS2	Fam155a	1	1	837.407	3	8	R	LLSASSSPTLPPSPGGGGGSK	G	HexNAcHexSA@9=8	HexNAcHexSA@141=8	Thr-141	V20100915-03_ITMSms2etd	TiO2-LWAC 10	36.54	133	153	24.6	0.00088	52740	Transmembrane protein FAM155A	1stH=40-60; 2ndH=426-446						Folh1
o		Q8CCS2	Fam155a	0	0	934.435	3	3	R	LLSASSSPTLPPSPGGGGGSK	G	HexNAcHexSA2@6|7|9	HexNAcHexSA2@138|139|141		V20100905-21_ITMSms2etd	LWAC 10	39.767	133	153	25.4	0.002	52740	Transmembrane protein FAM155A							Folh1
o	2	Q91VU0	Fam3c	1	1	539.52	4	-1	R	SALDSAIRSTKPPR	Y	HexNAcHexSA@9|10	HexNAcHexSA@50|51		V20100914-16_ITMSms2etd	TiO2-LWAC 7	21.45	42	55	34.4	0.00088	24753	Protein FAM3C	25-227 mature, secreted						Folh1
o		Q91VU0	Fam3c	0	0	612.294	4	-1	R	SALDSAIRSTKPPR	Y	HexNAcHexSA2@10=8	HexNAcHexSA2@51=8	Thr-51	V20100905-13_ITMSms2etd	LWAC 6	21.645	42	55	36.2	0.00018	24753	Protein FAM3C	Interleukin-like EMT inducer						Folh1
n	1	E9PYL7	Fat1	1	1	955.922	4	-1	R	IVVNVSDKNDHAPWFTSPSYDGR	V	HexNAc2Hex5@4=7	HexNAc2Hex5@1553=7	Asn-1553	V20100905-31_ITMSms2etd	LWAC 15	45.991	1550	1572	38.3	4.5e-05	505993	Uncharacterized protein	predicted protein, no structural prediction						Folh1
n	5	Q5F226	Fat2	1	1	720.343	3	-6	R	FTHSLYNATIYENSAPK	T	HexNAc@7=12	HexNAc@39=12	Asn-39	V20100915-11_ITMSms2etd	TiO2-LWAC 14	35.792	33	49	46.9	4.6e-07	480113	Protocadherin Fat 2	19-4050 extracellular						Folh1
n		Q5F226	Fat2	0	0	1112.15	3	3	R	FTHSLYNATIYENSAPK	T	HexNAc2Hex6@7=28	HexNAc2Hex6@39=28	Asn-39	V20100905-29_ITMSms2etd	LWAC 14	35.407	33	49	26.3	0.0018	480113	Protocadherin Fat 2							Folh1
n		Q5F226	Fat2	0	0	853.172	4	1	K	VKVPENITLYTPILHTQAR	S	HexNAc2Hex5@6	HexNAc2Hex5@2183	Asn-2183	V20100916-06_ITMSms2etd	TiO2-LWAC 19	48.758	2178	2196	34.3	0.00015	480113	Protocadherin Fat 2							FRRS1L
n		Q5F226	Fat2	0	0	893.686	4	2	K	VKVPENITLYTPILHTQAR	S	HexNAc2Hex6@6	HexNAc2Hex6@2183	Asn-2183	V20100916-06_ITMSms2etd	TiO2-LWAC 19	48.665	2178	2196	28.6	0.0014	480113	Protocadherin Fat 2							FRRS1L
n		Q5F226	Fat2	0	0	897.645	4	2	R	FFPSHCAVAVFDNTTVK	T	HexNAc5Hex3Fuc@13	HexNAc5Hex3Fuc@3127	Asn-3127	V20100905-35_ITMSms2etd	LWAC 17	43.85	3115	3131	26.7	0.0041	480113	Protocadherin Fat 2							FRRS1L
n	4	P16092	Fgfr1	1	1	601.335	3	-1	R	SPHRPILQAGLPANK	T	HexNAc@14=60	HexNAc@264=60	Asn-264	V20100916-02_ITMSms2etd	TiO2-LWAC 17	24.462	251	265	33	0.00012	91982	Basic fibroblast growth factor receptor 1	22-376 extracellular						FRRS1L
n		P16092	Fgfr1	0	0	791.873	4	-1	R	SPHRPILQAGLPANK	T	HexNAc3Hex5Fuc@14	HexNAc3Hex5Fuc@264	Asn-264	V20100915-11_ITMSms2etd	TiO2-LWAC 14	22.49	251	265	24.4	0.0072	91982	Basic fibroblast growth factor receptor 1							FRRS1L
n		P16092	Fgfr1	0	0	838.645	4	1	R	SPHRPILQAGLPANK	T	HexNAc4Hex4Fuc2@14	HexNAc4Hex4Fuc2@264	Asn-264	V20100905-29_ITMSms2etd	LWAC 14	22.935	251	265	26.4	0.0027	91982	Basic fibroblast growth factor receptor 1							FZD3
n		P16092	Fgfr1	0	0	650.022	3	0	R	SPHRPILQAGLPANK	T	HexNAcFuc@14=69	HexNAcFuc@264=69	Asn-264	V20100915-15_ITMSms2etd	TiO2-LWAC 16	24.668	251	265	30.2	0.00011	91982	Basic fibroblast growth factor receptor 1							GAA
n	1	Q14DT7	Flrt1	1	1	817.95	2	5	R	LQNLTELSLVR	N	HexNAcFuc@3=14	HexNAcFuc@249=14	Asn-249	V20100915-10_ITMSms2etd	TiO2-LWAC 14	48.106	247	257	25.4	0.0091	74163	Fibronectin leucine rich transmembrane protein 1	evidence at transcript level, no structural prediction						GAA
n	13	Q0VDM5	Folh1	1	1	1005.48	3	1	K	GGLKVPYNVGPGFAGNFSTQK	V	HexNAc2Hex2Fuc@16=30	HexNAc2Hex2Fuc@338=30	Asn-338	V20100916-08_ITMSms2etd	TiO2-LWAC 20	48.52	323	343	26.7	0.0013	84575	Folate hydrolase	45-752 extracellular						GAA
n		Q0VDM5	Folh1	0	0	1059.5	3	3	K	GGLKVPYNVGPGFAGNFSTQK	V	HexNAc2Hex3Fuc@16=30	HexNAc2Hex3Fuc@338=30	Asn-338	V20100916-08_ITMSms2etd	TiO2-LWAC 20	48.266	323	343	26.3	0.00028	84575	Folate hydrolase							GAA
n		Q0VDM5	Folh1	0	0	1127.2	3	5	K	GGLKVPYNVGPGFAGNFSTQK	V	HexNAc3Hex3Fuc@16=43	HexNAc3Hex3Fuc@338=43	Asn-338	V20100916-08_ITMSms2etd	TiO2-LWAC 20	48.2	323	343	27	9.1e-05	84575	Folate hydrolase							GAA
n		Q0VDM5	Folh1	0	0	941.089	3	-2	K	GGLKVPYNVGPGFAGNFSTQK	V	HexNAc2Hex3Fuc@16=54	HexNAc2Hex3Fuc@338=54	Asn-338	V20100905-31_ITMSms2etd	LWAC 15	43.069	327	343	28.6	2.9e-05	84575	Folate hydrolase							GABBR1
n		Q0VDM5	Folh1	0	0	711.345	3	1	K	GGLKVPYNVGPGFAGNFSTQK	V	HexNAcFuc@16=18	HexNAcFuc@338=18	Asn-338	V20100915-15_ITMSms2etd	TiO2-LWAC 16	43.108	327	343	44.8	8.8e-07	84575	Folate hydrolase							GABBR1
n		Q0VDM5	Folh1	0	0	1016.81	3	-2	K	GGLKVPYNVGPGFAGNFSTQKVK	M	HexNAc2Hex3Fuc@16=41	HexNAc2Hex3Fuc@338=41	Asn-338	V20100905-37_ITMSms2etd	LWAC 18	41.019	327	345	24.1	0.00066	84575	Folate hydrolase							GABBR1
n		Q0VDM5	Folh1	0	0	888.39	3	1	K	KYADTIYNISMK	H	HexNAc2Hex5@8	HexNAc2Hex5@615	Asn-615	V20100915-07_ITMSms2etd	TiO2-LWAC 12	34.612	608	619	23.2	0.0006	84575	Folate hydrolase							GABBR1
n		Q0VDM5	Folh1	0	0	822.106	4	-1	K	YADTIYNISMKHPQEMK	A	HexNAc2Hex5@7	HexNAc2Hex5@615	Asn-615	V20100905-31_ITMSms2etd	LWAC 15	35.463	609	625	42	1e-06	84575	Folate hydrolase							GABBR1
n		Q0VDM5	Folh1	0	0	826.107	4	1	K	YADTIYNISMKHPQEMK	A	HexNAc2Hex5@7;Oxidation@10=23	HexNAc2Hex5@615	Asn-615	V20100905-25_ITMSms2etd	LWAC 12	30.347	609	625	34.8	5.9e-05	84575	Folate hydrolase							GABBR1
n		Q0VDM5	Folh1	0	0	826.108	4	3	K	YADTIYNISMKHPQEMK	A	HexNAc2Hex5@7;Oxidation@16=23	HexNAc2Hex5@615	Asn-615	V20100905-29_ITMSms2etd	LWAC 14	31.378	609	625	33.9	3.6e-05	84575	Folate hydrolase							GABBR1
n		Q0VDM5	Folh1	0	0	960.158	4	-4	K	YADTIYNISMKHPQEMK	A	HexNAc4Hex5Fuc@7	HexNAc4Hex5Fuc@615	Asn-615	V20100915-09_ITMSms2etd	TiO2-LWAC 13	34.996	609	625	26.2	0.0017	84575	Folate hydrolase							GABBR1
n		Q0VDM5	Folh1	0	0	929.911	4	7	K	YADTIYNISMKHPQEMK	A	HexNAc5Hex3Fuc@7	HexNAc5Hex3Fuc@615	Asn-615	V20100905-29_ITMSms2etd	LWAC 14	35.817	609	625	34	2e-05	84575	Folate hydrolase							GABBR1
n		Q0VDM5	Folh1	0	0	605.286	4	1	K	YADTIYNISMKHPQEMK	A	HexNAcFuc@7=10	HexNAcFuc@615=10	Asn-615	V20100915-11_ITMSms2etd	TiO2-LWAC 14	35.498	609	625	34.5	0.00014	84575	Folate hydrolase							GABBR1
o	1	Q61086	Fzd3	1	1	1004.15	3	2	R	LVDLNLVGDPTEGAPVAVQR	D	HexNAcHexSA2@11	HexNAcHexSA2@150	Thr-150	V20100905-17_ITMSms2etd	LWAC 8	57.748	140	159	27.2	0.00028	76208	Frizzled-3	23-205 extracellular						GABBR2
n	5	P70699	Gaa	1	1	858.395	3	-1	R	LENLSSTESGYTATLTR	T	HexNAc2Hex2@3=12	HexNAc2Hex2@140=12	Asn-140	V20100905-17_ITMSms2etd	LWAC 8	40.198	138	154	44.4	1.3e-06	106249	Lysosomal alpha-glucosidase	70-953, lysosome						GABBR2
n		P70699	Gaa	0	0	912.418	3	5	R	LENLSSTESGYTATLTR	T	HexNAc2Hex3@3	HexNAc2Hex3@140	Asn-140	V20100914-16_ITMSms2etd	TiO2-LWAC 7	39.19	138	154	24.2	0.0037	106249	Lysosomal alpha-glucosidase							GABBR2
n		P70699	Gaa	0	0	645.016	3	-2	R	RGVFITNETGQPLIGK	V	HexNAc@7=10	HexNAc@470=10	Asn-470	V20100915-11_ITMSms2etd	TiO2-LWAC 14	40.336	464	479	44.9	8e-06	106249	Lysosomal alpha-glucosidase							GABBR2
n		P70699	Gaa	0	0	888.974	2	2	R	GVFITNETGQPLIGK	V	HexNAc@6=8	HexNAc@470=8	Asn-470	V20100905-26_ITMSms2etd	LWAC 13	46.613	465	479	29.7	0.00033	106249	Lysosomal alpha-glucosidase							GABBR2
n		P70699	Gaa	0	0	930.763	3	-2	R	GVFITNETGQPLIGK	V	HexNAc2Hex5@6	HexNAc2Hex5@470	Asn-470	V20100905-25_ITMSms2etd	LWAC 12	44.262	465	479	23.4	0.00051	106249	Lysosomal alpha-glucosidase							GABBR2
n	10	Q9WV18	Gabbr1	1	1	1019.09	3	1	R	KCLANGSWTDMDTPSR	C	HexNAc2Hex5@5	HexNAc2Hex5@83	Asn-83	V20100905-17_ITMSms2etd	LWAC 8	29.087	79	94	26	0.00091	108217	Gamma-aminobutyric acid type B receptor subunit 1	17-590 extracellular						GABBR2
n		Q9WV18	Gabbr1	0	0	1024.42	3	1	R	KCLANGSWTDMDTPSR	C	HexNAc2Hex5@5;Oxidation@11	HexNAc2Hex5@83	Asn-83	V20100914-10_ITMSms2etd	TiO2-LWAC 4 & 24	21.051	79	94	24.2	0.00095	108217	Gamma-aminobutyric acid type B receptor subunit 1							GABBR2
n		Q9WV18	Gabbr1	0	0	872.364	4	2	R	KCLANGSWTDMDTPSR	C	HexNAc5Hex3Fuc@5	HexNAc5Hex3Fuc@83	Asn-83	V20100905-17_ITMSms2etd	LWAC 8	29.094	79	94	22.2	0.011	108217	Gamma-aminobutyric acid type B receptor subunit 1							GABRA2
n		Q9WV18	Gabbr1	0	0	851.896	2	1	R	SISNMTSQEFVEK	L	HexNAc@3|4	HexNAc@438|439	Asn-439	V20101111-08_ITMSms2etd	TiO2-LWAC 3 & 4	33.39	436	448	29.5	6.5e-05	108217	Gamma-aminobutyric acid type B receptor subunit 1							GABRA2
n		Q9WV18	Gabbr1	0	0	906.051	3	4	R	SISNMTSQEFVEK	L	HexNAc2Hex5@4	HexNAc2Hex5@439	Asn-439	V20100905-13_ITMSms2etd	LWAC 6	32.443	436	448	30	0.00057	108217	Gamma-aminobutyric acid type B receptor subunit 1							GABRA2
n		Q9WV18	Gabbr1	0	0	924.926	2	2	R	SISNMTSQEFVEK	L	HexNAcFuc@4=12	HexNAcFuc@439=12	Asn-439	V20100914-09_ITMSms2etd	TiO2-LWAC 4 & 24	32.544	436	448	29	0.00018	108217	Gamma-aminobutyric acid type B receptor subunit 1							GABRA2
n		Q9WV18	Gabbr1	0	0	932.922	2	0	R	SISNMTSQEFVEK	L	HexNAcFuc@4=12;Oxidation@5	HexNAcFuc@439=12	Asn-439	V20101111-08_ITMSms2etd	TiO2-LWAC 3 & 4	23.892	436	448	27.3	0.00048	108217	Gamma-aminobutyric acid type B receptor subunit 1							GABRA2
n		Q9WV18	Gabbr1	0	0	949.41	4	0	R	LEDFNYNNQTITDQIYR	A	HexNAc5Hex3Fuc@7|8	HexNAc5Hex3Fuc@500|501	Asn-501	V20100914-18_ITMSms2etd	TiO2-LWAC 8	46.784	494	510	23.2	0.0071	108217	Gamma-aminobutyric acid type B receptor subunit 1							GABRA2
n		Q9WV18	Gabbr1	0	0	832.719	3	1	R	LEDFNYNNQTITDQIYR	A	HexNAcFuc@8=12	HexNAcFuc@501=12	Asn-501	V20100914-20_ITMSms2etd	TiO2-LWAC 9	48.309	494	510	40.4	6.4e-06	108217	Gamma-aminobutyric acid type B receptor subunit 1							GABRA2
x		Q9WV18	Gabbr1	0	0	811.037	3	6	R	AMNSSSFEGVSGHVVFDASGSR	M	HexNAc@3|4	HexNAc@513|514		V20100915-05_ITMSms2etd	TiO2-LWAC 11	44.059	511	532	39.7	1.6e-06	108217	Gamma-aminobutyric acid type B receptor subunit 1							GABRA2
n	8	Q80T41	Gabbr2	1	1	613.659	3	-1	R	NESLLRPYFLDLR	L	HexNAc@1=12	HexNAc@89=12	Asn-89	V20100916-04_ITMSms2etd	TiO2-LWAC 18	61.063	89	101	41.5	4.4e-05	105667	Gamma-aminobutyric acid type B receptor subunit 2	41-482 extracellular						GABRA2
n		Q80T41	Gabbr2	0	0	892.093	3	2	R	NESLLRPYFLDLR	L	HexNAc2Hex3Fuc@1	HexNAc2Hex3Fuc@89	Asn-89	V20100916-02_ITMSms2etd	TiO2-LWAC 17	58.305	89	101	22.2	0.0047	105667	Gamma-aminobutyric acid type B receptor subunit 2							GABRA2
n		Q80T41	Gabbr2	0	0	662.347	3	2	R	NESLLRPYFLDLR	L	HexNAcFuc@1=14	HexNAcFuc@89=14	Asn-89	V20100916-04_ITMSms2etd	TiO2-LWAC 18	60.701	89	101	40.1	3.9e-05	105667	Gamma-aminobutyric acid type B receptor subunit 2							GABRA2
n		Q80T41	Gabbr2	0	0	594.948	3	0	R	IQDFNYTDHTLGR	I	HexNAc@5=19	HexNAc@388=19	Asn-388	V20100914-18_ITMSms2etd	TiO2-LWAC 8	32.401	384	396	52.7	2.9e-06	105667	Gamma-aminobutyric acid type B receptor subunit 2							GABRA2
n		Q80T41	Gabbr2	0	0	873.381	3	1	R	IQDFNYTDHTLGR	I	HexNAc2Hex3Fuc@5	HexNAc2Hex3Fuc@388	Asn-388	V20100905-19_ITMSms2etd	LWAC 9	31.455	384	396	23.6	0.0018	105667	Gamma-aminobutyric acid type B receptor subunit 2							GABRA2
n		Q80T41	Gabbr2	0	0	807.596	4	0	R	IQDFNYTDHTLGR	I	HexNAc5Hex3Fuc@5	HexNAc5Hex3Fuc@388	Asn-388	V20100914-18_ITMSms2etd	TiO2-LWAC 8	30.997	384	396	28.9	0.0039	105667	Gamma-aminobutyric acid type B receptor subunit 2							GABRA2
n		Q80T41	Gabbr2	0	0	884.626	4	2	R	IQDFNYTDHTLGR	I	HexNAc5Hex4Fuc2@5	HexNAc5Hex4Fuc2@388	Asn-388	V20100914-16_ITMSms2etd	TiO2-LWAC 7	30.012	384	396	26.5	0.0046	105667	Gamma-aminobutyric acid type B receptor subunit 2							GABRA2
n		Q80T41	Gabbr2	0	0	643.633	3	-1	R	IQDFNYTDHTLGR	I	HexNAcFuc@5=22	HexNAcFuc@388=22	Asn-388	V20100914-18_ITMSms2etd	TiO2-LWAC 8	31.451	384	396	41.5	1.5e-05	105667	Gamma-aminobutyric acid type B receptor subunit 2							GABRA2
n	28	P26048	Gabra2	1	1	520.921	3	-2	K	KSVAHNMTMPNK	L	HexNAc@6=20	HexNAc@138=20	Asn-138	V20100915-05_ITMSms2etd	TiO2-LWAC 11	10.858	133	144	35.9	0.00034	51140	Gamma-aminobutyric acid receptor subunit alpha-2	29-251 extracellular						GABRA2
n		P26048	Gabra2	0	0	750.67	3	3	K	KSVAHNMTMPNK	L	HexNAc2Hex2Fuc@6=21;Oxidation@7=16	HexNAc2Hex2Fuc@138=21;Oxidation@139=16	Asn-138	V20100905-19_ITMSms2etd	LWAC 9	10.834	133	144	22	0.011	51140	Gamma-aminobutyric acid receptor subunit alpha-2							GABRA2
n		P26048	Gabra2	0	0	750.67	3	3	K	KSVAHNMTMPNK	L	HexNAc2Hex3@6=29	HexNAc2Hex3@138=29	Asn-138	V20100905-19_ITMSms2etd	LWAC 9	10.834	133	144	25.6	0.0016	51140	Gamma-aminobutyric acid receptor subunit alpha-2							GABRA2
n		P26048	Gabra2	0	0	804.686	3	1	K	KSVAHNMTMPNK	L	HexNAc2Hex3Fuc@6=29;Oxidation@7=17	HexNAc2Hex3Fuc@138=29;Oxidation@139=17	Asn-138	V20100905-19_ITMSms2etd	LWAC 9	10.744	133	144	22.3	0.024	51140	Gamma-aminobutyric acid receptor subunit alpha-2							GABRA2
n		P26048	Gabra2	0	0	804.686	3	1	K	KSVAHNMTMPNK	L	HexNAc2Hex4@6=33	HexNAc2Hex4@138=33	Asn-138	V20100905-19_ITMSms2etd	LWAC 9	10.744	133	144	25.9	0.0043	51140	Gamma-aminobutyric acid receptor subunit alpha-2							GABRA2
n		P26048	Gabra2	0	0	684.791	4	-2	K	KSVAHNMTMPNK	L	HexNAc2Hex5Fuc@6=26;Oxidation@7=18	HexNAc2Hex5Fuc@138=26;Oxidation@139=18	Asn-138	V20100914-20_ITMSms2etd	TiO2-LWAC 9	10.117	133	144	27.1	0.0093	51140	Gamma-aminobutyric acid receptor subunit alpha-2							GABRA2
n		P26048	Gabra2	0	0	684.791	4	-2	K	KSVAHNMTMPNK	L	HexNAc2Hex6@6=36	HexNAc2Hex6@138=36	Asn-138	V20100914-20_ITMSms2etd	TiO2-LWAC 9	10.117	133	144	31.4	0.00074	51140	Gamma-aminobutyric acid receptor subunit alpha-2							GABRA2
n		P26048	Gabra2	0	0	725.307	4	2	K	KSVAHNMTMPNK	L	HexNAc2Hex7@6=30	HexNAc2Hex7@138=30	Asn-138	V20100914-20_ITMSms2etd	TiO2-LWAC 9	9.724	133	144	27.7	0.02	51140	Gamma-aminobutyric acid receptor subunit alpha-2							GABRA2
n		P26048	Gabra2	0	0	478.223	3	-2	K	SVAHNMTMPNK	L	HexNAc@5=18	HexNAc@138=18	Asn-138	V20101111-10_ITMSms2etd	TiO2-LWAC 7 & 8	14.164	134	144	40.8	5.4e-05	51140	Gamma-aminobutyric acid receptor subunit alpha-2							GABRA2
n		P26048	Gabra2	0	0	483.555	3	0	K	SVAHNMTMPNK	L	HexNAc@5=25;Oxidation@8=12	HexNAc@138=25	Asn-138	V20101111-10_ITMSms2etd	TiO2-LWAC 7 & 8	7.118	134	144	42.3	4.7e-05	51140	Gamma-aminobutyric acid receptor subunit alpha-2							GABRA2
n		P26048	Gabra2	0	0	483.554	3	-3	K	SVAHNMTMPNK	L	HexNAc@5=7;Oxidation@6=24	HexNAc@138=7	Asn-138	V20100914-10_ITMSms2etd	TiO2-LWAC 4 & 24	6.56	134	144	31.7	0.00048	51140	Gamma-aminobutyric acid receptor subunit alpha-2							GABRA2
n		P26048	Gabra2	0	0	458.484	4	-2	K	SVAHNMTMPNKLLR	I	HexNAc@5=10;Oxidation@6=21	HexNAc@138=10	Asn-138	V20100916-02_ITMSms2etd	TiO2-LWAC 17	22.154	134	147	28.6	0.006	51140	Gamma-aminobutyric acid receptor subunit alpha-2							GABRA2
n		P26048	Gabra2	0	0	605.646	3	-1	K	SVAHNMTMPNKLLR	I	HexNAc@5=15	HexNAc@138=15	Asn-138	V20101112-04_ITMSms2etd	TiO2-LWAC 17 & 18	28.753	134	147	40.9	0.00011	51140	Gamma-aminobutyric acid receptor subunit alpha-2							GABRA3
n		P26048	Gabra2	0	0	715.82	4	0	K	SVAHNMTMPNKLLR	I	HexNAc2Hex5@5=19;Oxidation@6;Oxidation@8	HexNAc2Hex5@138=19	Asn-138	V20100914-20_ITMSms2etd	TiO2-LWAC 9	13.606	134	147	22.5	0.023	51140	Gamma-aminobutyric acid receptor subunit alpha-2							GABRA3
n		P26048	Gabra2	0	0	711.821	4	0	K	SVAHNMTMPNKLLR	I	HexNAc2Hex5@5=24;Oxidation@8=13	HexNAc2Hex5@138=24	Asn-138	V20100905-29_ITMSms2etd	LWAC 14	22.191	134	147	31.3	0.00058	51140	Gamma-aminobutyric acid receptor subunit alpha-2							GABRA3
n		P26048	Gabra2	0	0	707.822	4	-2	K	SVAHNMTMPNKLLR	I	HexNAc2Hex5@5=29	HexNAc2Hex5@138=29	Asn-138	V20100905-33_ITMSms2etd	LWAC 16	29.717	134	147	36.8	0.00029	51140	Gamma-aminobutyric acid receptor subunit alpha-2							GABRA3
n		P26048	Gabra2	0	0	711.821	4	0	K	SVAHNMTMPNKLLR	I	HexNAc2Hex5@5=31;Oxidation@6=11	HexNAc2Hex5@138=31	Asn-138	V20100915-07_ITMSms2etd	TiO2-LWAC 12	20.477	134	147	31.8	0.0013	51140	Gamma-aminobutyric acid receptor subunit alpha-2							GABRA3
n		P26048	Gabra2	0	0	752.337	4	4	K	SVAHNMTMPNKLLR	I	HexNAc2Hex5Fuc@5=20;Oxidation@6;Oxidation@8	HexNAc2Hex5Fuc@138=20;Oxidation@139;	Asn-138	V20100905-27_ITMSms2etd	LWAC 13	21.9	134	147	31.2	0.0038	51140	Gamma-aminobutyric acid receptor subunit alpha-2							GABRA3
n		P26048	Gabra2	0	0	748.335	4	-2	K	SVAHNMTMPNKLLR	I	HexNAc2Hex5Fuc@5=20;Oxidation@6=16	HexNAc2Hex5Fuc@138=20;Oxidation@139=16	Asn-138	V20100905-31_ITMSms2etd	LWAC 15	29.936	134	147	30.4	0.0019	51140	Gamma-aminobutyric acid receptor subunit alpha-2							GABRA3
n		P26048	Gabra2	0	0	756.333	4	-1	K	SVAHNMTMPNKLLR	I	HexNAc2Hex6@5=16;Oxidation@6;Oxidation@8	HexNAc2Hex6@138=16	Asn-138	V20100905-21_ITMSms2etd	LWAC 10	14.191	134	147	31.4	0.0013	51140	Gamma-aminobutyric acid receptor subunit alpha-2							GABRA3
n		P26048	Gabra2	0	0	752.337	4	4	K	SVAHNMTMPNKLLR	I	HexNAc2Hex6@5=23;Oxidation@8=12	HexNAc2Hex6@138=23;=12	Asn-138	V20100905-27_ITMSms2etd	LWAC 13	21.9	134	147	32.6	0.001	51140	Gamma-aminobutyric acid receptor subunit alpha-2							GABRA3
n		P26048	Gabra2	0	0	748.335	4	-2	K	SVAHNMTMPNKLLR	I	HexNAc2Hex6@5=26	HexNAc2Hex6@138=26	Asn-138	V20100905-31_ITMSms2etd	LWAC 15	29.936	134	147	33.4	0.00025	51140	Gamma-aminobutyric acid receptor subunit alpha-2							GABRA3
n		P26048	Gabra2	0	0	752.334	4	-1	K	SVAHNMTMPNKLLR	I	HexNAc2Hex6@5=27;Oxidation@6=10	HexNAc2Hex6@138=27	Asn-138	V20100905-29_ITMSms2etd	LWAC 14	20.937	134	147	29.3	0.0011	51140	Gamma-aminobutyric acid receptor subunit alpha-2							GABRA3
n		P26048	Gabra2	0	0	792.848	4	0	K	SVAHNMTMPNKLLR	I	HexNAc2Hex7@5=16;Oxidation@6=7	HexNAc2Hex7@138=16	Asn-138	V20100915-07_ITMSms2etd	TiO2-LWAC 12	20.121	134	147	26.4	0.029	51140	Gamma-aminobutyric acid receptor subunit alpha-2							GABRA3
n		P26048	Gabra2	0	0	788.851	4	3	K	SVAHNMTMPNKLLR	I	HexNAc2Hex7@5=18	HexNAc2Hex7@138=18	Asn-138	V20100905-33_ITMSms2etd	LWAC 16	29.515	134	147	31.2	0.0032	51140	Gamma-aminobutyric acid receptor subunit alpha-2							GABRA4
n		P26048	Gabra2	0	0	833.366	4	7	K	SVAHNMTMPNKLLR	I	HexNAc2Hex8@5=17;Oxidation@8=10	HexNAc2Hex8@138=17	Asn-138	V20100905-27_ITMSms2etd	LWAC 13	21.81	134	147	24	0.021	51140	Gamma-aminobutyric acid receptor subunit alpha-2							GABRA4
n		P26048	Gabra2	0	0	829.364	4	2	K	SVAHNMTMPNKLLR	I	HexNAc2Hex8@5=19	HexNAc2Hex8@138=19	Asn-138	V20100915-15_ITMSms2etd	TiO2-LWAC 16	28.703	134	147	24.6	0.016	51140	Gamma-aminobutyric acid receptor subunit alpha-2							GABRA4
n		P26048	Gabra2	0	0	869.874	4	-1	K	SVAHNMTMPNKLLR	I	HexNAc2Hex9@5=20	HexNAc2Hex9@138=20	Asn-138	V20100905-33_ITMSms2etd	LWAC 16	29.552	134	147	23.8	0.038	51140	Gamma-aminobutyric acid receptor subunit alpha-2							GABRA4
n	12	P26049	Gabra3	1	1	919.651	4	1	K	HAPDIPDDSTDNITIFTR	I	HexNAc5Hex3Fuc@12	HexNAc5Hex3Fuc@63	Asn-63	V20100905-15_ITMSms2etd	LWAC 7	45.839	52	69	36.3	0.00038	55398	Gamma-aminobutyric acid receptor subunit alpha-3	29-276 extracellular						GABRA4
n		P26049	Gabra3	0	0	793.041	3	2	K	HAPDIPDDSTDNITIFTR	I	HexNAcFuc@9|10|12	HexNAcFuc@60|61|63	Asn-63	V20100914-14_ITMSms2etd	TiO2-LWAC 6	46.057	52	69	28.6	0.0027	55398	Gamma-aminobutyric acid receptor subunit alpha-3							GABRA4
n		P26049	Gabra3	0	0	468.226	3	-1	K	SVAHNMTTPNK	L	HexNAc@5=23	HexNAc@163=23	Asn-163	V20100914-12_ITMSms2etd	TiO2-LWAC 5	7.734	159	169	40.9	0.00017	55398	Gamma-aminobutyric acid receptor subunit alpha-3							GABRA4
n		P26049	Gabra3	0	0	740.836	4	-2	K	SVAHNMTTPNKLLR	L	HexNAc2Hex5Fuc@5=17;Oxidation@6	HexNAc2Hex5Fuc@163=17;Oxidation@164	Asn-163	V20100905-29_ITMSms2etd	LWAC 14	23.311	159	172	26.5	0.0097	55398	Gamma-aminobutyric acid receptor subunit alpha-3							GABRA4
n		P26049	Gabra3	0	0	740.836	4	-2	K	SVAHNMTTPNKLLR	L	HexNAc2Hex6@5=17	HexNAc2Hex6@163=17	Asn-163	V20100905-29_ITMSms2etd	LWAC 14	23.311	159	172	29.6	0.0011	55398	Gamma-aminobutyric acid receptor subunit alpha-3							GABRA4
n		P26049	Gabra3	0	0	744.837	4	1	K	SVAHNMTTPNKLLR	L	HexNAc2Hex6@5=23;Oxidation@6	HexNAc2Hex6@163=23	Asn-163	V20100905-21_ITMSms2etd	LWAC 10	15.708	159	172	35.9	0.00019	55398	Gamma-aminobutyric acid receptor subunit alpha-3							GABRA4
n		P26049	Gabra3	0	0	785.351	4	2	K	SVAHNMTTPNKLLR	L	HexNAc2Hex7@5=16;Oxidation@6	HexNAc2Hex7@163=16	Asn-163	V20100905-21_ITMSms2etd	LWAC 10	15.534	159	172	29.2	0.0092	55398	Gamma-aminobutyric acid receptor subunit alpha-3							GABRA4
n		P26049	Gabra3	0	0	781.351	4	0	K	SVAHNMTTPNKLLR	L	HexNAc2Hex7@5=17	HexNAc2Hex7@163=17	Asn-163	V20100905-29_ITMSms2etd	LWAC 14	23.162	159	172	27.8	0.0079	55398	Gamma-aminobutyric acid receptor subunit alpha-3							GABRA4
n		P26049	Gabra3	0	0	825.862	4	0	K	SVAHNMTTPNKLLR	L	HexNAc2Hex8@5=13;Oxidation@6	HexNAc2Hex8@163=13	Asn-163	V20100914-20_ITMSms2etd	TiO2-LWAC 9	14.383	159	172	23.1	0.0071	55398	Gamma-aminobutyric acid receptor subunit alpha-3							GABRA4
n		P26049	Gabra3	0	0	821.867	4	3	K	SVAHNMTTPNKLLR	L	HexNAc2Hex8@5=27	HexNAc2Hex8@163=27	Asn-163	V20100905-27_ITMSms2etd	LWAC 13	22.467	159	172	26.5	0.0022	55398	Gamma-aminobutyric acid receptor subunit alpha-3							GABRA6
n		P26049	Gabra3	0	0	799.909	2	0	R	LVDNGTLLYTMR	L	HexNAc@4=15	HexNAc@176=15	Asn-176	V20101112-02_ITMSms2etd	TiO2-LWAC 13 & 14	45.027	173	184	28.2	0.00037	55398	Gamma-aminobutyric acid receptor subunit alpha-3							GABRA6
n		P26049	Gabra3	0	0	871.389	3	0	R	LVDNGTLLYTMR	L	HexNAc2Hex5@4	HexNAc2Hex5@176	Asn-176	V20100915-07_ITMSms2etd	TiO2-LWAC 12	42.067	173	184	27	0.00017	55398	Gamma-aminobutyric acid receptor subunit alpha-3							GABRA6
n	13	Q9D6F4	Gabra4	1	1	463.553	3	-2	K	SVSHNMTAPNK	L	HexNAc@5=22	HexNAc@144=22	Asn-144	V20100914-10_ITMSms2etd	TiO2-LWAC 4 & 24	7.072	140	150	39.4	0.00043	60879	Gamma-aminobutyric acid receptor subunit alpha-4	36-258 exracellular						GABRA6
n		Q9D6F4	Gabra4	0	0	602.306	3	1	K	SVSHNMTAPNKLFR	I	HexNAc@5=14	HexNAc@144=14	Asn-144	V20100915-15_ITMSms2etd	TiO2-LWAC 16	26.813	140	153	31.5	0.00036	60879	Gamma-aminobutyric acid receptor subunit alpha-4							GABRA6
n		Q9D6F4	Gabra4	0	0	705.315	4	-3	K	SVSHNMTAPNKLFR	I	HexNAc2Hex5@5=18	HexNAc2Hex5@144=18	Asn-144	V20100905-31_ITMSms2etd	LWAC 15	26.042	140	153	29.7	0.00061	60879	Gamma-aminobutyric acid receptor subunit alpha-4							GABRA6
n		Q9D6F4	Gabra4	0	0	745.831	4	1	K	SVSHNMTAPNKLFR	I	HexNAc2Hex5Fuc@5=20;Oxidation@6	HexNAc2Hex5Fuc@144=20	Asn-144	V20100916-10_ITMSms2etd	TiO2-LWAC 25	25.343	140	153	31.6	0.0025	60879	Gamma-aminobutyric acid receptor subunit alpha-4							GABRA6
n		Q9D6F4	Gabra4	0	0	749.829	4	1	K	SVSHNMTAPNKLFR	I	HexNAc2Hex6@5=22;Oxidation@6	HexNAc2Hex6@144=22	Asn-144	V20100905-31_ITMSms2etd	LWAC 15	25.869	140	153	31.2	0.00022	60879	Gamma-aminobutyric acid receptor subunit alpha-4							GABRA6
n		Q9D6F4	Gabra4	0	0	745.83	4	0	K	SVSHNMTAPNKLFR	I	HexNAc2Hex6@5=24	HexNAc2Hex6@144=24	Asn-144	V20100905-31_ITMSms2etd	LWAC 15	26.145	140	153	37	0.00029	60879	Gamma-aminobutyric acid receptor subunit alpha-4							GABRA6
n		Q9D6F4	Gabra4	0	0	790.344	4	3	K	SVSHNMTAPNKLFR	I	HexNAc2Hex7@5=10;Oxidation@6	HexNAc2Hex7@144=10	Asn-144	V20100915-05_ITMSms2etd	TiO2-LWAC 11	16.981	140	153	23.1	0.02	60879	Gamma-aminobutyric acid receptor subunit alpha-4							GABRA6
n		Q9D6F4	Gabra4	0	0	786.343	4	1	K	SVSHNMTAPNKLFR	I	HexNAc2Hex7@5=21	HexNAc2Hex7@144=21	Asn-144	V20100915-13_ITMSms2etd	TiO2-LWAC 15	24.959	140	153	31.5	0.0017	60879	Gamma-aminobutyric acid receptor subunit alpha-4							GABRA6
n		Q9D6F4	Gabra4	0	0	826.857	4	1	K	SVSHNMTAPNKLFR	I	HexNAc2Hex8@5=20	HexNAc2Hex8@144=20	Asn-144	V20100915-13_ITMSms2etd	TiO2-LWAC 15	24.776	140	153	36.2	0.00027	60879	Gamma-aminobutyric acid receptor subunit alpha-4							GABRA6
n		Q9D6F4	Gabra4	0	0	557.958	3	2	R	IMRNGTILYTMR	L	HexNAc@4=22	HexNAc@157=22	Asn-157	V20100916-08_ITMSms2etd	TiO2-LWAC 20	33.955	154	165	28.8	9.2e-05	60879	Gamma-aminobutyric acid receptor subunit alpha-4							GABRA6
n		Q9D6F4	Gabra4	0	0	895.737	3	-1	R	IMRNGTILYTMR	L	HexNAc2Hex5@4	HexNAc2Hex5@157	Asn-157	V20100916-06_ITMSms2etd	TiO2-LWAC 19	30.261	154	165	25.5	0.0015	60879	Gamma-aminobutyric acid receptor subunit alpha-4							GABRA6
n		Q9D6F4	Gabra4	0	0	901.072	3	3	R	IMRNGTILYTMR	L	HexNAc2Hex5@4;Oxidation@11=41	HexNAc2Hex5@157	Asn-157	V20100915-15_ITMSms2etd	TiO2-LWAC 16	23.826	154	165	22.3	0.036	60879	Gamma-aminobutyric acid receptor subunit alpha-4							GABRA6
n		Q9D6F4	Gabra4	0	0	901.07	3	1	R	IMRNGTILYTMR	L	Oxidation@2=70;HexNAc2Hex5@4	HexNAc2Hex5@157	Asn-157	V20100916-06_ITMSms2etd	TiO2-LWAC 19	27.682	154	165	24.9	0.00045	60879	Gamma-aminobutyric acid receptor subunit alpha-4							GABRB1
n	15	P16305	Gabra6	1	1	680.797	4	-2	K	KSIAHNMTTPNK	L	HexNAc2Hex6@6=33	HexNAc2Hex6@128=33	Asn-128	V20100914-18_ITMSms2etd	TiO2-LWAC 8	7.212	123	134	26.8	0.017	51108	Gamma-aminobutyric acid receptor subunit alpha-6	20-242 extracellular						GABRB1
n		P16305	Gabra6	0	0	472.897	3	-2	K	SIAHNMTTPNK	L	HexNAc@5=27	HexNAc@128=27	Asn-128	V20100914-14_ITMSms2etd	TiO2-LWAC 6	10.636	124	134	37.3	0.00026	51108	Gamma-aminobutyric acid receptor subunit alpha-6							GABRB2
n		P16305	Gabra6	0	0	756.663	3	3	K	SIAHNMTTPNK	L	HexNAc2Hex4@5=45	HexNAc2Hex4@128=45	Asn-128	V20100905-15_ITMSms2etd	LWAC 7	10.912	124	134	27.9	0.00059	51108	Gamma-aminobutyric acid receptor subunit alpha-6							GABRB3
n		P16305	Gabra6	0	0	712.323	4	-2	K	SIAHNMTTPNKLFR	L	HexNAc2Hex5@5=24	HexNAc2Hex5@128=24	Asn-128	V20100905-35_ITMSms2etd	LWAC 17	30.044	124	137	32.1	0.00086	51108	Gamma-aminobutyric acid receptor subunit alpha-6							GABRB3
n		P16305	Gabra6	0	0	716.322	4	-2	K	SIAHNMTTPNKLFR	L	HexNAc2Hex5@5=26;Oxidation@6	HexNAc2Hex5@128=26	Asn-128	V20100905-29_ITMSms2etd	LWAC 14	21.407	124	137	26.8	0.0064	51108	Gamma-aminobutyric acid receptor subunit alpha-6							GABRB3
n		P16305	Gabra6	0	0	752.836	4	-3	K	SIAHNMTTPNKLFR	L	HexNAc2Hex5Fuc@5=22;Oxidation@6	HexNAc2Hex5Fuc@128=22;Oxidation@129	Asn-128	V20100905-35_ITMSms2etd	LWAC 17	29.773	124	137	32.5	0.00033	51108	Gamma-aminobutyric acid receptor subunit alpha-6							GABRB3
n		P16305	Gabra6	0	0	752.837	4	-1	K	SIAHNMTTPNKLFR	L	HexNAc2Hex6@5|10	HexNAc2Hex6@128|133	Asn-128	V20100916-02_ITMSms2etd	TiO2-LWAC 17	28.827	124	137	24.1	0.017	51108	Gamma-aminobutyric acid receptor subunit alpha-6							GABRB3
n		P16305	Gabra6	0	0	752.836	4	-3	K	SIAHNMTTPNKLFR	L	HexNAc2Hex6@5=26	HexNAc2Hex6@128=26	Asn-128	V20100905-35_ITMSms2etd	LWAC 17	29.773	124	137	34.2	7.2e-05	51108	Gamma-aminobutyric acid receptor subunit alpha-6							GABRG1
n		P16305	Gabra6	0	0	756.836	4	0	K	SIAHNMTTPNKLFR	L	HexNAc2Hex6@5=26;Oxidation@6	HexNAc2Hex6@128=26	Asn-128	V20100905-31_ITMSms2etd	LWAC 15	21.027	124	137	31.1	0.00092	51108	Gamma-aminobutyric acid receptor subunit alpha-6							GALNS
n		P16305	Gabra6	0	0	833.863	4	-1	K	SIAHNMTTPNKLFR	L	HexNAc2Hex8@5=14	HexNAc2Hex8@128=14	Asn-128	V20100905-35_ITMSms2etd	LWAC 17	29.665	124	137	28.1	0.0068	51108	Gamma-aminobutyric acid receptor subunit alpha-6							GALNT16
n		P16305	Gabra6	0	0	822.412	2	2	R	LMQNGTILYTMR	L	HexNAc@4=14	HexNAc@141=14	Asn-141	V20100916-03_ITMSms2etd	TiO2-LWAC 18	42.789	138	149	30	0.0049	51108	Gamma-aminobutyric acid receptor subunit alpha-6							GALNT16
n		P16305	Gabra6	0	0	830.411	2	4	R	LMQNGTILYTMR	L	HexNAc@4=8;Oxidation@11=53	HexNAc@141=8	Asn-141	V20100916-01_ITMSms2etd	TiO2-LWAC 17	33.924	138	149	26.6	0.0008	51108	Gamma-aminobutyric acid receptor subunit alpha-6							GBA
n		P16305	Gabra6	0	0	886.392	3	1	R	LMQNGTILYTMR	L	HexNAc2Hex5@4	HexNAc2Hex5@141	Asn-141	V20100905-33_ITMSms2etd	LWAC 16	41.094	138	149	26.2	0.00081	51108	Gamma-aminobutyric acid receptor subunit alpha-6							GBA
n		P16305	Gabra6	0	0	891.725	3	3	R	LMQNGTILYTMR	L	HexNAc2Hex5@4;Oxidation@11=44	HexNAc2Hex5@141	Asn-141	V20100915-09_ITMSms2etd	TiO2-LWAC 13	31.643	138	149	22.8	0.0014	51108	Gamma-aminobutyric acid receptor subunit alpha-6							GBA
n		P16305	Gabra6	0	0	891.722	3	1	R	LMQNGTILYTMR	L	Oxidation@2=64;HexNAc2Hex5@4	HexNAc2Hex5@141	Asn-141	V20100905-35_ITMSms2etd	LWAC 17	35.906	138	149	22.4	0.0024	51108	Gamma-aminobutyric acid receptor subunit alpha-6							GBA
n	2	P50571	Gabrb1	1	1	1016.81	3	1	K	RLSYSGIPLNLTLDNR	V	HexNAc2Hex5@10=28	HexNAc2Hex5@105=28	Asn-105	V20100916-04_ITMSms2etd	TiO2-LWAC 18	52.776	96	111	24.5	0.00027	54101	Gamma-aminobutyric acid receptor subunit beta-1	26-245 extracellular						GBA
n		P50571	Gabrb1	0	0	939.997	2	3	R	LSYSGIPLNLTLDNR	V	HexNAc@9=17	HexNAc@105=17	Asn-105	V20100916-03_ITMSms2etd	TiO2-LWAC 18	59.805	97	111	37.5	1.6e-05	54101	Gamma-aminobutyric acid receptor subunit beta-1							GBA
n	1	P63137	Gabrb2	1	1	1039.83	3	0	K	RLSYNVIPLNLTLDNR	V	HexNAc2Hex5@10=21	HexNAc2Hex5@104=21	Asn-104	V20100916-08_ITMSms2etd	TiO2-LWAC 20	58.174	95	110	25.3	0.00035	59197	Gamma-aminobutyric acid receptor subunit beta-2	26-244 extracellular						GBA
n	5	P63080	Gabrb3	1	1	1011.48	3	-1	K	RLAYSGIPLNLTLDNR	V	HexNAc2Hex5@10=23	HexNAc2Hex5@105=23	Asn-105	V20100916-04_ITMSms2etd	TiO2-LWAC 18	53.502	96	111	27.2	0.00021	54166	Gamma-aminobutyric acid receptor subunit beta-3	26-245 extracellular						GBA
n		P63080	Gabrb3	0	0	931.999	2	3	R	LAYSGIPLNLTLDNR	V	HexNAc@9=17	HexNAc@105=17	Asn-105	V20101112-04_ITMSms2etd	TiO2-LWAC 17 & 18	60.519	97	111	31.7	9.4e-06	54166	Gamma-aminobutyric acid receptor subunit beta-3							GBA
n		P63080	Gabrb3	0	0	959.457	3	9	R	LAYSGIPLNLTLDNR	V	HexNAc2Hex5@9=28	HexNAc2Hex5@105=28	Asn-105	V20100916-02_ITMSms2etd	TiO2-LWAC 17	57.498	97	111	22.6	0.0028	54166	Gamma-aminobutyric acid receptor subunit beta-3							GBA
n		P63080	Gabrb3	0	0	1013.46	3	-4	R	LAYSGIPLNLTLDNR	V	HexNAc2Hex6@9=18	HexNAc2Hex6@105=18	Asn-105	V20100905-37_ITMSms2etd	LWAC 18	58.523	97	111	22	0.0086	54166	Gamma-aminobutyric acid receptor subunit beta-3							GBA
n		P63080	Gabrb3	0	0	956.119	3	3	R	LVSRNVVFATGAYPR	L	HexNAc2Hex5@5	HexNAc2Hex5@222	Asn-222	V20100916-06_ITMSms2etd	TiO2-LWAC 19	34.64	218	232	23.4	0.00087	54166	Gamma-aminobutyric acid receptor subunit beta-3							GBA
n	1	Q9R0Y8	Gabrg1	1	1	439.891	3	-2	R	LKFNSTMK	V	HexNAcFuc@4=11	HexNAcFuc@127=11	Asn-127	V20100915-07_ITMSms2etd	TiO2-LWAC 12	17.398	124	131	29.7	0.0079	53426	Gamma-aminobutyric acid receptor subunit gamma-1	36-272 extracellular						GBA
n	1	Q571E4	Galns	1	1	902.439	4	4	R	KTGEANLTQLYTQEALDFIQTQHAR	Q	HexNAc2Hex2@6|8	HexNAc2Hex2@201|203	Asn-201	V20100905-35_ITMSms2etd	LWAC 17	64.15	196	220	29.9	0.00053	57674	N-acetylgalactosamine-6-sulfatase	24-520, lysosome						GBA
o	2	Q60GT0	Galntl1	1	1	725.358	3	0	R	TIPLIVTGTPSK	G	HexNAcHexSA2@7=28	HexNAcHexSA2@61=28	Thr-61	V20100914-14_ITMSms2etd	TiO2-LWAC 6	43.157	55	66	24.8	0.0032	62876	Galntl1 protein	27-558 lumenal, site is outside of the catalytic domains						GBA
o		Q60GT0	Galntl1	0	0	917.446	3	3	R	TIPLIVTGTPSKGFDEK	A	HexNAcHexSA2@7=19	HexNAcHexSA2@61=19	Thr-61	V20100914-16_ITMSms2etd	TiO2-LWAC 7	47.709	55	71	30.1	7.4e-05	62876	Galntl1 protein	polypeptide N-acetylgalactosaminyltransferase-like protein 1						GBA
n	17	P17439	Gba	1	1	549.955	3	0	R	RMELSVGAIQANR	T	HexNAc@12=56	HexNAc@78=56	Asn-78	V20100915-05_ITMSms2etd	TiO2-LWAC 11	33.614	67	79	39.5	2.7e-05	57622	Glucosylceramidase	20-515, lysosome						GBA
n		P17439	Gba	0	0	725.683	3	0	R	RMELSVGAIQANR	T	HexNAc2Hex2@12=57	HexNAc2Hex2@78=57	Asn-78	V20100915-05_ITMSms2etd	TiO2-LWAC 11	32.574	67	79	43.7	2.7e-05	57622	Glucosylceramidase							GFRA1
n		P17439	Gba	0	0	774.37	3	2	R	RMELSVGAIQANR	T	HexNAc2Hex2Fuc@12	HexNAc2Hex2Fuc@78	Asn-78	V20100915-05_ITMSms2etd	TiO2-LWAC 11	32.372	67	79	41	3.5e-05	57622	Glucosylceramidase							GFRA1
n		P17439	Gba	0	0	779.702	3	3	R	RMELSVGAIQANR	T	HexNAc2Hex3@12	HexNAc2Hex3@78	Asn-78	V20100915-05_ITMSms2etd	TiO2-LWAC 11	32.187	67	79	31.1	0.00049	57622	Glucosylceramidase							GFRA2
n		P17439	Gba	0	0	828.387	3	1	R	RMELSVGAIQANR	T	HexNAc2Hex3Fuc@12	HexNAc2Hex3Fuc@78	Asn-78	V20100905-25_ITMSms2etd	LWAC 12	32.996	67	79	38	2.8e-05	57622	Glucosylceramidase							GFRA2
n		P17439	Gba	0	0	731.014	3	0	R	RMELSVGAIQANR	T	Oxidation@2;HexNAc2Hex2@12=60	HexNAc2Hex2@78=60	Asn-78	V20100915-05_ITMSms2etd	TiO2-LWAC 11	24.929	67	79	40.1	5.1e-05	57622	Glucosylceramidase							GGT1
n		P17439	Gba	0	0	779.697	3	-4	R	RMELSVGAIQANR	T	Oxidation@2;HexNAc2Hex2Fuc@12	HexNAc2Hex2Fuc@78	Asn-78	V20100905-25_ITMSms2etd	LWAC 12	26.252	67	79	32.9	0.00058	57622	Glucosylceramidase							GGT7
n		P17439	Gba	0	0	746.377	2	0	R	MELSVGAIQANR	T	HexNAc@11=43	HexNAc@78=43	Asn-78	V20100905-22_ITMSms2etd	LWAC 11	38.884	68	79	31.6	0.00029	57622	Glucosylceramidase							GGT7
n		P17439	Gba	0	0	673.648	3	-1	R	MELSVGAIQANR	T	HexNAc2Hex2@11=47	HexNAc2Hex2@78=47	Asn-78	V20101112-10_ITMSms2etd	LWAC 9 & 10	36.928	68	79	41.4	0.00027	57622	Glucosylceramidase							GGT7
n		P17439	Gba	0	0	722.335	3	0	R	MELSVGAIQANR	T	HexNAc2Hex2Fuc@11	HexNAc2Hex2Fuc@78	Asn-78	V20100905-21_ITMSms2etd	LWAC 10	37.673	68	79	33.8	0.0027	57622	Glucosylceramidase							GGT7
n		P17439	Gba	0	0	958.919	4	2	R	VYTYADTPNDFQLSNFSLPEEDTK	L	HexNAc2Hex3Fuc@15=6	HexNAc2Hex3Fuc@165=6	Asn-165	V20100905-23_ITMSms2etd	LWAC 11	61.783	151	174	22.6	0.033	57622	Glucosylceramidase							GGT7
n		P17439	Gba	0	0	1048.48	3	4	R	VYTYADTPNDFQLSNFSLPEEDTK	L	HexNAcFuc@15	HexNAcFuc@165	Asn-165	V20100905-25_ITMSms2etd	LWAC 12	62.895	151	174	24.6	0.0032	57622	Glucosylceramidase							GGT7
n		P17439	Gba	0	0	542.936	3	-3	R	DLGPALANSSHDVK	L	HexNAc@8|9	HexNAc@289|290	Asn-289	V20101112-08_ITMSms2etd	LWAC 5 & 6	23.852	282	295	49.1	2.1e-05	57622	Glucosylceramidase							GGT7
n		P17439	Gba	0	0	542.936	3	-2	R	DLGPALANSSHDVK	L	HexNAc@8=6	HexNAc@289=6	Asn-289	V20100916-10_ITMSms2etd	TiO2-LWAC 25	24.727	282	295	30.4	0.00077	57622	Glucosylceramidase							GGT7
n		P17439	Gba	0	0	767.352	3	1	R	DLGPALANSSHDVK	L	HexNAc2Hex2Fuc@8	HexNAc2Hex2Fuc@289	Asn-289	V20100905-11_ITMSms2etd	LWAC 5	24.56	282	295	27.3	0.0018	57622	Glucosylceramidase							GGT7
n		P17439	Gba	0	0	821.37	3	1	R	DLGPALANSSHDVK	L	HexNAc2Hex3Fuc@8	HexNAc2Hex3Fuc@289	Asn-289	V20100905-11_ITMSms2etd	LWAC 5	24.171	282	295	24.8	0.0039	57622	Glucosylceramidase							GGT7
n		P17439	Gba	0	0	591.622	3	-1	R	DLGPALANSSHDVK	L	HexNAcFuc@8|9	HexNAcFuc@289|290	Asn-289	V20100905-13_ITMSms2etd	LWAC 6	24.654	282	295	46.9	0.00012	57622	Glucosylceramidase							GGT7
o	2	P97785	Gfra1	1	1	982.72	4	1	K	NKPLGPAGSENEIPTHVLPPCANLQAQK	L	HexNAcHexSA2@15=19	HexNAcHexSA2@389=19	Thr-389	V20100905-21_ITMSms2etd	LWAC 10	45.965	375	402	43.2	1.7e-06	51783	GDNF family receptor alpha-1	25-430 mature						GLA
n		P97785	Gfra1	0	0	1038.44	4	-3	K	LKSNVSGSTHLCLSDNDYGK	D	HexNAc5Hex4Fuc2@4=17	HexNAc5Hex4Fuc2@406=17	Asn-406	V20100905-19_ITMSms2etd	LWAC 9	26.505	403	422	22.8	0.0088	51783	GDNF family receptor alpha-1							GLG1
n	2	O08842	Gfra2	1	1	934.744	3	2	R	NAIQAFGNGTDVNMSPK	G	HexNAc2Hex3Fuc@8=25	HexNAc2Hex3Fuc@357=25	Asn-357	V20100905-21_ITMSms2etd	LWAC 10	39.247	350	366	23.4	0.0015	51599	GDNF family receptor alpha-2	22-443 mature						GNPTG
o		O08842	Gfra2	0	0	693.972	3	2	K	GPTFSATQAPR	V	HexNAcHexSA2@7=19	HexNAcHexSA2@373=19	Thr-373	V20100910-12_ITMSms2etd	TiO2-LWAC 1 & 21	22.891	367	377	30.2	0.00051	51599	GDNF family receptor alpha-2							GNPTG
n	1	Q60928	Ggt1	1	1	942.105	3	0	R	LHNQLLPNTTTVEK	D	HexNAc2Hex5@8=30	HexNAc2Hex5@510=30	Asn-510	V20100914-20_ITMSms2etd	TiO2-LWAC 9	28.174	503	516	22	0.0025	61563	Gamma-glutamyltranspeptidase 1	27-568 extracellular						GNPTG
n	11	Q99JP7	Ggt7	1	1	497.251	3	0	R	RNESHLIDFR	E	HexNAc@2=17	HexNAc@198=17	Asn-198	V20100914-16_ITMSms2etd	TiO2-LWAC 7	24.38	197	206	38.3	0.0003	70302	Gamma-glutamyltransferase 7	128-662 extracellular						GOT2
n		Q99JP7	Ggt7	0	0	726.994	3	-4	R	RNESHLIDFR	E	HexNAc2Hex3@2	HexNAc2Hex3@198	Asn-198	V20100914-14_ITMSms2etd	TiO2-LWAC 6	21.538	197	206	25.1	0.005	70302	Gamma-glutamyltransferase 7							GPC1
n		Q99JP7	Ggt7	0	0	781.016	3	2	R	RNESHLIDFR	E	HexNAc2Hex4@2	HexNAc2Hex4@198	Asn-198	V20100914-14_ITMSms2etd	TiO2-LWAC 6	21.356	197	206	22.1	0.01	70302	Gamma-glutamyltransferase 7							GPC4
n		Q99JP7	Ggt7	0	0	835.033	3	0	R	RNESHLIDFR	E	HexNAc2Hex5@2	HexNAc2Hex5@198	Asn-198	V20100914-14_ITMSms2etd	TiO2-LWAC 6	21.301	197	206	23	0.0091	70302	Gamma-glutamyltransferase 7							GPC4
n		Q99JP7	Ggt7	0	0	667.038	4	-2	R	RNESHLIDFR	E	HexNAc2Hex6@2	HexNAc2Hex6@198	Asn-198	V20100905-17_ITMSms2etd	LWAC 8	22.845	197	206	27.2	0.012	70302	Gamma-glutamyltransferase 7							GPC4
n		Q99JP7	Ggt7	0	0	707.553	4	0	R	RNESHLIDFR	E	HexNAc2Hex7@2	HexNAc2Hex7@198	Asn-198	V20100914-14_ITMSms2etd	TiO2-LWAC 6	21.238	197	206	31.5	0.0019	70302	Gamma-glutamyltransferase 7							GPC4
n		Q99JP7	Ggt7	0	0	748.066	4	0	R	RNESHLIDFR	E	HexNAc2Hex8@2	HexNAc2Hex8@198	Asn-198	V20100914-14_ITMSms2etd	TiO2-LWAC 6	21.139	197	206	25.1	0.0041	70302	Gamma-glutamyltransferase 7							GPC5
n		Q99JP7	Ggt7	0	0	788.58	4	1	R	RNESHLIDFR	E	HexNAc2Hex9@2	HexNAc2Hex9@198	Asn-198	V20100914-12_ITMSms2etd	TiO2-LWAC 5	21.254	197	206	29.5	0.0033	70302	Gamma-glutamyltransferase 7							GPC6
n		Q99JP7	Ggt7	0	0	445.218	3	0	R	NESHLIDFR	E	HexNAc@1=17	HexNAc@198=17	Asn-198	V20100914-10_ITMSms2etd	TiO2-LWAC 4 & 24	29.38	198	206	37.6	5.5e-05	70302	Gamma-glutamyltransferase 7							GPC6
n		Q99JP7	Ggt7	0	0	837.017	3	1	R	NESHLIDFR	E	HexNAc2Hex6@1	HexNAc2Hex6@198	Asn-198	V20100905-13_ITMSms2etd	LWAC 6	26.748	198	206	23	0.0035	70302	Gamma-glutamyltransferase 7							GPR158
n		Q99JP7	Ggt7	0	0	985.098	3	1	R	TANHSAPSLENSVQPGK	R	HexNAc2Hex5@3=37	HexNAc2Hex5@523=37	Asn-523	V20100905-13_ITMSms2etd	LWAC 6	18.64	521	537	25.6	0.0074	70302	Gamma-glutamyltransferase 7							GPR158
n	1	P51569	Gla	1	1	963.45	2	4	K	LGIYADVGNK	T	HexNAc2Hex2Fuc@9	HexNAc2Hex2Fuc@139	Asn-139	V20100905-16_ITMSms2etd	LWAC 8	28.783	131	140	24.2	0.0038	47643	Alpha-galactosidase A	32-419, lysosome						GPR158
n	1	Q61543	Glg1	1	1	701.99	3	1	R	GNITEYQCHQYITK	M	HexNAcFuc@2=18	HexNAcFuc@206=18	Asn-206	V20100914-16_ITMSms2etd	TiO2-LWAC 7	24.729	205	218	48.7	8.5e-07	133735	Golgi apparatus protein 1	28-1141 extracellular						GPR158
n	3	Q6S5C2	Gnptg	1	1	864.862	4	1	K	YEFCPFHNVTQHEQTFR	W	HexNAc2Hex5@8	HexNAc2Hex5@88	Asn-88	V20100905-27_ITMSms2etd	LWAC 13	40.934	81	97	38.4	9.9e-06	669	N-acetylglucosamine-1-phosphotransferase subunit gamma	25-307 secreted						GPR37
o		Q6S5C2	Gnptg	0	0	891.174	4	0	R	VLFEDAGYLKVPGETHPTQLAGGSK	G	HexNAcHexSA2@15|18	HexNAcHexSA2@225|228		V20100915-03_ITMSms2etd	TiO2-LWAC 10	53.632	211	235	27.4	0.00089	669	N-acetylglucosamine-1-phosphotransferase subunit gamma							GPR37
o		Q6S5C2	Gnptg	0	0	809.369	3	5	K	VPGETHPTQLAGGSK	G	HexNAcHexSA2@8=7	HexNAcHexSA2@228=7	Thr-228	V20100910-12_ITMSms2etd	TiO2-LWAC 1 & 21	16.859	221	235	24.3	0.0031	669	N-acetylglucosamine-1-phosphotransferase subunit gamma							GRIA1
oy	1	P05202	Got2	1	1	724.033	3	4	K	NLDKEYLPIGGLAEFCK	A	HexNAc@6=19	HexNAc@96=19	Tyr-96	V20100915-09_ITMSms2etd	TiO2-LWAC 13	56.138	91	107	30.5	0.0002	47412	Aspartate aminotransferase, mitochondrial	30-430, mitochondrial						GRIA1
o	1	Q9QZF2	Gpc1	1	1	742.356	4	3	K	SSSSRTPLTHALPGLSEQEGQK	T	HexNAcHexSA@1|2|3|4|9	HexNAcHexSA@506|507|508|509|514		V20100914-18_ITMSms2etd	TiO2-LWAC 8	35.481	506	527	38.2	0.00025	61360	Glypican-1	24-? Secreted						GRIA1
o	4	P51655	Gpc4	1	1	677.338	4	7	R	FRPYHPEQRPTTAAGTSLDR	L	HexNAc2@11=9	HexNAc2@375=9	Thr-375	V20100915-03_ITMSms2etd	TiO2-LWAC 10	21.685	365	384	41.8	6.8e-05	62587	Glypican-4	19-529 mature; 19-?secreted						GRIA1
o		P51655	Gpc4	0	0	667.076	4	-1	R	FRPYHPEQRPTTAAGTSLDR	L	HexNAcHex@11|12	HexNAcHex@375|376		V20100914-18_ITMSms2etd	TiO2-LWAC 8	23.304	365	384	33	0.00084	62587	Glypican-4							GRIA1
o		P51655	Gpc4	0	0	739.852	4	2	R	FRPYHPEQRPTTAAGTSLDR	L	HexNAcHexSA@11=9	HexNAcHexSA@375=9	Thr-375	V20100914-18_ITMSms2etd	TiO2-LWAC 8	23.344	365	384	50.4	4.2e-07	62587	Glypican-4							GRIA1
o		P51655	Gpc4	0	0	812.624	4	-1	R	FRPYHPEQRPTTAAGTSLDR	L	HexNAcHexSA2@11|12	HexNAcHexSA2@375|376		V20100905-29_ITMSms2etd	LWAC 14	26.814	365	384	42.5	2.4e-06	62587	Glypican-4							GRIA1
o	1	Q8CAL5	Gpc5	1	1	762.119	4	-5	K	LLDQVNTICGHPVRTPTQSPR	C	HexNAcHexSA@15|17	HexNAcHexSA@351|353		V20100905-33_ITMSms2etd	LWAC 16	35.957	337	357	38.6	0.00026	63793	Glypican-5	25-? No info on the cleavage site						GRIA1
o	2	Q9R087	Gpc6	1	1	734.347	4	5	R	FRPYNPEERPTTAAGTSLDR	L	HexNAcHexSA@11|12	HexNAcHexSA@374|375		V20100914-14_ITMSms2etd	TiO2-LWAC 6	29.668	364	383	45.4	5.1e-05	63058	Glypican-6	24-530 mature; 24-? Secreted						GRIA1
o		Q9R087	Gpc6	0	0	807.115	4	-1	R	FRPYNPEERPTTAAGTSLDR	L	HexNAcHexSA2@11=7	HexNAcHexSA2@374=7	Thr-374	V20100905-13_ITMSms2etd	LWAC 6	33.46	364	383	52.2	4e-07	63058	Glypican-6							GRIA1
n	1	Q7TT36	Gpr125	1	1	794.374	4	2	K	IDGATVDTHHIPVNVTLR	R	HexNAc2Hex5@14	HexNAc2Hex5@676	Asn-676	V20100905-25_ITMSms2etd	LWAC 12	41.139	663	680	38.9	3.3e-05	144725	Probable G-protein coupled receptor 125	28-747 extracellular						GRIA1
o	4	Q8C419	Gpr158	1	1	647.294	3	1	R	ASAPDPSIPWSR	S	HexNAcHexSA@2=26	HexNAcHexSA@53=26	Ser-53	V20100914-14_ITMSms2etd	TiO2-LWAC 6	42.145	52	63	27.2	0.0037	134427	Probable G-protein coupled receptor 158	25-417 extracellular						GRIA1
o		Q8C419	Gpr158	0	0	880.461	3	5	R	AAITFSTESLSTPAPQVFLQATR	E	HexNAc@12=10	HexNAc@185=10	Thr-185	V20100905-37_ITMSms2etd	LWAC 18	64.028	174	196	50.4	1.5e-07	134427	Probable G-protein coupled receptor 158							GRIA2
o		Q8C419	Gpr158	0	0	1031.51	3	6	R	AAITFSTESLSTPAPQVFLQATR	E	HexNAcHexSA@9|11	HexNAcHexSA@182|184		V20100905-33_ITMSms2etd	LWAC 16	66.083	174	196	30	5.6e-05	134427	Probable G-protein coupled receptor 158							GRIA2
n		Q8C419	Gpr158	0	0	617.936	3	0	K	CHLNNSECMPIK	G	HexNAcFuc@4|5	HexNAcFuc@333|334	Asn-333	V20100914-12_ITMSms2etd	TiO2-LWAC 5	20.88	330	6	35.9	0.00018	134427	Probable G-protein coupled receptor 158							GRIA2
o	2	Q9QY42	Gpr37	1	1	888.164	4	-4	R	GGDTGVIEEAAAAGPLGPPTKPPSAWR	W	HexNAcHexSA2@20=10	HexNAcHexSA2@111=10	Thr-111	V20100905-19_ITMSms2etd	LWAC 9	52.884	92	118	31.9	0.00095	66776	Probable G-protein coupled receptor 37	27-252 extracellular						GRIA2
o		Q9QY42	Gpr37	0	0	911.427	4	-4	R	TGQLQDSQHRPSAVHEGRTLAPPGR	A	HexNAcHexSA2@19=9	HexNAcHexSA2@199=9	Thr-199	V20100905-15_ITMSms2etd	LWAC 7	20.885	181	205	35.1	1.3e-05	66776	Probable G-protein coupled receptor 37							GRIA2
n	6	Q8K209	Gpr56	1	1	813.599	4	1	K	VSHNASVDMCDLKK	E	HexNAc5Hex3Fuc@4	HexNAc5Hex3Fuc@171	Asn-171	V20100914-12_ITMSms2etd	TiO2-LWAC 5	17.747	168	181	26.4	0.0046	77256	G-protein coupled receptor 56	26-402 extracellular						GRIA2
n		Q8K209	Gpr56	0	0	817.599	4	3	K	VSHNASVDMCDLKK	E	HexNAc5Hex3Fuc@4;Oxidation@9	HexNAc5Hex3Fuc@171	Asn-171	V20100905-11_ITMSms2etd	LWAC 5	11.551	168	181	25.1	0.042	77256	G-protein coupled receptor 56							GRIA2
n		Q8K209	Gpr56	0	0	854.112	4	1	K	VSHNASVDMCDLKK	E	HexNAc5Hex4Fuc@4	HexNAc5Hex4Fuc@171	Asn-171	V20100914-12_ITMSms2etd	TiO2-LWAC 5	17.619	168	181	29.2	0.0021	77256	G-protein coupled receptor 56							GRIA2
n		Q8K209	Gpr56	0	0	890.625	4	-1	K	VSHNASVDMCDLKK	E	HexNAc5Hex4Fuc2@4	HexNAc5Hex4Fuc2@171	Asn-171	V20100914-12_ITMSms2etd	TiO2-LWAC 5	17.16	168	181	23.6	0.029	77256	G-protein coupled receptor 56							GRIA3
n		Q8K209	Gpr56	0	0	488.978	4	-1	K	VSHNASVDMCDLKK	E	HexNAcFuc@4=11	HexNAcFuc@171=11	Asn-171	V20100914-14_ITMSms2etd	TiO2-LWAC 6	18.36	168	181	46.7	0.00015	77256	G-protein coupled receptor 56							GRIA3
n		Q8K209	Gpr56	0	0	833.1	3	1	K	VTNLSDPVVLTFQHQPQPK	N	HexNAcFuc@2|3	HexNAcFuc@323|324	Asn-324	V20100915-13_ITMSms2etd	TiO2-LWAC 15	46.235	322	340	25.7	0.00017	77256	G-protein coupled receptor 56							GRIA3
n	12	P23818	Gria1	1	1	427.723	4	-2	R	RTNYTLHVIEMK	H	HexNAc@2|3	HexNAc@362|363	Asn-363	V20100915-09_ITMSms2etd	TiO2-LWAC 13	32.22	361	372	36.6	0.00078	101570	Glutamate receptor 1	19-536 extracellular						GRIA3
n		P23818	Gria1	0	0	575.295	3	1	R	RTNYTLHVIEMK	H	HexNAc@2|3;Oxidation@11	HexNAc@362|363	Asn-363	V20100915-03_ITMSms2etd	TiO2-LWAC 10	23.926	361	372	27.1	0.026	101570	Glutamate receptor 1							GRIA3
n		P23818	Gria1	0	0	681.061	4	1	R	RTNYTLHVIEMK	H	HexNAc2Hex5@3	HexNAc2Hex5@363	Asn-363	V20100915-07_ITMSms2etd	TiO2-LWAC 12	30.304	361	372	36.7	0.00053	101570	Glutamate receptor 1							GRIA4
n		P23818	Gria1	0	0	802.601	4	2	R	RTNYTLHVIEMK	H	HexNAc2Hex8@3	HexNAc2Hex8@363	Asn-363	V20100915-05_ITMSms2etd	TiO2-LWAC 11	29.562	361	372	25.1	0.0075	101570	Glutamate receptor 1							GRIA4
n		P23818	Gria1	0	0	814.862	4	5	R	RTNYTLHVIEMK	H	HexNAc4Hex4SA@3	HexNAc4Hex4SA@363	Asn-363	V20100915-03_ITMSms2etd	TiO2-LWAC 10	32.98	361	372	25.1	0.012	101570	Glutamate receptor 1							GRIA4
n		P23818	Gria1	0	0	788.856	4	-2	R	RTNYTLHVIEMK	H	HexNAc5Hex3Fuc@3	HexNAc5Hex3Fuc@363	Asn-363	V20100905-27_ITMSms2etd	LWAC 13	31.172	361	372	28.7	0.0061	101570	Glutamate receptor 1							GRIA4
n		P23818	Gria1	0	0	829.29	4	2	R	RTNYTLHVIEMK	H	HexNAc5Hex4Fuc@3	HexNAc5Hex4Fuc@363	Asn-363	V20100905-25_ITMSms2etd	LWAC 12	30.76	361	372	28	0.01	101570	Glutamate receptor 1							GRIA4
n		P23818	Gria1	0	0	833.368	4	-2	R	RTNYTLHVIEMK	H	HexNAc5Hex4Fuc@3;Oxidation@11	HexNAc5Hex4Fuc@363	Asn-363	V20100905-27_ITMSms2etd	LWAC 13	22.344	361	372	28.2	0.0092	101570	Glutamate receptor 1							GRIA4
n		P23818	Gria1	0	0	865.631	4	2	R	RTNYTLHVIEMK	H	HexNAc5Hex4SA@3	HexNAc5Hex4SA@363	Asn-363	V20100905-23_ITMSms2etd	LWAC 11	33.741	361	372	32.6	0.00095	101570	Glutamate receptor 1							GRID1
n		P23818	Gria1	0	0	517.929	3	-1	R	TNYTLHVIEMK	H	HexNAc@1|2	HexNAc@362|363	Asn-363	V20100915-05_ITMSms2etd	TiO2-LWAC 11	37.613	362	372	51.3	2.4e-06	101570	Glutamate receptor 1							GRID1
n		P23818	Gria1	0	0	855.711	3	0	R	TNYTLHVIEMK	H	HexNAc2Hex5@2	HexNAc2Hex5@363	Asn-363	V20100915-03_ITMSms2etd	TiO2-LWAC 10	35.185	362	372	24.7	0.0037	101570	Glutamate receptor 1							GRID1
n		P23818	Gria1	0	0	723.058	4	-4	R	TNYTLHVIEMK	H	HexNAc2Hex7@2	HexNAc2Hex7@363	Asn-363	V20100915-03_ITMSms2etd	TiO2-LWAC 10	35.431	362	372	26.7	0.0085	101570	Glutamate receptor 1							GRID1
n	8	P23819	Gria2	1	1	888.101	3	0	K	IQFGGANVSGFQIVDYDDSLVSK	F	HexNAc@7=10	HexNAc@256=10	Asn-256	V20100915-11_ITMSms2etd	TiO2-LWAC 14	67.036	250	272	28.6	0.0018	98663	Glutamate receptor 2	25-543 extracellular						GRID2
n		P23819	Gria2	0	0	570.976	3	2	K	RINYTINIMELK	T	HexNAc@3=11	HexNAc@370=11	Asn-370	V20100916-04_ITMSms2etd	TiO2-LWAC 18	51.5	368	379	43.3	8.4e-05	98663	Glutamate receptor 2							GRID2
n		P23819	Gria2	0	0	908.755	3	0	K	RINYTINIMELK	T	HexNAc2Hex5@3=43	HexNAc2Hex5@370=43	Asn-370	V20100905-35_ITMSms2etd	LWAC 17	48.967	368	379	29.5	0.00079	98663	Glutamate receptor 2							GRID2
n		P23819	Gria2	0	0	830.128	4	-2	K	RINYTINIMELK	T	HexNAc5Hex4Fuc@3=20	HexNAc5Hex4Fuc@370=20	Asn-370	V20100905-35_ITMSms2etd	LWAC 17	48.559	368	379	26.2	0.032	98663	Glutamate receptor 2							GRID2
n		P23819	Gria2	0	0	785.9	2	-7	R	INYTINIMELK	T	HexNAc@2=11;Oxidation@8	HexNAc@370=11	Asn-370	V20100915-08_ITMSms2etd	TiO2-LWAC 13	49.928	369	379	24.1	0.012	98663	Glutamate receptor 2							GRID2
n		P23819	Gria2	0	0	777.909	2	2	R	INYTINIMELK	T	HexNAc@2=9	HexNAc@370=9	Asn-370	V20100915-14_ITMSms2etd	TiO2-LWAC 16	58.114	369	379	24.8	0.044	98663	Glutamate receptor 2							GRID2
n		P23819	Gria2	0	0	856.724	3	2	R	INYTINIMELK	T	HexNAc2Hex5@2=43	HexNAc2Hex5@370=43	Asn-370	V20100905-33_ITMSms2etd	LWAC 16	55.697	369	379	31.6	0.00018	98663	Glutamate receptor 2							GRID2
n		P23819	Gria2	0	0	910.741	3	1	R	INYTINIMELK	T	HexNAc2Hex6@2=29	HexNAc2Hex6@370=29	Asn-370	V20100905-33_ITMSms2etd	LWAC 16	55.47	369	379	22.6	0.024	98663	Glutamate receptor 2							GRID2
n	5	Q9Z2W9	Gria3	1	1	1106	4	2	R	VMHGGANITGFQIVNNENPMVQQFIQR	W	HexNAc2Hex6@7=9	HexNAc2Hex6@260=9	Asn-260	V20100909-02_ITMSms2etd	LWAC 1 & 21	63.657	254	280	23.8	0.0043	100429	Glutamate receptor 3	23-546 extracellular						GRID2
n		Q9Z2W9	Gria3	0	0	1191.03	4	7	R	VMHGGANITGFQIVNNENPMVQQFIQR	W	HexNAc2Hex8@7|15|16;Oxidation@20	HexNAc2Hex8@260|268|269	Asn-260	V20100905-37_ITMSms2etd	LWAC 18	55.315	254	280	22.3	0.005	100429	Glutamate receptor 3							GRID2
n		Q9Z2W9	Gria3	0	0	579.278	3	-1	R	RTNYTIDVYEMK	V	HexNAc@2|3	HexNAc@373|374	Asn-374	V20100914-18_ITMSms2etd	TiO2-LWAC 8	36.224	372	383	39.8	1.2e-05	100429	Glutamate receptor 3							GRID2
n		Q9Z2W9	Gria3	0	0	627.966	3	2	R	RTNYTIDVYEMK	V	HexNAcFuc@2|3	HexNAcFuc@373|374	Asn-374	V20100914-18_ITMSms2etd	TiO2-LWAC 8	36.055	372	383	42.8	6.7e-05	100429	Glutamate receptor 3							GRID2
n		Q9Z2W9	Gria3	0	0	790.363	2	-1	R	TNYTIDVYEMK	V	HexNAc@2=9	HexNAc@374=9	Asn-374	V20101111-09_ITMSms2etd	TiO2-LWAC 5 & 6	42.905	373	383	26.4	0.00011	100429	Glutamate receptor 3							GRIK2
n	6	E9PX01	Gria4	1	1	932.172	4	-3	R	FIHGGANVTGFQLVDFNTPMVTK	L	HexNAc2Hex5@7=22;Oxidation@20	HexNAc2Hex5@258=22	Asn-258	V20100909-02_ITMSms2etd	LWAC 1 & 21	58.238	252	274	22.1	0.018	49123	Glutamate receptor 4	predicted protein, no structural prediction						GRIK2
n		E9PX01	Gria4	0	0	573.286	3	-2	R	RVNYTMDVFELK	S	HexNAc@3=21	HexNAc@2=21	Asn-2	V20101112-02_ITMSms2etd	TiO2-LWAC 13 & 14	50.097	369	380	41.2	2.2e-05	49123	Glutamate receptor 4							GRIK2
n		E9PX01	Gria4	0	0	803.034	3	1	R	RVNYTMDVFELK	S	HexNAc2Hex3@3	HexNAc2Hex3@2	Asn-2	V20100915-07_ITMSms2etd	TiO2-LWAC 12	48.084	369	380	33.5	6.4e-05	49123	Glutamate receptor 4							GRIK2
n		E9PX01	Gria4	0	0	831.865	4	2	R	RVNYTMDVFELK	S	HexNAc5Hex4Fuc@3	HexNAc5Hex4Fuc@2	Asn-2	V20100905-27_ITMSms2etd	LWAC 13	47.645	369	380	24.3	0.021	49123	Glutamate receptor 4							GRIK2
n		E9PX01	Gria4	0	0	621.973	3	1	R	RVNYTMDVFELK	S	HexNAcFuc@3=11	HexNAcFuc@2=11	Asn-2	V20100915-07_ITMSms2etd	TiO2-LWAC 12	49.209	369	380	28.6	0.0073	49123	Glutamate receptor 4							GRIN1
n		E9PX01	Gria4	0	0	859.036	3	1	R	VNYTMDVFELK	S	HexNAc2Hex5@2	HexNAc2Hex5@2	Asn-2	V20100905-25_ITMSms2etd	LWAC 12	54.352	370	380	27.6	0.0018	49123	Glutamate receptor 4							GRIN1
n	4	Q61627	Grid1	1	1	904.666	4	0	K	VDKNISHVFTSLFTTMK	T	HexNAc5Hex3Fuc@4	HexNAc5Hex3Fuc@200	Asn-200	V20100910-10_ITMSms2etd	LWAC 25	60.447	197	213	35.1	9.5e-05	112245	Glutamate receptor delta-1 subunit	21-562 extracellular						GRIN1
n		Q61627	Grid1	0	0	945.182	4	4	K	VDKNISHVFTSLFTTMK	T	HexNAc5Hex4Fuc@4	HexNAc5Hex4Fuc@200	Asn-200	V20100910-10_ITMSms2etd	LWAC 25	60.089	197	213	31.8	0.00015	112245	Glutamate receptor delta-1 subunit							GRIN1
n		Q61627	Grid1	0	0	981.693	4	0	K	VDKNISHVFTSLFTTMK	T	HexNAc5Hex4Fuc2@4	HexNAc5Hex4Fuc2@200	Asn-200	V20100910-10_ITMSms2etd	LWAC 25	59.689	197	213	37.8	4.6e-05	112245	Glutamate receptor delta-1 subunit							GRIN1
n		Q61627	Grid1	0	0	617.635	3	0	K	GLNGSLQERPMGSR	L	HexNAcFuc@3=21	HexNAcFuc@422=21	Asn-422	V20100914-16_ITMSms2etd	TiO2-LWAC 7	21.7	420	433	44.1	1.4e-06	112245	Glutamate receptor delta-1 subunit							GRIN1
n	12	Q61625	Grid2	1	1	721.697	3	1	R	KLGCWNPVTGLNGSLTDK	K	HexNAc@12=15	HexNAc@426=15	Asn-426	V20100916-04_ITMSms2etd	TiO2-LWAC 18	49.067	415	432	43.9	8.3e-06	113083	Glutamate receptor delta-2 subunit	24-566 & 657-830 extracellular						GRIN1
n		Q61625	Grid2	0	0	1059.48	3	1	R	KLGCWNPVTGLNGSLTDK	K	HexNAc2Hex5@12=34	HexNAc2Hex5@426=34	Asn-426	V20100905-35_ITMSms2etd	LWAC 17	47.681	415	432	26	0.00079	113083	Glutamate receptor delta-2 subunit							GRIN1
n		Q61625	Grid2	0	0	902.66	4	3	R	KLGCWNPVTGLNGSLTDK	K	HexNAc5Hex3Fuc@12=22	HexNAc5Hex3Fuc@426=22	Asn-426	V20100905-35_ITMSms2etd	LWAC 17	47.674	415	432	38.4	8.2e-05	113083	Glutamate receptor delta-2 subunit							GRIN1
n		Q61625	Grid2	0	0	770.382	3	-1	R	KLGCWNPVTGLNGSLTDK	K	HexNAcFuc@12=10	HexNAcFuc@426=10	Asn-426	V20100916-04_ITMSms2etd	TiO2-LWAC 18	48.581	415	432	41.6	4.2e-06	113083	Glutamate receptor delta-2 subunit							GRIN1
n		Q61625	Grid2	0	0	721.697	3	0	K	LGCWNPVTGLNGSLTDKK	L	HexNAc@11=19	HexNAc@426=19	Asn-426	V20100916-06_ITMSms2etd	TiO2-LWAC 19	48.396	416	433	40.1	5.2e-05	113083	Glutamate receptor delta-2 subunit							GRIN1
n		Q61625	Grid2	0	0	1059.48	3	4	K	LGCWNPVTGLNGSLTDKK	L	HexNAc2Hex5@11=27	HexNAc2Hex5@426=27	Asn-426	V20100905-37_ITMSms2etd	LWAC 18	47.316	416	433	23.3	0.0052	113083	Glutamate receptor delta-2 subunit							GRIN1
n		Q61625	Grid2	0	0	902.658	4	0	K	LGCWNPVTGLNGSLTDKK	L	HexNAc5Hex3Fuc@11=19	HexNAc5Hex3Fuc@426=19	Asn-426	V20100905-37_ITMSms2etd	LWAC 18	47.161	416	433	23.7	0.026	113083	Glutamate receptor delta-2 subunit							GRIN1
n		Q61625	Grid2	0	0	770.385	3	3	K	LGCWNPVTGLNGSLTDKK	L	HexNAcFuc@11=6	HexNAcFuc@426=6	Asn-426	V20100916-04_ITMSms2etd	TiO2-LWAC 18	47.976	416	433	33.3	0.00036	113083	Glutamate receptor delta-2 subunit							GRIN1
n		Q61625	Grid2	0	0	934.169	4	-2	R	MINRSNGSENNVLESQAGIQK	V	HexNAc4Hex3Fuc@6=9	HexNAc4Hex3Fuc@716=9	Asn-716	V20100914-16_ITMSms2etd	TiO2-LWAC 7	25.686	711	731	39.2	6.8e-05	113083	Glutamate receptor delta-2 subunit							GRIN1
n		Q61625	Grid2	0	0	989.473	2	1	R	SNGSENNVLESQAGIQK	V	HexNAc@1|2	HexNAc@715|716	Asn-716	V20100914-07_ITMSms2etd	TiO2-LWAC 3 & 23	26.329	715	731	30.4	0.00079	113083	Glutamate receptor delta-2 subunit							GRIN1
n		Q61625	Grid2	0	0	1073.8	3	1	R	SNGSENNVLESQAGIQK	V	HexNAc4Hex3Fuc@2=15	HexNAc4Hex3Fuc@716=15	Asn-716	V20100914-08_ITMSms2etd	TiO2-LWAC 3 & 23	24.45	715	731	22.8	0.0015	113083	Glutamate receptor delta-2 subunit							GRIN1
n		Q61625	Grid2	0	0	1141.49	3	-2	R	SNGSENNVLESQAGIQK	V	HexNAc5Hex3Fuc@2=10	HexNAc5Hex3Fuc@716=10	Asn-716	V20100905-11_ITMSms2etd	LWAC 5	25.374	715	731	22.8	0.014	113083	Glutamate receptor delta-2 subunit							GRIN1
n	5	P39087	Grik2	1	1	979.499	2	3	R	TLLPNTTLTYDTQK	I	HexNAcFuc@1|5	HexNAcFuc@69|73	Asn-73	V20100915-04_ITMSms2etd	TiO2-LWAC 11	42.067	69	82	22.9	0.0089	102487	Glutamate receptor, ionotropic kainate 2	32-561 & 660-819 extracellular						GRIN1
n		P39087	Grik2	0	0	667.807	2	1	R	YSGVNMTGFR	I	HexNAc@5=19	HexNAc@275=19	Asn-275	V20100915-04_ITMSms2etd	TiO2-LWAC 11	33.002	271	280	22.6	0.00082	102487	Glutamate receptor, ionotropic kainate 2							GRIN1
n		P39087	Grik2	0	0	456.248	3	-2	R	ITFNKTNGLR	T	HexNAc@4=9	HexNAc@378=9	Asn-378	V20100915-11_ITMSms2etd	TiO2-LWAC 14	21.411	375	384	41	0.00054	102487	Glutamate receptor, ionotropic kainate 2							GRIN1
n		P39087	Grik2	0	0	574.623	3	-1	K	GKPANITDSLSNR	S	HexNAcFuc@5=10	HexNAcFuc@423=10	Asn-423	V20100914-16_ITMSms2etd	TiO2-LWAC 7	19.238	419	431	32.1	0.00079	102487	Glutamate receptor, ionotropic kainate 2							GRIN1
n		P39087	Grik2	0	0	868.437	2	7	R	NCNLTQIGGLIDSK	G	HexNAc@3=14	HexNAc@751=14	Asn-751	V20100915-02_ITMSms2etd	TiO2-LWAC 10	47.631	749	762	25.8	0.013	102487	Glutamate receptor, ionotropic kainate 2							GRIN1
n	46	P35438	Grin1	1	1	769.406	3	-1	K	VLQFDPGTKNVTALLMEAR	D	HexNAc@10|205	HexNAc@203|205	Asn-203	V20100916-06_ITMSms2etd	TiO2-LWAC 19	62.521	194	212	44.9	1.8e-05	105482	Glutamate [NMDA] receptor subunit zeta-1	19-559 & 658-812 extracellular						GRIN1
n		P35438	Grin1	0	0	830.638	4	-6	K	VLQFDPGTKNVTALLMEAR	D	HexNAc2Hex5@10	HexNAc2Hex5@203	Asn-203	V20100916-04_ITMSms2etd	TiO2-LWAC 18	60.116	194	212	42.5	3.3e-05	105482	Glutamate [NMDA] receptor subunit zeta-1							GRIN1
n		P35438	Grin1	0	0	834.639	4	-3	K	VLQFDPGTKNVTALLMEAR	D	HexNAc2Hex5@10;Oxidation@16	HexNAc2Hex5@203	Asn-203	V20100905-37_ITMSms2etd	LWAC 18	57.76	194	212	36.8	0.00099	105482	Glutamate [NMDA] receptor subunit zeta-1							GRIN1
n		P35438	Grin1	0	0	952.178	4	-4	K	VLQFDPGTKNVTALLMEAR	D	HexNAc2Hex8@10	HexNAc2Hex8@203	Asn-203	V20100916-04_ITMSms2etd	TiO2-LWAC 18	59.948	194	212	32.6	0.0021	105482	Glutamate [NMDA] receptor subunit zeta-1							GRIN1
n		P35438	Grin1	0	0	917.926	4	-1	K	VLQFDPGTKNVTALLMEAR	D	HexNAc3Hex5Fuc@10	HexNAc3Hex5Fuc@203	Asn-203	V20100916-04_ITMSms2etd	TiO2-LWAC 18	60.07	194	212	36	0.00035	105482	Glutamate [NMDA] receptor subunit zeta-1							GRIN1
n		P35438	Grin1	0	0	1009.21	4	-4	K	VLQFDPGTKNVTALLMEAR	D	HexNAc4Hex6Fuc@10	HexNAc4Hex6Fuc@203	Asn-203	V20100916-04_ITMSms2etd	TiO2-LWAC 18	59.966	194	212	25.6	0.016	105482	Glutamate [NMDA] receptor subunit zeta-1							GRIN1
n		P35438	Grin1	0	0	938.436	4	-5	K	VLQFDPGTKNVTALLMEAR	D	HexNAc5Hex3Fuc@10	HexNAc5Hex3Fuc@203	Asn-203	V20100916-04_ITMSms2etd	TiO2-LWAC 18	60.318	194	212	27	0.012	105482	Glutamate [NMDA] receptor subunit zeta-1							GRIN1
n		P35438	Grin1	0	0	818.095	3	3	K	VLQFDPGTKNVTALLMEAR	D	HexNAcFuc@10|205	HexNAcFuc@203|205	Asn-203	V20100916-06_ITMSms2etd	TiO2-LWAC 19	62.317	194	212	27.2	0.0022	105482	Glutamate [NMDA] receptor subunit zeta-1							GRIN1
n		P35438	Grin1	0	0	668.843	2	1	K	NVTALLMEAR	D	HexNAc@1=14;Oxidation@7	HexNAc@203=14	Asn-203	V20100915-04_ITMSms2etd	TiO2-LWAC 11	39.429	203	212	23.9	0.033	105482	Glutamate [NMDA] receptor subunit zeta-1							GRIN1
n		P35438	Grin1	0	0	660.842	2	-5	K	NVTALLMEAR	D	HexNAc@1=15	HexNAc@203=15	Asn-203	V20100905-22_ITMSms2etd	LWAC 11	43.048	203	212	23.9	0.0088	105482	Glutamate [NMDA] receptor subunit zeta-1							GRIN1
n		P35438	Grin1	0	0	670.643	3	-3	K	NVTALLMEAR	D	HexNAc2Hex3@1	HexNAc2Hex3@203	Asn-203	V20100905-25_ITMSms2etd	LWAC 12	43.55	203	212	31	0.0062	105482	Glutamate [NMDA] receptor subunit zeta-1							GRIN1
n		P35438	Grin1	0	0	724.661	3	-3	K	NVTALLMEAR	D	HexNAc2Hex4@1	HexNAc2Hex4@203	Asn-203	V20100905-25_ITMSms2etd	LWAC 12	43.573	203	212	22	0.042	105482	Glutamate [NMDA] receptor subunit zeta-1							GRIN1
n		P35438	Grin1	0	0	778.68	3	-1	K	NVTALLMEAR	D	HexNAc2Hex5@1	HexNAc2Hex5@203	Asn-203	V20100905-25_ITMSms2etd	LWAC 12	43.279	203	212	32.8	0.00036	105482	Glutamate [NMDA] receptor subunit zeta-1							GRIN1
n		P35438	Grin1	0	0	784.013	3	2	K	NVTALLMEAR	D	HexNAc2Hex5@1;Oxidation@7	HexNAc2Hex5@203	Asn-203	V20100914-18_ITMSms2etd	TiO2-LWAC 8	37.707	203	212	22.2	0.039	105482	Glutamate [NMDA] receptor subunit zeta-1							GRIN1
n		P35438	Grin1	0	0	832.697	3	-1	K	NVTALLMEAR	D	HexNAc2Hex6@1	HexNAc2Hex6@203	Asn-203	V20100915-03_ITMSms2etd	TiO2-LWAC 10	41.945	203	212	22.8	0.02	105482	Glutamate [NMDA] receptor subunit zeta-1							GRIN1
n		P35438	Grin1	0	0	601.302	3	1	R	KFANYSIMNLQNR	K	HexNAc@4=19	HexNAc@350=19	Asn-350	V20100916-08_ITMSms2etd	TiO2-LWAC 20	39.488	347	359	43.7	2.1e-05	105482	Glutamate [NMDA] receptor subunit zeta-1							GRIN1
n		P35438	Grin1	0	0	939.089	3	7	R	KFANYSIMNLQNR	K	HexNAc2Hex5@4=29	HexNAc2Hex5@350=29	Asn-350	V20100905-37_ITMSms2etd	LWAC 18	38.101	347	359	22.7	0.013	105482	Glutamate [NMDA] receptor subunit zeta-1							GRIN1
n		P35438	Grin1	0	0	845.402	2	4	K	FANYSIMNLQNR	K	HexNAc@3=18;Oxidation@7	HexNAc@350=18	Asn-350	V20100915-12_ITMSms2etd	TiO2-LWAC 15	36.408	348	359	27	0.0016	105482	Glutamate [NMDA] receptor subunit zeta-1							GRIN1
n		P35438	Grin1	0	0	558.603	3	0	K	FANYSIMNLQNR	K	HexNAc@3=19	HexNAc@350=19	Asn-350	V20100916-04_ITMSms2etd	TiO2-LWAC 18	44.622	348	359	45.6	4.9e-05	105482	Glutamate [NMDA] receptor subunit zeta-1							GRIN1
n		P35438	Grin1	0	0	901.446	2	-3	K	FANYSIMNLQNRK	L	HexNAc@3=10	HexNAc@350=10	Asn-350	V20100910-11_ITMSms2etd	TiO2-LWAC 1 & 21	39.443	348	360	28	0.012	105482	Glutamate [NMDA] receptor subunit zeta-1							GRIN1
n		P35438	Grin1	0	0	557.302	4	-1	R	KLVQVGIYNGTHVIPNDR	K	HexNAc@9=19	HexNAc@368=19	Asn-368	V20101112-03_ITMSms2etd	TiO2-LWAC 15 & 16	38.164	360	377	56.2	4.4e-07	105482	Glutamate [NMDA] receptor subunit zeta-1							GRIN1
n		P35438	Grin1	0	0	810.636	4	-3	R	KLVQVGIYNGTHVIPNDR	K	HexNAc2Hex5@9=20	HexNAc2Hex5@368=20	Asn-368	V20100905-33_ITMSms2etd	LWAC 16	37.434	360	377	43.7	1.7e-05	105482	Glutamate [NMDA] receptor subunit zeta-1							GRIN1
n		P35438	Grin1	0	0	851.149	4	-2	R	KLVQVGIYNGTHVIPNDR	K	HexNAc2Hex6@9=18	HexNAc2Hex6@368=18	Asn-368	V20100916-06_ITMSms2etd	TiO2-LWAC 19	36.775	360	377	34.1	0.00015	105482	Glutamate [NMDA] receptor subunit zeta-1							GRIN1
n		P35438	Grin1	0	0	891.667	4	2	R	KLVQVGIYNGTHVIPNDR	K	HexNAc2Hex7@9=16	HexNAc2Hex7@368=16	Asn-368	V20100905-33_ITMSms2etd	LWAC 16	37.283	360	377	39.3	0.00014	105482	Glutamate [NMDA] receptor subunit zeta-1							GRIN2A
n		P35438	Grin1	0	0	932.177	4	-1	R	KLVQVGIYNGTHVIPNDR	K	HexNAc2Hex8@9=22	HexNAc2Hex8@368=22	Asn-368	V20100915-13_ITMSms2etd	TiO2-LWAC 15	36.327	360	377	37.2	4.7e-05	105482	Glutamate [NMDA] receptor subunit zeta-1							GRIN2A
n		P35438	Grin1	0	0	972.685	4	-6	R	KLVQVGIYNGTHVIPNDR	K	HexNAc2Hex9@9=22	HexNAc2Hex9@368=22	Asn-368	V20100905-31_ITMSms2etd	LWAC 15	37.093	360	377	35	0.00019	105482	Glutamate [NMDA] receptor subunit zeta-1							GRIN2A
n		P35438	Grin1	0	0	700.035	3	0	K	LVQVGIYNGTHVIPNDR	K	HexNAc@8=9	HexNAc@368=9	Asn-368	V20100915-13_ITMSms2etd	TiO2-LWAC 15	41.24	361	377	36.6	1.8e-05	105482	Glutamate [NMDA] receptor subunit zeta-1							GRIN2A
n		P35438	Grin1	0	0	778.617	4	3	K	LVQVGIYNGTHVIPNDR	K	HexNAc2Hex5@8=35	HexNAc2Hex5@368=35	Asn-368	V20100905-31_ITMSms2etd	LWAC 15	40.641	361	377	37.3	5.9e-05	105482	Glutamate [NMDA] receptor subunit zeta-1							GRIN2A
n		P35438	Grin1	0	0	819.129	4	2	K	LVQVGIYNGTHVIPNDR	K	HexNAc2Hex6@8=32	HexNAc2Hex6@368=32	Asn-368	V20100905-31_ITMSms2etd	LWAC 15	40.511	361	377	35.4	3.4e-05	105482	Glutamate [NMDA] receptor subunit zeta-1							GRIN2A
n		P35438	Grin1	0	0	859.641	4	0	K	LVQVGIYNGTHVIPNDR	K	HexNAc2Hex7@8=32	HexNAc2Hex7@368=32	Asn-368	V20100905-31_ITMSms2etd	LWAC 15	40.394	361	377	38.4	7e-05	105482	Glutamate [NMDA] receptor subunit zeta-1							GRIN2B
n		P35438	Grin1	0	0	900.154	4	0	K	LVQVGIYNGTHVIPNDR	K	HexNAc2Hex8@8=30	HexNAc2Hex8@368=30	Asn-368	V20100915-11_ITMSms2etd	TiO2-LWAC 14	39.696	361	377	31.3	0.00023	105482	Glutamate [NMDA] receptor subunit zeta-1							GRIN2B
n		P35438	Grin1	0	0	940.669	4	2	K	LVQVGIYNGTHVIPNDR	K	HexNAc2Hex9@8=29	HexNAc2Hex9@368=29	Asn-368	V20100905-31_ITMSms2etd	LWAC 15	40.201	361	377	33.2	0.00021	105482	Glutamate [NMDA] receptor subunit zeta-1							GRIN2B
n		P35438	Grin1	0	0	742.735	3	1	K	LVQVGIYNGTHVIPNDRK	I	HexNAc@8=13	HexNAc@368=13	Asn-368	V20101112-04_ITMSms2etd	TiO2-LWAC 17 & 18	36.372	361	378	41.3	6.8e-07	105482	Glutamate [NMDA] receptor subunit zeta-1							GRIN2B
n		P35438	Grin1	0	0	810.636	4	-3	K	LVQVGIYNGTHVIPNDRK	I	HexNAc2Hex5@8=18	HexNAc2Hex5@368=18	Asn-368	V20100905-33_ITMSms2etd	LWAC 16	36.073	361	378	38	8.1e-05	105482	Glutamate [NMDA] receptor subunit zeta-1							GRIN2B
n		P35438	Grin1	0	0	851.15	4	-1	K	LVQVGIYNGTHVIPNDRK	I	HexNAc2Hex6@8=28	HexNAc2Hex6@368=28	Asn-368	V20100910-10_ITMSms2etd	LWAC 25	35.881	361	378	31.2	0.00034	105482	Glutamate [NMDA] receptor subunit zeta-1							GRIN2B
n		P35438	Grin1	0	0	891.666	4	1	K	LVQVGIYNGTHVIPNDRK	I	HexNAc2Hex7@8=15	HexNAc2Hex7@368=15	Asn-368	V20100910-10_ITMSms2etd	LWAC 25	35.851	361	378	27.2	0.0022	105482	Glutamate [NMDA] receptor subunit zeta-1							GRIN2D
n		P35438	Grin1	0	0	932.175	4	-3	K	LVQVGIYNGTHVIPNDRK	I	HexNAc2Hex8@8=21	HexNAc2Hex8@368=21	Asn-368	V20100905-35_ITMSms2etd	LWAC 17	35.286	361	378	37.6	1.7e-05	105482	Glutamate [NMDA] receptor subunit zeta-1							GRIN2D
n		P35438	Grin1	0	0	972.694	4	3	K	LVQVGIYNGTHVIPNDRK	I	HexNAc2Hex9@8=23	HexNAc2Hex9@368=23	Asn-368	V20100915-15_ITMSms2etd	TiO2-LWAC 16	34.701	361	378	28.6	0.0011	105482	Glutamate [NMDA] receptor subunit zeta-1							GRIN2D
n		P35438	Grin1	0	0	630.305	3	-3	K	KVICTGPNDTSPGSPR	H	HexNAc@8=13	HexNAc@440=13	Asn-440	V20100914-12_ITMSms2etd	TiO2-LWAC 5	14.72	433	448	37.6	0.00038	105482	Glutamate [NMDA] receptor subunit zeta-1							GRIN2D
n		P35438	Grin1	0	0	726.317	4	-1	K	KVICTGPNDTSPGSPR	H	HexNAc2Hex5@8	HexNAc2Hex5@440	Asn-440	V20100905-13_ITMSms2etd	LWAC 6	14.845	433	448	25.5	0.0059	105482	Glutamate [NMDA] receptor subunit zeta-1							GRIN3A
n		P35438	Grin1	0	0	807.344	4	0	K	KVICTGPNDTSPGSPR	H	HexNAc2Hex7@8	HexNAc2Hex7@440	Asn-440	V20100905-13_ITMSms2etd	LWAC 6	14.612	433	448	23.1	0.048	105482	Glutamate [NMDA] receptor subunit zeta-1							GRM2
n		P35438	Grin1	0	0	847.859	4	1	K	KVICTGPNDTSPGSPR	H	HexNAc2Hex8@8	HexNAc2Hex8@440	Asn-440	V20100905-13_ITMSms2etd	LWAC 6	14.418	433	448	25.5	0.0072	105482	Glutamate [NMDA] receptor subunit zeta-1							GRM2
n		P35438	Grin1	0	0	880.912	2	3	K	VICTGPNDTSPGSPR	H	HexNAc@7=15	HexNAc@440=15	Asn-440	V20100914-09_ITMSms2etd	TiO2-LWAC 4 & 24	15.903	434	448	30.2	0.00022	105482	Glutamate [NMDA] receptor subunit zeta-1							GRM2
n		P35438	Grin1	0	0	925.394	3	4	K	VICTGPNDTSPGSPR	H	HexNAc2Hex5@7	HexNAc2Hex5@440	Asn-440	V20100905-13_ITMSms2etd	LWAC 6	17.148	434	448	23.6	0.014	105482	Glutamate [NMDA] receptor subunit zeta-1							GRM2
n		P35438	Grin1	0	0	986.421	3	0	R	TMNFTYEVHLVADGK	F	Oxidation@2;HexNAc2Hex5@3	HexNAc2Hex5@471	Asn-471	V20100905-19_ITMSms2etd	LWAC 9	42.724	469	483	22.8	0.012	105482	Glutamate [NMDA] receptor subunit zeta-1							GRM3
n		P35438	Grin1	0	0	606.659	3	-1	K	DSPWKQNVSLSILK	S	HexNAc@7=14	HexNAc@771=14	Asn-771	V20100916-02_ITMSms2etd	TiO2-LWAC 17	51.372	765	778	47.3	4.2e-05	105482	Glutamate [NMDA] receptor subunit zeta-1							GRM3
n	6	P35436	Grin2a	1	1	883.071	3	0	K	VGKWENQTLSLR	H	HexNAc2Hex5@6	HexNAc2Hex5@380	Asn-380	V20100915-05_ITMSms2etd	TiO2-LWAC 11	29.96	375	386	24.7	0.013	165423	Glutamate [NMDA] receptor subunit epsilon-1	23-555 extracellular						GRM3
n		P35436	Grin2a	0	0	770.353	4	1	K	VGKWENQTLSLR	H	HexNAc5Hex3Fuc@6	HexNAc5Hex3Fuc@380	Asn-380	V20100905-25_ITMSms2etd	LWAC 12	30.704	375	386	25.6	0.02	165423	Glutamate [NMDA] receptor subunit epsilon-1							GRM3
n		P35436	Grin2a	0	0	847.383	4	3	K	VGKWENQTLSLR	H	HexNAc5Hex4Fuc2@6	HexNAc5Hex4Fuc2@380	Asn-380	V20100905-25_ITMSms2etd	LWAC 12	29.988	375	386	24.1	0.027	165423	Glutamate [NMDA] receptor subunit epsilon-1							GRM3
n		P35436	Grin2a	0	0	835.385	2	3	K	INNSTNEGMNVK	K	HexNAcFuc@3=6	HexNAcFuc@444=6	Asn-444	V20100914-07_ITMSms2etd	TiO2-LWAC 3 & 23	13.74	442	453	31.9	0.002	165423	Glutamate [NMDA] receptor subunit epsilon-1							GRM3
n		P35436	Grin2a	0	0	762.355	2	1	K	INNSTNEGMNVKK	K	HexNAc@3=7	HexNAc@444=7	Asn-444	V20100910-13_ITMSms2etd	TiO2-LWAC 2 & 22	13.738	442	453	30	0.00059	165423	Glutamate [NMDA] receptor subunit epsilon-1							GRM3
n		P35436	Grin2a	0	0	599.956	3	0	K	INNSTNEGMNVKK	C	HexNAcFuc@2|3|4	HexNAcFuc@443|444|445	Asn-444	V20100914-10_ITMSms2etd	TiO2-LWAC 4 & 24	9.992	442	454	35.3	0.0053	165423	Glutamate [NMDA] receptor subunit epsilon-1							GRM3
n	6	Q01097	Grin2b	1	1	619.276	3	-1	R	NLSFSEDGYQMHPK	L	HexNAc@1=15	HexNAc@348=15	Asn-348	V20101111-09_ITMSms2etd	TiO2-LWAC 5 & 6	34.094	348	361	51.3	7.5e-08	165960	Glutamate [NMDA] receptor subunit epsilon-2	27-557 & 656-817 extracellular						GRM3
n		Q01097	Grin2b	0	0	846.626	4	-2	R	IISENKTDEEPGYIK	K	HexNAc5Hex3Fuc@5	HexNAc5Hex3Fuc@444	Asn-444	V20100905-11_ITMSms2etd	LWAC 5	22.99	440	454	33.1	0.0014	165960	Glutamate [NMDA] receptor subunit epsilon-2							GRM3
n		Q01097	Grin2b	0	0	856.885	4	-3	K	KINGTWNGMIGEVVMK	R	HexNAc5Hex3Fuc@3=23	HexNAc5Hex3Fuc@491=23	Asn-491	V20100905-33_ITMSms2etd	LWAC 16	47.572	489	504	37.9	0.00031	165960	Glutamate [NMDA] receptor subunit epsilon-2							GRM5
n		Q01097	Grin2b	0	0	709.354	3	-2	K	KINGTWNGMIGEVVMK	R	HexNAcFuc@3=20	HexNAcFuc@491=20	Asn-491	V20100916-02_ITMSms2etd	TiO2-LWAC 17	51.024	489	504	46.6	2e-06	165960	Glutamate [NMDA] receptor subunit epsilon-2							GRM5
n		Q01097	Grin2b	0	0	684.325	2	-1	R	FGTVPNGSTER	N	HexNAc@6=18	HexNAc@688=18	Asn-688	V20100914-09_ITMSms2etd	TiO2-LWAC 4 & 24	17.584	683	693	26.4	0.00019	165960	Glutamate [NMDA] receptor subunit epsilon-2							GRM7
n		Q01097	Grin2b	0	0	740.315	3	-1	R	FGTVPNGSTER	N	HexNAc2Hex4@6	HexNAc2Hex4@688	Asn-688	V20100905-13_ITMSms2etd	LWAC 6	17.021	683	693	25.4	0.002	165960	Glutamate [NMDA] receptor subunit epsilon-2							GRM7
n	4	Q03391	Grin2d	1	1	722.392	3	3	R	SPGLDVRPVALVLNGSDPR	S	HexNAc@14=15	HexNAc@89=15	Asn-89	V20100915-13_ITMSms2etd	TiO2-LWAC 15	52.588	76	94	40.6	2.1e-05	142910	Glutamate [NMDA] receptor subunit epsilon-4	28-580 extracellular						GSN
n		Q03391	Grin2d	0	0	1060.17	3	2	R	SPGLDVRPVALVLNGSDPR	S	HexNAc2Hex5@14	HexNAc2Hex5@89	Asn-89	V20100905-31_ITMSms2etd	LWAC 15	51.722	76	94	31.1	1.7e-05	142910	Glutamate [NMDA] receptor subunit epsilon-4							GSN
n		Q03391	Grin2d	0	0	903.178	4	0	R	SPGLDVRPVALVLNGSDPR	S	HexNAc5Hex3Fuc@14	HexNAc5Hex3Fuc@89	Asn-89	V20100915-11_ITMSms2etd	TiO2-LWAC 14	50.988	76	94	27.6	0.0017	142910	Glutamate [NMDA] receptor subunit epsilon-4							GSN
n		Q03391	Grin2d	0	0	771.08	3	5	R	SPGLDVRPVALVLNGSDPR	S	HexNAcFuc@14=9	HexNAcFuc@89=9	Asn-89	V20100915-13_ITMSms2etd	TiO2-LWAC 15	51.932	76	94	34.1	3.5e-05	142910	Glutamate [NMDA] receptor subunit epsilon-4							GSN
o	1	A2AIR4	Grin3a	1	1	722.063	4	-1	R	DEPESGTWRPPAPSQGAR	W	HexNAcHexSA2@7=16	HexNAcHexSA2@85=16	Thr-85	V20100910-08_ITMSms2etd	LWAC 4 & 24	32.541	79	96	30.5	0.0011	125107	Glutamate receptor ionotropic, NMDA3A	predicted protein, no structural prediction						HEG1
n	4	Q14BI2	Grm2	1	1	484.575	3	-4	R	ARNICVATSEK	V	HexNAc@3=43	HexNAc@232=43	Asn-232	V20100914-10_ITMSms2etd	TiO2-LWAC 4 & 24	10.51	230	240	48.3	5.1e-05	95888	Metabotropic glutamate receptor 2	19-568 extracellular						HEPACAM
n		Q14BI2	Grm2	0	0	822.356	3	-2	R	ARNICVATSEK	V	HexNAc2Hex5@3	HexNAc2Hex5@232	Asn-232	V20100905-11_ITMSms2etd	LWAC 5	10.622	230	240	26.4	0.00096	95888	Metabotropic glutamate receptor 2							HEPACAM
n		Q14BI2	Grm2	0	0	801.847	4	2	R	ARNICVATSEK	V	HexNAc5Hex4Fuc2@3	HexNAc5Hex4Fuc2@232	Asn-232	V20100905-11_ITMSms2etd	LWAC 5	11.559	230	240	26.2	0.029	95888	Metabotropic glutamate receptor 2							HEPACAM
n		Q14BI2	Grm2	0	0	533.262	3	-1	R	ARNICVATSEK	V	HexNAcFuc@3=50	HexNAcFuc@232=50	Asn-232	V20100914-10_ITMSms2etd	TiO2-LWAC 4 & 24	11.044	230	240	39.7	3.9e-05	95888	Metabotropic glutamate receptor 2							HLA-A
n	10	Q9QYS2	Grm3	1	1	497.932	3	-1	R	LRNICIATAEK	V	HexNAc@3=43	HexNAc@238=43	Asn-238	V20101111-11_ITMSms2etd	TiO2-LWAC 9 & 10	23.161	236	246	43.3	5.1e-05	99115	Metabotropic glutamate receptor 3	23-576 extracellular						HOXB4
n		Q9QYS2	Grm3	0	0	835.716	3	3	R	LRNICIATAEK	V	HexNAc2Hex5@3	HexNAc2Hex5@238	Asn-238	V20100905-21_ITMSms2etd	LWAC 10	22.174	236	246	23.4	0.017	99115	Metabotropic glutamate receptor 3							HSP90B1
n		Q9QYS2	Grm3	0	0	811.864	4	2	R	LRNICIATAEK	V	HexNAc5Hex4Fuc2@3	HexNAc5Hex4Fuc2@238	Asn-238	V20100905-19_ITMSms2etd	LWAC 9	22.372	236	246	25.2	0.023	99115	Metabotropic glutamate receptor 3							HSP90B1
n		Q9QYS2	Grm3	0	0	546.619	3	0	R	LRNICIATAEK	V	HexNAcFuc@3=37	HexNAcFuc@238=37	Asn-238	V20100915-03_ITMSms2etd	TiO2-LWAC 10	23.104	236	246	34.7	0.002	99115	Metabotropic glutamate receptor 3							HSP90B1
n		Q9QYS2	Grm3	0	0	712.701	3	-4	K	INFTAPFNPNKGADSIVK	F	HexNAc@2=7	HexNAc@439=7	Asn-439	V20100916-04_ITMSms2etd	TiO2-LWAC 18	49.577	438	455	46.3	7.8e-06	99115	Metabotropic glutamate receptor 3							HSP90B1
n		Q9QYS2	Grm3	0	0	991.133	3	-3	K	INFTAPFNPNKGADSIVK	F	HexNAc2Hex3Fuc@2=28	HexNAc2Hex3Fuc@439=28	Asn-439	V20100916-02_ITMSms2etd	TiO2-LWAC 17	47.718	438	455	23.5	0.0018	99115	Metabotropic glutamate receptor 3							HSP90B1
n		Q9QYS2	Grm3	0	0	1050.48	3	0	K	INFTAPFNPNKGADSIVK	F	HexNAc2Hex5@2=25	HexNAc2Hex5@439=25	Asn-439	V20100916-02_ITMSms2etd	TiO2-LWAC 17	47.584	438	455	24	0.0021	99115	Metabotropic glutamate receptor 3							HSP90B1
n		Q9QYS2	Grm3	0	0	1058.83	3	2	K	INFTAPFNPNKGADSIVK	F	HexNAc3Hex3Fuc@2=22	HexNAc3Hex3Fuc@439=22	Asn-439	V20100905-35_ITMSms2etd	LWAC 17	47.929	438	455	23.6	0.0021	99115	Metabotropic glutamate receptor 3							HSP90B1
n		Q9QYS2	Grm3	0	0	895.914	4	1	K	INFTAPFNPNKGADSIVK	F	HexNAc5Hex3Fuc@2=28	HexNAc5Hex3Fuc@439=28	Asn-439	V20100915-15_ITMSms2etd	TiO2-LWAC 16	47.296	438	455	34.5	0.00035	99115	Metabotropic glutamate receptor 3							HSP90B1
n		Q9QYS2	Grm3	0	0	761.39	3	0	K	INFTAPFNPNKGADSIVK	F	HexNAcFuc@2=16	HexNAcFuc@439=16	Asn-439	V20100916-02_ITMSms2etd	TiO2-LWAC 17	47.954	438	455	43.8	2.7e-05	99115	Metabotropic glutamate receptor 3							HSP90B1
n	2	Q3UVX5	Grm5	1	1	856.045	3	0	R	LEGFAQENSKYNK	T	HexNAc2Hex3Fuc@12=26	HexNAc2Hex3Fuc@377=26	Asn-377	V20100914-12_ITMSms2etd	TiO2-LWAC 5	18.363	366	378	26.8	0.0003	131867	Metabotropic glutamate receptor 5	19-581 extracellular						HSPA13
n		Q3UVX5	Grm5	0	0	626.298	3	0	R	LEGFAQENSKYNK	T	HexNAcFuc@12=35	HexNAcFuc@377=35	Asn-377	V20100914-12_ITMSms2etd	TiO2-LWAC 5	18.953	366	378	47.4	3.4e-06	131867	Metabotropic glutamate receptor 5							HSPA13
n	2	Q68ED2	Grm7	1	1	682.655	3	1	R	NVNFNGSAGTPVMFNK	N	HexNAcFuc@5|7	HexNAcFuc@458|460	Asn-460	V20100915-09_ITMSms2etd	TiO2-LWAC 13	41.809	454	469	41.6	6e-06	102220	Metabotropic glutamate receptor 7	35-590 extracellular						HSPA13
n		Q68ED2	Grm7	0	0	811.036	3	0	R	YDIFQYQTTNTTNPGYR	L	HexNAcFuc@10|11	HexNAcFuc@486|487	Asn-486	V20100915-07_ITMSms2etd	TiO2-LWAC 12	45.575	477	493	23.6	0.0026	102220	Metabotropic glutamate receptor 7							HSPG2
o	4	P13020	Gsn	1	1	565.539	4	0	R	VSEARPSTMVVEHPEFLK	A	HexNAc@7=9	HexNAc@48=9	Ser-48	V20100915-03_ITMSms2etd	TiO2-LWAC 10	37.632	42	59	53.9	1.8e-06	85942	Gelsolin	26-780 mature; secreted						HYOU1
o		P13020	Gsn	0	0	678.824	4	-2	R	VSEARPSTMVVEHPEFLK	A	HexNAcHexSA@7=13	HexNAcHexSA@48=13	Ser-48	V20100905-19_ITMSms2etd	LWAC 9	40.827	42	59	51.9	1.3e-06	85942	Gelsolin							HYOU1
o		P13020	Gsn	0	0	751.6	4	0	R	VSEARPSTMVVEHPEFLK	A	HexNAcHexSA2@7|8	HexNAcHexSA2@48|49		V20100905-17_ITMSms2etd	LWAC 8	43.854	42	59	44.1	2.9e-06	85942	Gelsolin							ICAM5
o		P13020	Gsn	0	0	755.599	4	1	R	VSEARPSTMVVEHPEFLK	A	HexNAcHexSA2@7=6;Oxidation@9	HexNAcHexSA2@48=6	Ser-48	V20100905-17_ITMSms2etd	LWAC 8	43.854	42	59	32.6	0.00085	85942	Gelsolin							ICAM5
n	1	P03991	H2-K1	1	1	644.3	3	4	R	YYNQSAGGSHTIQR	M	HexNAcFuc@3=25	HexNAcFuc@107=25	Asn-107	V20100914-16_ITMSms2etd	TiO2-LWAC 7	11.869	105	118	27.1	0.0014	41104	H-2 class I histocompatibility antigen, K-W28 alpha chain	22-305 extracellular						IDS
o	1	E9Q440	Heg1	1	1	613.808	4	2	R	SLDLSSAATRPARPTPR	G	HexNAcHexSA@15=37	HexNAcHexSA@235=37	Thr-235	V20100905-23_ITMSms2etd	LWAC 11	28.132	221	237	36.5	0.00053	115202	Uncharacterized protein	predicted protein, no structural prediction						IDS
n	3	Q640R3	Hepacam	1	1	439.893	3	-1	K	DGKPLLNDSR	M	HexNAc@7=19	HexNAc@189=19	Asn-189	V20100910-12_ITMSms2etd	TiO2-LWAC 1 & 21	12.713	183	192	29.7	0.011	46367	Hepatocyte cell adhesion molecule	34-240 extracellular						IGFBP5
n		Q640R3	Hepacam	0	0	718.326	3	1	K	DGKPLLNDSR	M	HexNAc2Hex3Fuc@7	HexNAc2Hex3Fuc@189	Asn-189	V20100910-08_ITMSms2etd	LWAC 4 & 24	12.651	183	192	32.3	0.00036	46367	Hepatocyte cell adhesion molecule							IGFBP5
n		Q640R3	Hepacam	0	0	488.579	3	0	K	DGKPLLNDSR	M	HexNAcFuc@7=22	HexNAcFuc@189=22	Asn-189	V20100910-12_ITMSms2etd	TiO2-LWAC 1 & 21	12.659	183	192	30.9	0.0013	46367	Hepatocyte cell adhesion molecule							IGHM
n	9	P08113	Hsp90b1	1	1	663.664	3	0	R	EEEAIQLDGLNASQIR	E	HexNAc@11=20	HexNAc@62=20	Asn-62	V20100914-10_ITMSms2etd	TiO2-LWAC 4 & 24	47.174	52	67	43.8	0.00018	92477	Endoplasmin	22-802, ER						IGSF21
n		P08113	Hsp90b1	0	0	944.228	5	6	K	VIVTSKHNNDTQHIWESDSNEFSVIADPR	G	HexNAc2Hex6@8|9|20	HexNAc2Hex6@216|217|228	Asn-217	V20100915-03_ITMSms2etd	TiO2-LWAC 10	45.822	209	237	29.7	0.00069	92477	Endoplasmin							IGSF21
n		P08113	Hsp90b1	0	0	729.326	4	-2	K	HNNDTQHIWESDSNEFSVIADPR	G	HexNAc@3=6	HexNAc@217=6	Asn-217	V20100914-14_ITMSms2etd	TiO2-LWAC 6	48.768	215	237	43.7	2.1e-06	92477	Endoplasmin							IGSF21
n		P08113	Hsp90b1	0	0	938.15	4	-1	K	HNNDTQHIWESDSNEFSVIADPR	G	HexNAc2Hex3Fuc@2|3	HexNAc2Hex3Fuc@216|217	Asn-217	V20100905-17_ITMSms2etd	LWAC 8	48.222	215	237	28	0.0042	92477	Endoplasmin							IGSF21
n		P08113	Hsp90b1	0	0	982.664	4	1	K	HNNDTQHIWESDSNEFSVIADPR	G	HexNAc2Hex5@3=6	HexNAc2Hex5@217=6	Asn-217	V20100905-17_ITMSms2etd	LWAC 8	48.618	215	237	32.5	0.0003	92477	Endoplasmin							IGSF21
n		P08113	Hsp90b1	0	0	1023.17	4	-4	K	HNNDTQHIWESDSNEFSVIADPR	G	HexNAc2Hex6@2|3	HexNAc2Hex6@216|217	Asn-217	V20100914-14_ITMSms2etd	TiO2-LWAC 6	46.866	215	237	28.9	0.0016	92477	Endoplasmin							IGSF21
n		P08113	Hsp90b1	0	0	1063.69	4	4	K	HNNDTQHIWESDSNEFSVIADPR	G	HexNAc2Hex7@2|3	HexNAc2Hex7@216|217	Asn-217	V20100905-17_ITMSms2etd	LWAC 8	47.478	215	237	23.6	0.024	92477	Endoplasmin							IGSF21
n		P08113	Hsp90b1	0	0	1104.2	4	-1	K	HNNDTQHIWESDSNEFSVIADPR	G	HexNAc2Hex8@2|3	HexNAc2Hex8@216|217	Asn-217	V20100914-14_ITMSms2etd	TiO2-LWAC 6	46.298	215	237	25	0.0047	92477	Endoplasmin							IGSF21
n		P08113	Hsp90b1	0	0	1144.71	4	-3	K	HNNDTQHIWESDSNEFSVIADPR	G	HexNAc2Hex9@2|3	HexNAc2Hex9@216|217	Asn-217	V20100905-15_ITMSms2etd	LWAC 7	47.092	215	237	30.2	0.00052	92477	Endoplasmin							IGSF21
n	3	Q8BM72	Hspa13	1	1	839.718	3	-2	R	NSTIQAANLAGLK	I	HexNAc2Hex5@1=43	HexNAc2Hex5@184=43	Asn-184	V20100905-23_ITMSms2etd	LWAC 11	34.002	184	196	28.6	0.0015	51710	Heat shock 70 kDa protein 13	23-471, ER						IGSF8
n		Q8BM72	Hspa13	0	0	893.739	3	1	R	NSTIQAANLAGLK	I	HexNAc2Hex6@1=53	HexNAc2Hex6@184=53	Asn-184	V20100914-20_ITMSms2etd	TiO2-LWAC 9	32.671	184	196	29	0.00014	51710	Heat shock 70 kDa protein 13							IGSF8
n		Q8BM72	Hspa13	0	0	947.757	3	3	R	NSTIQAANLAGLK	I	HexNAc2Hex7@1=65	HexNAc2Hex7@184=65	Asn-184	V20100905-21_ITMSms2etd	LWAC 10	33.378	184	196	27.8	0.00014	51710	Heat shock 70 kDa protein 13							IGSF8
n	1	Q05793	Hspg2	1	1	836.407	2	0	K	LTVPSSQNSSFR	L	HexNAcFuc@8=8	HexNAcFuc@2336=8	Asn-2336	V20100905-20_ITMSms2etd	LWAC 10	27.749	2329	2340	23.4	0.013	398298	Basement membrane-specific heparan sulfate proteoglycan core protein	22-3707 mature, secreted						IGSF8
n	2	Q9JKR6	Hyou1	1	1	698.868	2	-2	R	VFGSQNLTTVK	L	HexNAc@6=15	HexNAc@515=15	Asn-515	V20100915-08_ITMSms2etd	TiO2-LWAC 13	30.218	510	520	24.9	0.0044	111182	Hypoxia up-regulated protein 1	33-999 ER lumen						IGSF8
n		Q9JKR6	Hyou1	0	0	1270.04	4	-1	K	LGNTISSLFGGGTSSDAKENGTDAVQEEEESPAEGSK	D	HexNAc2Hex6@20=33	HexNAc2Hex6@596=33	Asn-596	V20100905-23_ITMSms2etd	LWAC 11	48.351	577	613	26.7	0.0028	111182	Hypoxia up-regulated protein 1							IGSF8
n	2	Q60625	Icam5	1	1	843.725	3	0	R	NSMTPGNLSPGIYLCNATNR	H	HexNAcFuc@16=11	HexNAcFuc@645=11	Asn-645	V20100915-15_ITMSms2etd	TiO2-LWAC 16	48.336	630	649	36.8	1.1e-05	96861	Intercellular adhesion molecule 5	32-833 extracellular						IGSF8
n		Q60625	Icam5	0	0	1174.51	5	2	R	APPGALNLGLSSNNSTLSVAGAMGSHGGEYECAATNAHGR	H	HexNAc5Hex4Fuc2@13|14;Oxidation@23	HexNAc5Hex4Fuc2@793|794		V20100905-27_ITMSms2etd	LWAC 13	44.874	781	820	27.2	0.00035	96861	Intercellular adhesion molecule 5							IGSF8
n	2	Q08890	Ids	1	1	947.743	3	-7	R	VHSGNFSTIPQYFK	E	HexNAc2Hex5@5	HexNAc2Hex5@117	Asn-117	V20100905-37_ITMSms2etd	LWAC 18	40.896	113	126	27.4	0.00032	62173	Iduronate 2-sulfatase	36-552 lysosome						IL17RA
n		Q08890	Ids	0	0	959.143	3	2	R	EREDVQALNISVPYGPIPEDFQR	K	HexNAc@9=10	HexNAc@282=10	Asn-282	V20100905-25_ITMSms2etd	LWAC 12	62.369	274	296	24.3	0.0023	62173	Iduronate 2-sulfatase							IMPAD1
o	2	Q07079	Igfbp5	1	1	486.904	3	-1	K	FVGGAENTAHPR	V	HexNAc@8=6	HexNAc@171=6	Thr-171	V20101111-09_ITMSms2etd	TiO2-LWAC 5 & 6	9.835	164	175	36.8	2e-05	30372	Insulin-like growth factor-binding protein 5	20-271mature; same site in bovine set with HexNAc						ISLR2
o		Q07079	Igfbp5	0	0	554.598	3	1	K	FVGGAENTAHPR	V	HexNAc2@8	HexNAc2@171	Thr-171	V20100905-15_ITMSms2etd	LWAC 7	10.244	164	175	39	8e-06	30372	Insulin-like growth factor-binding protein 5							ITGA1
n	1	P01872	Igh-6	1	1	589.942	3	0	K	IMESHPNGTFSAK	G	HexNAcFuc@7=21	HexNAcFuc@280=21	Asn-280	V20100914-16_ITMSms2etd	TiO2-LWAC 7	17.797	274	286	39.5	2.6e-05	49972	Ig mu chain C region secreted form	secreted						ITGA1
o	9	Q7TNR6	Igsf21	1	1	546.941	3	1	R	AGRPYTERPAR	S	HexNAcHex@6=12	HexNAcHex@243=12	Thr-243	V20100910-12_ITMSms2etd	TiO2-LWAC 1 & 21	6.523	238	248	30.3	0.00093	51938	Immunoglobulin superfamily member 21	25-468 mature						ITGA3
o		Q7TNR6	Igsf21	0	0	643.972	3	-1	R	AGRPYTERPAR	S	HexNAcHexSA@6=10	HexNAcHexSA@243=10	Thr-243	V20100910-12_ITMSms2etd	TiO2-LWAC 1 & 21	6.447	238	248	28.9	0.0031	51938	Immunoglobulin superfamily member 21							ITGA3
o		Q7TNR6	Igsf21	0	0	556.005	4	0	R	AGRPYTERPAR	S	HexNAcHexSA2@6	HexNAcHexSA2@243	Thr-243	V20100910-12_ITMSms2etd	TiO2-LWAC 1 & 21	8.399	238	248	29.7	0.0023	51938	Immunoglobulin superfamily member 21							ITGA3
n		Q7TNR6	Igsf21	0	0	720.344	2	-2	R	VPAELNGSMYR	C	HexNAc@6=17	HexNAc@407=17	Asn-407	V20100914-15_ITMSms2etd	TiO2-LWAC 7	28.934	402	412	27.6	0.00038	51938	Immunoglobulin superfamily member 21							ITGA3
n		Q7TNR6	Igsf21	0	0	983.92	2	-1	R	VPAELNGSMYR	C	HexNAc2Hex2@6=19	HexNAc2Hex2@407=19	Asn-407	V20100914-15_ITMSms2etd	TiO2-LWAC 7	27.754	402	412	24.6	0.003	51938	Immunoglobulin superfamily member 21							ITGA3
n		Q7TNR6	Igsf21	0	0	710.311	3	-2	R	VPAELNGSMYR	C	HexNAc2Hex3@6	HexNAc2Hex3@407	Asn-407	V20100905-17_ITMSms2etd	LWAC 8	28.901	402	412	23	0.012	51938	Immunoglobulin superfamily member 21							ITGA3
n		Q7TNR6	Igsf21	0	0	764.33	3	1	R	VPAELNGSMYR	C	HexNAc2Hex4@6	HexNAc2Hex4@407	Asn-407	V20100905-17_ITMSms2etd	LWAC 8	28.721	402	412	28.2	0.00057	51938	Immunoglobulin superfamily member 21							ITGA4
n		Q7TNR6	Igsf21	0	0	823.678	3	-1	R	VPAELNGSMYR	C	HexNAc2Hex5@6;Oxidation@9	HexNAc2Hex5@407	Asn-407	V20100905-15_ITMSms2etd	LWAC 7	22.362	402	412	23.6	0.0035	51938	Immunoglobulin superfamily member 21							ITGA6
n		Q7TNR6	Igsf21	0	0	793.374	2	0	R	VPAELNGSMYR	C	HexNAcFuc@6=16	HexNAcFuc@407=16	Asn-407	V20100914-15_ITMSms2etd	TiO2-LWAC 7	28.619	402	412	23.9	0.0084	51938	Immunoglobulin superfamily member 21							ITGA6
n	8	Q8R366	Igsf8	1	1	1104.15	3	0	R	LQAQDSGFYECYTPSTDTQYLGNYSAK	V	HexNAc@23=7	HexNAc@137=7	Asn-137	V20100915-03_ITMSms2etd	TiO2-LWAC 10	52.128	115	141	23.8	0.001	65011	Immunoglobulin superfamily member 8	26-577 extracellular						ITGA6
n		Q8R366	Igsf8	0	0	904.683	4	0	R	RIGPGEPLELLCNVSGALPPPGR	H	HexNAc2Hex5@13	HexNAc2Hex5@325	Asn-325	V20100916-06_ITMSms2etd	TiO2-LWAC 19	63.264	313	335	28.2	0.00094	65011	Immunoglobulin superfamily member 8							ITGA6
n		Q8R366	Igsf8	0	0	1079.25	4	2	R	RIGPGEPLELLCNVSGALPPPGR	H	HexNAc4Hex5Fuc2@13	HexNAc4Hex5Fuc2@325	Asn-325	V20100916-06_ITMSms2etd	TiO2-LWAC 19	63.559	313	335	22.7	0.011	65011	Immunoglobulin superfamily member 8							ITGA6
n		Q8R366	Igsf8	0	0	1083.25	4	-4	R	RIGPGEPLELLCNVSGALPPPGR	H	HexNAc4Hex6Fuc@13	HexNAc4Hex6Fuc@325	Asn-325	V20100916-04_ITMSms2etd	TiO2-LWAC 18	61.129	313	335	22.8	0.01	65011	Immunoglobulin superfamily member 8							ITGA6
n		Q8R366	Igsf8	0	0	816.094	3	1	R	IGPGEPLELLCNVSGALPPPGR	H	HexNAc@12|14	HexNAc@325|327	Asn-325	V20100916-04_ITMSms2etd	TiO2-LWAC 18	69.768	314	335	29.6	6.9e-05	65011	Immunoglobulin superfamily member 8							ITGAV
n		Q8R366	Igsf8	0	0	865.66	4	4	R	IGPGEPLELLCNVSGALPPPGR	H	HexNAc2Hex5@12	HexNAc2Hex5@325	Asn-325	V20100905-37_ITMSms2etd	LWAC 18	68.889	314	335	29.2	0.00037	65011	Immunoglobulin superfamily member 8							ITGAV
n		Q8R366	Igsf8	0	0	864.786	3	8	R	IGPGEPLELLCNVSGALPPPGR	H	HexNAcFuc@12=12	HexNAcFuc@325=12	Asn-325	V20100916-04_ITMSms2etd	TiO2-LWAC 18	70.053	314	335	37.6	7.5e-06	65011	Immunoglobulin superfamily member 8							ITGAV
n		Q8R366	Igsf8	0	0	590.293	3	0	R	GETASLLCNISVR	G	HexNAcFuc@9=7	HexNAcFuc@461=7	Asn-461	V20100915-03_ITMSms2etd	TiO2-LWAC 10	43.264	453	465	30.6	0.0045	65011	Immunoglobulin superfamily member 8							ITGAV
n	1	Q60943	Il17ra	1	1	862.629	4	2	R	VKNSTCLDDSWIHPK	N	HexNAc5Hex3Fuc@3	HexNAc5Hex3Fuc@54	Asn-54	V20100905-21_ITMSms2etd	LWAC 10	30.094	52	66	27.6	0.0044	97809	Interleukin-17 receptor A	32-322 extracellular						ITGAV
n	1	Q80V26	Impad1	1	1	851.764	3	2	K	QVALQTFGNQTSIIPAGGAGYK	V	Gln->pyro-Glu@1;HexNAcFuc@9=7	HexNAcFuc@257=7	Asn-257	V20100916-02_ITMSms2etd	TiO2-LWAC 17	61.208	249	270	26.6	0.00049	38617	Inositol monophosphatase 3	34-356, Golgi lumenal						ITGAV
n	1	Q3TAS6	Inm02	1	1	1295.84	4	5	R	GSEVEDEDLELFNTSVQLRPPSTAPGPETAAFIER	L	HexNAc2Hex6@13	HexNAc2Hex6@182	Asn-182	V20100905-23_ITMSms2etd	LWAC 11	68.407	170	204	24.6	0.0015	27053	ER membrane protein complex subunit 10	28-221 extracellular						ITGAV
n	1	Q5RKR3	Islr2	1	1	583.615	3	0	R	AHNELGTNSTSLR	V	HexNAcFuc@8=12	HexNAcFuc@365=12	Asn-365	V20100914-10_ITMSms2etd	TiO2-LWAC 4 & 24	15.704	358	370	47.1	8.8e-07	79759	Immunoglobulin superfamily containing leucine-rich repeat protein 2	20-589 extracellular						ITGAV
n	2	Q3V3R4	Itga1	1	1	1139.85	3	2	K	ANQIVIPHNTTFQTEPTK	M	HexNAc2Hex6@9=34	HexNAc2Hex6@418=34	Asn-418	V20100915-03_ITMSms2etd	TiO2-LWAC 10	33.792	410	427	23	0.00092	130810	Integrin alpha-1	29-1141 extracellular						ITGAV
n		Q3V3R4	Itga1	0	0	508.928	3	1	R	YNHTGQVVIYK	M	HexNAc@2=24	HexNAc@459=24	Asn-459	V20100914-20_ITMSms2etd	TiO2-LWAC 9	19.692	458	468	31.7	0.00041	130810	Integrin alpha-1							ITGAV
n	6	Q62470	Itga3	1	1	997.446	4	3	R	SLDAYPVLNQAQAMENHTEVHFQK	E	HexNAc2Hex5@16=7	HexNAc2Hex5@606=7	Asn-606	V20100915-03_ITMSms2etd	TiO2-LWAC 10	53.657	591	614	24.6	0.0033	116746	Integrin alpha-3	33-993 extracellular						ITGAV
n		Q62470	Itga3	0	0	1037.96	4	2	R	SLDAYPVLNQAQAMENHTEVHFQK	E	HexNAc2Hex6@9|16	HexNAc2Hex6@599|606	Asn-606	V20100905-25_ITMSms2etd	LWAC 12	53.733	591	614	24.8	0.0087	116746	Integrin alpha-3							ITGAV
n		Q62470	Itga3	0	0	1078.47	4	2	R	SLDAYPVLNQAQAMENHTEVHFQK	E	HexNAc2Hex7@9|16	HexNAc2Hex7@599|606	Asn-606	V20100905-25_ITMSms2etd	LWAC 12	53.677	591	614	28.2	0.002	116746	Integrin alpha-3							ITGAV
n		Q62470	Itga3	0	0	1118.98	4	0	R	SLDAYPVLNQAQAMENHTEVHFQK	E	HexNAc2Hex8@16=10	HexNAc2Hex8@606=10	Asn-606	V20100905-25_ITMSms2etd	LWAC 12	53.574	591	614	25.1	0.003	116746	Integrin alpha-3							ITGAV
n		Q62470	Itga3	0	0	1041.95	4	-1	R	SLDAYPVLNQAQAMENHTEVHFQK	E	Oxidation@14;HexNAc2Hex6@16=7	HexNAc2Hex6@606=7	Asn-606	V20100905-21_ITMSms2etd	LWAC 10	44.039	591	614	24	0.0088	116746	Integrin alpha-3							ITGB1
n		Q62470	Itga3	0	0	713.329	3	0	R	VWNSTFIEDYKDFDR	V	HexNAc@3=6	HexNAc@937=6	Asn-937	V20100915-05_ITMSms2etd	TiO2-LWAC 11	54.264	935	949	28.1	0.0025	116746	Integrin alpha-3							ITGB1
n	1	Q00651	Itga4	1	1	910.049	3	2	R	QPGENGSIVTCGHR	W	HexNAc2Hex5@5	HexNAc2Hex5@145	Asn-145	V20100905-11_ITMSms2etd	LWAC 5	13.131	141	154	22.4	0.0013	115697	Integrin alpha-4	41-983 extracellular						ITGB1
n	6	Q61739	Itga6	1	1	437.913	3	-1	R	ANHSGAVVLLK	R	HexNAc@2=19	HexNAc@284=19	Asn-284	V20100914-20_ITMSms2etd	TiO2-LWAC 9	21.012	283	293	48.3	4.2e-05	122149	Integrin alpha-6	24-1011 extracellular						ITGB1
n		Q61739	Itga6	0	0	775.694	3	-1	R	ANHSGAVVLLK	R	HexNAc2Hex5@2	HexNAc2Hex5@284	Asn-284	V20100914-18_ITMSms2etd	TiO2-LWAC 8	18.428	283	293	39.6	2.1e-06	122149	Integrin alpha-6							ITGB1
n		Q61739	Itga6	0	0	829.711	3	-2	R	ANHSGAVVLLK	R	HexNAc2Hex6@2	HexNAc2Hex6@284	Asn-284	V20100914-18_ITMSms2etd	TiO2-LWAC 8	18.167	283	293	34.8	2.9e-05	122149	Integrin alpha-6							ITGB1
n		Q61739	Itga6	0	0	827.729	3	0	R	ANHSGAVVLLKR	D	HexNAc2Hex5@2	HexNAc2Hex5@284	Asn-284	V20100915-09_ITMSms2etd	TiO2-LWAC 13	15.586	283	294	32.7	0.00011	122149	Integrin alpha-6							ITGB1
n		Q61739	Itga6	0	0	661.561	4	-1	R	ANHSGAVVLLKR	D	HexNAc2Hex6@2	HexNAc2Hex6@284	Asn-284	V20100915-09_ITMSms2etd	TiO2-LWAC 13	15.243	283	294	29.2	0.0068	122149	Integrin alpha-6							ITGB1
n		Q61739	Itga6	0	0	562.282	3	-1	R	KYQTLNCSVNVR	C	HexNAc@6=19	HexNAc@927=19	Asn-927	V20100915-05_ITMSms2etd	TiO2-LWAC 11	21.952	922	933	39.2	6.4e-06	122149	Integrin alpha-6							ITGB1
n	1	E9QJW7	Itga7	1	1	884.053	3	2	K	RNVTLDCAQGTAK	C	HexNAc2Hex5@2	HexNAc2Hex5@944	Asn-944	V20100905-13_ITMSms2etd	LWAC 6	12.378	943	955	24.1	0.0068	122070	Integrin alpha-7 heavy chain	predicted protein, no structural prediction						ITGB1
n	14	P43406	Itgav	1	1	907.98	2	2	K	ANTTQPGIVEGGQVLK	C	HexNAc@2|3|4	HexNAc@74|75|76	Asn-74	V20100914-13_ITMSms2etd	TiO2-LWAC 6	32.19	73	88	42.3	7.1e-05	115279	Integrin alpha-V	31-988 extracellular						ITGB1
n		P43406	Itgav	0	0	943.441	3	5	K	ANTTQPGIVEGGQVLK	C	HexNAc2Hex5@2	HexNAc2Hex5@74	Asn-74	V20100905-13_ITMSms2etd	LWAC 6	31.054	73	88	27	0.0018	115279	Integrin alpha-V							ITGB1
n		P43406	Itgav	0	0	997.456	3	3	K	ANTTQPGIVEGGQVLK	C	HexNAc2Hex6@2	HexNAc2Hex6@74	Asn-74	V20100914-12_ITMSms2etd	TiO2-LWAC 5	29.941	73	88	23.2	0.0072	115279	Integrin alpha-V							ITGB8
n		P43406	Itgav	0	0	830.095	3	1	R	TAADATGLQPILNQFTPANVSR	Q	HexNAc@19=6	HexNAc@615=6	Asn-615	V20101112-04_ITMSms2etd	TiO2-LWAC 17 & 18	62.058	597	618	44.2	1.3e-06	115279	Integrin alpha-V							ITGB8
n		P43406	Itgav	0	0	947.42	4	1	K	SLLWTETFMNKENQNHSYSLK	S	HexNAc2Hex5@10|13|15	HexNAc2Hex5@936|939|941	Asn-941	V20100905-37_ITMSms2etd	LWAC 18	51.465	927	947	40.5	1.2e-05	115279	Integrin alpha-V							ITGB8
n		P43406	Itgav	0	0	987.933	4	0	K	SLLWTETFMNKENQNHSYSLK	S	HexNAc2Hex6@10|13|15	HexNAc2Hex6@936|939|941	Asn-941	V20100905-37_ITMSms2etd	LWAC 18	51.111	927	947	25.2	0.0091	115279	Integrin alpha-V							ITGB8
n		P43406	Itgav	0	0	987.934	4	1	K	SLLWTETFMNKENQNHSYSLK	S	HexNAc2Hex6@10|13|15	HexNAc2Hex6@936|939|941	Asn-941	V20100916-02_ITMSms2etd	TiO2-LWAC 17	50.492	927	947	24.8	0.0048	115279	Integrin alpha-V							ITGB8
n		P43406	Itgav	0	0	1028.44	4	-1	K	SLLWTETFMNKENQNHSYSLK	S	HexNAc2Hex7@10|13|15	HexNAc2Hex7@936|939|941	Asn-941	V20100905-37_ITMSms2etd	LWAC 18	51.018	927	947	23.9	0.014	115279	Integrin alpha-V							ITGB8
n		P43406	Itgav	0	0	951.417	4	-1	K	SLLWTETFMNKENQNHSYSLK	S	Oxidation@9;HexNAc2Hex5@13|15	HexNAc2Hex5@939|941	Asn-941	V20100915-13_ITMSms2etd	TiO2-LWAC 15	45.049	927	947	33.7	0.00011	115279	Integrin alpha-V							ITGB8
n		P43406	Itgav	0	0	987.933	4	0	K	SLLWTETFMNKENQNHSYSLK	S	Oxidation@9;HexNAc2Hex5Fuc@10|13|15	Oxidation@935;HexNAc2Hex5Fuc@936|939|941	Asn-941	V20100905-37_ITMSms2etd	LWAC 18	51.111	927	947	25.2	0.016	115279	Integrin alpha-V							ITGB8
n		P43406	Itgav	0	0	987.934	4	1	K	SLLWTETFMNKENQNHSYSLK	S	Oxidation@9;HexNAc2Hex5Fuc@10|13|15	Oxidation@935;HexNAc2Hex5Fuc@936|939|941	Asn-941	V20100916-02_ITMSms2etd	TiO2-LWAC 17	50.492	927	947	23.3	0.018	115279	Integrin alpha-V							ITGB8
n		P43406	Itgav	0	0	991.934	4	2	K	SLLWTETFMNKENQNHSYSLK	S	Oxidation@9;HexNAc2Hex6@13|15	HexNAc2Hex6@939|941	Asn-941	V20100905-33_ITMSms2etd	LWAC 16	45.694	927	947	26.6	0.0031	115279	Integrin alpha-V							ITGB8
n		P43406	Itgav	0	0	474.888	3	-1	K	ENQNHSYSLK	S	HexNAc@4=13	HexNAc@941=13	Asn-941	V20101111-07_ITMSms2etd	TiO2-LWAC 1 & 2	8.369	938	947	37.3	7.5e-05	115279	Integrin alpha-V							ITGB8
n		P43406	Itgav	0	0	812.671	3	2	K	ENQNHSYSLK	S	HexNAc2Hex5@4=9	HexNAc2Hex5@941=9	Asn-941	V20100910-08_ITMSms2etd	LWAC 4 & 24	8.257	938	947	24.5	0.0022	115279	Integrin alpha-V							ITM2B
n	12	P09055	Itgb1	1	1	798.023	3	0	K	LRNPCTSEQNCTSPFSYK	N	HexNAc@10=14	HexNAc@212=14	Asn-212	V20100915-05_ITMSms2etd	TiO2-LWAC 11	29.718	203	220	30.5	8.1e-05	88232	Integrin beta-1	21-728 extracellular						ITM2B
n		P09055	Itgb1	0	0	1076.46	3	2	K	LRNPCTSEQNCTSPFSYK	N	HexNAc2Hex3Fuc@10=37	HexNAc2Hex3Fuc@212=37	Asn-212	V20100915-03_ITMSms2etd	TiO2-LWAC 10	28.563	203	220	25.7	8.3e-05	88232	Integrin beta-1							JAM2
n		P09055	Itgb1	0	0	1135.81	3	3	K	LRNPCTSEQNCTSPFSYK	N	HexNAc2Hex5@10=35	HexNAc2Hex5@212=35	Asn-212	V20100905-23_ITMSms2etd	LWAC 11	29.167	203	220	23	0.00076	88232	Integrin beta-1							JAM3
n		P09055	Itgb1	0	0	959.899	4	-4	K	LRNPCTSEQNCTSPFSYK	N	HexNAc5Hex3Fuc@10=17	HexNAc5Hex3Fuc@212=17	Asn-212	V20100915-05_ITMSms2etd	TiO2-LWAC 11	28.66	203	220	22.9	0.0048	88232	Integrin beta-1							JAM3
n		P09055	Itgb1	0	0	846.71	3	2	K	LRNPCTSEQNCTSPFSYK	N	HexNAcFuc@10=14	HexNAcFuc@212=14	Asn-212	V20100915-05_ITMSms2etd	TiO2-LWAC 11	29.556	203	220	36.3	3.6e-05	88232	Integrin beta-1							KIAA0319L
n		P09055	Itgb1	0	0	805.079	4	1	K	KDTCAQECSHFNLTK	V	HexNAc2Hex6@12	HexNAc2Hex6@669	Asn-669	V20100914-10_ITMSms2etd	TiO2-LWAC 4 & 24	17.752	658	672	32.1	5.1e-05	88232	Integrin beta-1							KIAA0319L
n		P09055	Itgb1	0	0	886.106	4	1	K	KDTCAQECSHFNLTK	V	HexNAc2Hex8@12	HexNAc2Hex8@669	Asn-669	V20100905-13_ITMSms2etd	LWAC 6	18.447	658	672	29.8	0.002	88232	Integrin beta-1							KIAA0319L
n		P09055	Itgb1	0	0	898.621	4	0	K	KDTCAQECSHFNLTK	V	HexNAc4Hex4Fuc2@12	HexNAc4Hex4Fuc2@669	Asn-669	V20100905-13_ITMSms2etd	LWAC 6	18.675	658	672	29.8	0.00037	88232	Integrin beta-1							KIAA1161
n		P09055	Itgb1	0	0	939.135	4	2	K	KDTCAQECSHFNLTK	V	HexNAc4Hex5Fuc2@12	HexNAc4Hex5Fuc2@669	Asn-669	V20100914-10_ITMSms2etd	TiO2-LWAC 4 & 24	17.669	658	672	32	0.00017	88232	Integrin beta-1							KIAA1161
n		P09055	Itgb1	0	0	872.364	4	2	K	KDTCAQECSHFNLTK	V	HexNAc5Hex3Fuc@12	HexNAc5Hex3Fuc@669	Asn-669	V20100905-13_ITMSms2etd	LWAC 6	19.355	658	672	27	0.0048	88232	Integrin beta-1							KIAA1324L
n		P09055	Itgb1	0	0	949.391	4	1	K	KDTCAQECSHFNLTK	V	HexNAc5Hex4Fuc2@12	HexNAc5Hex4Fuc2@669	Asn-669	V20100905-13_ITMSms2etd	LWAC 6	18.697	658	672	30.2	0.00025	88232	Integrin beta-1							KIAA1549L
n		P09055	Itgb1	0	0	547.742	4	-3	K	KDTCAQECSHFNLTK	V	HexNAcFuc@12=17	HexNAcFuc@669=17	Asn-669	V20100914-12_ITMSms2etd	TiO2-LWAC 5	18.669	658	672	41.1	1.9e-05	88232	Integrin beta-1							KIAA1549L
n	11	Q0VBD0	Itgb8	1	1	885.918	4	3	K	LAGIVVPNDGNCHLKNNVYVK	S	HexNAc2Hex5@16=6	HexNAc2Hex5@311=6	Asn-311	V20100915-13_ITMSms2etd	TiO2-LWAC 15	36.176	296	316	43.1	4.4e-06	84520	Integrin beta	evidence at transcript level, no structural prediction						KIAA1549L
n		Q0VBD0	Itgb8	0	0	922.43	4	0	K	LAGIVVPNDGNCHLKNNVYVK	S	HexNAc2Hex5Fuc@16=7	HexNAc2Hex5Fuc@311=7	Asn-311	V20100905-33_ITMSms2etd	LWAC 16	36.965	296	316	35.6	2.5e-05	84520	Integrin beta							KIAA1549L
n		Q0VBD0	Itgb8	0	0	1047.97	4	0	K	LAGIVVPNDGNCHLKNNVYVK	S	HexNAc2Hex9@11|16	HexNAc2Hex9@306|311	Asn-311	V20100915-13_ITMSms2etd	TiO2-LWAC 15	35.972	296	316	25.7	0.0018	84520	Integrin beta							KIAA1549L
n		Q0VBD0	Itgb8	0	0	993.713	4	0	K	LAGIVVPNDGNCHLKNNVYVK	S	HexNAc5Hex3Fuc@11|16	HexNAc5Hex3Fuc@306|311	Asn-311	V20100905-33_ITMSms2etd	LWAC 16	37.013	296	316	32.5	0.00023	84520	Integrin beta							KIAA1549L
n		Q0VBD0	Itgb8	0	0	948.678	4	-4	K	VQLENQVHGVHFNITAICPDGAR	K	HexNAc2Hex5@13=38	HexNAc2Hex5@402=38	Asn-402	V20100905-33_ITMSms2etd	LWAC 16	48.522	390	412	44.6	2.7e-06	84520	Integrin beta							KIAA1549L
n		Q0VBD0	Itgb8	0	0	989.196	4	1	K	VQLENQVHGVHFNITAICPDGAR	K	HexNAc2Hex6@13=26	HexNAc2Hex6@402=26	Asn-402	V20100915-13_ITMSms2etd	TiO2-LWAC 15	48.616	390	412	27.8	0.0043	84520	Integrin beta							KIAA1549L
n		Q0VBD0	Itgb8	0	0	1029.71	4	-3	K	VQLENQVHGVHFNITAICPDGAR	K	HexNAc2Hex7@13=19	HexNAc2Hex7@402=19	Asn-402	V20100905-33_ITMSms2etd	LWAC 16	48.335	390	412	36.1	0.00023	84520	Integrin beta							KIAA1549L
n		Q0VBD0	Itgb8	0	0	1070.22	4	-4	K	VQLENQVHGVHFNITAICPDGAR	K	HexNAc2Hex8@13=23	HexNAc2Hex8@402=23	Asn-402	V20100915-13_ITMSms2etd	TiO2-LWAC 15	48.074	390	412	28.1	0.0029	84520	Integrin beta							KIAA1549L
n		Q0VBD0	Itgb8	0	0	638.007	3	0	K	NYAIIKPIGFNETTK	V	HexNAc@11=18	HexNAc@456=18	Asn-456	V20101112-03_ITMSms2etd	TiO2-LWAC 15 & 16	43.547	446	460	52.9	1.4e-06	84520	Integrin beta							KIAA1549L
n		Q0VBD0	Itgb8	0	0	1029.81	3	2	K	NYAIIKPIGFNETTK	V	HexNAc2Hex6@11=51	HexNAc2Hex6@456=51	Asn-456	V20100910-06_ITMSms2etd	LWAC 3 & 23	41.907	446	460	24.3	0.0012	84520	Integrin beta							KIAA1549L
n		Q0VBD0	Itgb8	0	0	1083.83	3	5	K	NYAIIKPIGFNETTK	V	HexNAc2Hex7@11=49	HexNAc2Hex7@456=49	Asn-456	V20100905-29_ITMSms2etd	LWAC 14	41.506	446	460	23.4	0.001	84520	Integrin beta							KIAA1549L
n	2	O89051	Itm2b	1	1	968.001	2	-1	K	CYVIPLNTSIVMPPK	N	HexNAc@7=9	HexNAc@170=9	Asn-170	V20100916-07_ITMSms2etd	TiO2-LWAC 20	60.623	164	178	22.3	0.0012	30260	Integral membrane protein 2B	76-266, Golgi lumenal						KIAA1549L
n		O89051	Itm2b	0	0	983.453	3	1	K	CYVIPLNTSIVMPPK	N	HexNAc2Hex5@7	HexNAc2Hex5@170	Asn-170	V20100916-06_ITMSms2etd	TiO2-LWAC 19	59.083	164	178	22.2	0.00096	30260	Integral membrane protein 2B							KIAA1549L
n	1	Q9JI59	Jam2	1	1	620.935	3	-1	K	GGTHNNSSYTMNTK	S	HexNAcFuc@6=10	HexNAcFuc@187=10	Asn-187	V20100914-10_ITMSms2etd	TiO2-LWAC 4 & 24	7.503	182	195	50.5	6e-07	33047	Junctional adhesion molecule B	29-236 extracellular						KIAA1549L
n	2	Q9D8B7	Jam3	1	1	920.663	4	1	R	FQNSSFHVNSETGTLVFNAVHK	D	HexNAc2Hex5@3=20	HexNAc2Hex5@192=20	Asn-192	V20100915-15_ITMSms2etd	TiO2-LWAC 16	44.689	190	211	25.6	0.0027	34838	Junctional adhesion molecule C	30-241 extracellular						KIAA1549L
n		Q9D8B7	Jam3	0	0	1007.95	4	3	R	FQNSSFHVNSETGTLVFNAVHK	D	HexNAc3Hex5Fuc@3=12	HexNAc3Hex5Fuc@192=12	Asn-192	V20100915-15_ITMSms2etd	TiO2-LWAC 16	44.148	190	211	24.8	0.0026	34838	Junctional adhesion molecule C							KIAA1549L
o	3	Q8K135	Kiaa0319l	1	1	503.995	4	-2	R	DLSVVPTHGAMQHSK	V	HexNAc2@7=23	HexNAc2@197=23	Thr-197	V20100905-21_ITMSms2etd	LWAC 10	21.891	191	205	42.5	0.00072	115313	Dyslexia-associated protein KIAA0319-like protein	51-928 extracellular						KIAA1549L
o		Q8K135	Kiaa0319l	0	0	566.511	4	-3	R	DLSVVPTHGAMQHSK	V	HexNAcHexSA@7=16	HexNAcHexSA@197=16	Thr-197	V20100905-17_ITMSms2etd	LWAC 8	24.014	191	205	36.9	6.7e-05	115313	Dyslexia-associated protein KIAA0319-like protein							KIAA1549L
o		Q8K135	Kiaa0319l	0	0	639.286	4	0	R	DLSVVPTHGAMQHSK	V	HexNAcHexSA2@7=17	HexNAcHexSA2@197=17	Thr-197	V20100905-13_ITMSms2etd	LWAC 6	27.174	191	205	41.3	2.8e-05	115313	Dyslexia-associated protein KIAA0319-like protein							KIAA1549L
n	2	Q69ZQ1	Kiaa1161	1	1	782.02	3	1	R	LRYNVTSFK	F	HexNAc2Hex5@4	HexNAc2Hex5@455	Asn-455	V20100905-29_ITMSms2etd	LWAC 14	27.292	452	460	27.4	0.00039	81362	Uncharacterized family 31 glucosidase KIAA1161	77-716 extracellular						KIAA1549L
n		Q69ZQ1	Kiaa1161	0	0	492.929	3	9	R	LRYNVTSFK	F	HexNAcFuc@4=13	HexNAcFuc@455=13	Asn-455	V20100915-13_ITMSms2etd	TiO2-LWAC 15	26.976	452	460	22.7	0.013	81362	Uncharacterized family 31 glucosidase KIAA1161							KIAA1549L
n	4	Q8BYI8	Kiaa1467	1	1	486.581	3	-1	R	KMLSAFNATSGK	V	HexNAc@7=17	HexNAc@239=17	Asn-239	V20100915-13_ITMSms2etd	TiO2-LWAC 15	22.943	233	244	36.8	0.0016	67032	Uncharacterized protein KIAA1467	transmembrane H 107-127						KIAA1549L
n		Q8BYI8	Kiaa1467	0	0	824.364	3	2	R	KMLSAFNATSGK	V	HexNAc2Hex5@7	HexNAc2Hex5@239	Asn-239	V20100915-11_ITMSms2etd	TiO2-LWAC 14	21.61	233	244	23.2	0.0018	67032	Uncharacterized protein KIAA1467							KIAA1549L
n		Q8BYI8	Kiaa1467	0	0	491.914	3	2	R	KMLSAFNATSGK	V	Oxidation@2;HexNAc@7=13	HexNAc@239=13	Asn-239	V20100915-13_ITMSms2etd	TiO2-LWAC 15	16.068	233	244	25.9	0.0023	67032	Uncharacterized protein KIAA1467							KIAA1549L
n		Q8BYI8	Kiaa1467	0	0	665.32	2	-2	K	MLSAFNATSGK	V	HexNAc@6=12	HexNAc@239=12	Asn-239	V20100915-08_ITMSms2etd	TiO2-LWAC 13	28.058	234	244	28.4	0.0039	67032	Uncharacterized protein KIAA1467							KIAA1549L
o	1	Q91X21	Kiaa2013	1	1	818.403	3	1	R	VAALQTVGPTAGPVPK	S	HexNAcHexSA2@10=30	HexNAcHexSA2@224=30	Thr-224	V20100914-14_ITMSms2etd	TiO2-LWAC 6	37.222	215	230	32.2	2.1e-05	69426	Uncharacterized protein KIAA2013	41-589 extracellular						KIAA1549L
n	2	Q8BR86	Kirrel3	1	1	1063.75	4	3	R	AGDPLNLTCHADNAKPAASIIWLR	K	HexNAc5Hex3Fuc@6=9	HexNAc5Hex3Fuc@167=9	Asn-167	V20100916-04_ITMSms2etd	TiO2-LWAC 18	55.878	162	185	28.2	0.0011	85406	Kin of IRRE-like protein 3	22-535 extracellular						KIAA1549L
n		Q8BR86	Kirrel3	0	0	1140.77	4	0	R	AGDPLNLTCHADNAKPAASIIWLR	K	HexNAc5Hex4Fuc2@6=19	HexNAc5Hex4Fuc2@167=19	Asn-167	V20100916-04_ITMSms2etd	TiO2-LWAC 18	55.477	162	185	25.9	0.0052	85406	Kin of IRRE-like protein 3							KIAA1549L
n	31	P11627	L1cam	1	1	662.836	2	-8	R	LLFPTNSSSR	L	HexNAc@6=8	HexNAc@246=8	Asn-246	V20100905-34_ITMSms2etd	LWAC 17	32.423	241	250	24.3	0.005	140970	Neural cell adhesion molecule L1	20-1123 extracellular						KIAA1549L
n		P11627	L1cam	0	0	720.663	3	1	R	LLFPTNSSSR	L	HexNAc2Hex3Fuc@6	HexNAc2Hex3Fuc@246	Asn-246	V20100905-29_ITMSms2etd	LWAC 14	29.897	241	250	22.6	0.03	140970	Neural cell adhesion molecule L1							KIAA1549L
n		P11627	L1cam	0	0	956.803	3	2	R	ILTKDNQTYMAVEGSTAYLLCK	A	HexNAcFuc@6=16	HexNAcFuc@432=16	Asn-432	V20100915-15_ITMSms2etd	TiO2-LWAC 16	52.331	427	448	36.2	4.3e-06	140970	Neural cell adhesion molecule L1							KIAA1549L
n		P11627	L1cam	0	0	794.904	2	0	R	FFPYANGTLSIR	D	HexNAc@6=13	HexNAc@478=13	Asn-478	V20100910-13_ITMSms2etd	TiO2-LWAC 2 & 22	53.148	473	484	26.6	0.00047	140970	Neural cell adhesion molecule L1							KIAA1549L
n		P11627	L1cam	0	0	1099.22	4	-1	K	LVIQSLDYSDQGNYSCVASTELDEVESR	A	HexNAc2Hex5@13	HexNAc2Hex5@587	Asn-587	V20100905-19_ITMSms2etd	LWAC 9	61.891	575	602	22.6	0.0091	140970	Neural cell adhesion molecule L1							KIAA1549L
n		P11627	L1cam	0	0	674.851	2	-1	K	VPGNQTSTTLK	L	HexNAc@4=16	HexNAc@670=16	Asn-670	V20100914-09_ITMSms2etd	TiO2-LWAC 4 & 24	11.909	667	677	24.7	0.003	140970	Neural cell adhesion molecule L1							KIAA2013
n		P11627	L1cam	0	0	728.669	3	0	K	VPGNQTSTTLK	L	HexNAc2Hex3Fuc@4	HexNAc2Hex3Fuc@670	Asn-670	V20100905-13_ITMSms2etd	LWAC 6	12.955	667	677	26	0.018	140970	Neural cell adhesion molecule L1							KIRREL3
n		P11627	L1cam	0	0	734	3	0	K	VPGNQTSTTLK	L	HexNAc2Hex4@4	HexNAc2Hex4@670	Asn-670	V20100905-11_ITMSms2etd	LWAC 5	12.488	667	677	26	0.0042	140970	Neural cell adhesion molecule L1							KIRREL3
n		P11627	L1cam	0	0	788.019	3	2	K	VPGNQTSTTLK	L	HexNAc2Hex5@4	HexNAc2Hex5@670	Asn-670	V20100914-10_ITMSms2etd	TiO2-LWAC 4 & 24	11.442	667	677	22.2	0.011	140970	Neural cell adhesion molecule L1							L1CAM
n		P11627	L1cam	0	0	747.88	2	-1	K	VPGNQTSTTLK	L	HexNAcFuc@4=18	HexNAcFuc@670=18	Asn-670	V20100914-09_ITMSms2etd	TiO2-LWAC 4 & 24	12.027	667	677	24.1	0.012	140970	Neural cell adhesion molecule L1							L1CAM
n		P11627	L1cam	0	0	721.357	3	1	R	GEGNETNNMVITWKPLR	W	HexNAc@4=24	HexNAc@725=24	Asn-725	V20100915-09_ITMSms2etd	TiO2-LWAC 13	46.394	722	738	36.6	9.2e-06	140970	Neural cell adhesion molecule L1							L1CAM
n		P11627	L1cam	0	0	770.043	3	1	R	GEGNETNNMVITWKPLR	W	HexNAcFuc@4=12	HexNAcFuc@725=12	Asn-725	V20100915-09_ITMSms2etd	TiO2-LWAC 13	45.951	722	738	36.5	1.7e-05	140970	Neural cell adhesion molecule L1							L1CAM
n		P11627	L1cam	0	0	775.375	3	1	R	GEGNETNNMVITWKPLR	W	HexNAcFuc@4=7;Oxidation@9	HexNAcFuc@725=7	Asn-725	V20100915-05_ITMSms2etd	TiO2-LWAC 11	39.012	722	738	30.4	0.00013	140970	Neural cell adhesion molecule L1							L1CAM
n		P11627	L1cam	0	0	935.135	3	3	K	QTVSDPFLVVSNTSTFVPYEIK	V	Gln->pyro-Glu@1;HexNAcFuc@2|4|11|12	HexNAcFuc@766|768|775|776	Asn-776	V20100915-11_ITMSms2etd	TiO2-LWAC 14	71.745	765	786	22.7	0.0091	140970	Neural cell adhesion molecule L1							L1CAM
n		P11627	L1cam	0	0	978.979	2	4	K	EQLFFNLSDPELR	T	HexNAcFuc@6=8	HexNAcFuc@968=8	Asn-968	V20100914-19_ITMSms2etd	TiO2-LWAC 9	61.035	963	975	24	0.005	140970	Neural cell adhesion molecule L1							L1CAM
n		P11627	L1cam	0	0	913.084	3	2	R	THNLTNLNPDLQYR	F	HexNAc2Hex3Fuc@3=11	HexNAc2Hex3Fuc@978=11	Asn-978	V20100914-20_ITMSms2etd	TiO2-LWAC 9	33.288	976	989	22.9	0.0041	140970	Neural cell adhesion molecule L1							L1CAM
n		P11627	L1cam	0	0	729.577	4	2	R	THNLTNLNPDLQYR	F	HexNAc2Hex5@3=20	HexNAc2Hex5@978=20	Asn-978	V20100905-21_ITMSms2etd	LWAC 10	34.187	976	989	36.1	0.00013	140970	Neural cell adhesion molecule L1							L1CAM
n		P11627	L1cam	0	0	1048.47	3	0	R	THNLTNLNPDLQYR	F	HexNAc4Hex3Fuc@3=23	HexNAc4Hex3Fuc@978=23	Asn-978	V20100915-03_ITMSms2etd	TiO2-LWAC 10	32.754	976	989	22.1	0.0043	140970	Neural cell adhesion molecule L1							L1CAM
n		P11627	L1cam	0	0	867.629	4	-1	R	THNLTNLNPDLQYR	F	HexNAc4Hex5Fuc@3=8	HexNAc4Hex5Fuc@978=8	Asn-978	V20100914-20_ITMSms2etd	TiO2-LWAC 9	32.739	976	989	27.6	0.002	140970	Neural cell adhesion molecule L1							L1CAM
n		P11627	L1cam	0	0	837.378	4	6	R	THNLTNLNPDLQYR	F	HexNAc5Hex3Fuc@3|6	HexNAc5Hex3Fuc@978|981	Asn-978	V20100905-23_ITMSms2etd	LWAC 11	33.68	976	989	31.6	0.00051	140970	Neural cell adhesion molecule L1							L1CAM
n		P11627	L1cam	0	0	877.887	4	1	R	THNLTNLNPDLQYR	F	HexNAc5Hex4Fuc@3=10	HexNAc5Hex4Fuc@978=10	Asn-978	V20100914-20_ITMSms2etd	TiO2-LWAC 9	32.561	976	989	25.1	0.0064	140970	Neural cell adhesion molecule L1							L1CAM
n		P11627	L1cam	0	0	914.402	4	1	R	THNLTNLNPDLQYR	F	HexNAc5Hex4Fuc2@3|6	HexNAc5Hex4Fuc2@978|981	Asn-978	V20100905-23_ITMSms2etd	LWAC 11	33.152	976	989	27.1	0.0045	140970	Neural cell adhesion molecule L1							L1CAM
n		P11627	L1cam	0	0	683.336	3	0	R	THNLTNLNPDLQYR	F	HexNAcFuc@3=11	HexNAcFuc@978=11	Asn-978	V20100915-03_ITMSms2etd	TiO2-LWAC 10	34.53	976	989	55	1.2e-07	140970	Neural cell adhesion molecule L1							L1CAM
n		P11627	L1cam	0	0	1244.79	4	6	K	VSPDHQPQPQYVSYNQSSYTQWNLQPDTK	Y	HexNAc2Hex7@15=22	HexNAc2Hex7@1073=22	Asn-1073	V20100905-27_ITMSms2etd	LWAC 13	45.82	1059	1087	22.9	0.006	140970	Neural cell adhesion molecule L1							L1CAM
n		P11627	L1cam	0	0	768.879	4	6	K	VLLHHLDVKTNGTGPVR	V	HexNAc2Hex5@11	HexNAc2Hex5@1107	Asn-1107	V20100915-15_ITMSms2etd	TiO2-LWAC 16	26.382	1097	1113	30.2	0.00016	140970	Neural cell adhesion molecule L1							L1CAM
n		P11627	L1cam	0	0	775.132	4	1	K	VLLHHLDVKTNGTGPVR	V	HexNAc3Hex3Fuc@11	HexNAc3Hex3Fuc@1107	Asn-1107	V20100915-15_ITMSms2etd	TiO2-LWAC 16	26.591	1097	1113	36.9	3.8e-05	140970	Neural cell adhesion molecule L1							L1CAM
n		P11627	L1cam	0	0	856.16	4	3	K	VLLHHLDVKTNGTGPVR	V	HexNAc3Hex5Fuc@11	HexNAc3Hex5Fuc@1107	Asn-1107	V20100915-15_ITMSms2etd	TiO2-LWAC 16	26.15	1097	1113	26.9	0.0032	140970	Neural cell adhesion molecule L1							L1CAM
n		P11627	L1cam	0	0	928.932	4	0	K	VLLHHLDVKTNGTGPVR	V	HexNAc3Hex5FucSA@11	HexNAc3Hex5FucSA@1107	Asn-1107	V20100915-11_ITMSms2etd	TiO2-LWAC 14	28.106	1097	1113	27.9	0.00066	140970	Neural cell adhesion molecule L1							L1CAM
n		P11627	L1cam	0	0	906.929	4	2	K	VLLHHLDVKTNGTGPVR	V	HexNAc4Hex5Fuc@11	HexNAc4Hex5Fuc@1107	Asn-1107	V20100915-15_ITMSms2etd	TiO2-LWAC 16	26.459	1097	1113	32.8	0.00013	140970	Neural cell adhesion molecule L1							L1CAM
n		P11627	L1cam	0	0	947.444	4	3	K	VLLHHLDVKTNGTGPVR	V	HexNAc4Hex6Fuc@11	HexNAc4Hex6Fuc@1107	Asn-1107	V20100915-15_ITMSms2etd	TiO2-LWAC 16	26.125	1097	1113	24.1	0.0049	140970	Neural cell adhesion molecule L1							L1CAM
n		P11627	L1cam	0	0	735.733	3	-1	K	VLLHHLDVKTNGTGPVR	V	HexNAcFuc@11=11	HexNAcFuc@1107=11	Asn-1107	V20100916-02_ITMSms2etd	TiO2-LWAC 17	27.309	1097	1113	40.2	1.4e-06	140970	Neural cell adhesion molecule L1							L1CAM
n	1	Q61001	Lama5	1	1	996.395	4	1	R	IWQGHANASFCPHGYGCR	T	HexNAc2Hex9@7	HexNAc2Hex9@1335	Asn-1335	V20100905-35_ITMSms2etd	LWAC 17	27.774	1329	1346	28.6	0.00092	404015	Laminin subunit alpha-5	41-28, secreted						L1CAM
n	5	P02468	Lamc1	1	1	818.879	4	-3	R	LQRVNSSLHSQISR	L	HexNAc5Hex3Fuc@5	HexNAc5Hex3Fuc@1105	Asn-1105	V20100915-07_ITMSms2etd	TiO2-LWAC 12	16.691	1101	1114	32	0.00094	177300	Laminin subunit gamma-1	34-1607, secreted						L1CAM
n		P02468	Lamc1	0	0	477.579	3	0	R	VNSSLHSQISR	L	HexNAc@2=10	HexNAc@1105=10	Asn-1105	V20100905-19_ITMSms2etd	LWAC 9	12.529	1104	1114	44.1	4e-05	177300	Laminin subunit gamma-1							L1CAM
n		P02468	Lamc1	0	0	815.362	3	2	R	VNSSLHSQISR	L	HexNAc2Hex5@2	HexNAc2Hex5@1105	Asn-1105	V20100905-17_ITMSms2etd	LWAC 8	11.592	1104	1114	26.8	0.004	177300	Laminin subunit gamma-1							L1CAM
n		P02468	Lamc1	0	0	934.97	2	4	K	TANETSAEAYNLLLR	T	HexNAc@3=8	HexNAc@1203=8	Asn-1203	V20100914-19_ITMSms2etd	TiO2-LWAC 9	49.464	1201	1215	27	0.00018	177300	Laminin subunit gamma-1							L1CAM
n		P02468	Lamc1	0	0	556.628	3	-1	R	IASAVQKNATSTK	A	HexNAcFuc@8=14	HexNAcFuc@1437=14	Asn-1437	V20100914-16_ITMSms2etd	TiO2-LWAC 7	7.47	1430	1442	23.8	0.004	177300	Laminin subunit gamma-1							L1CAM
n	20	P11438	Lamp1	1	1	1148.16	3	-2	K	NGSSCGKENVSDPSLTITFGR	G	HexNAc2Hex5@1=20	HexNAc2Hex5@70=20	Asn-70	V20100905-21_ITMSms2etd	LWAC 10	40.713	70	90	24.8	0.0011	43866	Lysosome-associated membrane glycoprotein 1	25-370, lysosome lumenal						L1CAM
n		P11438	Lamp1	0	0	987.43	4	-1	R	YSVQHMYFTYNLSDTEHFPNAISK	E	HexNAc2Hex4@11=19	HexNAc2Hex4@115=19	Asn-115	V20100905-37_ITMSms2etd	LWAC 18	56.456	105	128	30.5	0.0011	43866	Lysosome-associated membrane glycoprotein 1							L1CAM
n		P11438	Lamp1	0	0	987.43	4	-1	R	YSVQHMYFTYNLSDTEHFPNAISK	E	Oxidation@6;HexNAc2Hex3Fuc@11=14	Oxidation@110;HexNAc2Hex3Fuc@115=14	Asn-115	V20100905-37_ITMSms2etd	LWAC 18	56.456	105	128	23.1	0.037	43866	Lysosome-associated membrane glycoprotein 1							LAMA5
n		P11438	Lamp1	0	0	508.951	3	-5	R	VYMKNVTVVLR	D	HexNAc@5=24	HexNAc@159=24	Asn-159	V20101112-04_ITMSms2etd	TiO2-LWAC 17 & 18	34.892	155	165	44.1	2.9e-06	43866	Lysosome-associated membrane glycoprotein 1							LAMC1
n		P11438	Lamp1	0	0	684.682	3	1	R	VYMKNVTVVLR	D	HexNAc2Hex2@5=21	HexNAc2Hex2@159=21	Asn-159	V20100905-37_ITMSms2etd	LWAC 18	35.046	155	165	40	6.9e-05	43866	Lysosome-associated membrane glycoprotein 1							LAMC1
n		P11438	Lamp1	0	0	733.369	3	2	R	VYMKNVTVVLR	D	HexNAc2Hex2Fuc@5	HexNAc2Hex2Fuc@159	Asn-159	V20100905-37_ITMSms2etd	LWAC 18	34.99	155	165	32.2	9.9e-05	43866	Lysosome-associated membrane glycoprotein 1							LAMC1
n		P11438	Lamp1	0	0	738.699	3	0	R	VYMKNVTVVLR	D	HexNAc2Hex3@5	HexNAc2Hex3@159	Asn-159	V20100916-02_ITMSms2etd	TiO2-LWAC 17	33.908	155	165	23.2	0.0021	43866	Lysosome-associated membrane glycoprotein 1							LAMC1
n		P11438	Lamp1	0	0	787.388	3	3	R	VYMKNVTVVLR	D	HexNAc2Hex3Fuc@5	HexNAc2Hex3Fuc@159	Asn-159	V20100905-35_ITMSms2etd	LWAC 17	34.534	155	165	28	0.00033	43866	Lysosome-associated membrane glycoprotein 1							LAMC1
n		P11438	Lamp1	0	0	792.718	3	2	R	VYMKNVTVVLR	D	HexNAc2Hex4@5	HexNAc2Hex4@159	Asn-159	V20100905-35_ITMSms2etd	LWAC 17	34.224	155	165	27.3	0.00056	43866	Lysosome-associated membrane glycoprotein 1							LAMP1
n		P11438	Lamp1	0	0	743.101	4	1	R	VYMKNVTVVLR	D	HexNAc5Hex3Fuc@5	HexNAc5Hex3Fuc@159	Asn-159	V20100905-35_ITMSms2etd	LWAC 17	34.312	155	165	33.5	0.00011	43866	Lysosome-associated membrane glycoprotein 1							LAMP1
n		P11438	Lamp1	0	0	557.639	3	0	R	VYMKNVTVVLR	D	HexNAcFuc@5=26	HexNAcFuc@159=26	Asn-159	V20100916-06_ITMSms2etd	TiO2-LWAC 19	35.124	155	165	29.3	0.00069	43866	Lysosome-associated membrane glycoprotein 1							LAMP1
n		P11438	Lamp1	0	0	514.285	3	0	R	VYMKNVTVVLR	D	Oxidation@3;HexNAc@5=7	HexNAc@159=7	Asn-159	V20100915-13_ITMSms2etd	TiO2-LWAC 15	25.877	155	165	41.1	2.8e-05	43866	Lysosome-associated membrane glycoprotein 1							LAMP1
n		P11438	Lamp1	0	0	690.015	3	2	R	VYMKNVTVVLR	D	Oxidation@3;HexNAc2Hex2@5=14	HexNAc2Hex2@159=14	Asn-159	V20100915-11_ITMSms2etd	TiO2-LWAC 14	25.077	155	165	26	0.00057	43866	Lysosome-associated membrane glycoprotein 1							LAMP1
n		P11438	Lamp1	0	0	738.701	3	2	R	VYMKNVTVVLR	D	Oxidation@3;HexNAc2Hex2Fuc@5	HexNAc2Hex2Fuc@159	Asn-159	V20100915-11_ITMSms2etd	TiO2-LWAC 14	25.252	155	165	23.7	0.0019	43866	Lysosome-associated membrane glycoprotein 1							LAMP1
n		P11438	Lamp1	0	0	744.031	3	1	R	VYMKNVTVVLR	D	Oxidation@3;HexNAc2Hex3@5	HexNAc2Hex3@159	Asn-159	V20100916-02_ITMSms2etd	TiO2-LWAC 17	24.946	155	165	22.4	0.0055	43866	Lysosome-associated membrane glycoprotein 1							LAMP1
n		P11438	Lamp1	0	0	792.714	3	-4	R	VYMKNVTVVLR	D	Oxidation@3;HexNAc2Hex3Fuc@5	HexNAc2Hex3Fuc@159	Asn-159	V20100905-29_ITMSms2etd	LWAC 14	25.58	155	165	32.5	8.2e-05	43866	Lysosome-associated membrane glycoprotein 1							LAMP1
n		P11438	Lamp1	0	0	880.725	3	2	R	DATIQAYLSSGNFSK	E	HexNAc2Hex3Fuc@12	HexNAc2Hex3Fuc@177	Asn-177	V20100915-07_ITMSms2etd	TiO2-LWAC 12	47.368	166	180	23	0.0037	43866	Lysosome-associated membrane glycoprotein 1							LAMP1
n		P11438	Lamp1	0	0	833.409	3	2	R	AFNISPNDTSSGSCGINLVTLK	V	HexNAc@7=6	HexNAc@252=6	Asn-252	V20100915-15_ITMSms2etd	TiO2-LWAC 16	56.55	246	267	39.8	7.1e-06	43866	Lysosome-associated membrane glycoprotein 1							LAMP1
n		P11438	Lamp1	0	0	882.092	3	-2	R	AFNISPNDTSSGSCGINLVTLK	V	HexNAcFuc@5|7	HexNAcFuc@250|252	Asn-252	V20100915-15_ITMSms2etd	TiO2-LWAC 16	56.139	246	267	28	0.0017	43866	Lysosome-associated membrane glycoprotein 1							LAMP1
n		P11438	Lamp1	0	0	996.205	4	-1	R	AFNISPNDTSSGSCGINLVTLKVENK	N	HexNAc2Hex5@7=12	HexNAc2Hex5@252=12	Asn-252	V20100905-35_ITMSms2etd	LWAC 17	54.148	246	271	29.1	0.006	43866	Lysosome-associated membrane glycoprotein 1							LAMP1
n	3	P17047	Lamp2	1	1	935.436	4	-2	K	EASHYSIHDIVLSYNTSDSTVFPGAVAK	G	HexNAc2Hex2@14|15|16|17|19	HexNAc2Hex2@114|115|116|117|119	Asn-115	V20100905-35_ITMSms2etd	LWAC 17	55.911	101	128	49.9	1.2e-06	45681	Lysosome-associated membrane glycoprotein 2	26-379, lysosome lumenal						LAMP1
n		P17047	Lamp2	0	0	1056.98	4	0	K	EASHYSIHDIVLSYNTSDSTVFPGAVAK	G	HexNAc2Hex5@15	HexNAc2Hex5@115	Asn-115	V20100915-15_ITMSms2etd	TiO2-LWAC 16	55.235	101	128	42.6	6e-07	45681	Lysosome-associated membrane glycoprotein 2							LAMP1
n		P17047	Lamp2	0	0	1031.97	4	1	K	VPFIFNINPATTNFTGSCQPQSAQLR	L	HexNAc2Hex5@8|13	HexNAc2Hex5@260|265	Asn-265	V20100910-10_ITMSms2etd	LWAC 25	67.492	253	278	27	0.0038	45681	Lysosome-associated membrane glycoprotein 2							LAMP1
n	8	Q9D387	Lamp5	1	1	783.088	4	-3	K	ESHNTSKGPEATWNLNK	V	HexNAc2Hex5@4=62	HexNAc2Hex5@127=62	Asn-127	V20100905-15_ITMSms2etd	LWAC 7	20.6	124	140	46.5	9.6e-06	31722	Lysosome-associated membrane glycoprotein 5	30-235 extracellular						LAMP1
n		Q9D387	Lamp5	0	0	904.632	4	2	K	ESHNTSKGPEATWNLNK	V	HexNAc2Hex8@4=49	HexNAc2Hex8@127=49	Asn-127	V20100905-13_ITMSms2etd	LWAC 6	20.062	124	140	34.5	0.00031	31722	Lysosome-associated membrane glycoprotein 5							LAMP1
n		Q9D387	Lamp5	0	0	870.376	4	2	K	ESHNTSKGPEATWNLNK	V	HexNAc3Hex5Fuc@4=51	HexNAc3Hex5Fuc@127=51	Asn-127	V20100914-12_ITMSms2etd	TiO2-LWAC 5	19.66	124	140	38.8	7e-05	31722	Lysosome-associated membrane glycoprotein 5							LAMP1
n		Q9D387	Lamp5	0	0	921.145	4	1	K	ESHNTSKGPEATWNLNK	V	HexNAc4Hex5Fuc@4=36	HexNAc4Hex5Fuc@127=36	Asn-127	V20100905-15_ITMSms2etd	LWAC 7	20.66	124	140	30.6	0.0039	31722	Lysosome-associated membrane glycoprotein 5							LAMP1
n		Q9D387	Lamp5	0	0	890.889	4	2	K	ESHNTSKGPEATWNLNK	V	HexNAc5Hex3Fuc@4=52	HexNAc5Hex3Fuc@127=52	Asn-127	V20100914-12_ITMSms2etd	TiO2-LWAC 5	19.923	124	140	36.8	4.4e-05	31722	Lysosome-associated membrane glycoprotein 5							LAMP1
n		Q9D387	Lamp5	0	0	931.404	4	4	K	ESHNTSKGPEATWNLNK	V	HexNAc5Hex4Fuc@4=46	HexNAc5Hex4Fuc@127=46	Asn-127	V20100914-12_ITMSms2etd	TiO2-LWAC 5	19.787	124	140	31.9	0.00038	31722	Lysosome-associated membrane glycoprotein 5							LAMP2
n		Q9D387	Lamp5	0	0	967.914	4	-1	K	ESHNTSKGPEATWNLNK	V	HexNAc5Hex4Fuc2@4=41	HexNAc5Hex4Fuc2@127=41	Asn-127	V20100914-12_ITMSms2etd	TiO2-LWAC 5	19.449	124	140	29.4	0.0013	31722	Lysosome-associated membrane glycoprotein 5							LAMP2
n		Q9D387	Lamp5	0	0	754.687	3	-3	K	ESHNTSKGPEATWNLNK	V	HexNAcFuc@4=8	HexNAcFuc@127=8	Asn-127	V20100914-14_ITMSms2etd	TiO2-LWAC 6	21.428	124	140	52.6	5.2e-06	31722	Lysosome-associated membrane glycoprotein 5							LAMP2
n	1	P16301	Lcat	1	1	977.199	4	4	K	AELSNHTRPVILVPGCLGNR	L	HexNAc2Hex8@5=32	HexNAc2Hex8@44=32	Asn-44	V20100905-33_ITMSms2etd	LWAC 16	39.003	40	59	27.6	0.0068	49765	Phosphatidylcholine-sterol acyltransferase	25-438, secreted						LAMP5
o	2	Q6GTJ9	Ldlr	1	0	791.064	4	2	R	DCLDGSDEAHCQATTCGPAHFR	C	HexNAcHexSA@14|15	HexNAcHexSA@146|147		V20100910-12_ITMSms2etd	TiO2-LWAC 1 & 21	26.507	133	154	37.1	1.6e-05	94948	Low-density lipoprotein receptor	22-790 extracellular						LAMP5
o		Q6GTJ9	Ldlr	0	0	863.839	4	4	R	DCLDGSDEAHCQATTCGPAHFR	C	HexNAcHexSA2@14|15	HexNAcHexSA2@146|147		V20100910-08_ITMSms2etd	LWAC 4 & 24	28.533	133	154	28	0.00048	94948	Low-density lipoprotein receptor							LAMP5
n	3	Q07797	Lgals3bp	1	1	783.889	2	-3	R	ALGYENATQALGR	A	HexNAc@6=6	HexNAc@69=6	Asn-69	V20100905-22_ITMSms2etd	LWAC 11	36.154	64	76	30.1	0.0044	64492	Galectin-3-binding protein	19-577, secreted						LAMP5
n		Q07797	Lgals3bp	0	0	747.346	3	2	R	ALGYENATQALGR	A	HexNAc2Hex2Fuc@6	HexNAc2Hex2Fuc@69	Asn-69	V20100905-21_ITMSms2etd	LWAC 10	35.641	64	76	26.2	0.0021	64492	Galectin-3-binding protein							LAMP5
n		Q07797	Lgals3bp	0	0	856.921	2	1	R	ALGYENATQALGR	A	HexNAcFuc@6=15	HexNAcFuc@69=15	Asn-69	V20100905-22_ITMSms2etd	LWAC 11	35.453	64	76	27.1	0.0039	64492	Galectin-3-binding protein							LAMP5
o	12	Q9JIA1	Lgi1	1	1	847.107	3	2	R	SIPRTVPPDVISLSFVR	S	HexNAcHexSA@5=9	HexNAcHexSA@64=9	Thr-64	V20100905-35_ITMSms2etd	LWAC 17	62.008	60	76	35.7	2.1e-05	63644	Leucine-rich glioma-inactivated protein 1	35-557 mature						LAMP5
o		Q9JIA1	Lgi1	0	0	944.14	3	3	R	SIPRTVPPDVISLSFVR	S	HexNAcHexSA2@5=12	HexNAcHexSA2@64=12	Thr-64	V20100905-31_ITMSms2etd	LWAC 15	65.794	60	76	32.6	2.3e-06	63644	Leucine-rich glioma-inactivated protein 1							LAMP5
o		Q9JIA1	Lgi1	0	0	816.945	2	-1	R	TVPPDVISLSFVR	S	HexNAc@1=45	HexNAc@64=45	Thr-64	V20100905-34_ITMSms2etd	LWAC 17	59.225	64	76	26.4	0.00037	63644	Leucine-rich glioma-inactivated protein 1							LCAT
n		Q9JIA1	Lgi1	0	0	867.751	3	0	K	ATQLFTNQTDIPNMEDVYAVKHFSVK	H	HexNAc@6|7	HexNAc@421|422	Asn-422	V20101111-12_ITMSms2etd	TiO2-LWAC 11 & 12	60.045	416	436	49.6	1.7e-07	63644	Leucine-rich glioma-inactivated protein 1							LDLR
n		Q9JIA1	Lgi1	0	0	873.081	3	-2	K	ATQLFTNQTDIPNMEDVYAVKHFSVK	H	HexNAc@6|7;Oxidation@14	HexNAc@421|422	Asn-422	V20100905-21_ITMSms2etd	LWAC 10	50.143	416	436	35.2	2e-05	63644	Leucine-rich glioma-inactivated protein 1							LDLR
n		Q9JIA1	Lgi1	0	0	867.753	3	3	K	ATQLFTNQTDIPNMEDVYAVKHFSVK	H	HexNAc@7	HexNAc@417=7; manually corrected, prominent c6 unmodified	Asn-422	V20101111-12_ITMSms2etd	TiO2-LWAC 11 & 12	60.822	416	436	32	9.3e-05	63644	Leucine-rich glioma-inactivated protein 1							LGALS3BP
n		Q9JIA1	Lgi1	0	0	800.647	4	1	K	ATQLFTNQTDIPNMEDVYAVKHFSVK	G	HexNAc@7|9	HexNAc@422|424	Asn-422	V20100905-37_ITMSms2etd	LWAC 18	60.292	416	441	38.8	0.00011	63644	Leucine-rich glioma-inactivated protein 1							LGALS3BP
n		Q9JIA1	Lgi1	0	0	904.402	4	1	K	ATQLFTNQTDIPNMEDVYAVKHFSVK	H	HexNAc2Hex5@7	HexNAc2Hex5@428=13; manually corrected, ignore basic aas	Asn-422	V20100915-07_ITMSms2etd	TiO2-LWAC 12	57.751	416	436	23.4	0.024	63644	Leucine-rich glioma-inactivated protein 1							LGALS3BP
n		Q9JIA1	Lgi1	0	0	1053.98	4	2	K	ATQLFTNQTDIPNMEDVYAVKHFSVK	G	HexNAc2Hex5@7|13	HexNAc2Hex5@422|428	Asn-422	V20100905-37_ITMSms2etd	LWAC 18	60.554	416	441	30.1	0.00099	63644	Leucine-rich glioma-inactivated protein 1							LGI1
n		Q9JIA1	Lgi1	0	0	1205.53	3	1	K	ATQLFTNQTDIPNMEDVYAVKHFSVK	H	HexNAc2Hex5@7=17	HexNAc2Hex5@422=17	Asn-422	V20100905-25_ITMSms2etd	LWAC 12	59.256	416	436	25	0.00037	63644	Leucine-rich glioma-inactivated protein 1							LGI1
n		Q9JIA1	Lgi1	0	0	1090.5	4	1	K	ATQLFTNQTDIPNMEDVYAVKHFSVK	G	HexNAc2Hex5Fuc@7|13	HexNAc2Hex5Fuc@422|428	Asn-422	V20100905-35_ITMSms2etd	LWAC 17	58.633	416	441	23.9	0.0079	63644	Leucine-rich glioma-inactivated protein 1							LGI1
n		Q9JIA1	Lgi1	0	0	916.438	3	1	K	ATQLFTNQTDIPNMEDVYAVKHFSVK	H	HexNAcFuc@6|7	HexNAcFuc@421|422	Asn-422	V20100915-07_ITMSms2etd	TiO2-LWAC 12	59.053	416	436	39	5.5e-06	63644	Leucine-rich glioma-inactivated protein 1							LGI1
n	2	P42703	Lifr	1	1	838.63	4	-2	R	LGVQMHPGQEIHNFTLTGR	N	HexNAc2Hex5@13	HexNAc2Hex5@402	Asn-402	V20100905-33_ITMSms2etd	LWAC 16	42.255	390	408	44.3	1.6e-06	122575	Leukemia inhibitory factor receptor	44-828 extracellular						LGI1
n		P42703	Lifr	0	0	946.428	4	-1	R	LGVQMHPGQEIHNFTLTGR	N	HexNAc5Hex3Fuc@13	HexNAc5Hex3Fuc@402	Asn-402	V20100915-15_ITMSms2etd	TiO2-LWAC 16	41.527	390	408	26.8	0.0021	122575	Leukemia inhibitory factor receptor							LGI1
n	2	Q6GQU6	Lingo3	1	1	678.335	3	2	R	CNLTSLSPESLGHLR	G	HexNAcFuc@2=9	HexNAcFuc@184=9	Asn-184	V20100915-09_ITMSms2etd	TiO2-LWAC 13	46.169	183	197	24.5	0.0016	64717	Leucine-rich repeat and immunoglobulin-like domain-containing nogo receptor-interacting protein 3	24-528 exracellular						LGI1
n		Q6GQU6	Lingo3	0	0	1045.96	4	2	R	QQAHLTCLNLSHNPISMVPR	G	HexNAc2Hex9@9=11	HexNAc2Hex9@275=11	Asn-275	V20100916-06_ITMSms2etd	TiO2-LWAC 19	47.906	267	286	29.4	0.00022	64717	Leucine-rich repeat and immunoglobulin-like domain-containing nogo receptor-interacting protein 3							LGI1
n	2	D3YY49	Lipo2	1	1	707.321	4	0	K	KNPEAHMNVSEIIK	H	HexNAc2Hex5@8=19	HexNAc2Hex5@32=19	Asn-32	V20100905-21_ITMSms2etd	LWAC 10	30.712	25	38	32	0.0047	44802	Lipase	predicted protein, no structural prediction						LGI1
n		D3YY49	Lipo2	0	0	680.656	3	0	K	IHNLTYLK	T	HexNAc2Hex3Fuc@3	HexNAc2Hex3Fuc@357	Asn-357	V20100915-07_ITMSms2etd	TiO2-LWAC 12	21.978	355	362	27.4	0.0037	44802	Lipase							LGI1
n	5	Q8C129	Lnpep	1	1	555.957	3	0	R	DIILHSTGHNISR	V	HexNAc@10|12	HexNAc@215|217	Asn-215	V20100914-20_ITMSms2etd	TiO2-LWAC 9	21.854	206	218	44	0.00013	117305	Leucyl-cystinyl aminopeptidase	132-1025 extracellular						LGI1
n		Q8C129	Lnpep	0	0	833.438	2	8	R	DIILHSTGHNISR	V	HexNAc@10|12	HexNAc@215|217	Asn-215	V20100914-19_ITMSms2etd	TiO2-LWAC 9	21.923	206	218	25.5	0.0055	117305	Leucyl-cystinyl aminopeptidase							LGI1
n		Q8C129	Lnpep	0	0	893.739	3	2	R	DIILHSTGHNISR	V	HexNAc2Hex5@10	HexNAc2Hex5@215	Asn-215	V20100905-21_ITMSms2etd	LWAC 10	21.979	206	218	27.1	0.0015	117305	Leucyl-cystinyl aminopeptidase							LIFR
n		Q8C129	Lnpep	0	0	711.072	4	6	R	DIILHSTGHNISR	V	HexNAc2Hex6@10	HexNAc2Hex6@215	Asn-215	V20100905-21_ITMSms2etd	LWAC 10	21.432	206	218	28.3	0.0042	117305	Leucyl-cystinyl aminopeptidase							LIFR
n		Q8C129	Lnpep	0	0	832.607	4	-1	R	DIILHSTGHNISR	V	HexNAc2Hex9@10	HexNAc2Hex9@215	Asn-215	V20100905-21_ITMSms2etd	LWAC 10	21.12	206	218	31	0.0014	117305	Leucyl-cystinyl aminopeptidase							LINGO3
n	4	Q8JZZ7	Lphn2	1	1	753.358	3	4	K	GPDLSNCTSHWVNQLAQK	I	HexNAc@6|8	HexNAc@8|10	Asn-8	V20100915-15_ITMSms2etd	TiO2-LWAC 16	45.558	3	20	42.4	2.7e-05	99453	Latrophilin-2 (Fragment)	1-326 extracellular						LINGO3
[truncated: 1,318 more rows]

## Sheet: simple cell
Datasource:		http://www.glycoproteomics.somee.com/Data/GalNAc_SC.aspx							downloaded on September 30th, 2014					Other relevant references:
[truncated: 1,626 more rows]

## Sheet: Phosphosite_GalNAc
Data source:		PhosphoSitePlus®			Downloaded on 9/30/2014
[truncated: 2,424 more rows]

[truncated: 11 more sheets: nilsson, Bertozzi, Steentoft, Burlingame_GlcNAc, Hahne, dbogap, Phosphosite_GlcNAc, Pratt, Hart, Hseih-Wilson, Woo 2015]
