# Supplementary material for: Proteomic dataset for altered glycoprotein expression upon GALNT3 knockdown in ovarian cancer cells
Source: Data Brief. 2016 May 30;8:342–9. doi: 10.1016/j.dib.2016.05.060 (PMC4908283; doi:10.1016/j.dib.2016.05.060)
Supplement: Supplementary file 2 — Supplementary material [file mmc2.zip › Supplementary Tables/Supplementary Table 4..xls]

## Sheet: Notes
SUPPLEMETARY TABLE 4
Label free Protein quantification by MaxQuant software
Sheets description :
All_Quantified_Proteins : contains the list of the proteins which are considered as quantifiable (Not found in the GalNAc negative control and having at least 2 values over 3 replicates on one of the two conditions to compare) and there corresponding quanitification
Q.Prot_in_Cond_Media_z-score: Contains the list of the proteins which are considered as quantifiable (Including proteins found in the GalNAc negative control and having at least 2 values over 3 replicates on one of the two conditions to compare) and there corresponding quanitification. The list also includes the calculated z-scores of all quantified proteins
Variants_in_Cond_Media_z-score: Contains the list of proteins which are considered as variant in the conditionned media fraction (Not found in the GalNAc negative control) (Fold Change > 2 and Welch test p-value < 0.05). In addition to a z-score of >1
Q.Prot_in_soluble_z-score: Contains the list of the proteins which are considered as quantifiable (Including proteins found in the GalNAc negative control and having at least 2 values over 3 replicates on one of the two conditions to compare) and there corresponding quanitification. The list also includes the calculated z-scores of all quantified proteins
Variants_in_soluble_z-score: Contains the list of proteins which are considered as variant in the soluble fraction (Not found in the GalNAc negative control) (Fold Change > 2 and Welch test p-value < 0.05). In addition to a z-score of >1
Q.Prot_in_insoluble_z-score: Contains the list of the proteins which are considered as quantifiable (Including proteins found in the GalNAc negative control and having at least 2 values over 3 replicates on one of the two conditions to compare) and there corresponding quanitification. The list also includes the calculated z-scores of all quantified proteins
Variants_in_insoluble_z-score: Contains the list of proteins which are considered as variant in the insoluble fraction (Not found in the GalNAc negative control) (Fold Change > 2 and Welch test p-value < 0.05). In addition to a z-score of >1
Total_Variants : Contains the list of all proteins which are considered as variant (Fold Change > 2 and Welch test p-value < 0.05) in at least one of the 3 fractions (conditionned media, soluble and insoluble fractions)
Column headers :
Protein IDs : Identifier(s) of protein(s) contained in the protein group
Protein names : Name(s) of protein(s) contained within the group
Gene names : Name(s) of the gene(s) associated to the protein(s) contained within the group
Fasta headers : Fasta headers(s) of protein(s) contained within the group
Razor + unique peptides : The total number of razor + unique peptides associated with the protein group (i.e. these peptides are shared with another protein group)
Unique + razor sequence coverage [%]: Percentage of the sequence that is covered by the identified unique and razor peptides of the best protein sequence contained in the group
Mol. weight [kDa] : Molecular weight of the leading protein sequence contained in the protein group
Score : Protein identification score which is derived from peptide posterior error probability (PEP)
LFQ Intensity : Normalized and Summed up eXtracted Ion Current (XIC) of all isotopic clusters - The yellow values correspond to missing values which were replaced by a noise value calculated from the 1-percentile of the total LFQ intensities of each sample replicate patterns in the label cluster
Welch's test p-value : statistical test over the 2 x 3 replicates of the samples to compare (GALNT3 KD vs Control)
Ratio KD/CTL : average of LFQ Intensity values of the 3 replicates of GALNT3 KD / average of LFQ Intensity values of the 3 replicates of control
Fold Change : Fold change between GALNT3 KD and control samples : if red, the protein is more abundant in GALNT3 KD than in control and if blue, the the protein is less abundant in GALNT3 KD than in control
Variant ? : if YES, the protein is considered as regulated because it meets the 2 criteria : Fold Change ≥ 2 and Welch test p-value ≤ 0.05
Filtering (Welch p-value <0.05 and fold change >2): if 2, the protein is considered as regulated because it meets the 2 criteria Welch test p-value ≤ 0.05 and fold change > 2
Difference: Difference between the two compared conditions (KD to Control) of the mean log2 transformed value for triplicate MS/MS analyzes
z-score: ={(Welch t-test difference)- Median [(Welch t-test difference) for all quantified proteins] }/Standard deviation [(Welch t-test difference) for all quantified proteins]
Filtering (Welch p-value <0.05 and z-score>1): if 2, the protein is considered as regulated because it meets the 2 criteria Welch test p-value ≤ 0.05 and z-score > 1

## Sheet: All_Quantified_Proteins
								LFQ Intensity										LFQ Intensity										LFQ Intensity
Total count : 2120 proteins								Ac4GalNAz - CTL Conditionned Media			Ac4GalNAz - GALNT3 KD Conditionned Media			Quantification CTL vs GALNT3 in 'Conditionned Media'				Ac4GalNAz - CTL Soluble			Ac4GalNAz - GALNT3 KD Soluble			Quantification CTL vs GALNT3 in 'Soluble'				Ac4GalNAz - CTL Insoluble			Ac4GalNAz - GALNT3 KD Insoluble			Quantification CTL vs GALNT3 in 'Insoluble'
Protein IDs	Protein names	Gene names	Fasta headers	Razor + unique peptides	Unique + razor sequence coverage [%]	Mol. weight [kDa]	Score	Replicate1	Replicate2	Replicate3	Replicate1	Replicate2	Replicate3	Welch's test p-value	Ratio KD/CTL	Fold Change	Variant ?	Replicate1	Replicate2	Replicate3	Replicate1	Replicate2	Replicate3	Welch's test p-value	Ratio KD/CTL	Fold Change	Variant ?	Replicate1	Replicate2	Replicate3	Replicate1	Replicate2	Replicate3	Welch's test p-value	Ratio KD/CTL	Fold Change	Variant ?
H3BMQ0;P49815;B4DIL8	Tuberin	TSC2	>H3BMQ0 Tuberin OS=Homo sapiens GN=TSC2 PE=4 SV=1;>P49815 Tuberin OS=Homo sapiens GN=TSC2 PE=1 SV=2;>B4DIL8 Tuberin OS=Homo sapiens GN=TSC2 PE=2 SV=1	7	5.5	194.39	7.3558	40195000	41777000	38613000	3708913	4088350	28670000	0.0751433	0.30242	3.30666	NO											1.87149e+06	1557672	1.59141e+06	62494500	48149000	76840000	0.0180319	37.3431	37.3431	YES
P27449	V-type proton ATPase 16 kDa proteolipid subunit	ATP6V0C	>P27449 V-type proton ATPase 16 kDa proteolipid subunit OS=Homo sapiens GN=ATP6V0C PE=1 SV=1	1	11.6	15.736	10.163																					1.87149e+06	1557672	1.59141e+06	49800000	47120000	52317000	0.000930034	29.7251	29.7251	YES
Q99996	A-kinase anchor protein 9	AKAP9	>Q99996 A-kinase anchor protein 9 OS=Homo sapiens GN=AKAP9 PE=1 SV=3	6	1.5	453.66	6.0518											1099050	1070100	1.01096e+06	18861000	15624000	17118000	0.00332137	16.2268	16.2268	YES	1.87149e+06	1557672	1.59141e+06	56358000	47623000	31382000	0.0271958	26.9617	26.9617	YES
Q9Y2Z9;G3V434	Ubiquinone biosynthesis monooxygenase COQ6	COQ6	>Q9Y2Z9 Ubiquinone biosynthesis monooxygenase COQ6 OS=Homo sapiens GN=COQ6 PE=1 SV=2;>G3V434 Ubiquinone biosynthesis monooxygenase COQ6 OS=Homo sapiens GN=COQ6 PE=4 SV=1	3	10	50.869	33.085																					1.87149e+06	1557672	1.59141e+06	42296000	34794000	47239000	0.00813682	24.7639	24.7639	YES
E9PID8;E7EWR4;P33240	Cleavage stimulation factor subunit 2	CSTF2	>E9PID8 Cleavage stimulation factor subunit 2 OS=Homo sapiens GN=CSTF2 PE=4 SV=1;>E7EWR4 Cleavage stimulation factor subunit 2 OS=Homo sapiens GN=CSTF2 PE=4 SV=1;>P33240 Cleavage stimulation factor subunit 2 OS=Homo sapiens GN=CSTF2 PE=1 SV=1	7	26	46.665	25.783	50937000	51971000	52062000	43375000	39870000	40031000	0.0070132	0.795483	1.2571	NO	29922000	27543000	28252000	24801000	21359000	26305000	0.075939	0.845398	1.18287	NO	1.87149e+06	1557672	1.59141e+06	27507000	21824000	23519000	0.00537565	14.5103	14.5103	YES
C9IZG4;O60888	Protein CutA	CUTA	>C9IZG4 Protein CutA OS=Homo sapiens GN=CUTA PE=4 SV=1;>O60888 Protein CutA OS=Homo sapiens GN=CUTA PE=1 SV=2	2	19.3	14.401	2.9678											20182000	24303000	23807000	15839000	12705000	21709000	0.13613	0.735855	1.35896	NO	1.87149e+06	1557672	1.59141e+06	22649500	22050000	23249000	9.77924e-05	13.534	13.534	YES
Q9UIC8;I3L4A2;I3L2E3;I3L537	Leucine carboxyl methyltransferase 1	LCMT1	>Q9UIC8 Leucine carboxyl methyltransferase 1 OS=Homo sapiens GN=LCMT1 PE=1 SV=2;>I3L4A2 Leucine carboxyl methyltransferase 1 (Fragment) OS=Homo sapiens GN=LCMT1 PE=4 SV=1;>I3L2E3 Leucine carboxyl methyltransferase 1 (Fragment) OS=Homo sapiens GN=LCMT1 PE=4	10	34.7	38.379	25.46	30038000	27328000	23389000	28641000	26306000	25862000	0.993782	1.00067	1.00067	NO											1.87149e+06	1557672	1.59141e+06	21423000	13341000	22588000	0.026561	11.4234	11.4234	YES
P10915;D6RBS1	Hyaluronan and proteoglycan link protein 1	HAPLN1	>P10915 Hyaluronan and proteoglycan link protein 1 OS=Homo sapiens GN=HAPLN1 PE=2 SV=2;>D6RBS1 Hyaluronan and proteoglycan link protein 1 (Fragment) OS=Homo sapiens GN=HAPLN1 PE=4 SV=1	6	26.3	40.165	65.256	60332000	73879000	58539000	230250000	148090000	168070000	0.0370848	2.83481	2.83481	YES	12474000	11138100	9802200	8204000	7792600	7998300	0.0523564	0.718103	1.39256	NO	1.87149e+06	1557672	1.59141e+06	13425000	18149000	22873000	0.0261949	10.8448	10.8448	YES
Q14147	Probable ATP-dependent RNA helicase DHX34	DHX34	>Q14147 Probable ATP-dependent RNA helicase DHX34 OS=Homo sapiens GN=DHX34 PE=1 SV=2	7	10.1	128.12	14.062																					1.87149e+06	1557672	1.59141e+06	14491000	17732000	20973000	0.0131177	10.5956	10.5956	YES
P15848	Arylsulfatase B	ARSB	>P15848 Arylsulfatase B OS=Homo sapiens GN=ARSB PE=1 SV=1	3	7.5	59.687	2.5571																					1.87149e+06	1557672	1.59141e+06	18662000	16547000	17360000	0.00118315	10.4707	10.4707	YES
P16930;Q53XA7	Fumarylacetoacetase	FAH	>P16930 Fumarylacetoacetase OS=Homo sapiens GN=FAH PE=1 SV=2;>Q53XA7 Fumarylacetoacetase OS=Homo sapiens GN=DKFZp686F13224 PE=2 SV=1	10	31	46.374	24.184											6598600	5076000	3553400	11581000	5951800	10530000	0.115358	1.84284	1.84284	NO	1.87149e+06	1557672	1.59141e+06	18165000	15799000	17813000	0.00190807	10.313	10.313	YES
Q9NVX7;E9PL18;E9PQ38	Kelch repeat and BTB domain-containing protein 4	KBTBD4	>Q9NVX7 Kelch repeat and BTB domain-containing protein 4 OS=Homo sapiens GN=KBTBD4 PE=1 SV=3;>E9PL18 Kelch repeat and BTB domain-containing protein 4 (Fragment) OS=Homo sapiens GN=KBTBD4 PE=4 SV=1;>E9PQ38 Kelch repeat and BTB domain-containing protein 4 OS	4	10.4	58.143	4.9786																					1.87149e+06	1557672	1.59141e+06	15060000	17660000	18946000	0.00508975	10.2909	10.2909	YES
Q96I15;E7ESG3;H7C3V9;E7ESH3;H7C277	Selenocysteine lyase	SCLY	>Q96I15 Selenocysteine lyase OS=Homo sapiens GN=SCLY PE=1 SV=4;>E7ESG3 Selenocysteine lyase OS=Homo sapiens GN=SCLY PE=4 SV=1;>H7C3V9 Selenocysteine lyase (Fragment) OS=Homo sapiens GN=SCLY PE=3 SV=1;>E7ESH3 Selenocysteine lyase OS=Homo sapiens GN=SCLY PE=	8	25.2	48.148	10.955																					1.87149e+06	1557672	1.59141e+06	18727000	14897000	17371000	0.00503136	10.1572	10.1572	YES
O00566;U3KQ48	U3 small nucleolar ribonucleoprotein protein MPP10	MPHOSPH10	>O00566 U3 small nucleolar ribonucleoprotein protein MPP10 OS=Homo sapiens GN=MPHOSPH10 PE=1 SV=2;>U3KQ48 U3 small nucleolar ribonucleoprotein protein MPP10 OS=Homo sapiens GN=MPHOSPH10 PE=4 SV=1	2	4.7	78.863	2.3601																					1.87149e+06	1557672	1.59141e+06	16433500	17630000	15237000	0.00182813	9.8197	9.8197	YES
Q9Y4E6	WD repeat-containing protein 7	WDR7	>Q9Y4E6 WD repeat-containing protein 7 OS=Homo sapiens GN=WDR7 PE=1 SV=2	6	5.8	163.81	19.161											15335000	16459000	14291000	14982000	12595000	13069000	0.134025	0.881979	1.13381	NO	1.87149e+06	1557672	1.59141e+06	15356500	15749000	14964000	2.91453e-05	9.17615	9.17615	YES
Q9NXW9	Alpha-ketoglutarate-dependent dioxygenase alkB homolog 4	ALKBH4	>Q9NXW9 Alpha-ketoglutarate-dependent dioxygenase alkB homolog 4 OS=Homo sapiens GN=ALKBH4 PE=1 SV=1	4	20.9	33.837	7.4974																					1.87149e+06	1557672	1.59141e+06	14907500	14797000	15018000	3.37745e-07	8.90785	8.90785	YES
P16220;E9PAR2;H7C1R5;C9JBT4;C9J896;G5E998;C9JK96;B4DRF9;P18846	Cyclic AMP-responsive element-binding protein 1;Cyclic AMP-dependent transcription factor ATF-1	CREB1;CREM;ATF1	>P16220 Cyclic AMP-responsive element-binding protein 1 OS=Homo sapiens GN=CREB1 PE=1 SV=2;>E9PAR2 cAMP-responsive element modulator OS=Homo sapiens GN=CREM PE=4 SV=1;>H7C1R5 Cyclic AMP-responsive element-binding protein 1 (Fragment) OS=Homo sapiens GN=CRE	2	11.1	36.688	1.6044																					1.87149e+06	1557672	1.59141e+06	13974000	15692000	14133000	0.00133751	8.72391	8.72391	YES
Q04609;Q9HBA9	Glutamate carboxypeptidase 2;Putative N-acetylated-alpha-linked acidic dipeptidase	FOLH1;FOLH1B	>Q04609 Glutamate carboxypeptidase 2 OS=Homo sapiens GN=FOLH1 PE=1 SV=1;>Q9HBA9 Putative N-acetylated-alpha-linked acidic dipeptidase OS=Homo sapiens GN=FOLH1B PE=2 SV=1	6	10	84.33	8.9668	22436000	22695000	18596000	14946000	12708000	12759000	0.0129561	0.634158	1.57689	NO											1.87149e+06	1557672	1.59141e+06	12102000	19078000	11321000	0.0366276	8.46537	8.46537	YES
Q9BU89;K7EIV2	Deoxyhypusine hydroxylase	DOHH	>Q9BU89 Deoxyhypusine hydroxylase OS=Homo sapiens GN=DOHH PE=1 SV=1;>K7EIV2 Deoxyhypusine hydroxylase (Fragment) OS=Homo sapiens GN=DOHH PE=4 SV=1	7	42.7	32.904	17.084																					1.87149e+06	1557672	1.59141e+06	18013000	10302000	13736000	0.0309197	8.37574	8.37574	YES
Q96BD5	PHD finger protein 21A	PHF21A	>Q96BD5 PHD finger protein 21A OS=Homo sapiens GN=PHF21A PE=1 SV=1	3	8.5	74.853	7.2685																					1.87149e+06	1557672	1.59141e+06	13079000	12528000	15375000	0.00479954	8.16282	8.16282	YES
Q96S59;B2R8E1	Ran-binding protein 9	RANBP9	>Q96S59 Ran-binding protein 9 OS=Homo sapiens GN=RANBP9 PE=1 SV=1;>B2R8E1 Ran-binding protein 9 OS=Homo sapiens GN=RANBP9 PE=2 SV=1	8	14.4	77.846	19.551	15503000	4055605	3697344	18557000	14032000	16294500	0.148207	2.10198	2.10198	NO											1.87149e+06	1557672	1.59141e+06	11444000	15477000	13460500	0.00922408	8.04321	8.04321	YES
F5H5J3;Q99962;Q99961;M0QYE0;M0R0I3	Endophilin-A1;Endophilin-A2	SH3GL2;SH3GL1	>F5H5J3 Endophilin-A1 OS=Homo sapiens GN=SH3GL2 PE=4 SV=1;>Q99962 Endophilin-A1 OS=Homo sapiens GN=SH3GL2 PE=1 SV=1;>Q99961 Endophilin-A2 OS=Homo sapiens GN=SH3GL1 PE=1 SV=1;>M0QYE0 Endophilin-A2 (Fragment) OS=Homo sapiens GN=SH3GL1 PE=4 SV=1;>M0R0I3 Endop	3	8.9	34.799	3.126	4109415	9227900	3697344	10979000	10908000	13654000	0.0544087	2.08639	2.08639	NO	12024000	9465200	12024000	16295000	18411000	17524000	0.00544172	1.55849	1.55849	NO	1.87149e+06	1557672	1.59141e+06	11660000	13413000	15157000	0.00688861	8.01303	8.01303	YES
Q8WXA9	Splicing regulatory glutamine/lysine-rich protein 1	SREK1	>Q8WXA9 Splicing regulatory glutamine/lysine-rich protein 1 OS=Homo sapiens GN=SREK1 PE=1 SV=1	2	5.9	59.38	3.9226											1099050	1070100	1.01096e+06	13607000	14525000	12689000	0.00174151	12.8364	12.8364	YES	1.87149e+06	1557672	1.59141e+06	14652000	13195500	11739000	0.00480204	7.88486	7.88486	YES
Q9H444	Charged multivesicular body protein 4b	CHMP4B	>Q9H444 Charged multivesicular body protein 4b OS=Homo sapiens GN=CHMP4B PE=1 SV=1	2	10.7	24.95	9.8254																					1.87149e+06	1557672	1.59141e+06	10320000	16458000	11878000	0.0256615	7.69952	7.69952	YES
Q5H945;Q9UBS9;B4DYM4	SUN domain-containing ossification factor	SUCO	>Q5H945 Chromosome 1 open reading frame 9, isoform CRA_b OS=Homo sapiens GN=SUCO PE=4 SV=1;>Q9UBS9 SUN domain-containing ossification factor OS=Homo sapiens GN=SUCO PE=1 SV=1;>B4DYM4 SUN domain-containing ossification factor OS=Homo sapiens GN=SUCO PE=2 SV	3	3.3	156.57	1.5962																					1.87149e+06	1557672	1.59141e+06	12406000	12929000	12667500	2.28987e-06	7.56936	7.56936	YES
Q9Y5X2;C9J8E6;C9J014;C9J271	Sorting nexin-8	SNX8	>Q9Y5X2 Sorting nexin-8 OS=Homo sapiens GN=SNX8 PE=1 SV=1;>C9J8E6 Sorting nexin-8 (Fragment) OS=Homo sapiens GN=SNX8 PE=4 SV=1;>C9J014 Sorting nexin-8 (Fragment) OS=Homo sapiens GN=SNX8 PE=4 SV=1;>C9J271 Sorting nexin-8 (Fragment) OS=Homo sapiens GN=SNX8 P	4	10.1	52.569	3.9645																					1.87149e+06	1557672	1.59141e+06	13395000	12646000	11897000	0.000957645	7.55651	7.55651	YES
Q8N0X4;Q5JVB9;Q5JVC0;Q5JVC1;Q5JVC2;B4DU60	Citrate lyase subunit beta-like protein, mitochondrial	CLYBL	>Q8N0X4 Citrate lyase subunit beta-like protein, mitochondrial OS=Homo sapiens GN=CLYBL PE=2 SV=2;>Q5JVB9 Citrate lyase subunit beta-like protein, mitochondrial (Fragment) OS=Homo sapiens GN=CLYBL PE=4 SV=1;>Q5JVC0 Citrate lyase subunit beta-like protein,	2	9.7	37.359	4.6108																					1.87149e+06	1557672	1.59141e+06	11849000	12411000	12130000	5.01738e-06	7.24818	7.24818	YES
Q5SZP1;G3V5S4;G3V5U4;Q02962;E7ERW5;E7EQT0;Q02548	Paired box protein Pax-2;Paired box protein Pax-5	PAX2;PAX5	>Q5SZP1 Paired box protein Pax-2 (Fragment) OS=Homo sapiens GN=PAX2 PE=3 SV=1;>G3V5S4 Paired box protein Pax-2 (Fragment) OS=Homo sapiens GN=PAX2 PE=3 SV=1;>G3V5U4 Paired box protein Pax-2 OS=Homo sapiens GN=PAX2 PE=3 SV=1;>Q02962 Paired box protein Pax-2	2	17.8	23.046	2.9217																					1.87149e+06	1557672	1.59141e+06	12305000	13270000	10172000	0.00734598	7.12011	7.12011	YES
B4E3L3;G3V1N5;Q96RU2	Ubiquitin carboxyl-terminal hydrolase;Ubiquitin carboxyl-terminal hydrolase 28	USP28	>B4E3L3 Ubiquitin carboxyl-terminal hydrolase OS=Homo sapiens GN=USP28 PE=2 SV=1;>G3V1N5 Ubiquitin carboxyl-terminal hydrolase 28 OS=Homo sapiens GN=USP28 PE=4 SV=1;>Q96RU2 Ubiquitin carboxyl-terminal hydrolase 28 OS=Homo sapiens GN=USP28 PE=1 SV=1	8	12.9	105.82	11.569																					1.87149e+06	1557672	1.59141e+06	12381000	11870000	11359000	0.000268537	7.09282	7.09282	YES
P10253	Lysosomal alpha-glucosidase;76 kDa lysosomal alpha-glucosidase;70 kDa lysosomal alpha-glucosidase	GAA	>P10253 Lysosomal alpha-glucosidase OS=Homo sapiens GN=GAA PE=1 SV=4	17	26.7	105.32	76.43	169150000	157780000	151240000	651800000	618930000	659300000	0.000109265	4.03628	4.03628	YES	15293000	4916100	15507000	28768000	51065000	34702000	0.0393077	3.20682	3.20682	YES	12861000	11103000	20551000	86365000	96602000	127580000	0.0150711	6.97623	6.97623	YES
Q93100	Phosphorylase b kinase regulatory subunit beta	PHKB	>Q93100 Phosphorylase b kinase regulatory subunit beta OS=Homo sapiens GN=PHKB PE=1 SV=3	8	11.1	124.88	37.35																					1.87149e+06	1557672	1.59141e+06	11840000	10978000	11695000	0.000179883	6.87432	6.87432	YES
O60678	Protein arginine N-methyltransferase 3	PRMT3	>O60678 Protein arginine N-methyltransferase 3 OS=Homo sapiens GN=PRMT3 PE=1 SV=3	7	19.4	59.875	12.168																					1.87149e+06	1557672	1.59141e+06	11922000	11344000	10766000	0.000513924	6.77851	6.77851	YES
Q15172	Serine/threonine-protein phosphatase 2A 56 kDa regulatory subunit alpha isoform	PPP2R5A	>Q15172 Serine/threonine-protein phosphatase 2A 56 kDa regulatory subunit alpha isoform OS=Homo sapiens GN=PPP2R5A PE=1 SV=1	4	11.5	56.193	14.297																					1.87149e+06	1557672	1.59141e+06	10283000	12175000	11229000	0.00251685	6.7098	6.7098	YES
P16333	Cytoplasmic protein NCK1	NCK1	>P16333 Cytoplasmic protein NCK1 OS=Homo sapiens GN=NCK1 PE=1 SV=1	4	23.6	42.864	4.4934																					1.87149e+06	1557672	1.59141e+06	11014000	12266000	10098000	0.00366877	6.64825	6.64825	YES
Q8WUH6	Transmembrane protein 263	TMEM263	>Q8WUH6 UPF0444 transmembrane protein C12orf23 OS=Homo sapiens GN=C12orf23 PE=1 SV=1	4	41.4	11.748	8.1973																					1.87149e+06	1557672	1.59141e+06	10145000	10978000	11811000	0.00188407	6.55981	6.55981	YES
P09913	Interferon-induced protein with tetratricopeptide repeats 2	IFIT2	>P09913 Interferon-induced protein with tetratricopeptide repeats 2 OS=Homo sapiens GN=IFIT2 PE=1 SV=1	4	11.4	54.632	18.287																					1.87149e+06	1557672	1.59141e+06	10769000	11249000	10524000	5.87632e-05	6.48173	6.48173	YES
P23511	Nuclear transcription factor Y subunit alpha	NFYA	>P23511 Nuclear transcription factor Y subunit alpha OS=Homo sapiens GN=NFYA PE=1 SV=2	1	5.5	36.876	15.467	9105300	8828850	8552400	13216000	27776000	15710000	0.15422	2.14078	2.14078	NO											1.87149e+06	1557672	1.59141e+06	11285000	10613000	10566000	0.000101786	6.4662	6.4662	YES
Q9Y5L4	Mitochondrial import inner membrane translocase subunit Tim13	TIMM13	>Q9Y5L4 Mitochondrial import inner membrane translocase subunit Tim13 OS=Homo sapiens GN=TIMM13 PE=1 SV=1	3	42.1	10.5	6.8052											5558800	7122800	3729800	1.56446e+06	5859400	1257502	0.231726	0.528984	1.89042	NO	9233700	7355500	9257100	75004000	45481000	46498000	0.0392876	6.46062	6.46062	YES
P09601;B1AHA8	Heme oxygenase 1	HMOX1	>P09601 Heme oxygenase 1 OS=Homo sapiens GN=HMOX1 PE=1 SV=1;>B1AHA8 Heme oxygenase 1 (Fragment) OS=Homo sapiens GN=HMOX1 PE=4 SV=1	3	14.2	32.818	4.0782	10645000	10874000	10416000	10608500	11262000	9955000	0.934104	0.996571	1.00344	NO											1.87149e+06	1557672	1.59141e+06	12139000	10401000	9799200	0.00515052	6.44134	6.44134	YES
O96013	Serine/threonine-protein kinase PAK 4	PAK4	>O96013 Serine/threonine-protein kinase PAK 4 OS=Homo sapiens GN=PAK4 PE=1 SV=1	4	11.3	64.071	9.5056																					1.87149e+06	1557672	1.59141e+06	10588900	9480800	11697000	0.00432872	6.32731	6.32731	YES
Q8IZ40	REST corepressor 2	RCOR2	>Q8IZ40 REST corepressor 2 OS=Homo sapiens GN=RCOR2 PE=1 SV=2	2	5.9	58.011	7.0926																					1.87149e+06	1557672	1.59141e+06	10234000	11972000	8722000	0.0109441	6.16026	6.16026	YES
Q53HV7;D6RA78	Single-strand selective monofunctional uracil DNA glycosylase	SMUG1	>Q53HV7 Single-strand selective monofunctional uracil DNA glycosylase OS=Homo sapiens GN=SMUG1 PE=1 SV=2;>D6RA78 Single-strand selective monofunctional uracil DNA glycosylase (Fragment) OS=Homo sapiens GN=SMUG1 PE=4 SV=1	4	23	29.861	33.507																					1.87149e+06	1557672	1.59141e+06	7566300	10196650	12827000	0.029858	6.09292	6.09292	YES
Q96L35;P54760	Ephrin type-B receptor 4	EPHB4	>Q96L35 EPH receptor B4, isoform CRA_b OS=Homo sapiens GN=EPHB4 PE=1 SV=1;>P54760 Ephrin type-B receptor 4 OS=Homo sapiens GN=EPHB4 PE=1 SV=2	6	9.8	102.56	5.3456	11161000	8964600	11195000	12549000	15707000	10750000	0.214026	1.24538	1.24538	NO											1.87149e+06	1557672	1.59141e+06	12408000	8273400	9538800	0.0199842	6.01928	6.01928	YES
Q96SI1;V9GYY8	BTB/POZ domain-containing protein KCTD15	KCTD15	>Q96SI1 BTB/POZ domain-containing protein KCTD15 OS=Homo sapiens GN=KCTD15 PE=1 SV=1;>V9GYY8 BTB/POZ domain-containing protein KCTD15 (Fragment) OS=Homo sapiens GN=KCTD15 PE=4 SV=1	8	38.2	31.942	8.8809	9452600	13006000	13023000	14004000	11881000	12942500	0.465222	1.0943	1.0943	NO											1.87149e+06	1557672	1.59141e+06	10450000	9325700	9887850	0.000676574	5.9084	5.9084	YES
H0Y6R6;Q8N0Z6	Tetratricopeptide repeat protein 5	TTC5	>H0Y6R6 Tetratricopeptide repeat protein 5 (Fragment) OS=Homo sapiens GN=TTC5 PE=4 SV=1;>Q8N0Z6 Tetratricopeptide repeat protein 5 OS=Homo sapiens GN=TTC5 PE=1 SV=2	7	28.1	42.686	14.975	9873200	11065000	16656000	5776600	4088350	2949224	0.0440346	0.340855	2.9338	YES											1.87149e+06	1557672	1.59141e+06	9298950	11642000	6955900	0.0294921	5.55651	5.55651	YES
K7EMP1;Q6P1N0	Coiled-coil and C2 domain-containing protein 1A	CC2D1A	>K7EMP1 Coiled-coil and C2 domain-containing protein 1A (Fragment) OS=Homo sapiens GN=CC2D1A PE=4 SV=1;>Q6P1N0 Coiled-coil and C2 domain-containing protein 1A OS=Homo sapiens GN=CC2D1A PE=1 SV=1	2	7.2	45.843	5.3134											9115400	8960800	8806200	9889600	9297100	10019000	0.057852	1.08642	1.08642	NO	1.87149e+06	1557672	1.59141e+06	8624400	9563700	8627600	0.000780269	5.34117	5.34117	YES
Q9H384;H3BQ53;Q9BQ70;H3BSS3	Transcription factor 25	TCF25	>Q9H384 PRO2620 OS=Homo sapiens GN=TCF25 PE=2 SV=1;>H3BQ53 Transcription factor 25 (Fragment) OS=Homo sapiens GN=TCF25 PE=4 SV=1;>Q9BQ70 Transcription factor 25 OS=Homo sapiens GN=TCF25 PE=1 SV=1;>H3BSS3 Transcription factor 25 (Fragment) OS=Homo sapiens G	3	5.5	53.655	4.3846																					1.87149e+06	1557672	1.59141e+06	10779000	8741900	6704800	0.0258842	5.22365	5.22365	YES
F8VNT9;F8VV56;F8W022;F8VWK8;C9JV86;P08962	CD63 antigen	CD63	>F8VNT9 CD63 antigen (Fragment) OS=Homo sapiens GN=CD63 PE=4 SV=1;>F8VV56 CD63 antigen OS=Homo sapiens GN=CD63 PE=4 SV=1;>F8W022 CD63 antigen (Fragment) OS=Homo sapiens GN=CD63 PE=4 SV=1;>F8VWK8 CD63 antigen (Fragment) OS=Homo sapiens GN=CD63 PE=4 SV=1;>C9	3	15	14.265	29.239																					1.87149e+06	1557672	21316000	39743000	47752000	41281000	0.0227151	5.20409	5.20409	YES
J3KSW2;Q9UNA4;J3KQ09;J3KRS8;J3KTM8;J3KRG0;J3QR36;J3KTN3	DNA polymerase iota	POLI	>J3KSW2 DNA polymerase iota OS=Homo sapiens GN=POLI PE=4 SV=1;>Q9UNA4 DNA polymerase iota OS=Homo sapiens GN=POLI PE=1 SV=3;>J3KQ09 DNA polymerase iota OS=Homo sapiens GN=POLI PE=4 SV=1;>J3KRS8 DNA polymerase iota (Fragment) OS=Homo sapiens GN=POLI PE=4 SV	4	11.1	71.806	15.594																					1.87149e+06	1557672	1.59141e+06	8598700	8371850	8145000	4.42409e-06	5.00253	5.00253	YES
Q567R9;H0YHG0;P82979;F8VZQ9	SAP domain-containing ribonucleoprotein	CIP29;SARNP	>Q567R9 CIP29 protein OS=Homo sapiens GN=CIP29 PE=2 SV=1;>H0YHG0 Uncharacterized protein (Fragment) OS=Homo sapiens PE=4 SV=1;>P82979 SAP domain-containing ribonucleoprotein OS=Homo sapiens GN=SARNP PE=1 SV=3;>F8VZQ9 SAP domain-containing ribonucleoprotein	2	19.3	16.83	2.9862	4109415	4055605	3697344	11967000	10777000	6700200	0.0657989	2.48215	2.48215	NO	1099050	1070100	1.01096e+06	5636000	7578400	6333000	0.0105486	6.14677	6.14677	YES	1.87149e+06	1557672	1.59141e+06	7842900	7855950	7869000	0.000240273	4.69426	4.69426	YES
P62633;B4DP17	Cellular nucleic acid-binding protein	CNBP	>P62633 Cellular nucleic acid-binding protein OS=Homo sapiens GN=CNBP PE=1 SV=1;>B4DP17 Cellular nucleic acid-binding protein OS=Homo sapiens GN=CNBP PE=2 SV=1	4	32.2	19.463	17.597																					1.87149e+06	1557672	1.59141e+06	8286800	7996800	7113800	0.00182155	4.66031	4.66031	YES
J3KNG9;P04920	Anion exchange protein 2	SLC4A2	>J3KNG9 Anion exchange protein 2 OS=Homo sapiens GN=SLC4A2 PE=4 SV=1;>P04920 Anion exchange protein 2 OS=Homo sapiens GN=SLC4A2 PE=1 SV=4	2	2.8	127.65	11.209																					1.87149e+06	1557672	1.59141e+06	7873000	7710500	7548000	1.63213e-06	4.60735	4.60735	YES
Q5SRE7;G5E9M0	Phytanoyl-CoA dioxygenase domain-containing protein 1	PHYHD1	>Q5SRE7 Phytanoyl-CoA dioxygenase domain-containing protein 1 OS=Homo sapiens GN=PHYHD1 PE=1 SV=2;>G5E9M0 Phytanoyl-CoA dioxygenase domain containing 1, isoform CRA_c OS=Homo sapiens GN=PHYHD1 PE=4 SV=1	3	16.2	32.41	17.25																					1.87149e+06	1557672	1.59141e+06	7630800	6866100	8500100	0.00462447	4.58056	4.58056	YES
P17405;E7EWE2;G3XAB5;G3V1E1;E9PQT3	Sphingomyelin phosphodiesterase	SMPD1	>P17405 Sphingomyelin phosphodiesterase OS=Homo sapiens GN=SMPD1 PE=1 SV=4;>E7EWE2 Sphingomyelin phosphodiesterase OS=Homo sapiens GN=SMPD1 PE=4 SV=1;>G3XAB5 Sphingomyelin phosphodiesterase OS=Homo sapiens GN=SMPD1 PE=4 SV=1;>G3V1E1 Sphingomyelin phosphodi	10	25.1	69.751	32.525	68934000	73908000	50381000	338730000	299740000	316950000	0.000146407	4.94465	4.94465	YES	1099050	1070100	1.01096e+06	3410400	3197800	3623000	0.00189903	3.21725	3.21725	YES	4124200	7515500	5819850	29236000	20197000	30439000	0.0166532	4.57469	4.57469	YES
Q9BUE0	Mediator of RNA polymerase II transcription subunit 18	MED18	>Q9BUE0 Mediator of RNA polymerase II transcription subunit 18 OS=Homo sapiens GN=MED18 PE=1 SV=1	2	11.5	23.662	2.2222																					1.87149e+06	1557672	1.59141e+06	6420200	6244300	8864600	0.0215804	4.28818	4.28818	YES
D6R9V2;O96028;D6RFE7;D6RIS1	Histone-lysine N-methyltransferase NSD2	WHSC1	>D6R9V2 Histone-lysine N-methyltransferase NSD2 (Fragment) OS=Homo sapiens GN=WHSC1 PE=4 SV=1;>O96028 Histone-lysine N-methyltransferase NSD2 OS=Homo sapiens GN=WHSC1 PE=1 SV=1;>D6RFE7 Histone-lysine N-methyltransferase NSD2 (Fragment) OS=Homo sapiens GN=W	2	6.4	43.211	2.1197																					1.87149e+06	1557672	1.59141e+06	6496900	7550000	7023450	0.00145758	4.1968	4.1968	YES
O00268	Transcription initiation factor TFIID subunit 4	TAF4	>O00268 Transcription initiation factor TFIID subunit 4 OS=Homo sapiens GN=TAF4 PE=1 SV=2	4	6.8	110.11	3.8026																					1.87149e+06	1557672	1.59141e+06	6230300	7268700	7478000	0.00335821	4.17821	4.17821	YES
J3KMX2;Q92925;Q6STE5	SWI/SNF-related matrix-associated actin-dependent regulator of chromatin subfamily D member 2;SWI/SNF-related matrix-associated actin-dependent regulator of chromatin subfamily D member 3	SMARCD2;SMARCD3	>J3KMX2 SWI/SNF-related matrix-associated actin-dependent regulator of chromatin subfamily D member 2 OS=Homo sapiens GN=SMARCD2 PE=4 SV=1;>Q92925 SWI/SNF-related matrix-associated actin-dependent regulator of chromatin subfamily D member 2 OS=Homo sapiens	3	9.9	52.238	5.7658																					1.87149e+06	1557672	1.59141e+06	6987750	6997900	6977600	0.000335479	4.17547	4.17547	YES
B4DI41;K7EQZ4;K7ELI2;Q9UIS9;K7ESN0;K7EPZ6	Methyl-CpG-binding domain protein 1	MBD1	>B4DI41 Methyl-CpG-binding domain protein 1 OS=Homo sapiens GN=MBD1 PE=2 SV=1;>K7EQZ4 Methyl-CpG-binding domain protein 1 OS=Homo sapiens GN=MBD1 PE=4 SV=1;>K7ELI2 Methyl-CpG-binding domain protein 1 OS=Homo sapiens GN=MBD1 PE=4 SV=1;>Q9UIS9 Methyl-CpG-bin	2	3.7	72.397	3.6296																					1.87149e+06	1557672	1.59141e+06	7739800	6275500	6872000	0.00453522	4.16034	4.16034	YES
F5GX28;O94953	Lysine-specific demethylase 4B	KDM4B	>F5GX28 Lysine-specific demethylase 4B OS=Homo sapiens GN=KDM4B PE=4 SV=1;>O94953 Lysine-specific demethylase 4B OS=Homo sapiens GN=KDM4B PE=1 SV=4	6	7	126.08	6.2157																					1.87149e+06	1557672	1.59141e+06	6982400	6210300	7423100	0.00269881	4.10627	4.10627	YES
C9J406;H7C463		IMMT	>C9J406 Mitochondrial inner membrane protein OS=Homo sapiens GN=IMMT PE=4 SV=1;>H7C463 Mitochondrial inner membrane protein (Fragment) OS=Homo sapiens GN=IMMT PE=4 SV=1	2	8	73.253	7.3794																					1.87149e+06	1557672	10600000	16315000	21901000	19108000	0.0221131	4.08606	4.08606	YES
E9PK95;P28702	Retinoic acid receptor RXR-beta	RXRB	>E9PK95 Retinoic acid receptor RXR-beta OS=Homo sapiens GN=RXRB PE=3 SV=1;>P28702 Retinoic acid receptor RXR-beta OS=Homo sapiens GN=RXRB PE=1 SV=2	2	8.1	38.516	6.8741																					1.87149e+06	1557672	1.59141e+06	7445700	6514800	6521000	0.00170247	4.07952	4.07952	YES
C9JNS3;F8W0M9;C9JID8;Q0VDG4;F8WBX0	Secernin-3	SCRN3	>C9JNS3 Secernin-3 (Fragment) OS=Homo sapiens GN=SCRN3 PE=4 SV=1;>F8W0M9 Secernin-3 (Fragment) OS=Homo sapiens GN=SCRN3 PE=4 SV=1;>C9JID8 Secernin-3 (Fragment) OS=Homo sapiens GN=SCRN3 PE=4 SV=1;>Q0VDG4 Secernin-3 OS=Homo sapiens GN=SCRN3 PE=1 SV=1;>F8WBX0	3	36.3	15.099	5.5099	10938000	12825000	8800600	9245900	8214100	8804800	0.207541	0.806569	1.23982	NO											1.87149e+06	1557672	1.59141e+06	6583300	6445600	6307900	4.85958e-06	3.85151	3.85151	YES
P61457	Pterin-4-alpha-carbinolamine dehydratase	PCBD1	>P61457 Pterin-4-alpha-carbinolamine dehydratase OS=Homo sapiens GN=PCBD1 PE=1 SV=2	3	28.8	11.999	3.4856											1099050	1070100	1.01096e+06	5484300	4691500	5207700	0.00294504	4.83741	4.83741	YES	1.87149e+06	1557672	1.59141e+06	6979700	5719300	6349500	0.00374071	3.79409	3.79409	YES
Q8NCM8	Cytoplasmic dynein 2 heavy chain 1	DYNC2H1	>Q8NCM8 Cytoplasmic dynein 2 heavy chain 1 OS=Homo sapiens GN=DYNC2H1 PE=1 SV=4	49	14.1	492.62	130.38	4325000	3236700	4639900	3713100	4245900	2699800	0.454692	0.873558	1.14474	NO											9448700	4836500	4100500	29345000	15947000	24203000	0.0334749	3.77984	3.77984	YES
Q13444;U3KQL5	Disintegrin and metalloproteinase domain-containing protein 15	ADAM15	>Q13444 Disintegrin and metalloproteinase domain-containing protein 15 OS=Homo sapiens GN=ADAM15 PE=1 SV=4;>U3KQL5 Disintegrin and metalloproteinase domain-containing protein 15 OS=Homo sapiens GN=ADAM15 PE=3 SV=1	11	17.5	92.958	58.002																					1.87149e+06	6805600	1.59141e+06	13686000	10976000	13960000	0.0148002	3.76121	3.76121	YES
V9GYF4;B0QY02;B3KUU1;B0QY01;E7EPD0;O60784;V9GZ68	Target of Myb protein 1	TOM1	>V9GYF4 Target of Myb protein 1 (Fragment) OS=Homo sapiens GN=TOM1 PE=4 SV=1;>B0QY02 Target of Myb protein 1 (Fragment) OS=Homo sapiens GN=TOM1 PE=4 SV=1;>B3KUU1 Target of Myb protein 1 OS=Homo sapiens GN=TOM1 PE=2 SV=1;>B0QY01 Target of Myb protein 1 (Fra	4	35.1	15.19	10.44																					1.87149e+06	1557672	1.59141e+06	6342900	4940800	7092600	0.0175203	3.6602	3.6602	YES
Q15007	Pre-mRNA-splicing regulator WTAP	WTAP	>Q15007 Pre-mRNA-splicing regulator WTAP OS=Homo sapiens GN=WTAP PE=1 SV=2	8	27	44.243	21.782																					8066800	1557672	1.59141e+06	13899000	14442000	12403000	0.0369042	3.63271	3.63271	YES
Q9H0R6	Glutamyl-tRNA(Gln) amidotransferase subunit A, mitochondrial	QRSL1	>Q9H0R6 Glutamyl-tRNA(Gln) amidotransferase subunit A, mitochondrial OS=Homo sapiens GN=QRSL1 PE=1 SV=2	3	9.7	57.46	2.6348																					1.87149e+06	1557672	1.59141e+06	6362300	5764400	6063350	0.000133608	3.6231	3.6231	YES
Q9Y4K3	TNF receptor-associated factor 6	TRAF6	>Q9Y4K3 TNF receptor-associated factor 6 OS=Homo sapiens GN=TRAF6 PE=1 SV=1	2	6.1	59.573	3.9951											15225000	13415000	15328000	14147000	11031000	9482300	0.138363	0.788307	1.26854	NO	1.87149e+06	1557672	1.59141e+06	6056650	5147600	6965700	0.0117952	3.6191	3.6191	YES
A6NJ97;Q86XN7	Proline and serine-rich protein 1	PROSER1	>A6NJ97 Chromosome 13 open reading frame 23, isoform CRA_a OS=Homo sapiens GN=C13orf23 PE=4 SV=2;>Q86XN7 Proline and serine-rich protein 1 OS=Homo sapiens GN=PROSER1 PE=1 SV=2	2	2.6	93.139	2.7412	12269000	10196000	11232500	8378800	9912900	9145850	0.0534458	0.814231	1.22815	NO											1.87149e+06	1557672	1.59141e+06	5133100	5985250	6837400	0.0104082	3.57644	3.57644	YES
P49746	Thrombospondin-3	THBS3	>P49746 Thrombospondin-3 OS=Homo sapiens GN=THBS3 PE=2 SV=1	25	35	104.2	244.53											2205600	4171850	6138100	1.56446e+06	1041256	528860	0.101985	0.250455	3.99274	NO	1440500	1571000	1310000	6115800	3443200	5870300	0.0481826	3.57036	3.57036	YES
P08603	Complement factor H	CFH	>P08603 Complement factor H OS=Homo sapiens GN=CFH PE=1 SV=4	62	57.4	139.09	323.31											701040	524060	439060	523150	438490	524930	0.532346	0.893286	1.11946	NO	148300	268170	208235	718280	713880	727290	0.0041408	3.45675	3.45675	YES
F8VVB6;Q99435	Protein kinase C-binding protein NELL2	NELL2	>F8VVB6 Protein kinase C-binding protein NELL2 OS=Homo sapiens GN=NELL2 PE=4 SV=1;>Q99435 Protein kinase C-binding protein NELL2 OS=Homo sapiens GN=NELL2 PE=1 SV=1	20	35.5	85.921	68.091	1357800	1881600	2196300	621460000	511750000	921800000	0.0307074	378.058	378.058	YES	602940	2251100	3410100	1.56446e+06	1041256	1257502	0.430239	0.61672	1.62148	NO	2069600	1877700	1334600	5646300	5783700	6617400	0.000561345	3.41684	3.41684	YES
F5H4F1;Q99638;F5H492	Cell cycle checkpoint control protein RAD9A	RAD9A	>F5H4F1 Cell cycle checkpoint control protein RAD9A (Fragment) OS=Homo sapiens GN=RAD9A PE=4 SV=1;>Q99638 Cell cycle checkpoint control protein RAD9A OS=Homo sapiens GN=RAD9A PE=1 SV=1;>F5H492 Cell cycle checkpoint control protein RAD9A OS=Homo sapiens GN=	2	15.8	27.197	7.5846																					1.87149e+06	1557672	1.59141e+06	5645450	5495800	5795100	8.62292e-06	3.37339	3.37339	YES
Q9UGL1;B3KV94	Lysine-specific demethylase 5B	KDM5B	>Q9UGL1 Lysine-specific demethylase 5B OS=Homo sapiens GN=KDM5B PE=1 SV=3;>B3KV94 Jumonji, AT rich interactive domain 1B (RBP2-like), isoform CRA_a (Fragment) OS=Homo sapiens GN=JARID1B PE=2 SV=1	5	4.1	175.66	3.3125											5241600	6709200	3805300	6167500	1041256	1257502	0.286622	0.537332	1.86105	NO	1.87149e+06	1557672	1.59141e+06	5551600	6779700	4323500	0.0298	3.31731	3.31731	YES
Q9BRK5;G3V1E2	45 kDa calcium-binding protein	SDF4	>Q9BRK5 45 kDa calcium-binding protein OS=Homo sapiens GN=SDF4 PE=1 SV=1;>G3V1E2 45 kDa calcium-binding protein OS=Homo sapiens GN=SDF4 PE=4 SV=1	12	32	41.806	301.1											10598000	5807300	9917800	4502700	1701800	1344800	0.0316419	0.286794	3.48683	YES	3576400	1374400	6632000	15838000	11713000	10116000	0.0195058	3.25198	3.25198	YES
O75937;S4R3J5	DnaJ homolog subfamily C member 8	DNAJC8	>O75937 DnaJ homolog subfamily C member 8 OS=Homo sapiens GN=DNAJC8 PE=1 SV=2;>S4R3J5 DnaJ homolog subfamily C member 8 (Fragment) OS=Homo sapiens GN=DNAJC8 PE=4 SV=1	2	10.7	29.841	6.2626											10540000	10202000	7579100	8045200	6723800	5755700	0.0934603	0.724714	1.37985	NO	6129300	1557672	1.59141e+06	13192000	9748600	7018500	0.0437221	3.22891	3.22891	YES
P15291;B4DMM8	Beta-1,4-galactosyltransferase 1;Lactose synthase A protein;N-acetyllactosamine synthase;Beta-N-acetylglucosaminylglycopeptide beta-1,4-galactosyltransferase;Beta-N-acetylglucosaminyl-glycolipid beta-1,4-galactosyltransferase;Processed beta-1,4-galactosyltransferase 1	B4GALT1	>P15291 Beta-1,4-galactosyltransferase 1 OS=Homo sapiens GN=B4GALT1 PE=1 SV=5;>B4DMM8 Lactose synthase A protein OS=Homo sapiens GN=B4GALT1 PE=2 SV=1	6	21.1	43.92	81.583											2460200	3112700	2910400	1.56446e+06	2498200	1257502	0.0869636	0.627134	1.59456	NO	1.87149e+06	1557672	1.59141e+06	5423900	5150100	5287000	1.41642e-05	3.1592	3.1592	YES
Q06587	E3 ubiquitin-protein ligase RING1	RING1	>Q06587 E3 ubiquitin-protein ligase RING1 OS=Homo sapiens GN=RING1 PE=1 SV=2	2	10.6	42.429	4.3509											3272200	4007800	2988100	4454650	5137600	3771700	0.111374	1.3015	1.3015	NO	1.87149e+06	1543800	1.59141e+06	6346600	5253800	4161000	0.0270249	3.14806	3.14806	YES
Q6MZV4;Q8IWE2	Protein NOXP20	FAM114A1	>Q6MZV4 Protein NOXP20 OS=Homo sapiens GN=DKFZp686F20250 PE=2 SV=1;>Q8IWE2 Protein NOXP20 OS=Homo sapiens GN=FAM114A1 PE=1 SV=2	2	10.1	39.992	10.71	7934900	7638150	7341400	11104000	9373000	7642000	0.222254	1.22713	1.22713	NO											1.87149e+06	1557672	1.59141e+06	5143700	5494900	4792500	0.000707115	3.07358	3.07358	YES
Q6ZNA5	Ferric-chelate reductase 1	FRRS1	>Q6ZNA5 Ferric-chelate reductase 1 OS=Homo sapiens GN=FRRS1 PE=2 SV=2	2	4.2	66.114	3.8665																					1.87149e+06	1557672	1.59141e+06	5123000	5851500	4394500	0.0111863	3.06121	3.06121	YES
Q9H3S7;B4DST5	Tyrosine-protein phosphatase non-receptor type 23	PTPN23	>Q9H3S7 Tyrosine-protein phosphatase non-receptor type 23 OS=Homo sapiens GN=PTPN23 PE=1 SV=1;>B4DST5 Tyrosine-protein phosphatase non-receptor type 23 OS=Homo sapiens GN=PTPN23 PE=2 SV=1	25	20.2	178.97	61.753																					10752000	10656000	12981000	30075000	38861000	33421000	0.00818413	2.97645	2.97645	YES
Q68CP9	AT-rich interactive domain-containing protein 2	ARID2	>Q68CP9 AT-rich interactive domain-containing protein 2 OS=Homo sapiens GN=ARID2 PE=1 SV=2	3	1.9	197.39	2.4051																					1.87149e+06	1557672	1.59141e+06	5320200	4967550	4614900	0.000839471	2.96832	2.96832	YES
Q16602	Calcitonin gene-related peptide type 1 receptor	CALCRL	>Q16602 Calcitonin gene-related peptide type 1 receptor OS=Homo sapiens GN=CALCRL PE=1 SV=2	3	8	52.929	8.9306											6443900	5272700	5858300	8519800	1041256	1257502	0.456772	0.615569	1.62451	NO	11687000	11311000	14283000	35165000	42721000	30376000	0.0172005	2.90395	2.90395	YES
H7C488;Q9NQ48	Leucine zipper transcription factor-like protein 1	LZTFL1	>H7C488 Leucine zipper transcription factor-like protein 1 (Fragment) OS=Homo sapiens GN=LZTFL1 PE=4 SV=1;>Q9NQ48 Leucine zipper transcription factor-like protein 1 OS=Homo sapiens GN=LZTFL1 PE=1 SV=1	3	14.5	26.795	4.1462	12300000	14500000	22334000	3708913	12128000	2949224	0.0752845	0.382345	2.61544	NO											1.87149e+06	1557672	5821800	9187400	8640900	8914150	0.0494766	2.89078	2.89078	YES
P01137	Transforming growth factor beta-1;Latency-associated peptide	TGFB1	>P01137 Transforming growth factor beta-1 OS=Homo sapiens GN=TGFB1 PE=1 SV=2	13	33.8	44.341	104.38											5126300	1721800	1472700	6023600	4077300	1961400	0.494938	1.44966	1.44966	NO	6448400	10881000	11533000	23755000	29753000	29689000	0.0024632	2.88254	2.88254	YES
J3QK86;J3KPG5;F8VU39;Q9UIF9;H0YHL2	Bromodomain adjacent to zinc finger domain protein 2A	BAZ2A	>J3QK86 Bromodomain adjacent to zinc finger domain protein 2A OS=Homo sapiens GN=BAZ2A PE=4 SV=1;>J3KPG5 Bromodomain adjacent to zinc finger domain protein 2A OS=Homo sapiens GN=BAZ2A PE=4 SV=1;>F8VU39 Bromodomain adjacent to zinc finger domain protein 2A	3	2.6	207.81	3.7126																					1.87149e+06	1557672	5296300	8357900	7694400	7711700	0.0485209	2.72352	2.72352	YES
Q71SY5	Mediator of RNA polymerase II transcription subunit 25	MED25	>Q71SY5 Mediator of RNA polymerase II transcription subunit 25 OS=Homo sapiens GN=MED25 PE=1 SV=2	2	3.6	78.17	1.8701											12234000	11315000	13844000	13646000	13312000	19091000	0.260104	1.23149	1.23149	NO	1.87149e+06	5482000	1.59141e+06	7496600	8619800	8058200	0.0481769	2.70261	2.70261	YES
K7EIE8;O95983	Methyl-CpG-binding domain protein 3	MBD3	>K7EIE8 Methyl-CpG binding domain protein 3, isoform CRA_b OS=Homo sapiens GN=MBD3 PE=4 SV=1;>O95983 Methyl-CpG-binding domain protein 3 OS=Homo sapiens GN=MBD3 PE=1 SV=1	1	4.3	26.322	2.2227																					1.87149e+06	3872300	1.59141e+06	6764000	7048100	5992300	0.0163801	2.69991	2.69991	YES
Q99584	Protein S100-A13	S100A13	>Q99584 Protein S100-A13 OS=Homo sapiens GN=S100A13 PE=1 SV=1	6	46.9	11.471	12.699																					158980000	153250000	161330000	338270000	508220000	409450000	0.0336299	2.65212	2.65212	YES
E9PKG6;P80303;J3KQU0;E9PLR0;E9PLE9	Nucleobindin-2;Nesfatin-1	DCAF5;NUCB2	>E9PKG6 Nefastin-1 OS=Homo sapiens GN=NUCB2 PE=4 SV=1;>P80303 Nucleobindin-2 OS=Homo sapiens GN=NUCB2 PE=1 SV=2;>J3KQU0 Nefastin-1 OS=Homo sapiens GN=NUCB2 PE=4 SV=1;>E9PLR0 Nefastin-1 (Fragment) OS=Homo sapiens GN=NUCB2 PE=4 SV=1;>E9PLE9 Nefastin-1 (Fragm	5	18.6	40.341	6.7071	7324200	5414300	6369250	6804300	7959600	9269700	0.146846	1.25779	1.25779	NO	1099050	1070100	1.01096e+06	3857600	5240700	4549150	0.0125675	4.29151	4.29151	YES	8776600	5341500	7286700	17400000	18484000	20610000	0.00104721	2.63931	2.63931	YES
K7ERA3;Q92791	Synaptonemal complex protein SC65	LEPREL4	>K7ERA3 Synaptonemal complex protein SC65 (Fragment) OS=Homo sapiens GN=LEPREL4 PE=4 SV=1;>Q92791 Synaptonemal complex protein SC65 OS=Homo sapiens GN=LEPREL4 PE=1 SV=1	4	19.5	25.874	7.0513	9921250	9924800	9917700	10395000	11868000	11131500	0.104455	1.12199	1.12199	NO											9840200	9308100	10519000	28184000	22653000	27325000	0.00892631	2.63462	2.63462	YES
Q8N0Z8;J3KTG4	tRNA pseudouridine synthase-like 1;tRNA pseudouridine synthase	PUSL1	>Q8N0Z8 tRNA pseudouridine synthase-like 1 OS=Homo sapiens GN=PUSL1 PE=1 SV=1;>J3KTG4 tRNA pseudouridine synthase (Fragment) OS=Homo sapiens GN=PUSL1 PE=3 SV=1	2	12.5	33.232	4.7433																					1.87149e+06	1557672	1.59141e+06	3868700	4265000	4661300	0.00284208	2.54852	2.54852	YES
B0S872;Q9UMR5;G8JLE1;G8JLL2;B7Z424;A2ABN7	Lysosomal thioesterase PPT2	PPT2	>B0S872 HCG1999928, isoform CRA_b OS=Homo sapiens GN=PPT2 PE=4 SV=1;>Q9UMR5 Lysosomal thioesterase PPT2 OS=Homo sapiens GN=PPT2 PE=1 SV=4;>G8JLE1 Lysosomal thioesterase PPT2 OS=Homo sapiens GN=PPT2 PE=4 SV=1;>G8JLL2 Lysosomal thioesterase PPT2 (Fragment) O	4	20.8	34.902	64.639	10396000	22316000	12083000	63942000	60923000	67822000	0.00122812	4.30153	4.30153	YES	1099050	1070100	5216700	6149000	6008200	6876900	0.101107	2.5771	2.5771	NO	8270200	7238700	9949000	22105000	21156000	21380000	0.00144569	2.53913	2.53913	YES
Q5T1M5	FK506-binding protein 15	FKBP15	>Q5T1M5 FK506-binding protein 15 OS=Homo sapiens GN=FKBP15 PE=1 SV=2	5	6.3	133.63	3.4339	4109415	4055605	3688300	5909000	7195800	6552400	0.0121973	1.65837	1.65837	NO											1.87149e+06	1557672	1.59141e+06	4232200	3540800	4923600	0.0185906	2.52892	2.52892	YES
Q13885;Q9BVA1	Tubulin beta-2A chain;Tubulin beta-2B chain	TUBB2A;TUBB2B	>Q13885 Tubulin beta-2A chain OS=Homo sapiens GN=TUBB2A PE=1 SV=1;>Q9BVA1 Tubulin beta-2B chain OS=Homo sapiens GN=TUBB2B PE=1 SV=1	6	24	49.906	21.717	43269000	42808000	9111400	16194000	18279000	44221000	0.724068	0.826718	1.2096	NO											16467000	7536400	16600000	34159000	35778000	32540000	0.0140714	2.52385	2.52385	YES
F8W038;Q8IXM2;H0YIS7	Chromatin complexes subunit BAP18	C17orf49;BAP18;RNASEK-C17orf49	>F8W038 Chromatin complexes subunit BAP18 OS=Homo sapiens GN=C17orf49 PE=4 SV=1;>Q8IXM2 Chromatin complexes subunit BAP18 OS=Homo sapiens GN=BAP18 PE=1 SV=1;>H0YIS7 Protein RNASEK-C17orf49 (Fragment) OS=Homo sapiens GN=RNASEK-C17orf49 PE=4 SV=1	3	28	16.29	6.173	17053000	16065000	16559000	19238000	16385000	15248000	0.77246	1.02404	1.02404	NO	21815000	24380500	26946000	19431000	25840000	26037000	0.8289	0.974932	1.02571	NO	24845000	28283000	25838000	65845000	63480000	65161000	1.89519e-05	2.46291	2.46291	YES
Q02818;H7BZI1;C9JKZ2	Nucleobindin-1	NUCB1	>Q02818 Nucleobindin-1 OS=Homo sapiens GN=NUCB1 PE=1 SV=4;>H7BZI1 Nucleobindin-1 (Fragment) OS=Homo sapiens GN=NUCB1 PE=4 SV=1;>C9JKZ2 Nucleobindin-1 (Fragment) OS=Homo sapiens GN=NUCB1 PE=4 SV=1	16	45.6	53.879	142.72											761510	590890	676200	1438000	609660	1765800	0.2241	1.87985	1.87985	NO	1044100	567230	1631200	2898800	1904900	3075400	0.0329325	2.42992	2.42992	YES
Q9Y2Q5	Ragulator complex protein LAMTOR2	LAMTOR2	>Q9Y2Q5 Ragulator complex protein LAMTOR2 OS=Homo sapiens GN=LAMTOR2 PE=1 SV=1	5	68	13.507	37.433	21428000	19832000	16801000	17618000	18468000	18043000	0.436864	0.932278	1.07264	NO	19638000	18690000	17742000	11293000	13715000	12504000	0.00273991	0.669021	1.49472	NO	24163000	22520000	25173000	61589000	55652000	56666000	0.000804364	2.42022	2.42022	YES
Q16566	Calcium/calmodulin-dependent protein kinase type IV	CAMK4	>Q16566 Calcium/calmodulin-dependent protein kinase type IV OS=Homo sapiens GN=CAMK4 PE=1 SV=1	4	11	51.925	6.2026	4109415	4055605	3697344	4430700	4079600	3598300	0.783511	1.02076	1.02076	NO											1.87149e+06	1557672	1.59141e+06	4234400	4019900	3665700	0.000833454	2.37423	2.37423	YES
G8JLI6;Q8IVL6	Prolyl 3-hydroxylase 3	LEPREL2	>G8JLI6 Prolyl 3-hydroxylase 3 OS=Homo sapiens GN=LEPREL2 PE=4 SV=1;>Q8IVL6 Prolyl 3-hydroxylase 3 OS=Homo sapiens GN=LEPREL2 PE=1 SV=1	7	17.6	81.722	31.636																					12398000	11179000	11928000	33697000	28858000	21534000	0.0432666	2.36837	2.36837	YES
Q9UHI8	A disintegrin and metalloproteinase with thrombospondin motifs 1	ADAMTS1	>Q9UHI8 A disintegrin and metalloproteinase with thrombospondin motifs 1 OS=Homo sapiens GN=ADAMTS1 PE=1 SV=4	11	21.2	105.36	25.534																					1.87149e+06	1557672	1.59141e+06	3852100	3918300	3785900	0.000636379	2.30179	2.30179	YES
P26447	Protein S100-A4	S100A4	>P26447 Protein S100-A4 OS=Homo sapiens GN=S100A4 PE=1 SV=1	4	33.7	11.728	3.5097																					24306000	24924000	21637000	53230000	52983000	56586000	4.35433e-05	2.29725	2.29725	YES
J3QQJ0;Q9UHR5;J3QLH3;F5H478;J3KRU5	SAP30-binding protein	SAP30BP	>J3QQJ0 SAP30-binding protein (Fragment) OS=Homo sapiens GN=SAP30BP PE=4 SV=1;>Q9UHR5 SAP30-binding protein OS=Homo sapiens GN=SAP30BP PE=1 SV=1;>J3QLH3 SAP30-binding protein (Fragment) OS=Homo sapiens GN=SAP30BP PE=4 SV=1;>F5H478 SAP30-binding protein OS=	9	35.7	35.772	33.84	75337000	82983000	74727000	129210000	138370000	139430000	0.000200655	1.74647	1.74647	NO	13397000	13511000	13829000	27311000	25712000	26162000	0.000697392	1.94381	1.94381	NO	33918000	42949000	83429000	138620000	104070000	116100000	0.0283435	2.2383	2.2383	YES
Q70CQ3;B3KUS5	Ubiquitin carboxyl-terminal hydrolase 30;Ubiquitin carboxyl-terminal hydrolase	USP30	>Q70CQ3 Ubiquitin carboxyl-terminal hydrolase 30 OS=Homo sapiens GN=USP30 PE=1 SV=1;>B3KUS5 Ubiquitin carboxyl-terminal hydrolase OS=Homo sapiens GN=USP30 PE=2 SV=1	3	9.7	58.502	3.0558																					3397800	1557672	1.59141e+06	5244300	4137900	4691100	0.0348906	2.14962	2.14962	YES
P26572	Alpha-1,3-mannosyl-glycoprotein 2-beta-N-acetylglucosaminyltransferase	MGAT1	>P26572 Alpha-1,3-mannosyl-glycoprotein 2-beta-N-acetylglucosaminyltransferase OS=Homo sapiens GN=MGAT1 PE=2 SV=2	13	38	50.878	51.074											3757700	4066000	8262800	3967500	4097200	3108100	0.376949	0.694545	1.43979	NO	8693400	4473000	3635500	9317500	12358000	14026000	0.039946	2.12485	2.12485	YES
J3KP77;P14859	POU domain, class 2, transcription factor 1	POU2F1	>J3KP77 POU domain, class 2, transcription factor 1 OS=Homo sapiens GN=POU2F1 PE=3 SV=1;>P14859 POU domain, class 2, transcription factor 1 OS=Homo sapiens GN=POU2F1 PE=1 SV=2	11	23.5	78.534	50.927	126410000	149670000	113420000	229880000	214090000	220260000	0.00587002	1.70534	1.70534	NO	9856100	6690100	21458000	6973900	9155500	12711000	0.576373	0.758874	1.31774	NO	46096000	56840000	51849000	118140000	104450000	87964000	0.0179591	2.00636	2.00636	YES
E7ETA6;E7EV56;Q15154;A6NNN6;H0YBA1	Pericentriolar material 1 protein	PCM1	>E7ETA6 Pericentriolar material 1 protein OS=Homo sapiens GN=PCM1 PE=4 SV=1;>E7EV56 Pericentriolar material 1 protein OS=Homo sapiens GN=PCM1 PE=4 SV=1;>Q15154 Pericentriolar material 1 protein OS=Homo sapiens GN=PCM1 PE=1 SV=4;>A6NNN6 Pericentriolar mater	9	6.3	227.73	19.888	26045000	25074000	27365000	22683000	4088350	2949224	0.124708	0.378683	2.64073	NO											29650000	36149000	30312000	14161000	14530000	17161000	0.00647087	0.477073	2.09611	YES
Q99574	Neuroserpin	SERPINI1	>Q99574 Neuroserpin OS=Homo sapiens GN=SERPINI1 PE=1 SV=1	16	45.6	46.426	78.72											2608900	1379200	1223600	2992700	2571900	2303100	0.169908	1.50962	1.50962	NO	2482200	3847300	3164750	1477436	1527125	1164900	0.0373927	0.439156	2.27709	YES
Q8IU81	Interferon regulatory factor 2-binding protein 1	IRF2BP1	>Q8IU81 Interferon regulatory factor 2-binding protein 1 OS=Homo sapiens GN=IRF2BP1 PE=1 SV=1	7	19.5	61.687	14.81																					23436000	36138000	29787000	9412700	14068000	14801000	0.0276756	0.428394	2.3343	YES
P31949	Protein S100-A11;Protein S100-A11, N-terminally processed	S100A11	>P31949 Protein S100-A11 OS=Homo sapiens GN=S100A11 PE=1 SV=2	2	15.2	11.74	5.1858	27102000	25206000	22560000	3708913	4088350	2949224	0.00235846	0.143539	6.96674	YES											3924800	2761200	3872600	1477436	1527125	879298	0.0131143	0.367838	2.71859	YES
Q58EX2	Protein sidekick-2	SDK2	>Q58EX2 Protein sidekick-2 OS=Homo sapiens GN=SDK2 PE=1 SV=3	13	8.9	239.39	17.434	36110000	34384000	39619000	11860000	14245000	8533600	0.000382301	0.314573	3.17891	YES	14591000	7923800	11257400	1.56446e+06	1041256	1257502	0.0346055	0.11439	8.74199	YES	16015000	11567000	17960000	5577800	5127900	4678000	0.0316369	0.337791	2.96041	YES
Q9H6B1	Zinc finger protein 385D	ZNF385D	>Q9H6B1 Zinc finger protein 385D OS=Homo sapiens GN=ZNF385D PE=2 SV=1	1	4.3	42.295	27.804																					3340000	4079950	4819900	1477436	1527125	879298	0.0108896	0.317313	3.15147	YES
Q9BQ16;B4DJY3	Testican-3	SPOCK3	>Q9BQ16 Testican-3 OS=Homo sapiens GN=SPOCK3 PE=1 SV=2;>B4DJY3 Testican-3 OS=Homo sapiens GN=SPOCK3 PE=2 SV=1	24	56	49.428	323.31																					1.87149e+06	1557672	1.59141e+06	629820	510550	404270	0.00125009	0.307662	3.25032	YES
O14531;Q5T0Q6	Dihydropyrimidinase-related protein 4	DPYSL4	>O14531 Dihydropyrimidinase-related protein 4 OS=Homo sapiens GN=DPYSL4 PE=1 SV=2;>Q5T0Q6 Dihydropyrimidinase-related protein 4 OS=Homo sapiens GN=DPYSL4 PE=4 SV=1	6	17.3	61.877	22.794											33195000	20129000	18020000	20763000	19269000	20016000	0.5111	0.841669	1.18812	NO	12971000	10369000	12723000	1477436	1527125	7581600	0.0377547	0.293546	3.40662	YES
U3KQA5;U3KQB3;Q9HCP0;K7ESB6;U3KQN9;P78368;Q9Y6M4	Casein kinase I isoform gamma-1;Casein kinase I isoform gamma-2;Casein kinase I isoform gamma-3	CSNK1G1;CSNK1G2;CSNK1G3	>U3KQA5 Uncharacterized protein OS=Homo sapiens PE=4 SV=1;>U3KQB3 Casein kinase I isoform gamma-1 OS=Homo sapiens GN=CSNK1G1 PE=4 SV=1;>Q9HCP0 Casein kinase I isoform gamma-1 OS=Homo sapiens GN=CSNK1G1 PE=1 SV=1;>K7ESB6 Casein kinase I isoform gamma-2 (Fra	2	4.5	47.172	1.8693	6628800	7546600	7583500	3708913	4088350	2949224	0.00134045	0.493889	2.02475	YES											10914000	8566700	9355000	5853500	1527125	879298	0.0324718	0.286448	3.49104	YES
M0R366;Q9BTV5	Fibronectin type III and SPRY domain-containing protein 1	FSD1	>M0R366 Fibronectin type III and SPRY domain-containing protein 1 OS=Homo sapiens GN=FSD1 PE=4 SV=1;>Q9BTV5 Fibronectin type III and SPRY domain-containing protein 1 OS=Homo sapiens GN=FSD1 PE=1 SV=1	3	12.6	49.193	4.3692	10565000	12711000	10301000	3708913	4088350	4413700	0.00784238	0.36367	2.74974	YES	4337400	6812100	4060800	3646700	3917000	3258400	0.233075	0.711498	1.40549	NO	5361900	4058800	4521800	1477436	1527125	879298	0.00405183	0.278563	3.58986	YES
Q08043	Alpha-actinin-3	ACTN3	>Q08043 Alpha-actinin-3 OS=Homo sapiens GN=ACTN3 PE=1 SV=2	14	21.2	103.24	49.745																					119680000	94446000	122200000	32861000	26777000	31130000	0.00927109	0.269881	3.70534	YES
Q96SI9	Spermatid perinuclear RNA-binding protein	STRBP	>Q96SI9 Spermatid perinuclear RNA-binding protein OS=Homo sapiens GN=STRBP PE=1 SV=1	4	7.4	73.652	3.402	48788000	73177000	39677000	28573000	26041000	22868000	0.10333	0.479343	2.08619	NO											22903000	32843000	33271000	1477436	1527125	19973000	0.0495098	0.258126	3.87408	YES
P49247	Ribose-5-phosphate isomerase	RPIA	>P49247 Ribose-5-phosphate isomerase OS=Homo sapiens GN=RPIA PE=1 SV=3	3	18.6	33.269	28.088											20704500	18297000	23112000	1.56446e+06	1041256	12886000	0.0438549	0.24941	4.00947	YES	23793000	21830000	19867000	1477436	13605000	879298	0.0491882	0.243728	4.10294	YES
O00499	Myc box-dependent-interacting protein 1	BIN1	>O00499 Myc box-dependent-interacting protein 1 OS=Homo sapiens GN=BIN1 PE=1 SV=1	5	13.7	64.699	6.5719	18568000	16461000	12100000	7803300	8577700	9352100	0.0577418	0.546014	1.83145	NO	9432600	8308300	7184000	1.56446e+06	1041256	1257502	0.00616378	0.154994	6.45185	YES	14409000	11157000	12783000	1477436	1527125	6035700	0.00888741	0.235737	4.24202	YES
H3BLU2;F5H5G1;Q13449	Limbic system-associated membrane protein	LSAMP	>H3BLU2 Limbic system-associated membrane protein (Fragment) OS=Homo sapiens GN=LSAMP PE=4 SV=1;>F5H5G1 Limbic system-associated membrane protein OS=Homo sapiens GN=LSAMP PE=4 SV=1;>Q13449 Limbic system-associated membrane protein OS=Homo sapiens GN=LSAMP	7	26.1	38.014	26.093	123290000	212980000	212970000	386730000	483520000	363070000	0.00954723	2.2455	2.2455	YES											5563600	5930900	5318500	1477436	1527125	879298	0.000111763	0.231003	4.32894	YES
O00468	Agrin;Agrin N-terminal 110 kDa subunit;Agrin C-terminal 110 kDa subunit;Agrin C-terminal 90 kDa fragment;Agrin C-terminal 22 kDa fragment	AGRN	>O00468 Agrin OS=Homo sapiens GN=AGRN PE=1 SV=5	70	52.1	217.23	323.31											1081200	521440	711980	1092800	610390	851595	0.729461	1.10376	1.10376	NO	1351700	1519100	2353000	444110	298020	285220	0.0424658	0.196667	5.08473	YES
Q8WXH0;G3V5X4	Nesprin-2	SYNE2	>Q8WXH0 Nesprin-2 OS=Homo sapiens GN=SYNE2 PE=1 SV=3;>G3V5X4 Nesprin-2 OS=Homo sapiens GN=SYNE2 PE=4 SV=1	16	3.2	796.43	19.805																					12375000	10425000	8398800	3643700	1527125	879298	0.00544682	0.193922	5.15672	YES
P53778;B5MDL5	Mitogen-activated protein kinase 12	MAPK12	>P53778 Mitogen-activated protein kinase 12 OS=Homo sapiens GN=MAPK12 PE=1 SV=3;>B5MDL5 Mitogen-activated protein kinase 12 OS=Homo sapiens GN=MAPK12 PE=4 SV=1	7	25.9	41.94	18.899	34381000	36115000	35493000	30896000	38625000	35759000	0.927147	0.993311	1.00673	NO											15267000	22293000	19807000	1477436	8456700	879298	0.00879464	0.188496	5.30516	YES
B7Z2L7;Q6ZVM7;K7ENB0;B7Z2U2	TOM1-like protein 2	TOM1L2	>B7Z2L7 TOM1-like protein 2 OS=Homo sapiens GN=TOM1L2 PE=2 SV=1;>Q6ZVM7 TOM1-like protein 2 OS=Homo sapiens GN=TOM1L2 PE=1 SV=1;>K7ENB0 TOM1-like protein 2 (Fragment) OS=Homo sapiens GN=TOM1L2 PE=4 SV=1;>B7Z2U2 TOM1-like protein 2 OS=Homo sapiens GN=TOM1L2	3	8.1	53.368	10.113											24663000	14159000	20330000	6005600	9086200	7545900	0.0479643	0.382704	2.61299	YES	7232500	6950200	7091350	1477436	1527125	879298	0.000328426	0.182563	5.47756	YES
Q03167	Transforming growth factor beta receptor type 3	TGFBR3	>Q03167 Transforming growth factor beta receptor type 3 OS=Homo sapiens GN=TGFBR3 PE=1 SV=3	13	21.5	93.498	43.333	809700000	234630000	225400000	375090000	354110000	221540000	0.641545	0.748773	1.33552	NO											29118000	30484500	31851000	14048000	1527125	879298	0.0249712	0.179921	5.55799	YES
D6R9Q5;D6RD74;D6RA92;Q9UM13	Anaphase-promoting complex subunit 10	ANAPC10	>D6R9Q5 Anaphase-promoting complex subunit 10 (Fragment) OS=Homo sapiens GN=ANAPC10 PE=4 SV=1;>D6RD74 Anaphase-promoting complex subunit 10 OS=Homo sapiens GN=ANAPC10 PE=4 SV=1;>D6RA92 Anaphase-promoting complex subunit 10 (Fragment) OS=Homo sapiens GN=ANA	1	11	12.346	1.5782											9075800	8073600	10078000	8724200	6797400	10651000	0.797348	0.96126	1.0403	NO	8169600	7232000	6294400	1477436	1527125	879298	0.00371358	0.179013	5.5862	YES
Q8WUH2	Transforming growth factor-beta receptor-associated protein 1	TGFBRAP1	>Q8WUH2 Transforming growth factor-beta receptor-associated protein 1 OS=Homo sapiens GN=TGFBRAP1 PE=1 SV=1	4	4.9	97.157	1.7161																					7387000	8198700	6575300	1477436	1527125	879298	0.00188747	0.175256	5.70592	YES
P55957	BH3-interacting domain death agonist;BH3-interacting domain death agonist p15;BH3-interacting domain death agonist p13;BH3-interacting domain death agonist p11	BID	>P55957 BH3-interacting domain death agonist OS=Homo sapiens GN=BID PE=1 SV=1	2	14.4	21.994	3.7111																					9380900	10194000	10589000	1477436	1527125	879298	0.000140593	0.128758	7.76648	YES
Q9P000	COMM domain-containing protein 9	COMMD9	>Q9P000 COMM domain-containing protein 9 OS=Homo sapiens GN=COMMD9 PE=1 SV=2	3	21.2	21.819	3.7705											13052000	10468000	12610000	11375000	10628000	12440000	0.592439	0.953308	1.04898	NO	9998700	10256000	10127350	1477436	1527125	879298	0.000141779	0.127834	7.82265	YES
E9PKR8;P50226;H3BQX5;E9PM76;E9PKW4;H3BRY5;P50225	Sulfotransferase;Sulfotransferase 1A2;Sulfotransferase 1A1	SULT1A2;SULT1A1	>E9PKR8 Sulfotransferase 1A2 (Fragment) OS=Homo sapiens GN=SULT1A2 PE=4 SV=1;>P50226 Sulfotransferase 1A2 OS=Homo sapiens GN=SULT1A2 PE=1 SV=2;>H3BQX5 Sulfotransferase 1A1 (Fragment) OS=Homo sapiens GN=SULT1A1 PE=4 SV=1;>E9PM76 Sulfotransferase 1A2 OS=Homo	3	26.6	22.187	5.3057											15299000	9717800	17035000	6068800	6360100	4892900	0.0595701	0.411916	2.42768	NO	8192000	12389000	10290500	1477436	1527125	879298	0.0154945	0.125807	7.94867	YES
Q9NQE7	Thymus-specific serine protease	PRSS16	>Q9NQE7 Thymus-specific serine protease OS=Homo sapiens GN=PRSS16 PE=2 SV=2	18	47.9	55.048	167.99											1166900	990560	3404200	1.56446e+06	1041256	1257502	0.54405	0.694616	1.43964	NO	11665000	11562000	10858000	1460100	1301200	1363400	0.00044779	0.121012	8.26363	YES
H3BV23;Q96S82;H3BSQ2;H3BUV9	Ubiquitin-like protein 7	UBL7	>H3BV23 Ubiquitin-like protein 7 (Fragment) OS=Homo sapiens GN=UBL7 PE=4 SV=1;>Q96S82 Ubiquitin-like protein 7 OS=Homo sapiens GN=UBL7 PE=1 SV=2;>H3BSQ2 Ubiquitin-like protein 7 (Fragment) OS=Homo sapiens GN=UBL7 PE=4 SV=1;>H3BUV9 Ubiquitin-like protein 7	2	13.6	18.169	2.4019											23468000	29629000	13982000	13558000	12698000	15062000	0.197482	0.61596	1.62348	NO	12813000	13290500	13768000	1477436	1527125	879298	8.21472e-06	0.0974094	10.266	YES
P49354;H0YE66;E9PQP6;H0YCW1;B3KVN2	Protein farnesyltransferase/geranylgeranyltransferase type-1 subunit alpha	FNTA	>P49354 Protein farnesyltransferase/geranylgeranyltransferase type-1 subunit alpha OS=Homo sapiens GN=FNTA PE=1 SV=1;>H0YE66 Uncharacterized protein (Fragment) OS=Homo sapiens PE=4 SV=1;>E9PQP6 Protein farnesyltransferase/geranylgeranyltransferase type-1 s	8	22.4	44.408	3.9897																					13792000	12340000	15244000	1477436	1527125	879298	0.00290969	0.0938674	10.6533	YES
Q5VZK9	Leucine-rich repeat-containing protein 16A	LRRC16A	>Q5VZK9 Leucine-rich repeat-containing protein 16A OS=Homo sapiens GN=LRRC16A PE=1 SV=1	6	6.7	151.56	19.452	20324000	18072000	13643000	3708913	4088350	2949224	0.0174462	0.206508	4.84242	YES											15656000	16154000	15905000	1477436	1527125	879298	2.05722e-06	0.081397	12.2855	YES
P00736	Complement C1r subcomponent;Complement C1r subcomponent heavy chain;Complement C1r subcomponent light chain	C1R	>P00736 Complement C1r subcomponent OS=Homo sapiens GN=C1R PE=1 SV=2	14	28.5	80.118	81.967	53502000	58450000	52402000	353420000	211680000	150510000	0.0922341	4.35408	4.35408	NO											23982000	14989000	19485500	1477436	1527125	879298	0.019225	0.0664401	15.0511	YES
Q9NY61;K7ERC2	Protein AATF	AATF	>Q9NY61 Protein AATF OS=Homo sapiens GN=AATF PE=1 SV=1;>K7ERC2 Protein AATF (Fragment) OS=Homo sapiens GN=AATF PE=4 SV=1	4	13.6	63.132	6.0293																					18174000	21866000	20396000	1477436	1527125	879298	0.00241254	0.064264	15.5608	YES
O60826	Coiled-coil domain-containing protein 22	CCDC22	>O60826 Coiled-coil domain-containing protein 22 OS=Homo sapiens GN=CCDC22 PE=1 SV=1	6	15	70.755	34.374	18501000	21635000	18663000	3708913	16255000	2949224	0.102151	0.389686	2.56617	NO											21918000	25181000	18655000	1477436	1527125	879298	0.00766153	0.0590665	16.9301	YES
Q13219	Pappalysin-1	PAPPA	>Q13219 Pappalysin-1 OS=Homo sapiens GN=PAPPA PE=1 SV=3	2	2.2	180.97	2.2561																					27506000	21963500	16421000	1477436	1527125	879298	0.0227505	0.0589441	16.9652	YES
H0Y621;H7BXI5;H0Y5K5;E9PFA8;Q9Y282	Endoplasmic reticulum-Golgi intermediate compartment protein 3	ERGIC3	>H0Y621 Endoplasmic reticulum-Golgi intermediate compartment protein 3 (Fragment) OS=Homo sapiens GN=ERGIC3 PE=4 SV=1;>H7BXI5 Endoplasmic reticulum-Golgi intermediate compartment protein 3 OS=Homo sapiens GN=ERGIC3 PE=4 SV=1;>H0Y5K5 Endoplasmic reticulum-G	3	11	36.851	4.0762																					24234000	23610000	22986000	1477436	1527125	879298	7.7176e-06	0.0548335	18.237	YES
P37802	Transgelin-2	TAGLN2	>P37802 Transgelin-2 OS=Homo sapiens GN=TAGLN2 PE=1 SV=3	5	27.1	22.391	8.6262																					18540000	29899000	24935000	1477436	1527125	879298	0.0192198	0.0529324	18.892	YES
B7Z4W5;Q16773;Q5T278	Kynurenine--oxoglutarate transaminase 1	CCBL1	>B7Z4W5 Cysteine conjugate-beta lyase cytoplasmic (Glutamine transaminase K, kyneurenine aminotransferase), isoform CRA_b OS=Homo sapiens GN=CCBL1 PE=2 SV=1;>Q16773 Kynurenine--oxoglutarate transaminase 1 OS=Homo sapiens GN=CCBL1 PE=1 SV=1;>Q5T278 Kynureni	4	12.2	57.668	2.7335	94692500	98917000	90468000	68782000	106810000	89686000	0.629452	0.933823	1.07087	NO											130000000	120060000	125030000	1477436	1527125	879298	0.000505991	0.0103545	96.5766	YES
Q9BQ67;M0QX71	Glutamate-rich WD repeat-containing protein 1	GRWD1	>Q9BQ67 Glutamate-rich WD repeat-containing protein 1 OS=Homo sapiens GN=GRWD1 PE=1 SV=1;>M0QX71 Glutamate-rich WD repeat-containing protein 1 (Fragment) OS=Homo sapiens GN=GRWD1 PE=4 SV=1	6	29.1	49.419	14.092	33489000	29600000	28552000	35494000	32659000	41693000	0.137297	1.19866	1.19866	NO											1.87149e+06	1557672	1.59141e+06	24346000	33511000	15181000	0.0503408	14.5478	14.5478	NO
P51884	Lumican	LUM	>P51884 Lumican OS=Homo sapiens GN=LUM PE=1 SV=2	10	37.3	38.429	41.737																					1.87149e+06	1557672	1.59141e+06	31533000	13767000	22650000	0.0548497	13.5343	13.5343	NO
O75190;C9J2C4;C9JN01;C9JB42;C9JDR7;C9JDX6;F8WCZ4;C9J2P2;E9PH18;B4DN73	DnaJ homolog subfamily B member 6	DNAJB6	>O75190 DnaJ homolog subfamily B member 6 OS=Homo sapiens GN=DNAJB6 PE=1 SV=2;>C9J2C4 DnaJ homolog subfamily B member 6 (Fragment) OS=Homo sapiens GN=DNAJB6 PE=4 SV=1;>C9JN01 DnaJ homolog subfamily B member 6 (Fragment) OS=Homo sapiens GN=DNAJB6 PE=4 SV=1;	4	16.3	36.087	3.9848											1099050	1070100	1.01096e+06	16392000	17092000	16742000	0.000132439	15.7938	15.7938	YES	1.87149e+06	1557672	1.59141e+06	24440000	10660000	11905000	0.0861952	9.36248	9.36248	NO
B4DFR2;Q9NP97;H3BNG9;H3BPA0;Q7Z4M1;Q8TF09	Dynein light chain roadblock-type 1;Dynein light chain roadblock-type 2	DYNLRB1;DYNLRB2	>B4DFR2 Dynein light chain roadblock-type 1 OS=Homo sapiens GN=DYNLRB1 PE=2 SV=1;>Q9NP97 Dynein light chain roadblock-type 1 OS=Homo sapiens GN=DYNLRB1 PE=1 SV=3;>H3BNG9 Dynein light chain roadblock-type 2 OS=Homo sapiens GN=DYNLRB2 PE=4 SV=1;>H3BPA0 Dynei	4	21.5	13.362	1.7184											3248500	8226800	5737650	1.56446e+06	1041256	1257502	0.0887815	0.224437	4.4556	NO	1.87149e+06	1557672	1.59141e+06	6548400	14578700	22609000	0.108401	8.71138	8.71138	NO
F8VXH4;F8VSD7;Q8NA57	Uncharacterized protein C12orf50	C12orf50	>F8VXH4 Uncharacterized protein C12orf50 (Fragment) OS=Homo sapiens GN=C12orf50 PE=4 SV=2;>F8VSD7 Uncharacterized protein C12orf50 OS=Homo sapiens GN=C12orf50 PE=4 SV=1;>Q8NA57 Uncharacterized protein C12orf50 OS=Homo sapiens GN=C12orf50 PE=2 SV=1	1	17.7	11.093	2.299																					22407000	1557672	1.59141e+06	95029000	31930000	41529000	0.123957	6.59287	6.59287	NO
Q9NRB3	Carbohydrate sulfotransferase 12	CHST12	>Q9NRB3 Carbohydrate sulfotransferase 12 OS=Homo sapiens GN=CHST12 PE=1 SV=2	14	35.7	48.414	63.173	342700000	371200000	360960000	272510000	255190000	502770000	0.870364	0.958702	1.04308	NO											2533900	1557672	1.59141e+06	16229000	4588000	10408500	0.125553	5.49456	5.49456	NO
P42695;G3V1A9;E9PKK4	Condensin-2 complex subunit D3	NCAPD3	>P42695 Condensin-2 complex subunit D3 OS=Homo sapiens GN=NCAPD3 PE=1 SV=2;>G3V1A9 Condensin-2 complex subunit D3 OS=Homo sapiens GN=NCAPD3 PE=4 SV=1;>E9PKK4 Condensin-2 complex subunit D3 OS=Homo sapiens GN=NCAPD3 PE=4 SV=1	8	6.3	168.89	8.269																					42452000	20614000	24357000	188130000	90856000	169400000	0.0500984	5.12892	5.12892	NO
O60911	Cathepsin L2	CTSV	>O60911 Cathepsin L2 OS=Homo sapiens GN=CTSV PE=1 SV=2	15	55.4	37.329	173.02											4601300	3939750	3278200	1.56446e+06	3039400	1257502	0.0477327	0.495917	2.01647	YES	1.87149e+06	1557672	1.59141e+06	4221500	10913000	7567250	0.0923328	4.52175	4.52175	NO
P29350	Tyrosine-protein phosphatase non-receptor type 6	PTPN6	>P29350 Tyrosine-protein phosphatase non-receptor type 6 OS=Homo sapiens GN=PTPN6 PE=1 SV=1	14	29.4	67.56	22.937	4109415	28815000	3697344	78770000	35625000	134060000	0.122054	6.78435	6.78435	NO											1.87149e+06	1557672	29628000	26545000	58581000	52973000	0.0615277	4.17758	4.17758	NO
Q14118	Dystroglycan;Alpha-dystroglycan;Beta-dystroglycan	DAG1	>Q14118 Dystroglycan OS=Homo sapiens GN=DAG1 PE=1 SV=2	20	30.4	97.44	100.9																					2488300	2053900	2271100	10788000	5867800	11067000	0.0532493	4.06892	4.06892	NO
Q8WVQ1	Soluble calcium-activated nucleotidase 1	CANT1	>Q8WVQ1 Soluble calcium-activated nucleotidase 1 OS=Homo sapiens GN=CANT1 PE=1 SV=1	13	45.9	44.839	52.609											1099050	2167300	1.01096e+06	4203800	2342200	4193100	0.0522372	2.51071	2.51071	NO	1.87149e+06	1557672	1.59141e+06	7459200	3705200	7682400	0.0693707	3.75392	3.75392	NO
Q6PK18;J3QRG1	2-oxoglutarate and iron-dependent oxygenase domain-containing protein 3	OGFOD3	>Q6PK18 2-oxoglutarate and iron-dependent oxygenase domain-containing protein 3 OS=Homo sapiens GN=OGFOD3 PE=1 SV=2;>J3QRG1 2-oxoglutarate and iron-dependent oxygenase domain-containing protein 3 (Fragment) OS=Homo sapiens GN=OGFOD3 PE=4 SV=1	5	17.2	35.646	13.464	6359700	6891000	12759000	20791000	18571500	16352000	0.0211883	2.14207	2.14207	YES	3010000	6864200	4937100	1.56446e+06	1041256	1257502	0.0791182	0.260829	3.83393	NO	7897100	8595400	13400000	33590000	60842000	16187000	0.172148	3.70056	3.70056	NO
A8MYT4;Q8NEB9	Phosphatidylinositol 3-kinase;Phosphatidylinositol 3-kinase catalytic subunit type 3	PIK3C3	>A8MYT4 Phosphatidylinositol 3-kinase OS=Homo sapiens GN=PIK3C3 PE=3 SV=2;>Q8NEB9 Phosphatidylinositol 3-kinase catalytic subunit type 3 OS=Homo sapiens GN=PIK3C3 PE=1 SV=1	8	14.6	94.399	25.323																					8987700	1557672	1.59141e+06	14548000	19642000	8869100	0.0635078	3.54782	3.54782	NO
Q9BZE2;E9PRI9	tRNA pseudouridine(38/39) synthase;tRNA pseudouridine synthase	PUS3	>Q9BZE2 tRNA pseudouridine(38/39) synthase OS=Homo sapiens GN=PUS3 PE=1 SV=3;>E9PRI9 tRNA pseudouridine synthase (Fragment) OS=Homo sapiens GN=PUS3 PE=3 SV=1	4	11.2	55.647	14.662																					1.87149e+06	10624000	1.59141e+06	20855000	14792800	8730600	0.0943664	3.15033	3.15033	NO
F5H2Q5;O95425	Supervillin	SVIL	>F5H2Q5 Supervillin OS=Homo sapiens GN=SVIL PE=4 SV=1;>O95425 Supervillin OS=Homo sapiens GN=SVIL PE=1 SV=2	12	14.1	127.44	20.755																					19211000	1557672	1.59141e+06	29219000	20780000	20245000	0.0952777	3.14149	3.14149	NO
R4GMX8;B4DQH9;Q6VN20;B3KP49;B4DID0	Ran-binding protein 10	RANBP10	>R4GMX8 Ran-binding protein 10 OS=Homo sapiens GN=RANBP10 PE=4 SV=1;>B4DQH9 Ran-binding protein 10 OS=Homo sapiens GN=RANBP10 PE=2 SV=1;>Q6VN20 Ran-binding protein 10 OS=Homo sapiens GN=RANBP10 PE=1 SV=1;>B3KP49 RAN binding protein 10, isoform CRA_b OS=Hom	6	13.1	70.484	18.177																					8524500	1557672	1.59141e+06	10205000	14797000	11119000	0.050824	3.09425	3.09425	NO
G3V599;O15320	cTAGE family member 5	CTAGE5	>G3V599 cTAGE family member 5 OS=Homo sapiens GN=CTAGE5 PE=4 SV=1;>O15320 cTAGE family member 5 OS=Homo sapiens GN=CTAGE5 PE=1 SV=4	2	2.1	151.72	12.574																					1.87149e+06	1557672	1.59141e+06	6675800	3682300	5084100	0.0549965	3.07579	3.07579	NO
O43286	Beta-1,4-galactosyltransferase 5	B4GALT5	>O43286 Beta-1,4-galactosyltransferase 5 OS=Homo sapiens GN=B4GALT5 PE=2 SV=1	3	8.5	45.118	11.074	63697000	52339000	58018000	87748000	110900000	41519000	0.393046	1.37984	1.37984	NO											9457100	1557672	1.59141e+06	12905000	12922000	12888000	0.0803207	3.07111	3.07111	NO
Q9Y6K5	2-5-oligoadenylate synthase 3	OAS3	>Q9Y6K5 2-5-oligoadenylate synthase 3 OS=Homo sapiens GN=OAS3 PE=1 SV=3	7	7.6	121.17	28.642																					9731200	1557672	1.59141e+06	12015000	14501000	12731000	0.0748713	3.04706	3.04706	NO
Q9HCE5;D6RBL4	N6-adenosine-methyltransferase subunit METTL14	METTL14	>Q9HCE5 Methyltransferase-like protein 14 OS=Homo sapiens GN=METTL14 PE=1 SV=2;>D6RBL4 Methyltransferase-like protein 14 OS=Homo sapiens GN=METTL14 PE=4 SV=1	5	19.3	52.15	10.301																					1.87149e+06	12568000	1.59141e+06	15406000	18179000	14705000	0.0866456	3.01231	3.01231	NO
Q9BQT9	Calsyntenin-3	CLSTN3	>Q9BQT9 Calsyntenin-3 OS=Homo sapiens GN=CLSTN3 PE=1 SV=1	25	35.3	106.1	220.45											1464300	891720	794550	1.56446e+06	1041256	1257502	0.414332	1.2262	1.2262	NO	1.87149e+06	1557672	1.59141e+06	4964350	2971200	6957500	0.102539	2.96641	2.96641	NO
F8VVS7;P55211;Q5JRU8;Q5JRU2;H0Y3S8	Caspase;Caspase-9;Caspase-9 subunit p35;Caspase-9 subunit p10	CASP9	>F8VVS7 Caspase OS=Homo sapiens GN=CASP9 PE=3 SV=1;>P55211 Caspase-9 OS=Homo sapiens GN=CASP9 PE=1 SV=3;>Q5JRU8 Caspase-9 subunit p35 (Fragment) OS=Homo sapiens GN=CASP9 PE=4 SV=1;>Q5JRU2 Caspase-9 subunit p35 (Fragment) OS=Homo sapiens GN=CASP9 PE=4 SV=1;	6	23	46.452	33.35																					1.87149e+06	9305100	1.59141e+06	12481000	14324000	10638000	0.066216	2.93257	2.93257	NO
Q96CD0;J3QRK9	F-box/LRR-repeat protein 8	FBXL8	>Q96CD0 F-box/LRR-repeat protein 8 OS=Homo sapiens GN=FBXL8 PE=1 SV=1;>J3QRK9 Uncharacterized protein (Fragment) OS=Homo sapiens PE=4 SV=1	5	19.5	40.516	8.9297																					1.87149e+06	12473000	1.59141e+06	14268000	15505000	16742000	0.0991986	2.91888	2.91888	NO
D6REK3;Q6UX04	Peptidyl-prolyl cis-trans isomerase CWC27 homolog	CWC27	>D6REK3 Peptidyl-prolyl cis-trans isomerase CWC27 homolog OS=Homo sapiens GN=CWC27 PE=4 SV=1;>Q6UX04 Peptidyl-prolyl cis-trans isomerase CWC27 homolog OS=Homo sapiens GN=CWC27 PE=1 SV=1	6	31	42.996	35.118																					19106000	1557672	1.59141e+06	15061000	17586000	31759000	0.147782	2.89399	2.89399	NO
E9PL57;F8VSA6;E9PS38;S4R3E9;Q15843	NEDD8	NEDD8-MDP1;NEDD8	>E9PL57 Protein NEDD8-MDP1 (Fragment) OS=Homo sapiens GN=NEDD8-MDP1 PE=4 SV=1;>F8VSA6 NEDD8 OS=Homo sapiens GN=NEDD8 PE=4 SV=1;>E9PS38 Protein NEDD8-MDP1 OS=Homo sapiens GN=NEDD8-MDP1 PE=4 SV=2;>S4R3E9 Protein NEDD8-MDP1 OS=Homo sapiens GN=NEDD8-MDP1 PE=4	3	17.6	19.536	10.658	10127000	6712200	9682500	3708913	4124800	2949224	0.0298176	0.40657	2.4596	YES											1.87149e+06	1557672	1.59141e+06	2390100	4771650	7153200	0.152323	2.85126	2.85126	NO
Q9NVV0;H7C4C1;H7C3B3	Trimeric intracellular cation channel type B	TMEM38B	>Q9NVV0 Trimeric intracellular cation channel type B OS=Homo sapiens GN=TMEM38B PE=1 SV=1;>H7C4C1 Trimeric intracellular cation channel type B (Fragment) OS=Homo sapiens GN=TMEM38B PE=4 SV=1;>H7C3B3 Trimeric intracellular cation channel type B (Fragment) O	2	11.7	32.509	2.6973											1099050	1070100	1.01096e+06	6366000	6102800	6629200	0.000603874	6.00546	6.00546	YES	7322800	1557672	1.59141e+06	9876300	9288000	10391000	0.0762309	2.82235	2.82235	NO
Q12965	Unconventional myosin-Ie	MYO1E	>Q12965 Unconventional myosin-Ie OS=Homo sapiens GN=MYO1E PE=1 SV=2	8	10.7	127.06	16.524																					1.87149e+06	11951000	1.59141e+06	11642000	17734000	14057000	0.0929567	2.81778	2.81778	NO
O43760;Q3KQZ2;K7ELD9;K7ENG9;K7ELS8;K7EJ35	Synaptogyrin-2	SYNGR2	>O43760 Synaptogyrin-2 OS=Homo sapiens GN=SYNGR2 PE=1 SV=1;>Q3KQZ2 Synaptogyrin OS=Homo sapiens GN=SYNGR2 PE=2 SV=1;>K7ELD9 Synaptogyrin-2 OS=Homo sapiens GN=SYNGR2 PE=4 SV=1;>K7ENG9 Synaptogyrin-2 OS=Homo sapiens GN=SYNGR2 PE=4 SV=1;>K7ELS8 Synaptogyrin-2	2	8.9	24.81	2.1938																					1.87149e+06	16564000	1.59141e+06	16366000	22329000	17124000	0.124344	2.7872	2.7872	NO
B0UXB6;O95870	Abhydrolase domain-containing protein 16A	ABHD16A	>B0UXB6 Abhydrolase domain-containing protein 16A OS=Homo sapiens GN=ABHD16A PE=4 SV=1;>O95870 Abhydrolase domain-containing protein 16A OS=Homo sapiens GN=ABHD16A PE=1 SV=3	3	7.7	67.518	8.1093																					1.87149e+06	1557672	9643400	12660000	8840200	14825000	0.0805976	2.77874	2.77874	NO
Q15797	Mothers against decapentaplegic homolog 1	SMAD1	>Q15797 Mothers against decapentaplegic homolog 1 OS=Homo sapiens GN=SMAD1 PE=1 SV=1	5	15.9	52.259	11.783											14452000	19284000	18579000	20363000	21260000	22688000	0.101069	1.2293	1.2293	NO	16952000	1557672	1.59141e+06	18486000	16645000	19447000	0.151047	2.71518	2.71518	NO
Q15072	Zinc finger protein OZF	ZNF146	>Q15072 Zinc finger protein OZF OS=Homo sapiens GN=ZNF146 PE=1 SV=2	2	11.3	33.307	4.3102																					1.87149e+06	1557672	813370	3927600	5631900	1692700	0.169986	2.65224	2.65224	NO
J3KNW4;Q14192	Four and a half LIM domains protein 2	FHL2	>J3KNW4 Four and a half LIM domains protein 2 OS=Homo sapiens GN=FHL2 PE=4 SV=1;>Q14192 Four and a half LIM domains protein 2 OS=Homo sapiens GN=FHL2 PE=1 SV=3	5	15.4	44.205	14.31																					7064500	1557672	1.59141e+06	10729000	7999900	8134500	0.0749936	2.63016	2.63016	NO
Q8IWV8	E3 ubiquitin-protein ligase UBR2	UBR2	>Q8IWV8 E3 ubiquitin-protein ligase UBR2 OS=Homo sapiens GN=UBR2 PE=1 SV=1	7	7.3	200.54	6.8883	8734100	4055605	3697344	10806000	10371000	9327800	0.0935256	1.85023	1.85023	NO											1.87149e+06	8262300	1.59141e+06	10610000	10219350	9828700	0.0998217	2.61471	2.61471	NO
Q9HAD4;H0YAI6;D6RA22;D6RH33;D6R9E7;D6RB94;B4DK73;B4DHS8;D6RE66;H0YAA3	WD repeat-containing protein 41	WDR41	>Q9HAD4 WD repeat-containing protein 41 OS=Homo sapiens GN=WDR41 PE=2 SV=3;>H0YAI6 WD repeat-containing protein 41 (Fragment) OS=Homo sapiens GN=WDR41 PE=4 SV=1;>D6RA22 WD repeat-containing protein 41 OS=Homo sapiens GN=WDR41 PE=4 SV=1;>D6RH33 WD repeat-co	3	10.5	51.727	6.4778																					7248600	1557672	1.59141e+06	10924000	7156800	9040400	0.0785722	2.60839	2.60839	NO
Q9NS15;E9PKW1	Latent-transforming growth factor beta-binding protein 3	LTBP3	>Q9NS15 Latent-transforming growth factor beta-binding protein 3 OS=Homo sapiens GN=LTBP3 PE=1 SV=4;>E9PKW1 Latent-transforming growth factor beta-binding protein 3 (Fragment) OS=Homo sapiens GN=LTBP3 PE=4 SV=1	30	32.5	139.36	205.86											2341800	1920250	1498700	1.56446e+06	1600100	1257502	0.200304	0.767619	1.30273	NO	1.87149e+06	1557672	1.59141e+06	1824000	4351950	6879900	0.20743	2.60047	2.60047	NO
Q15814	Tubulin-specific chaperone C	TBCC	>Q15814 Tubulin-specific chaperone C OS=Homo sapiens GN=TBCC PE=1 SV=2	6	29.8	39.248	39.628	43388000	36841000	30715000	50447000	45716000	56325000	0.0457461	1.37446	1.37446	NO											1.87149e+06	19169000	1.59141e+06	16899000	22194000	19546500	0.168283	2.59101	2.59101	NO
Q96IY1;Q5SY74;H7BY54	Kinetochore-associated protein NSL1 homolog	NSL1	>Q96IY1 Kinetochore-associated protein NSL1 homolog OS=Homo sapiens GN=NSL1 PE=1 SV=3;>Q5SY74 Kinetochore-associated protein NSL1 homolog OS=Homo sapiens GN=NSL1 PE=4 SV=1;>H7BY54 Kinetochore-associated protein NSL1 homolog OS=Homo sapiens GN=NSL1 PE=4 SV=	2	11.4	32.162	12.453	12874000	9831800	10890000	7999900	12638000	10242000	0.607864	0.91916	1.08795	NO											1.87149e+06	6339500	1.59141e+06	9336600	7552200	8444400	0.0657866	2.58439	2.58439	NO
P29218;H0YBL1;E5RIP7	Inositol monophosphatase 1	IMPA1	>P29218 Inositol monophosphatase 1 OS=Homo sapiens GN=IMPA1 PE=1 SV=1;>H0YBL1 Inositol monophosphatase 1 (Fragment) OS=Homo sapiens GN=IMPA1 PE=4 SV=1;>E5RIP7 Inositol monophosphatase 1 (Fragment) OS=Homo sapiens GN=IMPA1 PE=4 SV=1	6	29.2	30.188	27.883																					10428000	1557672	1.59141e+06	10985000	10758000	13179000	0.12966	2.57213	2.57213	NO
F5H5U2;Q8NHQ9;E7EX41	ATP-dependent RNA helicase DDX55	DDX55	>F5H5U2 ATP-dependent RNA helicase DDX55 OS=Homo sapiens GN=DDX55 PE=4 SV=1;>Q8NHQ9 ATP-dependent RNA helicase DDX55 OS=Homo sapiens GN=DDX55 PE=1 SV=3;>E7EX41 ATP-dependent RNA helicase DDX55 OS=Homo sapiens GN=DDX55 PE=4 SV=2	3	7.7	65.19	17.817																					1.87149e+06	1557672	6368200	11608000	6941700	6502000	0.087302	2.55698	2.55698	NO
E9PER6;C9JWR9;O15530;Q6A1A2	3-phosphoinositide-dependent protein kinase 1;Putative 3-phosphoinositide-dependent protein kinase 2	PDPK1;PDPK2	>E9PER6 3-phosphoinositide-dependent protein kinase 1 OS=Homo sapiens GN=PDPK1 PE=4 SV=1;>C9JWR9 3-phosphoinositide-dependent protein kinase 1 OS=Homo sapiens GN=PDPK1 PE=4 SV=1;>O15530 3-phosphoinositide-dependent protein kinase 1 OS=Homo sapiens GN=PDPK1	7	21.2	60.328	13.766																					10189000	1557672	1.59141e+06	11121000	12085000	10157000	0.141107	2.50133	2.50133	NO
Q86YR5	G-protein-signaling modulator 1	GPSM1	>Q86YR5 G-protein-signaling modulator 1 OS=Homo sapiens GN=GPSM1 PE=1 SV=2	3	6.5	74.509	1.8715											13961000	12377500	10794000	1.56446e+06	14737000	1257502	0.277723	0.472873	2.11473	NO	1.87149e+06	1557672	14335000	12956000	16611000	14783500	0.163413	2.49663	2.49663	NO
Q15075	Early endosome antigen 1	EEA1	>Q15075 Early endosome antigen 1 OS=Homo sapiens GN=EEA1 PE=1 SV=2	22	20.8	162.46	72.925	12691000	22747000	17089000	16897000	12147000	15307000	0.462981	0.844347	1.18435	NO											1.87149e+06	1557672	3935000	6048400	4252700	7984900	0.056955	2.48311	2.48311	NO
Q9ULX6	A-kinase anchor protein 8-like	AKAP8L	>Q9ULX6 A-kinase anchor protein 8-like OS=Homo sapiens GN=AKAP8L PE=1 SV=3	3	6.5	71.648	6.5131																					1.87149e+06	1557672	23925000	22838000	21194000	22016000	0.223242	2.41455	2.41455	NO
J3KNI1;Q9H9E3	Conserved oligomeric Golgi complex subunit 4	COG4	>J3KNI1 Conserved oligomeric Golgi complex subunit 4 OS=Homo sapiens GN=COG4 PE=4 SV=1;>Q9H9E3 Conserved oligomeric Golgi complex subunit 4 OS=Homo sapiens GN=COG4 PE=1 SV=3	11	19.3	89.5	53.237	9888200	13096000	11732000	7176000	12416000	11234000	0.528227	0.887943	1.1262	NO											7494500	1557672	1.59141e+06	11444000	6376500	7722300	0.121329	2.39983	2.39983	NO
Q8N1B4;B4DNI9	Vacuolar protein sorting-associated protein 52 homolog	VPS52	>Q8N1B4 Vacuolar protein sorting-associated protein 52 homolog OS=Homo sapiens GN=VPS52 PE=1 SV=1;>B4DNI9 Vacuolar protein sorting-associated protein 52 homolog OS=Homo sapiens GN=VPS52 PE=2 SV=1	7	14.4	82.22	22.768	10649000	11045500	11442000	12932000	11655500	10379000	0.500324	1.05523	1.05523	NO											1.87149e+06	1557672	9839200	13565000	6317800	11747000	0.156384	2.38385	2.38385	NO
Q6UWE0	E3 ubiquitin-protein ligase LRSAM1	LRSAM1	>Q6UWE0 E3 ubiquitin-protein ligase LRSAM1 OS=Homo sapiens GN=LRSAM1 PE=1 SV=1	3	5.5	83.593	8.158																					1.87149e+06	6237900	1.59141e+06	7435600	7675850	7916100	0.096865	2.37378	2.37378	NO
Q8IV63;M0R073;M0QYA8;B4DGW1	Inactive serine/threonine-protein kinase VRK3	VRK3	>Q8IV63 Inactive serine/threonine-protein kinase VRK3 OS=Homo sapiens GN=VRK3 PE=1 SV=2;>M0R073 Inactive serine/threonine-protein kinase VRK3 OS=Homo sapiens GN=VRK3 PE=4 SV=1;>M0QYA8 Inactive serine/threonine-protein kinase VRK3 OS=Homo sapiens GN=VRK3 PE	4	11	52.881	6.1013																					6869100	1557672	1.59141e+06	8156600	7867600	7567800	0.12309	2.35492	2.35492	NO
F8VSZ4;Q9UIW2	Plexin-A1	PLXNA1	>F8VSZ4 Plexin-A1 OS=Homo sapiens GN=PLXNA1 PE=4 SV=1;>Q9UIW2 Plexin-A1 OS=Homo sapiens GN=PLXNA1 PE=1 SV=3	3	2.2	208.55	4.4112																					1.87149e+06	8802600	1.59141e+06	8278200	10865000	9571600	0.135632	2.3411	2.3411	NO
H0YM23;E7EUV3;O75179;H0YLQ3	Ankyrin repeat domain-containing protein 17	ANKRD17	>H0YM23 Ankyrin repeat domain-containing protein 17 (Fragment) OS=Homo sapiens GN=ANKRD17 PE=4 SV=1;>E7EUV3 Ankyrin repeat domain-containing protein 17 OS=Homo sapiens GN=ANKRD17 PE=4 SV=1;>O75179 Ankyrin repeat domain-containing protein 17 OS=Homo sapiens	10	7.3	263.25	41.753	16653000	15574000	19464000	25969000	19814000	22953000	0.0649136	1.32975	1.32975	NO											1.87149e+06	14547000	1.59141e+06	13434000	14641000	14037500	0.200091	2.3383	2.3383	NO
C9JIZ6;B1AVU8;P07602	Prosaposin;Saposin-A;Saposin-B-Val;Saposin-B;Saposin-C;Saposin-D	PSAP	>C9JIZ6 Prosaposin OS=Homo sapiens GN=PSAP PE=4 SV=1;>B1AVU8 Saposin-D OS=Homo sapiens GN=PSAP PE=4 SV=1;>P07602 Prosaposin OS=Homo sapiens GN=PSAP PE=1 SV=2	23	48.9	58.353	323.31											922460	1070100	1.01096e+06	299620	482440	241980	0.00324252	0.340947	2.93301	YES	5915500	7748200	6065400	18178000	7701200	20157000	0.148447	2.33342	2.33342	NO
Q9NVE5	Ubiquitin carboxyl-terminal hydrolase 40	USP40	>Q9NVE5 Ubiquitin carboxyl-terminal hydrolase 40 OS=Homo sapiens GN=USP40 PE=2 SV=3	6	8.3	140.13	10.346																					1.87149e+06	11566000	1.59141e+06	9646900	12786000	12295000	0.175586	2.31074	2.31074	NO
E9PCD7;Q9Y2E5;H0YA68	Epididymis-specific alpha-mannosidase	MAN2B2	>E9PCD7 Epididymis-specific alpha-mannosidase OS=Homo sapiens GN=MAN2B2 PE=4 SV=1;>Q9Y2E5 Epididymis-specific alpha-mannosidase OS=Homo sapiens GN=MAN2B2 PE=1 SV=4;>H0YA68 Epididymis-specific alpha-mannosidase (Fragment) OS=Homo sapiens GN=MAN2B2 PE=4 SV=1	10	15.1	108.15	19.687	49611000	45264000	42983000	74168000	106530000	103090000	0.0377264	2.05855	2.05855	YES											17245000	1557672	1.59141e+06	16140000	20800000	10034000	0.234181	2.30332	2.30332	NO
E9PL17;Q92989	Polyribonucleotide 5-hydroxyl-kinase Clp1	CLP1	>E9PL17 Polyribonucleotide 5-hydroxyl-kinase Clp1 OS=Homo sapiens GN=CLP1 PE=3 SV=1;>Q92989 Polyribonucleotide 5-hydroxyl-kinase Clp1 OS=Homo sapiens GN=CLP1 PE=1 SV=1	7	20.6	48.939	7.6445	22913000	22637000	17736000	19044000	19669000	21117000	0.573506	0.945391	1.05776	NO	27355000	28791000	23156000	23055000	30618000	31358000	0.582047	1.07224	1.07224	NO	1.87149e+06	18147000	1.59141e+06	15239000	18550000	15369000	0.232462	2.27479	2.27479	NO
J3QL04;Q9BZE9;J3QR12;J3KRY8	Tether containing UBX domain for GLUT4	ASPSCR1	>J3QL04 Tether-containing UBX domain for GLUT4 (Fragment) OS=Homo sapiens GN=ASPSCR1 PE=4 SV=1;>Q9BZE9 Tether containing UBX domain for GLUT4 OS=Homo sapiens GN=ASPSCR1 PE=1 SV=1;>J3QR12 Tether-containing UBX domain for GLUT4 OS=Homo sapiens GN=ASPSCR1 PE=	6	37.1	32.757	54.653	19976000	19232000	21497000	21165000	25023000	25969000	0.105395	1.18865	1.18865	NO	6796800	8466500	4229000	9129400	10047000	7255000	0.203697	1.35599	1.35599	NO	1.87149e+06	1557672	5496000	5454900	6842300	7958100	0.0760712	2.26946	2.26946	NO
Q7Z7M0	Multiple epidermal growth factor-like domains protein 8	MEGF8	>Q7Z7M0 Multiple epidermal growth factor-like domains protein 8 OS=Homo sapiens GN=MEGF8 PE=1 SV=2	27	17	303.1	194.52	239430000	251410000	169380000	403910000	355550000	425140000	0.00679015	1.79425	1.79425	NO											2725900	1677485	629070	3919300	4919300	2581500	0.0798319	2.26929	2.26929	NO
P00167	Cytochrome b5	CYB5A	>P00167 Cytochrome b5 OS=Homo sapiens GN=CYB5A PE=1 SV=2	3	35.8	15.33	29.217																					1.87149e+06	13489000	1.59141e+06	10361000	12724500	15088000	0.205763	2.25187	2.25187	NO
F5GWP8		KRT17	>F5GWP8 Junction plakoglobin OS=Homo sapiens GN=JUP PE=3 SV=1	4	8	66.35	5.3802											1099050	1070100	1.01096e+06	11620000	10537000	11855000	0.00149804	10.6952	10.6952	YES	8895000	1557672	1.59141e+06	8527300	8687800	9538700	0.180368	2.22132	2.22132	NO
G3V0H8;Q5VIR6;I3L184;F6VX93	Vacuolar protein sorting-associated protein 53 homolog	VPS53	>G3V0H8 Vacuolar protein sorting 53 (Yeast), isoform CRA_c OS=Homo sapiens GN=VPS53 PE=4 SV=1;>Q5VIR6 Vacuolar protein sorting-associated protein 53 homolog OS=Homo sapiens GN=VPS53 PE=1 SV=1;>I3L184 Vacuolar protein sorting-associated protein 53 homolog (	3	7.4	56.86	5.9836																					1.87149e+06	1557672	7179100	7465700	8077800	7771750	0.144642	2.19784	2.19784	NO
Q86UT6;C9JLK8;C9JQE9;C9J0R6	NLR family member X1	NLRX1	>Q86UT6 NLR family member X1 OS=Homo sapiens GN=NLRX1 PE=1 SV=1;>C9JLK8 NLR family member X1 (Fragment) OS=Homo sapiens GN=NLRX1 PE=4 SV=1;>C9JQE9 NLR family member X1 (Fragment) OS=Homo sapiens GN=NLRX1 PE=4 SV=1;>C9J0R6 NLR family member X1 (Fragment) OS	2	2.2	107.61	2.0414																					1.87149e+06	5071400	1.59141e+06	5245400	6249800	7254200	0.0731882	2.19695	2.19695	NO
Q9P0U4	CXXC-type zinc finger protein 1	CXXC1	>Q9P0U4 CpG-binding protein OS=Homo sapiens GN=CXXC1 PE=1 SV=2	5	8.4	75.711	5.1882											29662000	20245000	18473000	39949000	25989000	20539000	0.431785	1.26465	1.26465	NO	1.87149e+06	1557672	11358000	12538000	7967400	11765000	0.204049	2.18233	2.18233	NO
Q9NWR8	Mitochondrial calcium uniporter regulatory subunit MCUb	CCDC109B	>Q9NWR8 Mitochondrial calcium uniporter regulatory subunit MCUb OS=Homo sapiens GN=CCDC109B PE=1 SV=2	3	11	39.082	4.4664																					1.87149e+06	1557672	10089000	8578400	10861000	10017000	0.192418	2.17902	2.17902	NO
D3YTI9;A2AB90;O15533;C9JA35	Tapasin	TAPBP	>D3YTI9 Tapasin OS=Homo sapiens GN=TAPBP PE=4 SV=1;>A2AB90 Tapasin OS=Homo sapiens GN=TAPBP PE=4 SV=1;>O15533 Tapasin OS=Homo sapiens GN=TAPBP PE=1 SV=1;>C9JA35 Tapasin (Fragment) OS=Homo sapiens GN=TAPBP PE=4 SV=1	4	9.2	47.551	9.0016	15305000	14802000	13983000	19902000	25158000	25154000	0.0331026	1.59252	1.59252	NO	1099050	4096500	1.01096e+06	5088300	3233200	3200900	0.224787	1.8565	1.8565	NO	6557500	5523300	6650100	16979000	10368000	13184000	0.0584343	2.16386	2.16386	NO
F2Z2A7;H0Y6H0;J3KPL2;Q8NB78	Lysine-specific histone demethylase 1B	KDM1B	>F2Z2A7 Lysine-specific histone demethylase 1B OS=Homo sapiens GN=KDM1B PE=4 SV=1;>H0Y6H0 Lysine-specific histone demethylase 1B (Fragment) OS=Homo sapiens GN=KDM1B PE=4 SV=1;>J3KPL2 Lysine-specific histone demethylase 1B OS=Homo sapiens GN=KDM1B PE=4 SV=1	2	5.2	65.844	2.6258																					1.87149e+06	5752000	1.59141e+06	7750300	6185500	5842400	0.103868	2.14633	2.14633	NO
Q9P260	LisH domain and HEAT repeat-containing protein KIAA1468	KIAA1468	>Q9P260 LisH domain and HEAT repeat-containing protein KIAA1468 OS=Homo sapiens GN=KIAA1468 PE=1 SV=2	9	11.4	134.63	39.633																					1.87149e+06	15716000	1.59141e+06	13786000	13666000	13546000	0.259107	2.13766	2.13766	NO
Q8NDX6	Zinc finger protein 740	ZNF740	>Q8NDX6 Zinc finger protein 740 OS=Homo sapiens GN=ZNF740 PE=1 SV=1	2	13	21.857	4.7913																					1.87149e+06	1557672	9721500	9033400	9047700	9906300	0.204045	2.12821	2.12821	NO
B4E1J0;F5H2F6;Q96AQ6	Pre-B-cell leukemia transcription factor-interacting protein 1	PBXIP1	>B4E1J0 Pre-B-cell leukemia transcription factor-interacting protein 1 OS=Homo sapiens GN=PBXIP1 PE=2 SV=1;>F5H2F6 Pre-B-cell leukemia transcription factor-interacting protein 1 OS=Homo sapiens GN=PBXIP1 PE=4 SV=1;>Q96AQ6 Pre-B-cell leukemia transcription	4	9.7	62.667	6.5388																					9737100	1557672	1.59141e+06	8908700	9197300	9229800	0.218571	2.12133	2.12133	NO
Q86WR0;G3V121;B7Z2L8;Q0P663	Coiled-coil domain-containing protein 25	CCDC25	>Q86WR0 Coiled-coil domain-containing protein 25 OS=Homo sapiens GN=CCDC25 PE=1 SV=2;>G3V121 Coiled-coil domain containing 25, isoform CRA_b OS=Homo sapiens GN=CCDC25 PE=4 SV=1;>B7Z2L8 Coiled-coil domain-containing protein 25 OS=Homo sapiens GN=CCDC25 PE=4	4	22.6	24.479	6.0902	23842000	24179000	24374000	25587000	23355000	24472000	0.654579	1.01408	1.01408	NO	15922000	10896000	16322000	34067000	21713000	24113000	0.0653821	1.85195	1.85195	NO	1.87149e+06	27808000	1.59141e+06	17241000	22906000	25429000	0.31785	2.09703	2.09703	NO
H0YKX0;Q96EP0	E3 ubiquitin-protein ligase RNF31	RNF31	>H0YKX0 E3 ubiquitin-protein ligase RNF31 (Fragment) OS=Homo sapiens GN=RNF31 PE=4 SV=1;>Q96EP0 E3 ubiquitin-protein ligase RNF31 OS=Homo sapiens GN=RNF31 PE=1 SV=1	7	13.5	102.29	7.4195																					1.87149e+06	9332900	1.59141e+06	9065800	8910400	8755000	0.208235	2.08906	2.08906	NO
Q8N8A6	ATP-dependent RNA helicase DDX51	DDX51	>Q8N8A6 ATP-dependent RNA helicase DDX51 OS=Homo sapiens GN=DDX51 PE=1 SV=3	4	8.7	72.456	5.2647											11858000	11091000	12421000	10439000	1041256	1257502	0.133114	0.360129	2.77678	NO	15661000	1557672	1.59141e+06	13548000	12576000	13069000	0.284635	2.08362	2.08362	NO
Q9NV35	Probable 8-oxo-dGTP diphosphatase NUDT15	NUDT15	>Q9NV35 Probable 8-oxo-dGTP diphosphatase NUDT15 OS=Homo sapiens GN=NUDT15 PE=1 SV=1	3	36	18.609	7.4533																					1.87149e+06	1557672	11468000	10358000	10245000	10301500	0.242566	2.07452	2.07452	NO
O14976;E9PGR2;D6RAW3	Cyclin-G-associated kinase	GAK	>O14976 Cyclin-G-associated kinase OS=Homo sapiens GN=GAK PE=1 SV=2;>E9PGR2 Cyclin-G-associated kinase OS=Homo sapiens GN=GAK PE=4 SV=1;>D6RAW3 Cyclin-G-associated kinase (Fragment) OS=Homo sapiens GN=GAK PE=4 SV=1	7	7.8	143.19	7.9591											53958000	32815000	36740000	31675000	26654000	31429000	0.220761	0.726709	1.37607	NO	1.87149e+06	1557672	30677000	28942000	19752000	21242000	0.341646	2.05054	2.05054	NO
O60333	Kinesin-like protein KIF1B	KIF1B	>O60333 Kinesin-like protein KIF1B OS=Homo sapiens GN=KIF1B PE=1 SV=5	5	4.3	204.47	11.837																					3923500	1557672	1.59141e+06	5795900	4885400	3811600	0.069003	2.04917	2.04917	NO
Q5SZK8	FRAS1-related extracellular matrix protein 2	FREM2	>Q5SZK8 FRAS1-related extracellular matrix protein 2 OS=Homo sapiens GN=FREM2 PE=1 SV=2	65	28	351.15	320.96	1406400000	1502200000	1307000000	2077600	1498000	933420	0.00160729	0.0010696	934.926	YES	489110	2072500	1598300	752400	1158400	856220	0.428783	0.665163	1.50339	NO	674800	621550	568300	534230	308720	2961000	0.526009	2.04003	2.04003	NO
H3BUT5;Q8N9A8;H3BMF1	Nuclear envelope phosphatase-regulatory subunit 1	CNEP1R1	>H3BUT5 Nuclear envelope phosphatase-regulatory subunit 1 OS=Homo sapiens GN=CNEP1R1 PE=4 SV=1;>Q8N9A8 Nuclear envelope phosphatase-regulatory subunit 1 OS=Homo sapiens GN=CNEP1R1 PE=1 SV=1;>H3BMF1 Nuclear envelope phosphatase-regulatory subunit 1 (Fragmen	2	26.9	10.421	3.1336																					1.87149e+06	7389300	1.59141e+06	7369500	7304700	7434300	0.185145	2.03724	2.03724	NO
A8MXY0;Q12846;C9JFM5	Syntaxin-4	STX4	>A8MXY0 Syntaxin 4A (Placental), isoform CRA_c OS=Homo sapiens GN=STX4 PE=2 SV=1;>Q12846 Syntaxin-4 OS=Homo sapiens GN=STX4 PE=1 SV=2;>C9JFM5 Syntaxin-4 (Fragment) OS=Homo sapiens GN=STX4 PE=4 SV=1	2	9.5	33.84	16.629																					5985300	5404700	6565900	8629300	13144000	14703000	0.0725775	2.03144	2.03144	NO
Q9UBW8;F5H7C6;F5GYF7;F5H248	COP9 signalosome complex subunit 7a	COPS7A	>Q9UBW8 COP9 signalosome complex subunit 7a OS=Homo sapiens GN=COPS7A PE=1 SV=1;>F5H7C6 COP9 signalosome complex subunit 7a (Fragment) OS=Homo sapiens GN=COPS7A PE=4 SV=1;>F5GYF7 COP9 signalosome complex subunit 7a (Fragment) OS=Homo sapiens GN=COPS7A PE=4	5	21.1	30.276	5.748																					1.87149e+06	21790000	1.59141e+06	14167000	19903000	17035000	0.325546	2.02373	2.02373	NO
G3XAM7;P35221;F8W845	Catenin alpha-1	CTNNA1	>G3XAM7 Catenin (Cadherin-associated protein), alpha 1, 102kDa, isoform CRA_a OS=Homo sapiens GN=CTNNA1 PE=4 SV=1;>P35221 Catenin alpha-1 OS=Homo sapiens GN=CTNNA1 PE=1 SV=1;>F8W845 Catenin alpha-1 OS=Homo sapiens GN=CTNNA1 PE=4 SV=1	13	22.2	92.721	33.901																					17661500	16564000	18759000	44507000	29206000	33279000	0.056419	2.01931	2.01931	NO
O00411	DNA-directed RNA polymerase, mitochondrial	POLRMT	>O00411 DNA-directed RNA polymerase, mitochondrial OS=Homo sapiens GN=POLRMT PE=1 SV=2	2	3.4	138.62	6.1216																					1.87149e+06	8206500	1.59141e+06	7583900	7768600	7953300	0.214114	1.99717	1.99717	NO
P35658	Nuclear pore complex protein Nup214	NUP214	>P35658 Nuclear pore complex protein Nup214 OS=Homo sapiens GN=NUP214 PE=1 SV=2	31	23.2	213.62	139.09																					129740000	106690000	101110000	223410000	242510000	208100000	0.00114812	1.99686	1.99686	NO
P25098;P35626	Beta-adrenergic receptor kinase 1;Beta-adrenergic receptor kinase 2	ADRBK1;ADRBK2	>P25098 Beta-adrenergic receptor kinase 1 OS=Homo sapiens GN=ADRBK1 PE=1 SV=2;>P35626 Beta-adrenergic receptor kinase 2 OS=Homo sapiens GN=ADRBK2 PE=1 SV=2	3	6	79.573	5.2225																					3976500	2259500	3266200	6350200	7607300	4960900	0.0333399	1.99095	1.99095	NO
J3KP99;Q96MM7	Heparan-sulfate 6-O-sulfotransferase 2	HS6ST2	>J3KP99 Heparan-sulfate 6-O-sulfotransferase 2 OS=Homo sapiens GN=HS6ST2 PE=4 SV=1;>Q96MM7 Heparan-sulfate 6-O-sulfotransferase 2 OS=Homo sapiens GN=HS6ST2 PE=2 SV=2	17	42.6	53.548	119.11																					1.87149e+06	407310	1.59141e+06	2278900	2742900	2674700	0.0931331	1.98865	1.98865	NO
O95025	Semaphorin-3D	SEMA3D	>O95025 Semaphorin-3D OS=Homo sapiens GN=SEMA3D PE=2 SV=2	23	35.1	89.65	323.31											475910	286460	34711	76923	136890	106906	0.339551	0.402368	2.48529	NO	200058	301480	98636	391850	403810	397840	0.0770918	1.98859	1.98859	NO
Q8NBJ4	Golgi membrane protein 1	GOLM1	>Q8NBJ4 Golgi membrane protein 1 OS=Homo sapiens GN=GOLM1 PE=1 SV=1	19	52.4	45.333	261.84	1332200000	807630000	1252400000	2309600000	2505200000	1674900000	0.0330473	1.91311	1.91311	NO	734935	419670	1050200	1.56446e+06	1041256	1342000	0.0723172	1.79051	1.79051	NO	13926000	16794000	21925000	48191000	26736000	29618000	0.111334	1.98585	1.98585	NO
O60645;D6RB59	Exocyst complex component 3	EXOC3	>O60645 Exocyst complex component 3 OS=Homo sapiens GN=EXOC3 PE=1 SV=2;>D6RB59 Exocyst complex component 3 OS=Homo sapiens GN=EXOC3 PE=4 SV=1	11	19.2	86.844	12.496																					1.87149e+06	20608000	1.59141e+06	12666000	15888500	19111000	0.337666	1.98021	1.98021	NO
P49790	Nuclear pore complex protein Nup153	NUP153	>P49790 Nuclear pore complex protein Nup153 OS=Homo sapiens GN=NUP153 PE=1 SV=2	19	20.9	153.94	102.18	105980000	107250000	87534000	217900000	217910000	212690000	0.00169762	2.15618	2.15618	YES	15062000	10195000	12628500	19988000	15648000	23583000	0.0697193	1.5631	1.5631	NO	24597000	32618000	40879000	52759000	73505000	67216000	0.0168316	1.97239	1.97239	NO
D3YTE0;Q8N9T8	Protein KRI1 homolog	KRI1	>D3YTE0 Protein KRI1 homolog OS=Homo sapiens GN=KRI1 PE=4 SV=1;>Q8N9T8 Protein KRI1 homolog OS=Homo sapiens GN=KRI1 PE=1 SV=3	2	5.5	82.484	4.8002											1099050	1070100	4070400	5294350	4889200	5699500	0.0769337	2.54554	2.54554	NO	1.87149e+06	5569000	1.59141e+06	5876250	6077000	5675500	0.153824	1.95183	1.95183	NO
P54198;F5H4M2	Protein HIRA	HIRA	>P54198 Protein HIRA OS=Homo sapiens GN=HIRA PE=1 SV=2;>F5H4M2 Protein HIRA OS=Homo sapiens GN=HIRA PE=4 SV=1	6	7.9	111.83	6.7093																					9571900	1557672	1.59141e+06	8394700	8103700	8249200	0.271458	1.94542	1.94542	NO
Q96H55	Unconventional myosin-XIX	MYO19	>Q96H55 Unconventional myosin-XIX OS=Homo sapiens GN=MYO19 PE=2 SV=2	2	3.3	109.13	2.3106																					1.87149e+06	1557672	1.59141e+06	3573600	2895800	3234700	0.00591875	1.93287	1.93287	NO
O14974;F8VZN8	Protein phosphatase 1 regulatory subunit 12A	PPP1R12A	>O14974 Protein phosphatase 1 regulatory subunit 12A OS=Homo sapiens GN=PPP1R12A PE=1 SV=1;>F8VZN8 Protein phosphatase 1 regulatory subunit 12A (Fragment) OS=Homo sapiens GN=PPP1R12A PE=4 SV=1	13	20.4	115.28	54.79	34376000	24207000	20266000	69642000	63185000	53915000	0.00449748	2.36835	2.36835	YES											16398000	1557672	1.59141e+06	12544500	13370000	11719000	0.34657	1.92527	1.92527	NO
P05067;E9PG40;E9PEV0;H7C0V9	Amyloid beta A4 protein;N-APP;Soluble APP-alpha;Soluble APP-beta;C99;Beta-amyloid protein 42;Beta-amyloid protein 40;C83;P3(42);P3(40);C80;Gamma-secretase C-terminal fragment 59;Gamma-secretase C-terminal fragment 57;Gamma-secretase C-terminal fragment 50;C31	APP	>P05067 Amyloid beta A4 protein OS=Homo sapiens GN=APP PE=1 SV=3;>E9PG40 Gamma-secretase C-terminal fragment 59 OS=Homo sapiens GN=APP PE=4 SV=1;>E9PEV0 Gamma-secretase C-terminal fragment 59 OS=Homo sapiens GN=APP PE=4 SV=1;>H7C0V9 Gamma-secretase C-termi	23	31.8	86.942	179.16											207510	196380	185250	526670	346090	360200	0.0641871	2.09281	2.09281	NO	375560	777050	388460	941720	1256100	766320	0.0718663	1.92343	1.92343	NO
O75882	Attractin	ATRN	>O75882 Attractin OS=Homo sapiens GN=ATRN PE=1 SV=2	22	21.1	158.54	93.82											1099050	1070100	1558600	3648900	2480300	2525800	0.0353814	2.32178	2.32178	YES	6885700	5505400	10348000	12794000	17934000	12763000	0.0382639	1.91261	1.91261	NO
A2A376;B3KWW1;O95786;F5H5W6	Probable ATP-dependent RNA helicase DDX58	DDX58	>A2A376 Probable ATP-dependent RNA helicase DDX58 OS=Homo sapiens GN=DDX58 PE=4 SV=1;>B3KWW1 Probable ATP-dependent RNA helicase DDX58 OS=Homo sapiens GN=DDX58 PE=2 SV=1;>O95786 Probable ATP-dependent RNA helicase DDX58 OS=Homo sapiens GN=DDX58 PE=1 SV=2;>	9	16.1	82.612	14.387																					7176300	10387000	8781650	15624000	18920000	15737000	0.00532407	1.90856	1.90856	NO
Q9H4A6	Golgi phosphoprotein 3	GOLPH3	>Q9H4A6 Golgi phosphoprotein 3 OS=Homo sapiens GN=GOLPH3 PE=1 SV=1	2	10.4	33.81	5.6925											12023000	14878000	13450500	1.56446e+06	13209000	1257502	0.170827	0.397283	2.5171	NO	24402000	1557672	1.59141e+06	18805000	15855000	17330000	0.396481	1.88704	1.88704	NO
K7EPT6;Q92804	TATA-binding protein-associated factor 2N	TAF15	>K7EPT6 TATA-binding protein-associated factor 2N OS=Homo sapiens GN=TAF15 PE=4 SV=1;>Q92804 TATA-binding protein-associated factor 2N OS=Homo sapiens GN=TAF15 PE=1 SV=1	3	13.4	48.839	9.8982																					11537000	16270000	15626000	34164000	25450000	22199000	0.0538366	1.88366	1.88366	NO
P80723	Brain acid soluble protein 1	BASP1	>P80723 Brain acid soluble protein 1 OS=Homo sapiens GN=BASP1 PE=1 SV=2	3	27.8	22.693	3.5333																					1.87149e+06	1557672	1.59141e+06	3151800	3257200	3046400	0.000637804	1.88333	1.88333	NO
F5H8L4;C9JBG5;Q8NBJ9;E9PMC3	SID1 transmembrane family member 2	SIDT2	>F5H8L4 SID1 transmembrane family member 2 OS=Homo sapiens GN=SIDT2 PE=4 SV=1;>C9JBG5 SID1 transmembrane family member 2 OS=Homo sapiens GN=SIDT2 PE=4 SV=2;>Q8NBJ9 SID1 transmembrane family member 2 OS=Homo sapiens GN=SIDT2 PE=1 SV=2;>E9PMC3 SID1 transmemb	4	8.9	94.065	17.427	4109415	4055605	5833500	6848600	7109500	9370400	0.0394556	1.6665	1.6665	NO											10029000	12295000	10708000	22702000	16631000	22571000	0.0304017	1.87406	1.87406	NO
Q8TEQ8	GPI ethanolamine phosphate transferase 3	PIGO	>Q8TEQ8 GPI ethanolamine phosphate transferase 3 OS=Homo sapiens GN=PIGO PE=1 SV=3	2	1.9	118.7	2.5349																					4408200	1557672	1.59141e+06	6124400	4264300	3748500	0.143692	1.87067	1.87067	NO
G8JLD3;Q8IUD2	ELKS/Rab6-interacting/CAST family member 1	ERC1	>G8JLD3 ELKS/Rab6-interacting/CAST family member 1 OS=Homo sapiens GN=ERC1 PE=4 SV=1;>Q8IUD2 ELKS/Rab6-interacting/CAST family member 1 OS=Homo sapiens GN=ERC1 PE=1 SV=1	14	17.8	124.82	15.042	4109415	4055605	3697344	12228000	12339500	12451000	1.38853e-05	3.12067	3.12067	YES	17646000	18723000	13803000	30211000	27800000	26175000	0.00469358	1.67795	1.67795	NO	11341400	8055800	14627000	20867000	19363000	23361000	0.017246	1.86899	1.86899	NO
B4DQT1;B4DVN3;E7ESC7;Q7L5Y9;D6RE80;E7ENL1	Macrophage erythroblast attacher	MAEA	>B4DQT1 Macrophage erythroblast attacher OS=Homo sapiens GN=MAEA PE=2 SV=1;>B4DVN3 Macrophage erythroblast attacher OS=Homo sapiens GN=MAEA PE=2 SV=1;>E7ESC7 Macrophage erythroblast attacher OS=Homo sapiens GN=MAEA PE=4 SV=1;>Q7L5Y9 Macrophage erythroblast	5	14.7	39.782	20.1																					1.87149e+06	6735100	1.59141e+06	7742000	6339150	4936300	0.214702	1.86482	1.86482	NO
Q14542;G5E943	Equilibrative nucleoside transporter 2	SLC29A2	>Q14542 Equilibrative nucleoside transporter 2 OS=Homo sapiens GN=SLC29A2 PE=1 SV=3;>G5E943 Equilibrative nucleoside transporter 2 OS=Homo sapiens GN=SLC29A2 PE=4 SV=1	2	6.4	50.112	3.4133																					3165800	2760800	3570800	5848400	7490800	4281100	0.0919453	1.85528	1.85528	NO
O43920	NADH dehydrogenase [ubiquinone] iron-sulfur protein 5	NDUFS5	>O43920 NADH dehydrogenase [ubiquinone] iron-sulfur protein 5 OS=Homo sapiens GN=NDUFS5 PE=1 SV=3	2	20.8	12.517	2.6756																					5905600	4499800	6279600	16977000	7514800	6417700	0.291635	1.85253	1.85253	NO
P03928	ATP synthase protein 8	MT-ATP8	>P03928 ATP synthase protein 8 OS=Homo sapiens GN=MT-ATP8 PE=1 SV=1	3	48.5	7.9916	3.7605											11816000	8744800	4581900	8530550	8426100	8635000	0.949595	1.01786	1.01786	NO	40834000	27212000	13590000	24591000	75910000	49016000	0.269026	1.83151	1.83151	NO
Q9NR28;F5GX50;F5GXT8;F5H796	Diablo homolog, mitochondrial	DIABLO	>Q9NR28 Diablo homolog, mitochondrial OS=Homo sapiens GN=DIABLO PE=1 SV=1;>F5GX50 Diablo homolog, mitochondrial (Fragment) OS=Homo sapiens GN=DIABLO PE=4 SV=1;>F5GXT8 Diablo homolog, mitochondrial (Fragment) OS=Homo sapiens GN=DIABLO PE=4 SV=1;>F5H796 Diab	3	16.7	27.131	5.7036																					11503000	14422000	13582000	18211000	21975000	32169000	0.113994	1.83145	1.83145	NO
Q9NX62	Inositol monophosphatase 3	IMPAD1	>Q9NX62 Inositol monophosphatase 3 OS=Homo sapiens GN=IMPAD1 PE=1 SV=1	5	29.5	38.681	27.157	4109415	4055605	3697344	17560000	17650000	17605000	4.93076e-05	4.45232	4.45232	YES	1099050	10272000	1.01096e+06	10879000	13092000	11985500	0.119386	2.90393	2.90393	NO	21811000	15021000	20482000	40821000	33913000	30083000	0.0183614	1.82882	1.82882	NO
A6NMQ1;P09884	DNA polymerase;DNA polymerase alpha catalytic subunit	POLA1	>A6NMQ1 DNA polymerase OS=Homo sapiens GN=POLA1 PE=3 SV=1;>P09884 DNA polymerase alpha catalytic subunit OS=Homo sapiens GN=POLA1 PE=1 SV=2	14	15.5	166.46	51.455	24753000	33749000	20069000	23223000	24559000	23671000	0.614933	0.909407	1.09962	NO											16043000	1557672	1.59141e+06	12985000	11424000	9769100	0.409758	1.78084	1.78084	NO
Q8TB72	Pumilio homolog 2	PUM2	>Q8TB72 Pumilio homolog 2 OS=Homo sapiens GN=PUM2 PE=1 SV=2	2	2.3	114.21	27.887																					1.87149e+06	13217000	1.59141e+06	9007400	10681000	9844200	0.379537	1.77055	1.77055	NO
Q99471;H3BPF6	Prefoldin subunit 5	PFDN5	>Q99471 Prefoldin subunit 5 OS=Homo sapiens GN=PFDN5 PE=1 SV=2;>H3BPF6 Prefoldin subunit 5 (Fragment) OS=Homo sapiens GN=PFDN5 PE=4 SV=1	4	37	17.328	11.06																					15464000	18113000	15284000	31414000	25263000	29391000	0.00914601	1.76149	1.76149	NO
Q99871	HAUS augmin-like complex subunit 7	HAUS7	>Q99871 HAUS augmin-like complex subunit 7 OS=Homo sapiens GN=HAUS7 PE=1 SV=3	4	17.9	40.778	8.5966																					9209800	1557672	1.59141e+06	7929000	7249950	6570900	0.343349	1.75986	1.75986	NO
Q9NR09	Baculoviral IAP repeat-containing protein 6	BIRC6	>Q9NR09 Baculoviral IAP repeat-containing protein 6 OS=Homo sapiens GN=BIRC6 PE=1 SV=2	16	6	530.25	36.565	34333000	35671000	30893000	32998000	21543000	27489000	0.188538	0.813007	1.23	NO											12444000	1557672	1.59141e+06	9247200	9039900	9143550	0.389864	1.75916	1.75916	NO
G5E9A6;P51784	Ubiquitin carboxyl-terminal hydrolase;Ubiquitin carboxyl-terminal hydrolase 11	USP11	>G5E9A6 Ubiquitin carboxyl-terminal hydrolase OS=Homo sapiens GN=USP11 PE=3 SV=1;>P51784 Ubiquitin carboxyl-terminal hydrolase 11 OS=Homo sapiens GN=USP11 PE=1 SV=3	14	21.6	105.03	26.988	4109415	4055605	3697344	15555500	17990000	13121000	0.013778	3.934	3.934	YES											1.87149e+06	1557672	14861000	10983000	9119600	12053000	0.402804	1.75808	1.75808	NO
Q9UBB9	Tuftelin-interacting protein 11	TFIP11	>Q9UBB9 Tuftelin-interacting protein 11 OS=Homo sapiens GN=TFIP11 PE=1 SV=1	7	12.5	96.819	10.983																					10324000	7864800	12002000	20516000	15882000	16297000	0.0184489	1.7454	1.7454	NO
Q99856;K7EJ04	AT-rich interactive domain-containing protein 3A	ARID3A	>Q99856 AT-rich interactive domain-containing protein 3A OS=Homo sapiens GN=ARID3A PE=1 SV=2;>K7EJ04 AT-rich interactive domain-containing protein 3A (Fragment) OS=Homo sapiens GN=ARID3A PE=4 SV=2	2	4.9	62.888	3.8727																					1.87149e+06	11599000	1.59141e+06	8722150	7956300	9488000	0.377406	1.73726	1.73726	NO
Q9BWE0;C9J3L7;E7EVL6;C9JZE3;C9JYJ8	Replication initiator 1	REPIN1	>Q9BWE0 Replication initiator 1 OS=Homo sapiens GN=REPIN1 PE=1 SV=1;>C9J3L7 Replication initiator 1 OS=Homo sapiens GN=REPIN1 PE=4 SV=2;>E7EVL6 Replication initiator 1 (Fragment) OS=Homo sapiens GN=REPIN1 PE=4 SV=1;>C9JZE3 Replication initiator 1 (Fragment	3	7.4	63.574	6.6766											2834800	2684300	2414500	4074300	3018500	3437200	0.0908883	1.32727	1.32727	NO	1.87149e+06	1557672	1.59141e+06	2147100	3641800	2894450	0.0987184	1.72955	1.72955	NO
E9PQJ4;Q13586;E9PNJ4	Stromal interaction molecule 1	STIM1	>E9PQJ4 Stromal interaction molecule 1 OS=Homo sapiens GN=STIM1 PE=4 SV=1;>Q13586 Stromal interaction molecule 1 OS=Homo sapiens GN=STIM1 PE=1 SV=3;>E9PNJ4 Stromal interaction molecule 1 OS=Homo sapiens GN=STIM1 PE=4 SV=1	7	15.2	62.133	14.979	9007000	13832000	9389700	8549700	9953300	8144800	0.3545	0.826834	1.20943	NO	8197000	8138750	8080500	8357900	6028300	7193100	0.294781	0.883809	1.13147	NO	64775000	43528000	57984000	102840000	77885000	106400000	0.0257427	1.72668	1.72668	NO
P09486;F5GY03;E5RK62	SPARC	SPARC	>P09486 SPARC OS=Homo sapiens GN=SPARC PE=1 SV=1;>F5GY03 SPARC (Fragment) OS=Homo sapiens GN=SPARC PE=4 SV=1;>E5RK62 SPARC (Fragment) OS=Homo sapiens GN=SPARC PE=4 SV=1	10	41.9	34.632	55.962																					2164700	2366100	1963300	3089600	4290800	3690200	0.0370284	1.70472	1.70472	NO
O94910	Latrophilin-1	LPHN1	>O94910 Latrophilin-1 OS=Homo sapiens GN=LPHN1 PE=1 SV=1	18	17.5	162.71	98.617	194700000	82815000	77616000	527560000	526440000	214640000	0.0858562	3.57232	3.57232	NO	3770800	7371000	5570900	1.56446e+06	1041256	1257502	0.0514234	0.231155	4.32611	NO	1.87149e+06	2890600	1.59141e+06	2973800	3231500	4621800	0.0865586	1.70412	1.70412	NO
H3BUG4;H3BV90;H3BT65;Q6FI81;H3BQ23;H3BPG7	Anamorsin	CIAPIN1	>H3BUG4 Anamorsin OS=Homo sapiens GN=CIAPIN1 PE=4 SV=1;>H3BV90 Anamorsin OS=Homo sapiens GN=CIAPIN1 PE=3 SV=1;>H3BT65 Anamorsin OS=Homo sapiens GN=CIAPIN1 PE=4 SV=1;>Q6FI81 Anamorsin OS=Homo sapiens GN=CIAPIN1 PE=1 SV=2;>H3BQ23 Anamorsin (Fragment) OS=Homo	6	37.2	20.197	12.07																					22457000	21038500	19620000	39078000	29852000	38390000	0.0308375	1.70037	1.70037	NO
Q6I9Y2	THO complex subunit 7 homolog	THOC7	>Q6I9Y2 THO complex subunit 7 homolog OS=Homo sapiens GN=THOC7 PE=1 SV=3	2	16.7	23.743	6.0673											5132800	4280900	5424800	5386100	5398500	5410900	0.318147	1.09145	1.09145	NO	1.87149e+06	4884800	1.59141e+06	4724850	4672000	4777700	0.206662	1.69802	1.69802	NO
Q5VYS4	Mesenteric estrogen-dependent adipogenesis protein	MEDAG	>Q5VYS4 Mesenteric estrogen-dependent adipogenesis protein OS=Homo sapiens GN=MEDAG PE=2 SV=1	2	6.9	34.19	2.2166																					19948000	21837000	20869000	37286000	33185000	35235500	0.00213827	1.68715	1.68715	NO
P48723;F5GWS8	Heat shock 70 kDa protein 13	HSPA13	>P48723 Heat shock 70 kDa protein 13 OS=Homo sapiens GN=HSPA13 PE=1 SV=1;>F5GWS8 Heat shock 70 kDa protein 13 OS=Homo sapiens GN=HSPA13 PE=4 SV=1	13	27.4	51.927	89.913											2138100	12252000	1473800	1222800	13799000	7510900	0.681648	1.42038	1.42038	NO	18186000	13446000	16991000	43216000	18731000	19578000	0.303925	1.67668	1.67668	NO
Q5W0V3	Protein FAM160B1	FAM160B1	>Q5W0V3 Protein FAM160B1 OS=Homo sapiens GN=FAM160B1 PE=2 SV=1	7	11.9	86.557	26.661	13908000	12729000	11550000	3708913	4088350	2949224	0.0014082	0.281417	3.55344	YES											13890000	13732000	9311000	31207000	13644000	17025000	0.258801	1.67536	1.67536	NO
Q14247;H7C314	Src substrate cortactin	CTTN	>Q14247 Src substrate cortactin OS=Homo sapiens GN=CTTN PE=1 SV=2;>H7C314 Src substrate cortactin (Fragment) OS=Homo sapiens GN=CTTN PE=4 SV=1	7	15.3	61.585	2.7574																					15050000	13267000	11146000	18984000	24677000	22141000	0.0153348	1.66744	1.66744	NO
H3BTH5;H3BRB3;Q14807	Kinesin-like protein KIF22	KIF22	>H3BTH5 Kinesin-like protein KIF22 (Fragment) OS=Homo sapiens GN=KIF22 PE=3 SV=2;>H3BRB3 Kinesin-like protein KIF22 OS=Homo sapiens GN=KIF22 PE=3 SV=1;>Q14807 Kinesin-like protein KIF22 OS=Homo sapiens GN=KIF22 PE=1 SV=5	3	24.3	20.61	5.1368											8212800	16111000	7731600	1.56446e+06	1041256	1257502	0.0739114	0.120517	8.29759	NO	1.87149e+06	6787800	1.59141e+06	5683500	5527900	5839100	0.311195	1.66335	1.66335	NO
Q8N0S6	Centromere protein L	CENPL	>Q8N0S6 Centromere protein L OS=Homo sapiens GN=CENPL PE=1 SV=2	2	7.3	38.997	1.747																					1.87149e+06	1557672	2430100	3159100	3291800	3225450	0.0354244	1.65146	1.65146	NO
P19440;B5MCK8;P36268;B5MC34;E7ET76;A6NGU5	Gamma-glutamyltranspeptidase 1;Gamma-glutamyltranspeptidase 1 heavy chain;Gamma-glutamyltranspeptidase 1 light chain;Inactive gamma-glutamyltranspeptidase 2;Putative gamma-glutamyltranspeptidase 3;Putative gamma-glutamyltranspeptidase 3 heavy chain;Putative gamma-glutamyltranspeptidase 3 light chain	GGT1;GGT2;GGT3P	>P19440 Gamma-glutamyltranspeptidase 1 OS=Homo sapiens GN=GGT1 PE=1 SV=2;>B5MCK8 Gamma-glutamyltranspeptidase 2 OS=Homo sapiens GN=GGT2 PE=4 SV=2;>P36268 Inactive gamma-glutamyltranspeptidase 2 OS=Homo sapiens GN=GGT2 PE=1 SV=3;>B5MC34 Gamma-glutamyltransp	4	10.5	61.409	7.8145	14713000	14244000	14779000	24846000	23966000	28973000	0.0170626	1.77851	1.77851	NO											12296000	9942300	7588600	18832000	16325000	13818000	0.0326218	1.64197	1.64197	NO
Q96JB5;J3QQY1;F5H3I5;J3QL86;J3QS62	CDK5 regulatory subunit-associated protein 3	CDK5RAP3	>Q96JB5 CDK5 regulatory subunit-associated protein 3 OS=Homo sapiens GN=CDK5RAP3 PE=1 SV=2;>J3QQY1 CDK5 regulatory subunit-associated protein 3 (Fragment) OS=Homo sapiens GN=CDK5RAP3 PE=4 SV=1;>F5H3I5 CDK5 regulatory subunit-associated protein 3 OS=Homo sa	6	12.5	56.92	11.066	9335800	10055000	9233200	9308200	9205200	6935800	0.303785	0.889086	1.12475	NO											7182700	10041000	11033000	15440000	13674000	17280000	0.0180517	1.64188	1.64188	NO
Q6P3W7;F8VSC5	SCY1-like protein 2	SCYL2	>Q6P3W7 SCY1-like protein 2 OS=Homo sapiens GN=SCYL2 PE=1 SV=1;>F8VSC5 SCY1-like protein 2 (Fragment) OS=Homo sapiens GN=SCYL2 PE=4 SV=1	15	24	103.71	139.55																					19591000	14124000	12151000	25978000	19128000	29824000	0.0717593	1.63367	1.63367	NO
P54727	UV excision repair protein RAD23 homolog B	RAD23B	>P54727 UV excision repair protein RAD23 homolog B OS=Homo sapiens GN=RAD23B PE=1 SV=1	12	41.6	43.171	44.027	259740000	215410000	314790000	359750000	371540000	404410000	0.0395434	1.4377	1.4377	NO	59689000	65520000	47086000	122180000	142480000	153380000	0.00338092	2.4263	2.4263	YES	216020000	178120000	192660000	337590000	340250000	278100000	0.0119939	1.62907	1.62907	NO
O15084;B4DIW9	Serine/threonine-protein phosphatase 6 regulatory ankyrin repeat subunit A	ANKRD28	>O15084 Serine/threonine-protein phosphatase 6 regulatory ankyrin repeat subunit A OS=Homo sapiens GN=ANKRD28 PE=1 SV=5;>B4DIW9 Serine/threonine-protein phosphatase 6 regulatory ankyrin repeat subunit A OS=Homo sapiens GN=ANKRD28 PE=2 SV=1	13	19.1	112.96	40.89	20192000	24527000	15857000	22168000	26135000	30102000	0.15526	1.29432	1.29432	NO											1.87149e+06	29514000	1.59141e+06	20666000	15365000	17645000	0.535364	1.62768	1.62768	NO
P98160	Basement membrane-specific heparan sulfate proteoglycan core protein;Endorepellin;LG3 peptide	HSPG2	>P98160 Basement membrane-specific heparan sulfate proteoglycan core protein OS=Homo sapiens GN=HSPG2 PE=1 SV=4	129	47.1	468.83	323.31											3182000	2868600	2195400	3025300	993350	1257400	0.258949	0.639831	1.56291	NO	924530	954370	1340000	2162700	1472000	1543300	0.076795	1.60862	1.60862	NO
Q9Y657;Q5JUX0	Spindlin-1;Spindlin-3	SPIN1;SPIN3	>Q9Y657 Spindlin-1 OS=Homo sapiens GN=SPIN1 PE=1 SV=3;>Q5JUX0 Spindlin-3 OS=Homo sapiens GN=SPIN3 PE=1 SV=1	2	11.5	29.6	2.5093	7363100	7117900	5915100	6220700	6314900	6050800	0.30898	0.911272	1.09737	NO											9343100	7184500	8087300	14864000	15823000	8876500	0.140247	1.6073	1.6073	NO
B3KUE5;P55058	Phospholipid transfer protein	PLTP	>B3KUE5 Phospholipid transfer protein OS=Homo sapiens GN=PLTP PE=2 SV=1;>P55058 Phospholipid transfer protein OS=Homo sapiens GN=PLTP PE=1 SV=1	21	39.6	56.634	323.31											263200	317410	335780	138590	215530	131610	0.0155725	0.530047	1.88662	NO	147090	153490	378940	259600	361245	462890	0.238366	1.59485	1.59485	NO
Q969P0;C9J8Z4	Immunoglobulin superfamily member 8	IGSF8	>Q969P0 Immunoglobulin superfamily member 8 OS=Homo sapiens GN=IGSF8 PE=1 SV=1;>C9J8Z4 Immunoglobulin superfamily member 8 (Fragment) OS=Homo sapiens GN=IGSF8 PE=4 SV=1	13	36.1	65.033	94.263																					11891000	13259000	15021000	24898000	16914000	22034000	0.0625455	1.58936	1.58936	NO
O94888;C9JAT7;F5GYB1	UBX domain-containing protein 7	UBXN7	>O94888 UBX domain-containing protein 7 OS=Homo sapiens GN=UBXN7 PE=1 SV=2;>C9JAT7 UBX domain-containing protein 7 OS=Homo sapiens GN=UBXN7 PE=4 SV=1;>F5GYB1 UBX domain-containing protein 7 OS=Homo sapiens GN=UBXN7 PE=4 SV=1	6	17.2	54.862	13.171																					14933500	12465000	17402000	31717000	21125000	18230000	0.156005	1.58641	1.58641	NO
J9JIC7;J3QSH4;Q14119	Vascular endothelial zinc finger 1	VEZF1	>J9JIC7 Vascular endothelial zinc finger 1 (Fragment) OS=Homo sapiens GN=VEZF1 PE=4 SV=1;>J3QSH4 Vascular endothelial zinc finger 1 OS=Homo sapiens GN=VEZF1 PE=4 SV=1;>Q14119 Vascular endothelial zinc finger 1 OS=Homo sapiens GN=VEZF1 PE=1 SV=2	5	25	37.32	7.3221																					28070000	24691000	27876000	39459000	36814000	51354000	0.0652874	1.58273	1.58273	NO
P60604	Ubiquitin-conjugating enzyme E2 G2	UBE2G2	>P60604 Ubiquitin-conjugating enzyme E2 G2 OS=Homo sapiens GN=UBE2G2 PE=1 SV=1	2	27.9	18.566	6.3994	11600000	12907000	13612000	3708913	4088350	2949224	0.000666275	0.281919	3.54711	YES											18795000	26734000	17076000	35326000	30908000	32475000	0.0398714	1.5767	1.5767	NO
P62312	U6 snRNA-associated Sm-like protein LSm6	LSM6	>P62312 U6 snRNA-associated Sm-like protein LSm6 OS=Homo sapiens GN=LSM6 PE=1 SV=1	2	23.8	9.1275	3.1433											14299000	18297000	13947000	25597000	21643000	22803000	0.0134923	1.50491	1.50491	NO	23225000	21777000	28269000	45437000	39623000	30269000	0.0690909	1.57401	1.57401	NO
H7BXF5;Q9H0E3	Histone deacetylase complex subunit SAP130	SAP130	>H7BXF5 Histone deacetylase complex subunit SAP130 OS=Homo sapiens GN=SAP130 PE=4 SV=1;>Q9H0E3 Histone deacetylase complex subunit SAP130 OS=Homo sapiens GN=SAP130 PE=1 SV=1	3	4.2	111.28	5.6036	13909000	12290000	10671000	15365000	18693000	12685000	0.191913	1.26778	1.26778	NO											11742000	8652000	14663000	16654000	21237000	17148000	0.0438799	1.56999	1.56999	NO
Q15427;Q5SZ64	Splicing factor 3B subunit 4	SF3B4	>Q15427 Splicing factor 3B subunit 4 OS=Homo sapiens GN=SF3B4 PE=1 SV=1;>Q5SZ64 Splicing factor 3B subunit 4 (Fragment) OS=Homo sapiens GN=SF3B4 PE=4 SV=1	3	13.7	44.385	26.036	14913000	12366000	13639500	14434000	14412000	14390000	0.403642	1.05664	1.05664	NO											9578500	9036350	8494200	14793000	13155000	14590000	0.00233963	1.56914	1.56914	NO
J3KN82;Q96GX9;S4R3D6	Methylthioribulose-1-phosphate dehydratase	APIP	>J3KN82 Methylthioribulose-1-phosphate dehydratase OS=Homo sapiens GN=APIP PE=3 SV=1;>Q96GX9 Methylthioribulose-1-phosphate dehydratase OS=Homo sapiens GN=APIP PE=1 SV=1;>S4R3D6 Methylthioribulose-1-phosphate dehydratase OS=Homo sapiens GN=APIP PE=4 SV=1	4	19.7	29.3	11.66	25791000	22573000	25875000	26875000	32150000	28889000	0.0797406	1.1842	1.1842	NO	26835000	28333000	28427000	20707000	26133000	22705000	0.0861043	0.831928	1.20203	NO	10304800	10748000	9861600	19605000	14640000	13924000	0.0815646	1.55814	1.55814	NO
E5RIW3;E5RJD8;O75347;E5RHG6;B4DT30	Tubulin-specific chaperone A	TBCA	>E5RIW3 Tubulin-specific chaperone A OS=Homo sapiens GN=TBCA PE=4 SV=1;>E5RJD8 Tubulin-specific chaperone A OS=Homo sapiens GN=TBCA PE=4 SV=1;>O75347 Tubulin-specific chaperone A OS=Homo sapiens GN=TBCA PE=1 SV=3;>E5RHG6 Tubulin-specific chaperone A OS=Hom	7	65.5	10.08	32.014																					26383000	26163000	29689000	47289000	44479000	36357000	0.0319069	1.55803	1.55803	NO
P05997	Collagen alpha-2(V) chain	COL5A2	>P05997 Collagen alpha-2(V) chain OS=Homo sapiens GN=COL5A2 PE=1 SV=3	28	35.1	144.91	176.92											1016710	1037000	996420	2228100	1027100	2400700	0.181967	1.85431	1.85431	NO	6220400	5227700	5223100	8936300	10376000	6580800	0.0984382	1.55316	1.55316	NO
B9ZVX0;E9PHQ0;E7ET75;E9PEZ3;H9KV28;O60610;E7ERW8;E7EMV0	Protein diaphanous homolog 1	DIAPH1	>B9ZVX0 Diaphanous homolog 1 (Drosophila), isoform CRA_a OS=Homo sapiens GN=DIAPH1 PE=4 SV=1;>E9PHQ0 Protein diaphanous homolog 1 OS=Homo sapiens GN=DIAPH1 PE=4 SV=1;>E7ET75 Protein diaphanous homolog 1 OS=Homo sapiens GN=DIAPH1 PE=4 SV=2;>E9PEZ3 Protein d	20	20.8	138.93	95.935																					24752000	22370000	34273000	40221000	43509000	42578000	0.0461307	1.55179	1.55179	NO
B4DK80;Q13472	DNA topoisomerase 3-alpha	TOP3A	>B4DK80 DNA topoisomerase OS=Homo sapiens GN=TOP3A PE=2 SV=1;>Q13472 DNA topoisomerase 3-alpha OS=Homo sapiens GN=TOP3A PE=1 SV=1	2	2.5	101.21	2.5909											2698300	2986500	2356400	3448300	3556000	3042700	0.0507963	1.24944	1.24944	NO	2987300	2279000	2961400	4955300	3556000	4255650	0.0435703	1.5517	1.5517	NO
Q8N3X1	Formin-binding protein 4	FNBP4	>Q8N3X1 Formin-binding protein 4 OS=Homo sapiens GN=FNBP4 PE=1 SV=3	12	16.3	110.26	60.906	120650000	116290000	133490000	198960000	193680000	206730000	0.000457076	1.61804	1.61804	NO	3016000	3154600	1700800	3928600	4317000	5369100	0.039131	1.72964	1.72964	NO	5123200	4966900	4020700	9120900	6885700	5886400	0.100028	1.55151	1.55151	NO
H3BLW6;Q5T3F8;E9PNG1;H0YCP6	CSC1-like protein 2	TMEM63B	>H3BLW6 Transmembrane protein 63B (Fragment) OS=Homo sapiens GN=TMEM63B PE=4 SV=1;>Q5T3F8 Transmembrane protein 63B OS=Homo sapiens GN=TMEM63B PE=1 SV=1;>E9PNG1 Transmembrane protein 63B (Fragment) OS=Homo sapiens GN=TMEM63B PE=4 SV=1;>H0YCP6 Transmembrane	2	2.8	86.69	2.7033																					142140000	149480000	156820000	231910000	214330000	249490000	0.00721046	1.55145	1.55145	NO
O94760;B4DYP1;B4DGT0	N(G),N(G)-dimethylarginine dimethylaminohydrolase 1	DDAH1	>O94760 N(G),N(G)-dimethylarginine dimethylaminohydrolase 1 OS=Homo sapiens GN=DDAH1 PE=1 SV=3;>B4DYP1 N(G),N(G)-dimethylarginine dimethylaminohydrolase 1 OS=Homo sapiens GN=DDAH1 PE=2 SV=1;>B4DGT0 N(G),N(G)-dimethylarginine dimethylaminohydrolase 1 OS=Hom	9	37.9	31.121	15.841																					23076000	19468000	25400000	35702000	33933000	35772000	0.0114823	1.55138	1.55138	NO
Q8IYU8	Calcium uptake protein 2, mitochondrial	MICU2	>Q8IYU8 Calcium uptake protein 2, mitochondrial OS=Homo sapiens GN=MICU2 PE=1 SV=2	5	17.1	49.666	8.9375																					14291000	15281000	12946000	20531000	26570000	18532000	0.0764276	1.54365	1.54365	NO
P25391	Laminin subunit alpha-1	LAMA1	>P25391 Laminin subunit alpha-1 OS=Homo sapiens GN=LAMA1 PE=1 SV=2	66	29.3	337.08	297.58											3138000	2144700	1911300	2141000	1756200	1183800	0.2125	0.706283	1.41586	NO	2370800	2449000	1066000	3586300	2420400	2991900	0.143512	1.52887	1.52887	NO
Q9Y5P6	Mannose-1-phosphate guanyltransferase beta	GMPPB	>Q9Y5P6 Mannose-1-phosphate guanyltransferase beta OS=Homo sapiens GN=GMPPB PE=1 SV=2	3	10	39.834	4.8062	8285200	7748000	7210800	11746000	7603800	6877000	0.581967	1.12833	1.12833	NO											8973000	5214200	7093600	6725400	9645700	15991000	0.309843	1.52072	1.52072	NO
Q7Z589;Q17RM7;E9PMC9;B7ZKT8;B7ZKU2;B7ZKU0	Protein EMSY	EMSY;C11orf30	>Q7Z589 Protein EMSY OS=Homo sapiens GN=EMSY PE=1 SV=2;>Q17RM7 Chromosome 11 open reading frame 30 OS=Homo sapiens GN=C11orf30 PE=2 SV=1;>E9PMC9 Protein EMSY OS=Homo sapiens GN=C11orf30 PE=4 SV=1;>B7ZKT8 C11orf30 protein OS=Homo sapiens GN=C11orf30 PE=2 SV	4	4.4	141.47	5.412																					11891000	12170000	12449000	17515000	20610000	17295000	0.0254643	1.51794	1.51794	NO
Q9UMY4	Sorting nexin-12	SNX12	>Q9UMY4 Sorting nexin-12 OS=Homo sapiens GN=SNX12 PE=1 SV=3	4	23.8	19.73	4.8505																					11082000	8631600	12577000	14417000	16950000	17352000	0.0222721	1.50877	1.50877	NO
P04792;F8WE04	Heat shock protein beta-1	HSPB1	>P04792 Heat shock protein beta-1 OS=Homo sapiens GN=HSPB1 PE=1 SV=2;>F8WE04 Heat shock protein beta-1 OS=Homo sapiens GN=HSPB1 PE=4 SV=1	6	45.4	22.782	10.211	20700000	17769000	22300000	18589000	4088350	2949224	0.137784	0.421705	2.37133	NO	19746000	1070100	1.01096e+06	19347000	17899000	16451000	0.229014	2.46011	2.46011	NO	20801000	23039000	26180000	34666000	29916000	41010000	0.0475321	1.50803	1.50803	NO
H7BYD0;Q5H9R2;Q16718;F8WAS3;C9IZN5	NADH dehydrogenase [ubiquinone] 1 alpha subcomplex subunit 5	NDUFA5	>H7BYD0 NADH dehydrogenase [ubiquinone] 1 alpha subcomplex subunit 5 (Fragment) OS=Homo sapiens GN=NDUFA5 PE=4 SV=1;>Q5H9R2 NADH dehydrogenase [ubiquinone] 1 alpha subcomplex subunit 5 OS=Homo sapiens GN=DKFZp781K1356 PE=4 SV=1;>Q16718 NADH dehydrogenase [	4	31.2	12.988	6.9984											1099050	1070100	1.01096e+06	6307700	6680200	7052700	0.00127476	6.30186	6.30186	YES	37806000	46289000	53788000	81566000	67918000	57751000	0.0578147	1.50298	1.50298	NO
O75503	Ceroid-lipofuscinosis neuronal protein 5	CLN5	>O75503 Ceroid-lipofuscinosis neuronal protein 5 OS=Homo sapiens GN=CLN5 PE=1 SV=2	11	32.4	41.496	28.538											6334600	4387600	4852300	6546900	5970800	4482300	0.606147	1.09153	1.09153	NO	43652000	77657000	80753000	112670000	89077000	99755000	0.0891777	1.49213	1.49213	NO
P54803;G3V5E8;E7EPA4	Galactocerebrosidase	GALC	>P54803 Galactocerebrosidase OS=Homo sapiens GN=GALC PE=1 SV=2;>G3V5E8 Galactocerebrosidase OS=Homo sapiens GN=GALC PE=4 SV=1;>E7EPA4 Galactocerebrosidase OS=Homo sapiens GN=GALC PE=4 SV=2	12	23.1	77.032	26.344	86145000	102270000	90947000	234310000	203960000	217470000	0.00094164	2.34728	2.34728	YES											10469000	28116000	17249000	28710000	27000000	27495000	0.216927	1.49022	1.49022	NO
Q8NHP8;F5H5E2	Putative phospholipase B-like 2;Putative phospholipase B-like 2 32 kDa form;Putative phospholipase B-like 2 45 kDa form	PLBD2	>Q8NHP8 Putative phospholipase B-like 2 OS=Homo sapiens GN=PLBD2 PE=1 SV=2;>F5H5E2 Putative phospholipase B-like 2 45 kDa form OS=Homo sapiens GN=PLBD2 PE=4 SV=1	9	18.5	65.471	17.496	44934000	26629000	31325000	89903000	85889000	77151000	0.00268841	2.45843	2.45843	YES	1099050	1070100	8120300	8870500	9383950	9897400	0.124209	2.73599	2.73599	NO	13001000	12068000	14228000	17820000	20973000	19188000	0.00701614	1.47546	1.47546	NO
Q01433;H0Y360	AMP deaminase 2	AMPD2	>Q01433 AMP deaminase 2 OS=Homo sapiens GN=AMPD2 PE=1 SV=2;>H0Y360 AMP deaminase 2 (Fragment) OS=Homo sapiens GN=AMPD2 PE=4 SV=1	18	23.3	100.69	32.375																					37653000	36354000	27566000	61490000	41184000	46678000	0.101886	1.47039	1.47039	NO
Q7L0J3	Synaptic vesicle glycoprotein 2A	SV2A	>Q7L0J3 Synaptic vesicle glycoprotein 2A OS=Homo sapiens GN=SV2A PE=1 SV=1	2	3.1	82.694	1.9938											1099050	1070100	1892500	2859000	3053100	2664900	0.0186873	2.1117	2.1117	YES	4120000	1557672	1.59141e+06	3551000	3815000	3287000	0.314134	1.46552	1.46552	NO
P45984;J3KNK1;D7R525	Mitogen-activated protein kinase 9	MAPK9	>P45984 Mitogen-activated protein kinase 9 OS=Homo sapiens GN=MAPK9 PE=1 SV=2;>J3KNK1 Mitogen-activated protein kinase 9 OS=Homo sapiens GN=MAPK9 PE=4 SV=1;>D7R525 Mitogen-activated protein kinase 9 OS=Homo sapiens GN=MAPK9 PE=2 SV=1	7	21.2	48.139	14.243	49609000	52436000	44072000	22951000	26640000	28040000	0.00285913	0.531293	1.8822	NO											12764000	13415000	12113000	17449000	19868000	18658500	0.0046595	1.46181	1.46181	NO
Q96LA8	Protein arginine N-methyltransferase 6	PRMT6	>Q96LA8 Protein arginine N-methyltransferase 6 OS=Homo sapiens GN=PRMT6 PE=1 SV=1	4	13.3	41.937	37.335																					6129800	5511700	8137200	12416000	7434300	9051100	0.163489	1.46124	1.46124	NO
Q96DP5	Methionyl-tRNA formyltransferase, mitochondrial	MTFMT	>Q96DP5 Methionyl-tRNA formyltransferase, mitochondrial OS=Homo sapiens GN=MTFMT PE=1 SV=2	4	14.1	43.832	3.9757																					9676700	9900500	8988800	13115000	14973000	13629000	0.00626287	1.46037	1.46037	NO
E7ESU6;D6R9Q7;Q8NBW4;D6RIW7;D6RDH2;D6RE72;D6RBB9;D6R9X0;D6RER8;D6RG31;D6RHF5	Putative sodium-coupled neutral amino acid transporter 9	SLC38A9	>E7ESU6 Putative sodium-coupled neutral amino acid transporter 9 (Fragment) OS=Homo sapiens GN=SLC38A9 PE=4 SV=1;>D6R9Q7 Putative sodium-coupled neutral amino acid transporter 9 (Fragment) OS=Homo sapiens GN=SLC38A9 PE=4 SV=1;>Q8NBW4 Putative sodium-couple	2	28.2	14.859	5.9119																					7663700	7024700	7829100	12411000	10325000	9989600	0.0358949	1.45334	1.45334	NO
Q9H6S0	Probable ATP-dependent RNA helicase YTHDC2	YTHDC2	>Q9H6S0 Probable ATP-dependent RNA helicase YTHDC2 OS=Homo sapiens GN=YTHDC2 PE=1 SV=2	11	11.5	160.25	14.576																					14282000	16410000	14081000	28498000	22995000	13459000	0.263685	1.4507	1.4507	NO
P46109	Crk-like protein	CRKL	>P46109 Crk-like protein OS=Homo sapiens GN=CRKL PE=1 SV=1	11	53.1	33.777	14.044																					23902000	19898000	23724000	34597000	31099000	32113000	0.00441201	1.44851	1.44851	NO
P54687	Branched-chain-amino-acid aminotransferase, cytosolic	BCAT1	>P54687 Branched-chain-amino-acid aminotransferase, cytosolic OS=Homo sapiens GN=BCAT1 PE=1 SV=3	7	25.1	42.966	15.678																					6313900	8605100	7459500	11873000	9236600	11256000	0.0339588	1.44628	1.44628	NO
Q9BX67	Junctional adhesion molecule C	JAM3	>Q9BX67 Junctional adhesion molecule C OS=Homo sapiens GN=JAM3 PE=1 SV=1	3	14.8	35.02	4.7564																					9434000	6604200	8116600	10114000	14672000	9899900	0.138967	1.43598	1.43598	NO
O14964;I3L1P5	Hepatocyte growth factor-regulated tyrosine kinase substrate	HGS	>O14964 Hepatocyte growth factor-regulated tyrosine kinase substrate OS=Homo sapiens GN=HGS PE=1 SV=1;>I3L1P5 Hepatocyte growth factor-regulated tyrosine kinase substrate (Fragment) OS=Homo sapiens GN=HGS PE=4 SV=1	9	11.1	86.191	17.919																					19097000	14733000	17177000	22635000	30885000	19654000	0.147339	1.43459	1.43459	NO
G3V2V8;J3KMY5;G3V3E8;E7EMS2;G3V3D1;B4DQV7;P61916;H0YIZ1	Epididymal secretory protein E1	NPC2	>G3V2V8 Epididymal secretory protein E1 (Fragment) OS=Homo sapiens GN=NPC2 PE=4 SV=1;>J3KMY5 Epididymal secretory protein E1 OS=Homo sapiens GN=NPC2 PE=4 SV=1;>G3V3E8 Epididymal secretory protein E1 OS=Homo sapiens GN=NPC2 PE=4 SV=1;>E7EMS2 Epididymal secr	4	47.5	13.078	12.436																					7616500	8736400	8072100	12282000	12290000	10382000	0.0162987	1.43107	1.43107	NO
Q5VW36;S4R400	Focadhesin	FOCAD	>Q5VW36 Focadhesin OS=Homo sapiens GN=FOCAD PE=1 SV=1;>S4R400 Focadhesin OS=Homo sapiens GN=FOCAD PE=4 SV=1	14	10.2	200.07	31.771	55716000	49092000	55411000	39623000	46774000	42445000	0.0252	0.804162	1.24353	NO											20640000	11714000	17002000	22885000	26524000	20980000	0.0962487	1.42615	1.42615	NO
P14543	Nidogen-1	NID1	>P14543 Nidogen-1 OS=Homo sapiens GN=NID1 PE=1 SV=3	43	51.6	136.38	323.31											210980	114460	300330	157430	313850	639730	0.376875	1.77543	1.77543	NO	433560	211310	211360	375510	527710	313160	0.287943	1.42062	1.42062	NO
Q9NRV9;F5GWX2	Heme-binding protein 1	HEBP1	>Q9NRV9 Heme-binding protein 1 OS=Homo sapiens GN=HEBP1 PE=1 SV=1;>F5GWX2 Heme-binding protein 1 OS=Homo sapiens GN=HEBP1 PE=4 SV=1	8	49.7	21.097	45.022																					67397000	52557000	72212000	94362000	93179000	84979000	0.0281721	1.41815	1.41815	NO
J3KND1;E9PRZ1;Q96ER3;E9PMD2;H0YEK5	Protein SAAL1	SAAL1	>J3KND1 Protein SAAL1 OS=Homo sapiens GN=SAAL1 PE=4 SV=1;>E9PRZ1 Protein SAAL1 OS=Homo sapiens GN=SAAL1 PE=4 SV=1;>Q96ER3 Protein SAAL1 OS=Homo sapiens GN=SAAL1 PE=1 SV=2;>E9PMD2 Protein SAAL1 OS=Homo sapiens GN=SAAL1 PE=4 SV=1;>H0YEK5 Protein SAAL1 (Fragm	8	24.7	53.458	46.821	116170000	125080000	101310000	55699000	65602000	60046000	0.00822258	0.529388	1.88898	NO											14580000	11872000	10097000	17181000	18780000	15805000	0.0387035	1.41635	1.41635	NO
P30825	High affinity cationic amino acid transporter 1	SLC7A1	>P30825 High affinity cationic amino acid transporter 1 OS=Homo sapiens GN=SLC7A1 PE=1 SV=1	3	5.2	67.638	5.6546	15187000	12403000	13795000	14699000	19348000	16581000	0.13739	1.22334	1.22334	NO											17605000	17542000	18852000	23961000	19727000	32663000	0.188144	1.41393	1.41393	NO
B4DMI0;E9PBM2;Q8WUF8	Protein FAM172A	FAM172A	>B4DMI0 Protein FAM172A OS=Homo sapiens GN=FAM172A PE=2 SV=1;>E9PBM2 Protein FAM172A OS=Homo sapiens GN=FAM172A PE=4 SV=1;>Q8WUF8 Protein FAM172A OS=Homo sapiens GN=FAM172A PE=2 SV=1	2	6.3	31.371	2.8221											377910	640190	295360	665630	579700	610850	0.219648	1.4132	1.4132	NO	650300	602450	554600	871300	831450	851375	0.00552848	1.41319	1.41319	NO
Q9H0L4	Cleavage stimulation factor subunit 2 tau variant	CSTF2T	>Q9H0L4 Cleavage stimulation factor subunit 2 tau variant OS=Homo sapiens GN=CSTF2T PE=1 SV=1	1	1.8	64.436	1.6161																					1313600	794610	963900	2041600	1407500	882770	0.342276	1.41006	1.41006	NO
Q13641	Trophoblast glycoprotein	TPBG	>Q13641 Trophoblast glycoprotein OS=Homo sapiens GN=TPBG PE=1 SV=1	4	8.3	46.031	8.0558	8243650	7121100	9366200	14903000	8936800	11039000	0.183511	1.41033	1.41033	NO											17817000	21987000	24092000	30670000	23944000	35234000	0.100841	1.40616	1.40616	NO
Q16204	Coiled-coil domain-containing protein 6	CCDC6	>Q16204 Coiled-coil domain-containing protein 6 OS=Homo sapiens GN=CCDC6 PE=1 SV=2	7	14.3	53.29	4.3117	9708000	7707700	8707850	10248000	9314600	9781300	0.196044	1.12327	1.12327	NO	17357000	18709000	11208000	9479600	9464500	12170000	0.131939	0.658165	1.51938	NO	6916000	8285650	9655300	9246500	12396000	13301000	0.0942092	1.40578	1.40578	NO
C9JP00;Q9NR56;Q86VM6	Muscleblind-like protein 1	MBNL1	>C9JP00 Muscleblind-like protein 1 OS=Homo sapiens GN=MBNL1 PE=4 SV=1;>Q9NR56 Muscleblind-like protein 1 OS=Homo sapiens GN=MBNL1 PE=1 SV=2;>Q86VM6 MBNL1 protein OS=Homo sapiens GN=MBNL1 PE=2 SV=1	5	21.8	37.898	14.234	24109000	23155500	22202000	29453000	31867000	21072000	0.317616	1.18607	1.18607	NO											19053000	22100000	23617000	33454000	29783000	27514000	0.0188149	1.40113	1.40113	NO
F6U6P3;F8W689;P48382;F6TYI9;F6X9D6;F6R6G4;F6UE82;B7Z848	DNA-binding protein RFX5	RFX5	>F6U6P3 DNA-binding protein RFX5 (Fragment) OS=Homo sapiens GN=RFX5 PE=4 SV=1;>F8W689 DNA-binding protein RFX5 (Fragment) OS=Homo sapiens GN=RFX5 PE=4 SV=1;>P48382 DNA-binding protein RFX5 OS=Homo sapiens GN=RFX5 PE=1 SV=1;>F6TYI9 DNA-binding protein RFX5	5	34.8	25.567	10.715																					13545000	11505000	13677000	19491000	15508000	19250000	0.0369978	1.40081	1.40081	NO
Q9Y639;H3BU51;F5GYM7;Q9UFM8;H7BXJ1;F5GZD0	Neuroplastin	NPTN;DKFZp566H1924	>Q9Y639 Neuroplastin OS=Homo sapiens GN=NPTN PE=1 SV=2;>H3BU51 Neuroplastin OS=Homo sapiens GN=NPTN PE=4 SV=1;>F5GYM7 Neuroplastin OS=Homo sapiens GN=NPTN PE=4 SV=1;>Q9UFM8 Neuroplastin (Fragment) OS=Homo sapiens GN=DKFZp566H1924 PE=2 SV=2;>H7BXJ1 Neuropla	4	9.8	44.387	13.937																					40671000	20298000	22538000	30453000	40837000	45666000	0.237053	1.40055	1.40055	NO
B4E2S7;P13473;H0YCG2;B7Z2R9	Lysosome-associated membrane glycoprotein 2	LAMP2	>B4E2S7 Lysosome-associated membrane glycoprotein 2 OS=Homo sapiens GN=LAMP2 PE=2 SV=1;>P13473 Lysosome-associated membrane glycoprotein 2 OS=Homo sapiens GN=LAMP2 PE=1 SV=2;>H0YCG2 Lysosome-associated membrane glycoprotein 2 (Fragment) OS=Homo sapiens GN=	6	17.1	39.811	28.009	13796000	11589000	8842800	13050000	9860400	10127000	0.833753	0.965221	1.03603	NO											33556000	31580000	29750000	52413000	36756000	43497000	0.101523	1.39816	1.39816	NO
Q9NWB6	Arginine and glutamate-rich protein 1	ARGLU1	>Q9NWB6 Arginine and glutamate-rich protein 1 OS=Homo sapiens GN=ARGLU1 PE=1 SV=1	2	6.2	33.216	1.8741											1099050	1070100	1.01096e+06	3885400	3503800	5288100	0.027896	3.98644	3.98644	YES	3260200	2432100	3512300	4222100	4337000	4279550	0.0640758	1.39481	1.39481	NO
Q9BT09	Protein canopy homolog 3	CNPY3	>Q9BT09 Protein canopy homolog 3 OS=Homo sapiens GN=CNPY3 PE=1 SV=1	4	21.2	30.748	14.335																					25990000	30289000	25266000	40085000	32441000	40787000	0.0374255	1.38958	1.38958	NO
E7EPW5;G3XAH9;E9PCV1;B7Z4U3;B7Z4L1;E7ENZ9;C9JU30;E7EPD9;H7BXS2;Q9NRC1	Suppressor of tumorigenicity 7 protein	ST7	>E7EPW5 Suppressor of tumorigenicity 7 protein OS=Homo sapiens GN=ST7 PE=4 SV=1;>G3XAH9 Suppression of tumorigenicity 7, isoform CRA_b OS=Homo sapiens GN=ST7 PE=4 SV=1;>E9PCV1 Suppressor of tumorigenicity 7 protein OS=Homo sapiens GN=ST7 PE=4 SV=1;>B7Z4U3	1	3.1	58.067	3.0663											244700	316590	140450	351060	505110	547950	0.0421368	2.00091	2.00091	YES	760610	1269700	569850	1044300	1610700	945420	0.320487	1.38469	1.38469	NO
O75794	Cell division cycle protein 123 homolog	CDC123	>O75794 Cell division cycle protein 123 homolog OS=Homo sapiens GN=CDC123 PE=1 SV=1	3	12.2	39.134	5.3202											40723000	39601000	41434000	18669000	21789000	29720000	0.0319189	0.576373	1.73499	NO	12844000	17917000	15380500	24575000	17983000	21279000	0.0741011	1.38351	1.38351	NO
Q04446;E9PGM4	1,4-alpha-glucan-branching enzyme	GBE1	>Q04446 1,4-alpha-glucan-branching enzyme OS=Homo sapiens GN=GBE1 PE=1 SV=3;>E9PGM4 1,4-alpha-glucan-branching enzyme OS=Homo sapiens GN=GBE1 PE=4 SV=1	20	33.6	80.473	51.778																					60462000	51280000	62097000	82714000	80002000	77198000	0.0111121	1.38009	1.38009	NO
A6NF48;Q9Y2X9	Zinc finger protein 281	ZNF281	>A6NF48 Zinc finger protein 281 OS=Homo sapiens GN=ZNF281 PE=4 SV=1;>Q9Y2X9 Zinc finger protein 281 OS=Homo sapiens GN=ZNF281 PE=1 SV=1	2	5.2	93.231	14.647																					12908000	10150000	11663000	20018000	16098000	11796000	0.197813	1.37991	1.37991	NO
E9PQY3;P11117;E9PHY0;E9PP23;B7Z7D2;F5GWV7	Lysosomal acid phosphatase	ACP2	>E9PQY3 Lysosomal acid phosphatase OS=Homo sapiens GN=ACP2 PE=4 SV=1;>P11117 Lysosomal acid phosphatase OS=Homo sapiens GN=ACP2 PE=1 SV=3;>E9PHY0 Lysosomal acid phosphatase OS=Homo sapiens GN=ACP2 PE=4 SV=1;>E9PP23 Lysosomal acid phosphatase (Fragment) OS=	10	28.6	45.306	23.283	60076000	59567000	70034000	83449000	70506000	101170000	0.120217	1.34505	1.34505	NO	20529000	19448000	16529000	19001000	20118000	23348000	0.324398	1.10549	1.10549	NO	85717000	78707000	77950000	100290000	138840000	95293000	0.151631	1.37978	1.37978	NO
P54802	Alpha-N-acetylglucosaminidase;Alpha-N-acetylglucosaminidase 82 kDa form;Alpha-N-acetylglucosaminidase 77 kDa form	NAGLU	>P54802 Alpha-N-acetylglucosaminidase OS=Homo sapiens GN=NAGLU PE=1 SV=2	13	22.3	82.265	26.52	79314000	89620000	72995000	128650000	121560000	139780000	0.00242029	1.612	1.612	NO	15813000	1070100	1.01096e+06	9525200	12808100	16091000	0.298449	2.14732	2.14732	NO	21659000	21521000	10583000	24775000	26360000	22888000	0.201255	1.37684	1.37684	NO
Q09472	Histone acetyltransferase p300	EP300	>Q09472 Histone acetyltransferase p300 OS=Homo sapiens GN=EP300 PE=1 SV=2	11	6.4	264.16	17.733	14489000	22554000	20174000	24104000	18907000	19533000	0.577419	1.0931	1.0931	NO											18739000	10303000	14371000	19499000	23056000	16930000	0.156846	1.37021	1.37021	NO
O43852	Calumenin	CALU	>O43852 Calumenin OS=Homo sapiens GN=CALU PE=1 SV=2	7	36.8	37.106	8.3721	28164000	23581000	25862000	16182000	16707000	30123000	0.399978	0.811937	1.23162	NO	3817900	3552550	3287200	8448400	9264000	7625500	0.00525582	2.37744	2.37744	YES	52474000	24277000	27403000	53699000	49675000	38982000	0.292799	1.36678	1.36678	NO
B4DZW6;Q96DB5;E5RH53;E7EVI2;H0YB83;H0YC27;H0YC67;H0YBD9;H0YB03	Regulator of microtubule dynamics protein 1	RMDN1	>B4DZW6 Regulator of microtubule dynamics protein 1 OS=Homo sapiens GN=RMDN1 PE=2 SV=1;>Q96DB5 Regulator of microtubule dynamics protein 1 OS=Homo sapiens GN=RMDN1 PE=1 SV=1;>E5RH53 Regulator of microtubule dynamics protein 1 OS=Homo sapiens GN=RMDN1 PE=4	6	25.4	32.365	16.445	59259000	41444000	46780000	41124000	40217000	37805000	0.212387	0.807863	1.23783	NO	44276000	25562000	33759000	21197000	20972000	32092000	0.218744	0.716826	1.39504	NO	35571000	39309000	39196000	46172000	53687000	54075000	0.0205959	1.3494	1.3494	NO
Q99519;E9PIF4	Sialidase-1	NEU1	>Q99519 Sialidase-1 OS=Homo sapiens GN=NEU1 PE=1 SV=1;>E9PIF4 Sialidase-1 OS=Homo sapiens GN=NEU1 PE=4 SV=1	7	19.5	45.467	50.39	45869000	46816000	47818000	127520000	133320000	148840000	0.00472821	2.91581	2.91581	YES	6235300	1070100	1.01096e+06	7380900	5799300	6590100	0.150996	2.37728	2.37728	NO	13079000	12929000	15323000	22887000	15699000	17151000	0.149447	1.34855	1.34855	NO
P98175	RNA-binding protein 10	RBM10	>P98175 RNA-binding protein 10 OS=Homo sapiens GN=RBM10 PE=1 SV=3	3	4.3	103.53	2.7164	9684200	9405800	7982500	11750000	11852000	12712000	0.0126806	1.34136	1.34136	NO											4740000	3514000	7435800	7035950	7648300	6423600	0.25544	1.34532	1.34532	NO
E9PEL9;Q8NF91;E7ENN3	Nesprin-1	SYNE1	>E9PEL9 Nesprin-1 OS=Homo sapiens GN=SYNE1 PE=4 SV=1;>Q8NF91 Nesprin-1 OS=Homo sapiens GN=SYNE1 PE=1 SV=4;>E7ENN3 Nesprin-1 OS=Homo sapiens GN=SYNE1 PE=4 SV=1	5	0.6	1005.2	3.3863																					22462000	21823000	25353000	40408000	26840000	26206000	0.224726	1.342	1.342	NO
F8WC54;A0AVL1;Q13443	Disintegrin and metalloproteinase domain-containing protein 9	ADAM9	>F8WC54 Disintegrin and metalloproteinase domain-containing protein 9 OS=Homo sapiens GN=ADAM9 PE=3 SV=1;>A0AVL1 ADAM9 protein OS=Homo sapiens GN=ADAM9 PE=2 SV=1;>Q13443 Disintegrin and metalloproteinase domain-containing protein 9 OS=Homo sapiens GN=ADAM9	4	6.8	69.323	4.6899	60229000	61122000	61016000	64341000	79163000	73563000	0.115204	1.19028	1.19028	NO											38177000	41464500	44752000	70328000	69624000	26922000	0.428188	1.3415	1.3415	NO
P32780;B3KXE0	General transcription factor IIH subunit 1	GTF2H1	>P32780 General transcription factor IIH subunit 1 OS=Homo sapiens GN=GTF2H1 PE=1 SV=1;>B3KXE0 General transcription factor IIH subunit 1 OS=Homo sapiens GN=GTF2H1 PE=2 SV=1	2	4.4	62.031	12.579											3840000	4864000	3463400	4083000	3963500	2953200	0.519726	0.90403	1.10616	NO	3914300	2318700	3142000	4764000	4229000	3549700	0.147464	1.33789	1.33789	NO
B4E3Q1;O94985;Q5SR54	Calsyntenin-1;Soluble Alc-alpha;CTF1-alpha	CLSTN1	>B4E3Q1 Calsyntenin-1 OS=Homo sapiens GN=CLSTN1 PE=2 SV=1;>O94985 Calsyntenin-1 OS=Homo sapiens GN=CLSTN1 PE=1 SV=1;>Q5SR54 Calsyntenin-1 (Fragment) OS=Homo sapiens GN=CLSTN1 PE=4 SV=1	33	36.3	107.81	323.31											1020900	1047100	1015300	995020	732340	1257700	0.849228	0.968138	1.03291	NO	1814900	2293800	2170500	2520300	2803100	3026400	0.0281736	1.32976	1.32976	NO
Q6IN85;G3V5Z3;H0YIY8	Serine/threonine-protein phosphatase 4 regulatory subunit 3A	SMEK1	>Q6IN85 Serine/threonine-protein phosphatase 4 regulatory subunit 3A OS=Homo sapiens GN=SMEK1 PE=1 SV=1;>G3V5Z3 Uncharacterized protein OS=Homo sapiens GN=SMEK1 PE=4 SV=1;>H0YIY8 Serine/threonine-protein phosphatase 4 regulatory subunit 3A (Fragment) OS=Ho	13	20	95.367	48.863																					58691000	40099000	59697000	87987000	41633000	80971000	0.357651	1.32876	1.32876	NO
Q9NPJ6;Q5T911	Mediator of RNA polymerase II transcription subunit 4	MED4	>Q9NPJ6 Mediator of RNA polymerase II transcription subunit 4 OS=Homo sapiens GN=MED4 PE=1 SV=1;>Q5T911 Mediator of RNA polymerase II transcription subunit 4 (Fragment) OS=Homo sapiens GN=MED4 PE=4 SV=1	5	25.2	29.745	7.1209																					6388600	6496200	7086800	10686000	6943500	8814750	0.179766	1.32409	1.32409	NO
Q9UNE7;H3BUD0;H3BS86;H3BTA3	E3 ubiquitin-protein ligase CHIP	STUB1	>Q9UNE7 E3 ubiquitin-protein ligase CHIP OS=Homo sapiens GN=STUB1 PE=1 SV=2;>H3BUD0 E3 ubiquitin-protein ligase CHIP (Fragment) OS=Homo sapiens GN=STUB1 PE=4 SV=2;>H3BS86 E3 ubiquitin-protein ligase CHIP (Fragment) OS=Homo sapiens GN=STUB1 PE=4 SV=1;>H3BTA	10	42.6	34.856	58.508	5862300	3835600	6981500	8102200	8048050	7993900	0.1138	1.44754	1.44754	NO											7463600	9399500	11094000	10126000	15814000	11015000	0.233577	1.32185	1.32185	NO
Q96DZ1	Endoplasmic reticulum lectin 1	ERLEC1	>Q96DZ1 Endoplasmic reticulum lectin 1 OS=Homo sapiens GN=ERLEC1 PE=1 SV=1	3	9.1	54.858	3.1211																					9081200	9178600	8983800	11768000	10426000	13784000	0.0958904	1.3206	1.3206	NO
Q96S44;Q5JZ02	TP53-regulating kinase	TP53RK	>Q96S44 TP53-regulating kinase OS=Homo sapiens GN=TP53RK PE=1 SV=2;>Q5JZ02 TP53-regulating kinase OS=Homo sapiens GN=TP53RK PE=4 SV=1	4	23.3	28.16	7.6481	10219000	12991000	11605000	13187000	13203000	13195000	0.185282	1.13701	1.13701	NO											12298000	12462000	8410200	14140000	15273000	14205000	0.110265	1.31498	1.31498	NO
O60512	Beta-1,4-galactosyltransferase 3;N-acetyllactosamine synthase;Beta-N-acetylglucosaminylglycopeptide beta-1,4-galactosyltransferase;Beta-N-acetylglucosaminyl-glycolipid beta-1,4-galactosyltransferase	B4GALT3	>O60512 Beta-1,4-galactosyltransferase 3 OS=Homo sapiens GN=B4GALT3 PE=1 SV=2	9	32.3	43.927	11.775	61614000	67958000	25605000	46052000	42881000	35461000	0.52106	0.801627	1.24746	NO											9203800	9171700	9139600	12105000	11970000	12037500	1.19214e-05	1.31246	1.31246	NO
Q9UGR2	Zinc finger CCCH domain-containing protein 7B	ZC3H7B	>Q9UGR2 Zinc finger CCCH domain-containing protein 7B OS=Homo sapiens GN=ZC3H7B PE=1 SV=1	5	6.1	111.58	6.1963											14742000	16185000	18427000	24092000	23171000	22029000	0.0110435	1.40398	1.40398	NO	12707000	7825500	11362000	15699000	12839000	13282000	0.139108	1.3112	1.3112	NO
Q9BU61	NADH dehydrogenase [ubiquinone] 1 alpha subcomplex assembly factor 3	NDUFAF3	>Q9BU61 NADH dehydrogenase [ubiquinone] 1 alpha subcomplex assembly factor 3 OS=Homo sapiens GN=NDUFAF3 PE=1 SV=1	4	32.1	20.35	12.251											1099050	1070100	1.01096e+06	8767300	9165700	8966500	0.000108868	8.45868	8.45868	YES	27292000	21824000	30402000	39896000	34472000	29684000	0.104009	1.30853	1.30853	NO
Q9H3Z4	DnaJ homolog subfamily C member 5	DNAJC5	>Q9H3Z4 DnaJ homolog subfamily C member 5 OS=Homo sapiens GN=DNAJC5 PE=1 SV=1	4	28.3	22.149	6.9494																					12659000	11740000	18226000	14989000	26101000	14623000	0.381284	1.30705	1.30705	NO
C9JLH5;C9JA82;C9J2D6;C9J9N8;C9JEX8;C9IYN7;Q0PNE2	Elongator complex protein 6	ELP6	>C9JLH5 Elongator complex protein 6 (Fragment) OS=Homo sapiens GN=ELP6 PE=4 SV=1;>C9JA82 Elongator complex protein 6 (Fragment) OS=Homo sapiens GN=ELP6 PE=4 SV=1;>C9J2D6 Elongator complex protein 6 (Fragment) OS=Homo sapiens GN=ELP6 PE=4 SV=1;>C9J9N8 Elong	2	33.8	8.9643	2.362	4417200	4470200	4195000	3708913	4088350	2949224	0.13851	0.821446	1.21737	NO	3056000	3768200	3767300	8543600	5758000	7885000	0.036031	2.09476	2.09476	YES	2403600	3093550	3783500	4028400	3827700	4229100	0.134527	1.30219	1.30219	NO
G3XAC1;B4DMZ1;Q9BXS9	Solute carrier family 26 member 6	SLC26A6	>G3XAC1 Solute carrier family 26 member 6 OS=Homo sapiens GN=SLC26A6 PE=4 SV=1;>B4DMZ1 Solute carrier family 26 member 6 OS=Homo sapiens GN=SLC26A6 PE=2 SV=1;>Q9BXS9 Solute carrier family 26 member 6 OS=Homo sapiens GN=SLC26A6 PE=1 SV=1	2	6	71.535	3.1735																					5841050	5243200	6438900	6212400	7600650	8988900	0.146594	1.30125	1.30125	NO
Q9HBM8;Q99943	1-acyl-sn-glycerol-3-phosphate acyltransferase alpha	AGPAT1	>Q9HBM8 1-acyl-sn-glycerol-3-phosphate acyltransferase alpha OS=Homo sapiens GN=AGPAT1 PE=2 SV=1;>Q99943 1-acyl-sn-glycerol-3-phosphate acyltransferase alpha OS=Homo sapiens GN=AGPAT1 PE=1 SV=2	4	35.1	18.756	31.041											19499000	17346000	15869000	19126000	17567000	17488000	0.707036	1.02783	1.02783	NO	43282000	38082000	45128000	61116000	48685000	53785000	0.0544793	1.29325	1.29325	NO
O94927	HAUS augmin-like complex subunit 5	HAUS5	>O94927 HAUS augmin-like complex subunit 5 OS=Homo sapiens GN=HAUS5 PE=1 SV=2	11	22.3	71.682	59.051											59731000	68084000	51483000	41227000	37189000	37426000	0.0397387	0.646086	1.54778	NO	15614000	7949800	13525000	16623000	15327000	15975000	0.253296	1.29217	1.29217	NO
Q86UK7;H3BQQ2	Zinc finger protein 598	ZNF598	>Q86UK7 Zinc finger protein 598 OS=Homo sapiens GN=ZNF598 PE=1 SV=1;>H3BQQ2 Zinc finger protein 598 OS=Homo sapiens GN=ZNF598 PE=4 SV=1	8	11.4	98.636	17.083																					12924000	12882000	12840000	14729000	18512000	16620500	0.075688	1.29021	1.29021	NO
F5H5V4;F5GX23;F8W7V8;J3KN29;O00233;F5H7X1;F5H169	26S proteasome non-ATPase regulatory subunit 9	PSMD9	>F5H5V4 26S proteasome non-ATPase regulatory subunit 9 (Fragment) OS=Homo sapiens GN=PSMD9 PE=4 SV=1;>F5GX23 26S proteasome non-ATPase regulatory subunit 9 OS=Homo sapiens GN=PSMD9 PE=4 SV=1;>F8W7V8 26S proteasome non-ATPase regulatory subunit 9 OS=Homo sa	5	30.7	16.913	7.633																					5183000	2491400	5780500	4813400	7050600	5484300	0.352488	1.28937	1.28937	NO
Q9P2K3	REST corepressor 3	RCOR3	>Q9P2K3 REST corepressor 3 OS=Homo sapiens GN=RCOR3 PE=1 SV=2	3	8.3	55.581	7.7041	25583000	22853000	26647000	23630000	26111000	27109000	0.720306	1.02353	1.02353	NO											21885000	19724500	17564000	20436000	36621000	19072000	0.422803	1.28654	1.28654	NO
I3L1Y9;Q96CP2;I3L4I0	FLYWCH family member 2	FLYWCH2	>I3L1Y9 FLYWCH family member 2 OS=Homo sapiens GN=FLYWCH2 PE=4 SV=1;>Q96CP2 FLYWCH family member 2 OS=Homo sapiens GN=FLYWCH2 PE=1 SV=1;>I3L4I0 FLYWCH family member 2 (Fragment) OS=Homo sapiens GN=FLYWCH2 PE=4 SV=1	4	38.9	15.604	11.051																					9078900	7747000	6643400	7274500	11249000	11552000	0.25057	1.28148	1.28148	NO
Q6QNY0;K7EN58	Biogenesis of lysosome-related organelles complex 1 subunit 3	BLOC1S3	>Q6QNY0 Biogenesis of lysosome-related organelles complex 1 subunit 3 OS=Homo sapiens GN=BLOC1S3 PE=1 SV=1;>K7EN58 Biogenesis of lysosome-related organelles complex 1 subunit 3 (Fragment) OS=Homo sapiens GN=BLOC1S3 PE=4 SV=1	2	17.3	21.255	4.7154	13794000	15315000	14554500	3708913	4088350	2949224	6.27631e-05	0.246121	4.06305	YES	1099050	1070100	7345700	6973900	6112350	5250800	0.292288	1.9272	1.9272	NO	7701700	8024150	8346600	7587200	13782000	9433300	0.346072	1.27957	1.27957	NO
F2Z2Y4;O00764	Pyridoxal kinase	PDXK	>F2Z2Y4 Pyridoxal kinase OS=Homo sapiens GN=PDXK PE=4 SV=1;>O00764 Pyridoxal kinase OS=Homo sapiens GN=PDXK PE=1 SV=1	7	27.6	30.638	38.678																					15387500	13089000	17686000	18591000	19483000	20839000	0.0660755	1.27621	1.27621	NO
P50443	Sulfate transporter	SLC26A2	>P50443 Sulfate transporter OS=Homo sapiens GN=SLC26A2 PE=1 SV=2	3	5.1	81.661	3.3496																					14493000	13596500	12700000	15882000	17321000	18760000	0.0262495	1.27393	1.27393	NO
P46926;E7EVU7;D6R9P4;B7Z3X4;D6RAY7;D6RFF8	Glucosamine-6-phosphate isomerase 1	GNPDA1	>P46926 Glucosamine-6-phosphate isomerase 1 OS=Homo sapiens GN=GNPDA1 PE=1 SV=1;>E7EVU7 Glucosamine-6-phosphate isomerase 1 OS=Homo sapiens GN=GNPDA1 PE=4 SV=1;>D6R9P4 Glucosamine-6-phosphate isomerase 1 OS=Homo sapiens GN=GNPDA1 PE=3 SV=1;>B7Z3X4 Glucosam	9	52.6	32.668	24.799																					19252000	32495000	22654000	25871000	34379000	34480000	0.244803	1.27324	1.27324	NO
P49754;E9PF36	Vacuolar protein sorting-associated protein 41 homolog	VPS41	>P49754 Vacuolar protein sorting-associated protein 41 homolog OS=Homo sapiens GN=VPS41 PE=1 SV=3;>E9PF36 Vacuolar protein sorting-associated protein 41 homolog OS=Homo sapiens GN=VPS41 PE=4 SV=1	6	10.8	98.565	14.746	29675500	28186000	31165000	3708913	4088350	2949224	0.000266518	0.120711	8.28424	YES	58524000	46741000	45847000	40589000	35206000	39494000	0.0843087	0.762937	1.31072	NO	32067000	34742000	26278000	39135000	41119000	38072000	0.0645167	1.27113	1.27113	NO
Q96J42;H0Y997	Thioredoxin domain-containing protein 15	TXNDC15	>Q96J42 Thioredoxin domain-containing protein 15 OS=Homo sapiens GN=TXNDC15 PE=1 SV=1;>H0Y997 Thioredoxin domain-containing protein 15 (Fragment) OS=Homo sapiens GN=TXNDC15 PE=4 SV=1	3	11.1	39.885	4.3075																					14874000	15330000	13623000	18710000	18486500	18263000	0.0127598	1.26542	1.26542	NO
B4DZH6;Q9UBN7	Histone deacetylase 6	HDAC6	>B4DZH6 Histone deacetylase 6 OS=Homo sapiens GN=HDAC6 PE=2 SV=1;>Q9UBN7 Histone deacetylase 6 OS=Homo sapiens GN=HDAC6 PE=1 SV=2	11	14.2	132.78	51.198	28998500	32084000	25913000	43075000	17457000	12298000	0.671179	0.83717	1.1945	NO											23658000	22298000	25756000	25556000	33424000	31530000	0.102683	1.26213	1.26213	NO
Q8N2F6;H7BXQ8;C9J5N7	Armadillo repeat-containing protein 10	ARMC10	>Q8N2F6 Armadillo repeat-containing protein 10 OS=Homo sapiens GN=ARMC10 PE=1 SV=1;>H7BXQ8 Armadillo repeat-containing protein 10 OS=Homo sapiens GN=ARMC10 PE=4 SV=1;>C9J5N7 Armadillo repeat-containing protein 10 (Fragment) OS=Homo sapiens GN=ARMC10 PE=4 S	4	18.4	37.54	14.017	9150400	7722700	8739900	8638000	9524400	6313600	0.743355	0.955608	1.04645	NO											15456000	15510000	16384000	26885000	14736000	18091000	0.373173	1.26108	1.26108	NO
Q5VTR2	E3 ubiquitin-protein ligase BRE1A	RNF20	>Q5VTR2 E3 ubiquitin-protein ligase BRE1A OS=Homo sapiens GN=RNF20 PE=1 SV=2	16	25.3	113.66	56.995																					9856300	9021600	9622100	8826200	8550600	18529000	0.530607	1.25985	1.25985	NO
P35052;H7C410;H7C024	Glypican-1;Secreted glypican-1	GPC1	>P35052 Glypican-1 OS=Homo sapiens GN=GPC1 PE=1 SV=2;>H7C410 Glypican-1 (Fragment) OS=Homo sapiens GN=GPC1 PE=3 SV=1;>H7C024 Glypican-1 (Fragment) OS=Homo sapiens GN=GPC1 PE=3 SV=1	17	42.5	61.68	205.5	2199600000	2207200000	2102700000	1406600000	1358800000	1423500000	0.000184328	0.643506	1.55399	NO											336820	1183300	1559300	1292800	1486000	1099600	0.544068	1.25946	1.25946	NO
F5H577;Q8WUW1	Protein BRICK1	BRK1	>F5H577 Protein BRICK1 OS=Homo sapiens GN=BRK1 PE=4 SV=1;>Q8WUW1 Protein BRICK1 OS=Homo sapiens GN=BRK1 PE=1 SV=1	4	38.1	11.945	8.055	9280100	8673800	9878700	5570400	6750750	7931100	0.0461877	0.727645	1.3743	NO	4818500	5373500	4313200	1.56446e+06	5247900	1257502	0.232448	0.556343	1.79745	NO	25109000	23316000	38607000	35788000	37465000	35859000	0.265908	1.2537	1.2537	NO
Q92520	Protein FAM3C	FAM3C	>Q92520 Protein FAM3C OS=Homo sapiens GN=FAM3C PE=1 SV=1	3	20.7	24.68	15.626											22471000	22133000	21795000	22335000	21887000	21936000	0.757383	0.99637	1.00364	NO	20768000	23586000	21461000	29433000	28211000	24709000	0.0390105	1.25128	1.25128	NO
B8ZZY2;P52594;C9J2I0	Arf-GAP domain and FG repeat-containing protein 1	AGFG1	>B8ZZY2 Arf-GAP domain and FG repeat-containing protein 1 OS=Homo sapiens GN=AGFG1 PE=4 SV=1;>P52594 Arf-GAP domain and FG repeat-containing protein 1 OS=Homo sapiens GN=AGFG1 PE=1 SV=2;>C9J2I0 Arf-GAP domain and FG repeat-containing protein 1 (Fragment) O	4	12	56.413	13.804	16336000	15470000	14604000	24317000	19451000	17854000	0.112924	1.32777	1.32777	NO											11612000	10502000	14777000	16569000	15277000	14127000	0.126925	1.24618	1.24618	NO
P63218	Guanine nucleotide-binding protein G(I)/G(S)/G(O) subunit gamma-5	GNG5	>P63218 Guanine nucleotide-binding protein G(I)/G(S)/G(O) subunit gamma-5 OS=Homo sapiens GN=GNG5 PE=1 SV=3	3	38.2	7.3184	3.5502																					20563000	20238000	16906000	28672000	24428000	18785000	0.235591	1.24569	1.24569	NO
Q13136;H0YDW2;G3V200;O75334	Liprin-alpha-1;Liprin-alpha-2	PPFIA1;PPFIA2	>Q13136 Liprin-alpha-1 OS=Homo sapiens GN=PPFIA1 PE=1 SV=1;>H0YDW2 Liprin-alpha-1 (Fragment) OS=Homo sapiens GN=PPFIA1 PE=4 SV=1;>G3V200 Liprin-alpha-2 OS=Homo sapiens GN=PPFIA2 PE=4 SV=2;>O75334 Liprin-alpha-2 OS=Homo sapiens GN=PPFIA2 PE=1 SV=2	3	3.3	135.78	2.0723	4109415	4055605	3697344	6291800	7813600	9335400	0.045463	1.97606	1.97606	NO	13206000	14916000	16626000	4287400	15719000	18321000	0.67215	0.856516	1.16752	NO	19278000	11581000	17115000	20141000	26886000	12733000	0.460752	1.24567	1.24567	NO
B5MBZ8;Q15435;C9JD73;C9J177;H7C003;B5MCY6	Protein phosphatase 1 regulatory subunit 7	PPP1R7	>B5MBZ8 Protein phosphatase 1 regulatory subunit 7 OS=Homo sapiens GN=PPP1R7 PE=4 SV=1;>Q15435 Protein phosphatase 1 regulatory subunit 7 OS=Homo sapiens GN=PPP1R7 PE=1 SV=1;>C9JD73 Protein phosphatase 1 regulatory subunit 7 (Fragment) OS=Homo sapiens GN=P	5	24.1	31.357	9.1523																					16315500	17798000	14833000	21589000	20222000	19113000	0.0244429	1.24471	1.24471	NO
Q8NEC7	Glutathione S-transferase C-terminal domain-containing protein	GSTCD	>Q8NEC7 Glutathione S-transferase C-terminal domain-containing protein OS=Homo sapiens GN=GSTCD PE=1 SV=2	15	31.9	71.078	43.102	2368850	2292600	2445100	3972100	1114200	6830000	0.433725	1.67681	1.67681	NO											12443000	11374000	13809000	19289000	13442000	13952000	0.243024	1.24071	1.24071	NO
O95716	Ras-related protein Rab-3D	RAB3D	>O95716 Ras-related protein Rab-3D OS=Homo sapiens GN=RAB3D PE=1 SV=1	5	33.3	24.267	4.2442																					23170000	22125000	17643000	28963000	24204000	24517000	0.0988389	1.23429	1.23429	NO
Q6NUS6	Tectonic-3	TCTN3	>Q6NUS6 Tectonic-3 OS=Homo sapiens GN=TCTN3 PE=1 SV=2	3	6.4	66.156	4.3878	8819600	9259800	9039700	10785000	10765000	10745000	0.00508608	1.19086	1.19086	NO											10488000	9029600	7833500	11748000	8809000	13100000	0.243136	1.23055	1.23055	NO
P30533	Alpha-2-macroglobulin receptor-associated protein	LRPAP1	>P30533 Alpha-2-macroglobulin receptor-associated protein OS=Homo sapiens GN=LRPAP1 PE=1 SV=1	8	24.1	41.465	22.002	13802000	17265000	14416000	3708913	4088350	16895000	0.247434	0.54289	1.84199	NO	10949000	6666600	8807800	1.56446e+06	1041256	1257502	0.0245443	0.146204	6.83974	YES	48792000	41273000	55965000	53169000	61916000	64181000	0.113627	1.2276	1.2276	NO
Q14934	Nuclear factor of activated T-cells, cytoplasmic 4	NFATC4	>Q14934 Nuclear factor of activated T-cells, cytoplasmic 4 OS=Homo sapiens GN=NFATC4 PE=1 SV=2	5	8.6	95.448	9.9461																					15761000	15665000	20523000	21082000	20087000	22438000	0.121837	1.22441	1.22441	NO
Q9GZN8;H7BYU9	UPF0687 protein C20orf27	C20orf27	>Q9GZN8 UPF0687 protein C20orf27 OS=Homo sapiens GN=C20orf27 PE=1 SV=3;>H7BYU9 UPF0687 protein C20orf27 (Fragment) OS=Homo sapiens GN=C20orf27 PE=4 SV=1	3	29.9	19.291	6.7717																					12203000	11788000	13208000	14946000	15966000	14595000	0.00930334	1.22334	1.22334	NO
Q5TFE4;Q5QPD0	5-nucleotidase domain-containing protein 1	NT5DC1	>Q5TFE4 5-nucleotidase domain-containing protein 1 OS=Homo sapiens GN=NT5DC1 PE=1 SV=1;>Q5QPD0 5-nucleotidase domain-containing protein 1 (Fragment) OS=Homo sapiens GN=NT5DC1 PE=4 SV=1	16	48.1	51.844	73.694																					47890000	53632000	49079000	68362000	56356000	59277000	0.0725096	1.22174	1.22174	NO
Q969E2;K7EJJ4;C9JWM2	Secretory carrier-associated membrane protein 4	SCAMP4	>Q969E2 Secretory carrier-associated membrane protein 4 OS=Homo sapiens GN=SCAMP4 PE=2 SV=1;>K7EJJ4 Secretory carrier-associated membrane protein 4 (Fragment) OS=Homo sapiens GN=SCAMP4 PE=4 SV=1;>C9JWM2 Secretory carrier-associated membrane protein 4 (Frag	2	15.7	25.728	16.798																					33639000	34013500	34388000	15291000	52946000	56334000	0.625626	1.2208	1.2208	NO
Q8N2S1;E7ENG9;E7EUU1;F5GXC9	Latent-transforming growth factor beta-binding protein 4	LTBP4	>Q8N2S1 Latent-transforming growth factor beta-binding protein 4 OS=Homo sapiens GN=LTBP4 PE=1 SV=2;>E7ENG9 Latent-transforming growth factor beta-binding protein 4 OS=Homo sapiens GN=LTBP4 PE=4 SV=1;>E7EUU1 Latent-transforming growth factor beta-binding p	34	31.4	173.43	323.31											373660	272330	322995	1.56446e+06	1041256	1257502	0.0207053	3.98687	3.98687	YES	577980	146440	804410	829070	571460	456780	0.654207	1.21486	1.21486	NO
P20338	Ras-related protein Rab-4A	RAB4A	>P20338 Ras-related protein Rab-4A OS=Homo sapiens GN=RAB4A PE=1 SV=3	3	18.8	24.389	3.9812	16518000	18055000	14981000	3708913	4088350	2949224	0.00185884	0.216864	4.61118	YES											16624000	16585000	15009000	29964000	13508000	14561000	0.601721	1.20355	1.20355	NO
O75348	V-type proton ATPase subunit G 1	ATP6V1G1	>O75348 V-type proton ATPase subunit G 1 OS=Homo sapiens GN=ATP6V1G1 PE=1 SV=3	3	33.9	13.757	7.8244	9987200	9712600	9438000	3708913	4088350	2949224	0.000636671	0.368816	2.71138	YES	14798000	15163000	13957000	13901000	14852000	12466000	0.332532	0.938545	1.06548	NO	10292000	9802600	11265000	11221000	14651000	11814000	0.174397	1.20174	1.20174	NO
B5MDE0;Q96AA3;C9JP01	Protein RFT1 homolog	RFT1	>B5MDE0 Protein RFT1 homolog OS=Homo sapiens GN=RFT1 PE=4 SV=1;>Q96AA3 Protein RFT1 homolog OS=Homo sapiens GN=RFT1 PE=1 SV=1;>C9JP01 Protein RFT1 homolog (Fragment) OS=Homo sapiens GN=RFT1 PE=4 SV=1	2	4.2	55.835	2.9888																					10385000	9744000	10763000	11410000	10876000	14757000	0.22938	1.19911	1.19911	NO
E9PE15;B9EGJ9;P51790;H0Y8Z8	H(+)/Cl(-) exchange transporter 3	CLCN3	>E9PE15 H(+)/Cl(-) exchange transporter 3 (Fragment) OS=Homo sapiens GN=CLCN3 PE=4 SV=1;>B9EGJ9 CLCN3 protein OS=Homo sapiens GN=CLCN3 PE=2 SV=1;>P51790 H(+)/Cl(-) exchange transporter 3 OS=Homo sapiens GN=CLCN3 PE=1 SV=2;>H0Y8Z8 H(+)/Cl(-) exchange transp	3	5.7	80.501	3.505											16965000	19352000	19799000	1.56446e+06	17427000	1257502	0.151203	0.360841	2.7713	NO	13307000	19694000	19475000	20651000	20865000	21386000	0.237872	1.19868	1.19868	NO
Q96EL3	39S ribosomal protein L53, mitochondrial	MRPL53	>Q96EL3 39S ribosomal protein L53, mitochondrial OS=Homo sapiens GN=MRPL53 PE=1 SV=1	2	26.8	12.107	9.8797											8133400	6996100	6464800	6396900	6783900	6501200	0.323645	0.911444	1.09716	NO	18356000	38047000	43941000	40118000	37044000	42843000	0.488212	1.19594	1.19594	NO
P51692;K7EK35;Q8WWS9;P42229	Signal transducer and activator of transcription 5B;Signal transducer and activator of transcription;Signal transducer and activator of transcription 5A	STAT5B;STAT5A	>P51692 Signal transducer and activator of transcription 5B OS=Homo sapiens GN=STAT5B PE=1 SV=2;>K7EK35 Signal transducer and activator of transcription OS=Homo sapiens GN=STAT5A PE=3 SV=1;>Q8WWS9 Signal transducer and activator of transcription OS=Homo sa	13	21.1	89.865	39.616	7310100	3850800	3539500	8956600	11467000	8440300	0.0396861	1.96348	1.96348	NO											11099000	8338600	14670000	13991000	13968000	12772000	0.35126	1.19419	1.19419	NO
P17706;K7EQG9;K7ENG3	Tyrosine-protein phosphatase non-receptor type 2;Tyrosine-protein phosphatase non-receptor type	PTPN2	>P17706 Tyrosine-protein phosphatase non-receptor type 2 OS=Homo sapiens GN=PTPN2 PE=1 SV=2;>K7EQG9 Tyrosine-protein phosphatase non-receptor type OS=Homo sapiens GN=PTPN2 PE=3 SV=1;>K7ENG3 Tyrosine-protein phosphatase non-receptor type OS=Homo sapiens GN=	11	34.5	48.473	60.246																					34843000	37011000	38360000	43622000	43688000	44159000	0.018091	1.19285	1.19285	NO
Q5R372	Rab GTPase-activating protein 1-like	RABGAP1L	>Q5R372 Rab GTPase-activating protein 1-like OS=Homo sapiens GN=RABGAP1L PE=1 SV=1	13	20.5	92.512	28.725	103700000	102530000	111460000	71951000	87805000	74641000	0.0139867	0.737817	1.35535	NO											27134000	29025000	22959000	33417000	30953000	29239000	0.0986712	1.18316	1.18316	NO
Q6P1A2;F5H0M4	Lysophospholipid acyltransferase 5	LPCAT3	>Q6P1A2 Lysophospholipid acyltransferase 5 OS=Homo sapiens GN=LPCAT3 PE=1 SV=1;>F5H0M4 Lysophospholipid acyltransferase 5 OS=Homo sapiens GN=LPCAT3 PE=4 SV=1	6	13.6	56.034	13.422	21864000	23377000	17643000	3708913	4088350	10926000	0.00899757	0.297743	3.3586	YES											63025000	69673000	69402000	77439000	81754000	79558000	0.0142794	1.18135	1.18135	NO
P18084;H7C4W1;H7C5U2	Integrin beta-5;Integrin beta	ITGB5	>P18084 Integrin beta-5 OS=Homo sapiens GN=ITGB5 PE=1 SV=1;>H7C4W1 Integrin beta (Fragment) OS=Homo sapiens GN=ITGB5 PE=3 SV=1;>H7C5U2 Integrin beta (Fragment) OS=Homo sapiens GN=ITGB5 PE=3 SV=1	4	12.6	88.053	11.265	4109415	4055605	3697344	14576000	17385000	17817000	0.00576503	4.1963	4.1963	YES											19625000	14562000	14658000	19811000	18424000	19441000	0.215777	1.1808	1.1808	NO
Q15648	Mediator of RNA polymerase II transcription subunit 1	MED1	>Q15648 Mediator of RNA polymerase II transcription subunit 1 OS=Homo sapiens GN=MED1 PE=1 SV=4	8	6.3	168.48	11.453	15408000	13831000	17505000	14737000	16334000	15680000	0.998534	1.00015	1.00015	NO											20756000	23795000	26121000	27022000	26271000	30137000	0.0997856	1.18052	1.18052	NO
B4DIP2;Q96RT1;B1AKT2	Protein LAP2	ERBB2IP;LRRC7	>B4DIP2 Protein LAP2 OS=Homo sapiens GN=ERBB2IP PE=2 SV=1;>Q96RT1 Protein LAP2 OS=Homo sapiens GN=ERBB2IP PE=1 SV=2;>B1AKT2 Leucine-rich repeat-containing protein 7 OS=Homo sapiens GN=LRRC7 PE=2 SV=1	2	4.8	68.568	1.6731																					1.87149e+06	9462900	1.59141e+06	6074800	4090000	5082400	0.794936	1.17959	1.17959	NO
O95825;A6NMA8;A6NND8;A6NHJ8;B3KQ77;C9K0F7;C9JAL0;F8WF64;H7C3I5	Quinone oxidoreductase-like protein 1	CRYZL1	>O95825 Quinone oxidoreductase-like protein 1 OS=Homo sapiens GN=CRYZL1 PE=1 SV=2;>A6NMA8 Quinone oxidoreductase-like protein 1 OS=Homo sapiens GN=CRYZL1 PE=4 SV=1;>A6NND8 Quinone oxidoreductase-like protein 1 OS=Homo sapiens GN=CRYZL1 PE=4 SV=1;>A6NHJ8 Qu	10	37	38.696	72.071																					36104000	29782000	28664000	46809000	33385000	31133000	0.381105	1.17744	1.17744	NO
Q8NBM4;Q5JUH4	Ubiquitin-associated domain-containing protein 2	UBAC2	>Q8NBM4 Ubiquitin-associated domain-containing protein 2 OS=Homo sapiens GN=UBAC2 PE=2 SV=1;>Q5JUH4 Ubiquitin-associated domain-containing protein 2 (Fragment) OS=Homo sapiens GN=UBAC2 PE=4 SV=1	2	5.5	38.963	2.2925																					11536000	12306000	11589000	13119000	15624000	12834000	0.138631	1.17346	1.17346	NO
K7EQ03;K7EP90;Q9BTD8	RNA-binding protein 42	RBM42	>K7EQ03 RNA-binding protein 42 OS=Homo sapiens GN=RBM42 PE=4 SV=1;>K7EP90 RNA-binding protein 42 OS=Homo sapiens GN=RBM42 PE=4 SV=1;>Q9BTD8 RNA-binding protein 42 OS=Homo sapiens GN=RBM42 PE=1 SV=1	3	10.3	44.638	6.8945											23352000	30445000	25982000	17819000	20192000	19227000	0.0562861	0.717457	1.39381	NO	16154000	15642000	15122000	21634000	16456000	16860000	0.246452	1.17119	1.17119	NO
Q8IWV7	E3 ubiquitin-protein ligase UBR1	UBR1	>Q8IWV7 E3 ubiquitin-protein ligase UBR1 OS=Homo sapiens GN=UBR1 PE=1 SV=1	14	11.1	200.21	36.82																					23972000	14396000	21024000	27433000	21662000	20212000	0.412144	1.16694	1.16694	NO
Q9NQT4;M0R050	Exosome complex component RRP46	EXOSC5	>Q9NQT4 Exosome complex component RRP46 OS=Homo sapiens GN=EXOSC5 PE=1 SV=1;>M0R050 Exosome complex component RRP46 OS=Homo sapiens GN=EXOSC5 PE=4 SV=1	5	46.4	25.249	54.341																					54699000	50069000	64282000	75721000	56517000	64899000	0.254677	1.16615	1.16615	NO
Q9H267;F5H008;B3KQF6	Vacuolar protein sorting-associated protein 33B	VPS33B	>Q9H267 Vacuolar protein sorting-associated protein 33B OS=Homo sapiens GN=VPS33B PE=1 SV=2;>F5H008 Vacuolar protein sorting-associated protein 33B OS=Homo sapiens GN=VPS33B PE=4 SV=1;>B3KQF6 Vacuolar protein sorting 33B (Yeast), isoform CRA_b OS=Homo sapi	15	30.8	70.584	22.149	34484000	24819000	15154000	26688000	22151000	17450000	0.69082	0.890299	1.12322	NO											30464000	22161000	23464000	30796000	23398000	34340000	0.374284	1.16356	1.16356	NO
Q9UEY8	Gamma-adducin	ADD3	>Q9UEY8 Gamma-adducin OS=Homo sapiens GN=ADD3 PE=1 SV=1	6	10.1	79.154	20.063																					42582000	52066000	43268000	50200000	49882000	60319000	0.178777	1.16303	1.16303	NO
J3KQ45;F8WBK2;O43493;F8W8W7	Trans-Golgi network integral membrane protein 2	TGOLN2	>J3KQ45 Trans-Golgi network integral membrane protein 2 OS=Homo sapiens GN=TGOLN2 PE=4 SV=1;>F8WBK2 Trans-Golgi network integral membrane protein 2 OS=Homo sapiens GN=TGOLN2 PE=4 SV=1;>O43493 Trans-Golgi network integral membrane protein 2 OS=Homo sapiens	5	15.9	47.879	17.008	4202200	4906600	3963800	3596100	5046900	5058700	0.732304	1.04812	1.04812	NO	936650	924950	913250	2230200	1348500	1705500	0.0822043	1.90432	1.90432	NO	7080400	4681700	7261000	8808200	8027700	5266600	0.494399	1.16188	1.16188	NO
Q8IUI8;B4DJU5	Cytokine receptor-like factor 3	CRLF3	>Q8IUI8 Cytokine receptor-like factor 3 OS=Homo sapiens GN=CRLF3 PE=1 SV=2;>B4DJU5 Cytokine receptor-like factor 3 OS=Homo sapiens GN=CRLF3 PE=2 SV=1	6	19.9	49.765	14.354	12005000	15366000	14391000	14067000	14229000	12386000	0.775047	0.974139	1.02655	NO											9032800	7436600	10629000	9999600	11087000	10393000	0.249548	1.16168	1.16168	NO
Q9BUH6	Uncharacterized protein C9orf142	C9orf142	>Q9BUH6 Uncharacterized protein C9orf142 OS=Homo sapiens GN=C9orf142 PE=1 SV=2	6	40.2	21.639	17.559	51144000	50376000	40323000	43481000	44153000	46324000	0.533029	0.94441	1.05886	NO											22622000	18524000	14719000	20408000	18830000	25606000	0.384779	1.16073	1.16073	NO
P48200	Iron-responsive element-binding protein 2	IREB2	>P48200 Iron-responsive element-binding protein 2 OS=Homo sapiens GN=IREB2 PE=1 SV=3	8	12.3	105.04	4.7816	14379000	14237000	14521000	15615000	13802000	17428000	0.358984	1.08596	1.08596	NO											19012000	14381000	13554000	17358000	19500000	17594000	0.27675	1.15986	1.15986	NO
Q6UVK1	Chondroitin sulfate proteoglycan 4	CSPG4	>Q6UVK1 Chondroitin sulfate proteoglycan 4 OS=Homo sapiens GN=CSPG4 PE=1 SV=2	68	38.7	250.53	323.31											1043800	581200	755700	729910	243780	936230	0.562729	0.802251	1.24649	NO	965790	1300100	986340	912510	991550	1860400	0.63969	1.1575	1.1575	NO
Q9UJW0	Dynactin subunit 4	DCTN4	>Q9UJW0 Dynactin subunit 4 OS=Homo sapiens GN=DCTN4 PE=1 SV=1	8	30.4	52.337	24.775	36045000	22537000	26771000	53361000	36148000	48623000	0.0572859	1.61836	1.61836	NO											18302000	27590000	21180000	30697000	18967000	27869000	0.481874	1.15597	1.15597	NO
Q96AX1;H3BMM5	Vacuolar protein sorting-associated protein 33A	VPS33A	>Q96AX1 Vacuolar protein sorting-associated protein 33A OS=Homo sapiens GN=VPS33A PE=1 SV=1;>H3BMM5 Uncharacterized protein OS=Homo sapiens PE=4 SV=1	9	17.6	67.61	16.415	16794000	15755500	14717000	15336000	15307000	15365000	0.556608	0.973374	1.02735	NO											21144000	19727000	21475000	18519000	24046000	29330000	0.41561	1.15316	1.15316	NO
F5H658;Q14562	ATP-dependent RNA helicase DHX8	DHX8	>F5H658 ATP-dependent RNA helicase DHX8 OS=Homo sapiens GN=DHX8 PE=4 SV=1;>Q14562 ATP-dependent RNA helicase DHX8 OS=Homo sapiens GN=DHX8 PE=1 SV=1	16	16.7	134	30.964	13577000	15338000	22370000	10814000	12401000	11607500	0.174577	0.679	1.47275	NO											28010000	24839000	23494000	35282000	20955000	31791000	0.466473	1.15306	1.15306	NO
H0YKU1;H0YNJ8;Q9NYL9	Tropomodulin-3	TMOD3	>H0YKU1 Tropomodulin-3 (Fragment) OS=Homo sapiens GN=TMOD3 PE=4 SV=1;>H0YNJ8 Tropomodulin-3 OS=Homo sapiens GN=TMOD3 PE=4 SV=1;>Q9NYL9 Tropomodulin-3 OS=Homo sapiens GN=TMOD3 PE=1 SV=1	5	36.9	20.79	7.8567																					12894500	14771000	11018000	18041000	16074000	10366000	0.505438	1.14987	1.14987	NO
H0YER3;B7Z1J9;Q8NB37;H0YE25;H0YF25	Parkinson disease 7 domain-containing protein 1	PDDC1	>H0YER3 Parkinson disease 7 domain-containing protein 1 (Fragment) OS=Homo sapiens GN=PDDC1 PE=4 SV=1;>B7Z1J9 Parkinson disease 7 domain-containing protein 1 OS=Homo sapiens GN=PDDC1 PE=2 SV=1;>Q8NB37 Parkinson disease 7 domain-containing protein 1 OS=Homo	2	34.5	8.9472	3.8873																					6463900	8326000	6394100	6960000	7255900	10107000	0.436066	1.14817	1.14817	NO
J3KNN7;Q7Z569;B4DRM1	BRCA1-associated protein	BRAP	>J3KNN7 BRCA1-associated protein OS=Homo sapiens GN=BRAP PE=4 SV=1;>Q7Z569 BRCA1-associated protein OS=Homo sapiens GN=BRAP PE=1 SV=2;>B4DRM1 BRCA1-associated protein OS=Homo sapiens GN=BRAP PE=2 SV=1	10	24.9	64.279	18.329																					7353600	9026300	10699000	12318000	8387100	10352550	0.424927	1.14693	1.14693	NO
P06280	Alpha-galactosidase A	GLA	>P06280 Alpha-galactosidase A OS=Homo sapiens GN=GLA PE=1 SV=1	15	44.1	48.766	171.5											1941400	3956500	2948950	12661000	1041256	1257502	0.649969	1.69097	1.69097	NO	50250000	48927000	36957000	45171000	55274000	53974000	0.317733	1.13432	1.13432	NO
P08397;F5H345;F5GY90;F5H226	Porphobilinogen deaminase	HMBS	>P08397 Porphobilinogen deaminase OS=Homo sapiens GN=HMBS PE=1 SV=2;>F5H345 Porphobilinogen deaminase OS=Homo sapiens GN=HMBS PE=4 SV=1;>F5GY90 Porphobilinogen deaminase (Fragment) OS=Homo sapiens GN=HMBS PE=4 SV=1;>F5H226 Porphobilinogen deaminase (Fragme	9	32.7	39.33	20.552																					39430000	48898000	44164000	46268000	53041000	50879000	0.162958	1.13356	1.13356	NO
O75155	Cullin-associated NEDD8-dissociated protein 2	CAND2	>O75155 Cullin-associated NEDD8-dissociated protein 2 OS=Homo sapiens GN=CAND2 PE=1 SV=3	14	16.6	135.25	23.126	11090000	9738600	10414300	22676000	31211000	14141000	0.129729	2.17739	2.17739	NO											7728600	16015000	10806000	12754000	8751900	17604000	0.68827	1.13199	1.13199	NO
Q05209;H0YC15;E9PBR5	Tyrosine-protein phosphatase non-receptor type 12	PTPN12	>Q05209 Tyrosine-protein phosphatase non-receptor type 12 OS=Homo sapiens GN=PTPN12 PE=1 SV=3;>H0YC15 Tyrosine-protein phosphatase non-receptor type 12 (Fragment) OS=Homo sapiens GN=PTPN12 PE=4 SV=2;>E9PBR5 Tyrosine-protein phosphatase non-receptor type 12	5	8.3	88.105	8.3712																					9730200	10665000	12151000	14381000	12242000	10103000	0.395739	1.12843	1.12843	NO
Q14651;C9JAM8	Plastin-1	PLS1	>Q14651 Plastin-1 OS=Homo sapiens GN=PLS1 PE=1 SV=2;>C9JAM8 Plastin-1 (Fragment) OS=Homo sapiens GN=PLS1 PE=4 SV=1	8	17.2	70.253	26.777																					13553000	11801000	11982000	15274000	14468000	12334000	0.215361	1.12696	1.12696	NO
Q9BW83;E9PE51;F5GZ09	Intraflagellar transport protein 27 homolog	IFT27	>Q9BW83 Intraflagellar transport protein 27 homolog OS=Homo sapiens GN=IFT27 PE=1 SV=1;>E9PE51 Intraflagellar transport protein 27 homolog OS=Homo sapiens GN=IFT27 PE=4 SV=2;>F5GZ09 Intraflagellar transport protein 27 homolog (Fragment) OS=Homo sapiens GN=	3	21.5	20.48	3.8292	13512000	13496000	19733000	13334000	11750000	11357000	0.235361	0.779637	1.28265	NO	44409000	31971000	21346000	16689000	24420000	17001000	0.176447	0.594622	1.68174	NO	13784000	13611000	13180000	13055000	18098000	14557000	0.370656	1.12656	1.12656	NO
H3BP13;Q9UL33;H3BUK6;H3BPN3	Trafficking protein particle complex subunit 2-like protein	TRAPPC2L	>H3BP13 Trafficking protein particle complex subunit 2-like protein OS=Homo sapiens GN=TRAPPC2L PE=4 SV=1;>Q9UL33 Trafficking protein particle complex subunit 2-like protein OS=Homo sapiens GN=TRAPPC2L PE=1 SV=1;>H3BUK6 Trafficking protein particle complex	4	18.3	27.302	5.5767	10056000	10827000	9285000	8586500	4088350	2949224	0.0980803	0.517902	1.93087	NO											10657000	10631000	10486000	13771000	11755000	10219000	0.32685	1.12498	1.12498	NO
F2Z2X4;Q9C0E2	Exportin-4	XPO4	>F2Z2X4 Exportin-4 OS=Homo sapiens GN=XPO4 PE=4 SV=1;>Q9C0E2 Exportin-4 OS=Homo sapiens GN=XPO4 PE=1 SV=2	20	23.6	130.15	130.78	178450000	190500000	179400000	140460000	182230000	168220000	0.255195	0.895249	1.11701	NO											38424000	13148000	32563000	34514000	25662000	34470000	0.701786	1.12493	1.12493	NO
B1ALK7;B7Z6G2;Q14155;E7EUY6;E9PDQ5	Rho guanine nucleotide exchange factor 7	ARHGEF7	>B1ALK7 Rho guanine nucleotide exchange factor 7 OS=Homo sapiens GN=ARHGEF7 PE=4 SV=1;>B7Z6G2 Rho guanine nucleotide exchange factor 7 OS=Homo sapiens GN=ARHGEF7 PE=2 SV=1;>Q14155 Rho guanine nucleotide exchange factor 7 OS=Homo sapiens GN=ARHGEF7 PE=1 SV=	12	25.5	79.831	38.853	50266000	56194000	56458000	53218000	42705000	49453000	0.198284	0.892326	1.12067	NO											31792000	14648000	22446000	29542000	24641000	23179000	0.637258	1.12304	1.12304	NO
P86791;P86790;F5H553	Vacuolar fusion protein CCZ1 homolog;Vacuolar fusion protein CCZ1 homolog B	CCZ1;CCZ1B	>P86791 Vacuolar fusion protein CCZ1 homolog OS=Homo sapiens GN=CCZ1 PE=1 SV=1;>P86790 Vacuolar fusion protein CCZ1 homolog B OS=Homo sapiens GN=CCZ1B PE=1 SV=1;>F5H553 Vacuolar fusion protein CCZ1 homolog OS=Homo sapiens GN=CCZ1B PE=4 SV=1	5	13.5	55.866	4.0448											16029000	19831000	16806000	16517000	15461000	17449000	0.466761	0.938499	1.06553	NO	12623000	12184000	11745000	12966000	13674500	14383000	0.0462988	1.12233	1.12233	NO
F8VYH9;F8VTV8;F8VWX7;P11802;F8W1L8;F8VYY1;Q96BE9;F8VXD2;F8VZZ0;F8VZ51	Cyclin-dependent kinase 4	CDK4	>F8VYH9 Cyclin-dependent kinase 4 (Fragment) OS=Homo sapiens GN=CDK4 PE=4 SV=1;>F8VTV8 Cyclin-dependent kinase 4 OS=Homo sapiens GN=CDK4 PE=4 SV=1;>F8VWX7 Cyclin-dependent kinase 4 (Fragment) OS=Homo sapiens GN=CDK4 PE=4 SV=1;>P11802 Cyclin-dependent kinas	5	41.8	18.685	21.711	19752000	24590000	23394000	22532000	23745000	21467000	0.99878	1.00012	1.00012	NO											16846000	24256000	21039000	24758000	21564000	22821000	0.398326	1.11268	1.11268	NO
Q96B49	Mitochondrial import receptor subunit TOM6 homolog	TOMM6	>Q96B49 Mitochondrial import receptor subunit TOM6 homolog OS=Homo sapiens GN=TOMM6 PE=1 SV=1	2	56.8	8.0019	10.538											4646100	4669400	4657750	4680350	5044800	4315900	0.924291	1.00485	1.00485	NO	88635000	101410000	85299000	112940000	94639000	97586000	0.257174	1.1083	1.1083	NO
Q4G0J3;H0YA82	La-related protein 7	LARP7	>Q4G0J3 La-related protein 7 OS=Homo sapiens GN=LARP7 PE=1 SV=1;>H0YA82 La-related protein 7 (Fragment) OS=Homo sapiens GN=LARP7 PE=4 SV=1	8	18.6	66.898	18.333																					35021000	38918000	23012000	33002000	45535000	28800000	0.644179	1.10713	1.10713	NO
Q8NG68	Tubulin--tyrosine ligase	TTL	>Q8NG68 Tubulin--tyrosine ligase OS=Homo sapiens GN=TTL PE=1 SV=2	5	15.9	43.212	8.0175	9048200	9343900	9196050	8468100	9021000	9573900	0.643314	0.980965	1.0194	NO											6790500	8795800	9822100	9233200	9759400	9069100	0.426682	1.10443	1.10443	NO
D6RGK9;H0Y9C1;H0Y9Z5;Q96LI5;Q9ULM6	CCR4-NOT transcription complex subunit 6-like;CCR4-NOT transcription complex subunit 6	CNOT6L;CNOT6	>D6RGK9 CCR4-NOT transcription complex subunit 6-like (Fragment) OS=Homo sapiens GN=CNOT6L PE=4 SV=1;>H0Y9C1 CCR4-NOT transcription complex subunit 6-like (Fragment) OS=Homo sapiens GN=CNOT6L PE=4 SV=1;>H0Y9Z5 CCR4-NOT transcription complex subunit 6-like	4	25.2	18.588	6.81	12921000	10740000	10637000	14412000	4088350	2949224	0.360913	0.625388	1.59901	NO	19629000	16526000	20653000	16539000	16712000	19763000	0.480651	0.933214	1.07157	NO	8973400	5391400	6604700	7459600	7281500	8397300	0.570256	1.10343	1.10343	NO
Q9UDY4	DnaJ homolog subfamily B member 4	DNAJB4	>Q9UDY4 DnaJ homolog subfamily B member 4 OS=Homo sapiens GN=DNAJB4 PE=1 SV=1	4	13.4	37.806	7.0103																					21693000	23758000	24978000	26189000	20965000	30451000	0.482004	1.10189	1.10189	NO
Q96QR8	Transcriptional activator protein Pur-beta	PURB	>Q96QR8 Transcriptional activator protein Pur-beta OS=Homo sapiens GN=PURB PE=1 SV=3	5	31.7	33.24	32.557	12754000	11103000	11755000	11159000	12133000	6192300	0.383404	0.827932	1.20783	NO	10545000	16934000	11660000	13527000	10950000	10425000	0.566601	0.891745	1.1214	NO	19685000	14833000	21365000	26048000	19646000	15880000	0.626056	1.10184	1.10184	NO
Q69YN4	Protein virilizer homolog	KIAA1429	>Q69YN4 Protein virilizer homolog OS=Homo sapiens GN=KIAA1429 PE=1 SV=2	12	8.6	202.02	51.95	53180000	58008000	49455000	29596000	37391000	42452000	0.0246016	0.681256	1.46788	NO											10318000	9994300	8691400	11915000	12582000	7400400	0.619967	1.09977	1.09977	NO
Q9P2K2	Thioredoxin domain-containing protein 16	TXNDC16	>Q9P2K2 Thioredoxin domain-containing protein 16 OS=Homo sapiens GN=TXNDC16 PE=2 SV=4	12	20.5	93.571	19.837	125960000	246560000	66339000	120290000	42075000	65536000	0.318533	0.519303	1.92566	NO	17399000	14132000	13750000	9881500	9246100	9553000	0.0382381	0.633391	1.5788	NO	4998500	8953000	6975750	7654450	6365100	8943800	0.648601	1.09729	1.09729	NO
Q92995	Ubiquitin carboxyl-terminal hydrolase 13	USP13	>Q92995 Ubiquitin carboxyl-terminal hydrolase 13 OS=Homo sapiens GN=USP13 PE=1 SV=2	9	18.5	97.326	17	19331000	19009000	17331000	18884000	17762000	16640000	0.425472	0.957159	1.04476	NO											20546000	19524000	21160000	22265000	22801000	22069000	0.0371359	1.09644	1.09644	NO
P0C7U0	Protein ELFN1	ELFN1	>P0C7U0 Protein ELFN1 OS=Homo sapiens GN=ELFN1 PE=1 SV=2	8	14.1	90.476	71.841	238460000	243920000	238200000	466550000	536740000	531380000	0.00654754	2.12977	2.12977	YES											147700000	105750000	126725000	225510000	110220000	80881000	0.812674	1.09584	1.09584	NO
O15085;F8W8P9	Rho guanine nucleotide exchange factor 11	ARHGEF11	>O15085 Rho guanine nucleotide exchange factor 11 OS=Homo sapiens GN=ARHGEF11 PE=1 SV=1;>F8W8P9 Rho guanine nucleotide exchange factor 11 OS=Homo sapiens GN=ARHGEF11 PE=4 SV=1	7	7	167.7	47.735											49672000	66721000	62772000	37813000	38115000	39978000	0.0526131	0.646923	1.54578	NO	23688000	23416000	23960000	22755000	29148000	25951500	0.344649	1.09555	1.09555	NO
Q01658	Protein Dr1	DR1	>Q01658 Protein Dr1 OS=Homo sapiens GN=DR1 PE=1 SV=1	4	33	19.443	7.5158	33008000	31146000	36298000	35135000	33111000	39482000	0.373418	1.07243	1.07243	NO											23110000	24106000	23608000	27775000	26582000	23214000	0.23831	1.09526	1.09526	NO
C9JBI3;P78330	Phosphoserine phosphatase	PSPH	>C9JBI3 Phosphoserine phosphatase (Fragment) OS=Homo sapiens GN=PSPH PE=4 SV=1;>P78330 Phosphoserine phosphatase OS=Homo sapiens GN=PSPH PE=1 SV=2	5	37.4	20.745	14.155																					27289000	30111000	27826000	29369000	32577000	30973000	0.113381	1.09027	1.09027	NO
Q15018	BRISC complex subunit Abro1	FAM175B	>Q15018 BRISC complex subunit Abro1 OS=Homo sapiens GN=FAM175B PE=1 SV=2	6	19.5	46.9	13.401																					12619000	9051200	11615000	10626000	13119000	12468000	0.498521	1.08796	1.08796	NO
Q9NVA1;B7Z314;B1AKV4;B1AKV2;B1AKV6;B1AKV3	Ubiquinol-cytochrome-c reductase complex assembly factor 1	UQCC1	>Q9NVA1 Ubiquinol-cytochrome-c reductase complex assembly factor 1 OS=Homo sapiens GN=UQCC1 PE=1 SV=3;>B7Z314 Ubiquinol-cytochrome-c reductase complex assembly factor 1 OS=Homo sapiens GN=UQCC1 PE=2 SV=1;>B1AKV4 Ubiquinol-cytochrome-c reductase complex ass	3	12	34.6	3.4395											8173900	9410500	8792200	1.56446e+06	1041256	9037800	0.195622	0.441434	2.26535	NO	21339000	21107000	21223000	32997000	17039000	19163000	0.747898	1.08686	1.08686	NO
G3XAB3;Q96AE7	Tetratricopeptide repeat protein 17	TTC17	>G3XAB3 Tetratricopeptide repeat domain 17, isoform CRA_c OS=Homo sapiens GN=TTC17 PE=4 SV=1;>Q96AE7 Tetratricopeptide repeat protein 17 OS=Homo sapiens GN=TTC17 PE=2 SV=1	6	9.9	108.61	15.892																					13738000	13990000	11488000	17093000	12622000	12880000	0.543029	1.08616	1.08616	NO
Q7Z4L5	Tetratricopeptide repeat protein 21B	TTC21B	>Q7Z4L5 Tetratricopeptide repeat protein 21B OS=Homo sapiens GN=TTC21B PE=1 SV=2	7	7.1	150.94	7.1473																					14126000	12475000	12974000	14146000	14987000	13717000	0.155484	1.08275	1.08275	NO
P51580	Thiopurine S-methyltransferase	TPMT	>P51580 Thiopurine S-methyltransferase OS=Homo sapiens GN=TPMT PE=1 SV=1	6	26.5	28.18	8.6764	18299000	18690000	15249000	17713000	18209000	15544000	0.859923	0.985221	1.015	NO											13681000	12398000	15438000	14614000	16689000	13601000	0.422897	1.08158	1.08158	NO
Q8IXM6;H0Y6T6	Nurim	NRM	>Q8IXM6 Nurim OS=Homo sapiens GN=NRM PE=1 SV=1;>H0Y6T6 Nurim (Fragment) OS=Homo sapiens GN=NRM PE=4 SV=1	2	11.5	29.379	4.3686																					24624000	25923000	25273500	29259000	24241000	28214000	0.326587	1.07773	1.07773	NO
C9JCC6;Q14919;E9PNC7;E9PQX9	Dr1-associated corepressor	DRAP1	>C9JCC6 Dr1-associated corepressor OS=Homo sapiens GN=DRAP1 PE=4 SV=1;>Q14919 Dr1-associated corepressor OS=Homo sapiens GN=DRAP1 PE=1 SV=3;>E9PNC7 Dr1-associated corepressor (Fragment) OS=Homo sapiens GN=DRAP1 PE=4 SV=1;>E9PQX9 Dr1-associated corepressor	3	20.3	23.205	5.4697	4109415	4055605	3697344	15974500	15914000	16035000	4.12212e-05	4.03996	4.03996	YES											20398000	19364000	20061000	21736000	18383000	24249000	0.467851	1.07597	1.07597	NO
P50748;E7ES84	Kinetochore-associated protein 1	KNTC1	>P50748 Kinetochore-associated protein 1 OS=Homo sapiens GN=KNTC1 PE=1 SV=1;>E7ES84 Kinetochore-associated protein 1 OS=Homo sapiens GN=KNTC1 PE=4 SV=1	19	11.2	250.75	47.418	81340000	81809000	105710000	51309000	50543000	52492000	0.0410737	0.57407	1.74195	NO											29451000	29805000	35842000	33627000	34675000	33895000	0.371987	1.07465	1.07465	NO
E5RGS9;Q9NRG0	Chromatin accessibility complex protein 1	CHRAC1	>E5RGS9 Chromatin accessibility complex protein 1 OS=Homo sapiens GN=CHRAC1 PE=4 SV=1;>Q9NRG0 Chromatin accessibility complex protein 1 OS=Homo sapiens GN=CHRAC1 PE=1 SV=1	3	58.9	6.2643	5.2721	47983000	57154000	45039000	23039000	27998500	32958000	0.0102093	0.559314	1.78791	NO	15020000	15950000	11705000	15465000	13592000	14528500	0.843479	1.02134	1.02134	NO	20328000	22407000	19630000	18025000	32605000	16348000	0.795203	1.07397	1.07397	NO
Q15904	V-type proton ATPase subunit S1	ATP6AP1	>Q15904 V-type proton ATPase subunit S1 OS=Homo sapiens GN=ATP6AP1 PE=1 SV=2	8	21.7	52.025	125.51	120050000	141540000	96131000	322570000	276450000	494020000	0.0607798	3.05557	3.05557	NO											57604000	109830000	126100000	166000000	95397000	53792000	0.862779	1.07377	1.07377	NO
F5H8J4;F5H564;Q504Z1;O43432	Eukaryotic translation initiation factor 4 gamma 3	EIF4G3	>F5H8J4 Eukaryotic translation initiation factor 4 gamma 3 OS=Homo sapiens GN=EIF4G3 PE=4 SV=1;>F5H564 Eukaryotic translation initiation factor 4 gamma 3 OS=Homo sapiens GN=EIF4G3 PE=4 SV=1;>Q504Z1 EIF4G3 protein OS=Homo sapiens GN=EIF4G3 PE=2 SV=1;>O43432	5	6	121.59	7.6259																					10991000	10103950	9216900	10656000	10837500	11019000	0.286658	1.0726	1.0726	NO
Q9Y5K5;Q5LJA9;H0Y6Y4;B7Z9U9;H0Y4E0	Ubiquitin carboxyl-terminal hydrolase isozyme L5	UCHL5	>Q9Y5K5 Ubiquitin carboxyl-terminal hydrolase isozyme L5 OS=Homo sapiens GN=UCHL5 PE=1 SV=3;>Q5LJA9 Ubiquitin carboxyl-terminal hydrolase isozyme L5 (Fragment) OS=Homo sapiens GN=UCHL5 PE=4 SV=1;>H0Y6Y4 Ubiquitin carboxyl-terminal hydrolase isozyme L5 (Fra	16	61.1	37.606	84.328	177810000	176110000	174230000	146970000	146280000	158300000	0.0172126	0.854965	1.16964	NO											121870000	119220000	118020000	128040000	120410000	136350000	0.198767	1.07154	1.07154	NO
Q6ZT21	Transmembrane protein with metallophosphoesterase domain	TMPPE	>Q6ZT21 Transmembrane protein with metallophosphoesterase domain OS=Homo sapiens GN=TMPPE PE=2 SV=2	2	5.5	49.452	2.0255																					5747700	6280400	6813100	6907900	6724400	6542000	0.283045	1.07075	1.07075	NO
E7EW69;E7EX04;B5ME97;Q9P0V9;B7Z371;B7Z277	Septin-10	2015-09-10	>E7EW69 Septin-10 OS=Homo sapiens GN=SEPT10 PE=3 SV=1;>E7EX04 Septin-10 OS=Homo sapiens GN=SEPT10 PE=3 SV=1;>B5ME97 Septin 10, isoform CRA_c OS=Homo sapiens GN=SEPT10 PE=3 SV=2;>Q9P0V9 Septin-10 OS=Homo sapiens GN=SEPT10 PE=1 SV=2;>B7Z371 Septin-10 OS=Homo	10	35.1	52.145	30.381																					13727000	19048000	23739000	19752000	19074000	21533000	0.705107	1.06804	1.06804	NO
O43909	Exostosin-like 3	EXTL3	>O43909 Exostosin-like 3 OS=Homo sapiens GN=EXTL3 PE=1 SV=1	10	13.1	104.75	11.177	35327000	43905000	31668000	78549000	98421000	79960000	0.00594908	2.31677	2.31677	YES	9297900	11329000	8272000	13488000	14476000	16882000	0.0174294	1.55182	1.55182	NO	22176000	23990000	33009000	20977000	37415000	26135000	0.779136	1.0676	1.0676	NO
P42696;Q5TCT4;A2A2V2	RNA-binding protein 34	RBM34	>P42696 RNA-binding protein 34 OS=Homo sapiens GN=RBM34 PE=1 SV=2;>Q5TCT4 RNA-binding protein 34 (Fragment) OS=Homo sapiens GN=RBM34 PE=4 SV=1;>A2A2V2 RNA-binding protein 34 (Fragment) OS=Homo sapiens GN=RBM34 PE=4 SV=1	6	14.2	48.564	30.474											15770000	10723000	14349000	19774000	21737000	18823000	0.0298537	1.47725	1.47725	NO	19436000	14172000	15379000	15153000	18376000	18762000	0.607135	1.06745	1.06745	NO
Q9Y289	Sodium-dependent multivitamin transporter	SLC5A6	>Q9Y289 Sodium-dependent multivitamin transporter OS=Homo sapiens GN=SLC5A6 PE=2 SV=2	4	7.7	68.641	7.2172	12989000	16552000	16787000	16491000	16916000	15935000	0.502135	1.06506	1.06506	NO	7748300	7981600	7864950	1.56446e+06	1041256	15232000	0.719626	0.756	1.32275	NO	34576000	35621000	23636000	28611000	33952000	37546000	0.677771	1.06688	1.06688	NO
Q92990;B4DJ85	Glomulin	GLMN	>Q92990 Glomulin OS=Homo sapiens GN=GLMN PE=1 SV=2;>B4DJ85 Glomulin OS=Homo sapiens GN=GLMN PE=2 SV=1	16	33.8	68.207	33.519																					27375000	28827000	28748000	31112000	27981000	31451000	0.227915	1.06585	1.06585	NO
Q63ZY3;K7EIU4	KN motif and ankyrin repeat domain-containing protein 2	KANK2	>Q63ZY3 KN motif and ankyrin repeat domain-containing protein 2 OS=Homo sapiens GN=KANK2 PE=1 SV=1;>K7EIU4 KN motif and ankyrin repeat domain-containing protein 2 (Fragment) OS=Homo sapiens GN=KANK2 PE=4 SV=1	6	9.9	91.173	17.12	25830500	25333000	26328000	50172000	76269000	24075000	0.247536	1.94235	1.94235	NO											19553000	21567000	16109000	23327000	17705000	19959000	0.611909	1.06574	1.06574	NO
Q8IZH2;H7C5E4	5-3 exoribonuclease 1	XRN1	>Q8IZH2 5-3 exoribonuclease 1 OS=Homo sapiens GN=XRN1 PE=1 SV=1;>H7C5E4 5-3 exoribonuclease 1 (Fragment) OS=Homo sapiens GN=XRN1 PE=4 SV=1	13	9.7	194.1	32.482	28671000	14578000	15268000	14721000	10672000	14242000	0.301964	0.677325	1.4764	NO											20697000	19635000	25095000	21133000	23120000	25337000	0.541853	1.06363	1.06363	NO
Q6NZY4;F5H6J5;F5GX80	Zinc finger CCHC domain-containing protein 8	ZCCHC8	>Q6NZY4 Zinc finger CCHC domain-containing protein 8 OS=Homo sapiens GN=ZCCHC8 PE=1 SV=2;>F5H6J5 Zinc finger CCHC domain-containing protein 8 (Fragment) OS=Homo sapiens GN=ZCCHC8 PE=4 SV=1;>F5GX80 Zinc finger CCHC domain-containing protein 8 (Fragment) OS=	10	23.2	78.576	72.571																					27674000	30907000	28406000	27137000	32135000	33176000	0.450344	1.06278	1.06278	NO
B4DKB2;P42892	Endothelin-converting enzyme 1	ECE1	>B4DKB2 Endothelin-converting enzyme 1 OS=Homo sapiens GN=ECE1 PE=2 SV=1;>P42892 Endothelin-converting enzyme 1 OS=Homo sapiens GN=ECE1 PE=1 SV=2	9	20.9	83.573	35.51	40869000	52033000	48203000	41782000	55976000	54002000	0.55761	1.07551	1.07551	NO											35700000	39445000	35264000	36423000	42347000	38555000	0.354082	1.06264	1.06264	NO
Q68EM7;C9IZD3	Rho GTPase-activating protein 17	ARHGAP17	>Q68EM7 Rho GTPase-activating protein 17 OS=Homo sapiens GN=ARHGAP17 PE=1 SV=1;>C9IZD3 Rho GTPase-activating protein 17 (Fragment) OS=Homo sapiens GN=ARHGAP17 PE=4 SV=3	8	12.8	95.436	14.72	27221000	38102000	39169000	33492000	73133000	45242000	0.310281	1.45338	1.45338	NO											12630850	15303000	9958700	9089600	14613000	16556000	0.787744	1.06244	1.06244	NO
Q9H7D7;H0Y9R3	WD repeat-containing protein 26	WDR26	>Q9H7D7 WD repeat-containing protein 26 OS=Homo sapiens GN=WDR26 PE=1 SV=3;>H0Y9R3 WD repeat-containing protein 26 (Fragment) OS=Homo sapiens GN=WDR26 PE=4 SV=1	10	21.9	72.123	51.104	30348000	26673000	27682000	32382000	32398000	23238000	0.7597	1.03914	1.03914	NO											26570000	18600000	26031000	29318000	25907000	20364000	0.710099	1.06163	1.06163	NO
Q9BRT6	Protein LLP homolog	LLPH	>Q9BRT6 Protein LLP homolog OS=Homo sapiens GN=LLPH PE=2 SV=1	2	21.7	15.225	1.9789											10073000	8476800	9274900	8725800	9678800	8562900	0.648496	0.969193	1.03179	NO	10865000	11964500	13064000	15258000	12697000	10136000	0.682877	1.06122	1.06122	NO
Q9BTA9	WW domain-containing adapter protein with coiled-coil	WAC	>Q9BTA9 WW domain-containing adapter protein with coiled-coil OS=Homo sapiens GN=WAC PE=1 SV=3	2	4.9	70.723	3.8056																					3810500	4498450	5186400	5376000	4144900	4760450	0.649067	1.05824	1.05824	NO
P00374;B4DDD2;B4DM58	Dihydrofolate reductase	DHFR	>P00374 Dihydrofolate reductase OS=Homo sapiens GN=DHFR PE=1 SV=2;>B4DDD2 Dihydrofolate reductase OS=Homo sapiens GN=DHFR PE=2 SV=1;>B4DM58 Dihydrofolate reductase OS=Homo sapiens GN=DHFR PE=2 SV=1	4	28.9	21.452	6.2748																					13452000	23372000	18412000	15425000	21811000	21135000	0.782145	1.05676	1.05676	NO
H0Y4R5;E9PBR6;Q5SNT2	Transmembrane protein 201	TMEM201	>H0Y4R5 Transmembrane protein 201 (Fragment) OS=Homo sapiens GN=TMEM201 PE=4 SV=1;>E9PBR6 Transmembrane protein 201 OS=Homo sapiens GN=TMEM201 PE=4 SV=1;>Q5SNT2 Transmembrane protein 201 OS=Homo sapiens GN=TMEM201 PE=1 SV=1	3	8.2	59.729	5.6686																					15425000	14727000	14029000	15925000	17607000	13069000	0.610882	1.05477	1.05477	NO
D6RHI9;O00584;H0YAE9;D6REQ6	Ribonuclease T2	RNASET2	>D6RHI9 Ribonuclease T2 (Fragment) OS=Homo sapiens GN=RNASET2 PE=3 SV=1;>O00584 Ribonuclease T2 OS=Homo sapiens GN=RNASET2 PE=1 SV=2;>H0YAE9 Uncharacterized protein (Fragment) OS=Homo sapiens PE=3 SV=1;>D6REQ6 Ribonuclease T2 OS=Homo sapiens GN=RNASET2 PE=	6	29.9	29.215	130.56											10486500	10482000	10491000	1.56446e+06	1041256	11289000	0.220979	0.44167	2.26413	NO	34726000	19224000	28587000	26778000	36136000	24072000	0.811399	1.0539	1.0539	NO
Q9H008;Q5T1Z0	Phospholysine phosphohistidine inorganic pyrophosphate phosphatase	LHPP	>Q9H008 Phospholysine phosphohistidine inorganic pyrophosphate phosphatase OS=Homo sapiens GN=LHPP PE=1 SV=2;>Q5T1Z0 Phospholysine phosphohistidine inorganic pyrophosphate phosphatase OS=Homo sapiens GN=LHPP PE=4 SV=1	2	12.6	29.165	3.1558	10073000	8622600	10067000	12471000	16139000	9642500	0.230319	1.32994	1.32994	NO	7561900	7628000	4644200	8205700	8789900	8497800	0.192242	1.28533	1.28533	NO	8300500	6189600	4827400	6084000	7416900	6750450	0.795037	1.04834	1.04834	NO
G3V5E1;O75909;G3V2Q3	Cyclin-K	CCNK	>G3V5E1 Cyclin-K OS=Homo sapiens GN=CCNK PE=3 SV=1;>O75909 Cyclin-K OS=Homo sapiens GN=CCNK PE=1 SV=2;>G3V2Q3 Cyclin-K (Fragment) OS=Homo sapiens GN=CCNK PE=3 SV=1	5	21.2	43.404	11.588																					31666000	22233000	27939000	27448000	30505000	27546000	0.708992	1.04473	1.04473	NO
Q8IV38;G3V0G5	Ankyrin repeat and MYND domain-containing protein 2	ANKMY2	>Q8IV38 Ankyrin repeat and MYND domain-containing protein 2 OS=Homo sapiens GN=ANKMY2 PE=1 SV=1;>G3V0G5 Ankyrin repeat and MYND domain containing 2, isoform CRA_c OS=Homo sapiens GN=ANKMY2 PE=4 SV=1	6	19.7	49.298	18.134	20563000	19800000	21346000	3708913	4088350	11034000	0.0234518	0.305162	3.27694	YES											6937200	7185000	16399000	10985000	11117000	9711200	0.903194	1.04233	1.04233	NO
O96017;H0Y820	Serine/threonine-protein kinase Chk2	CHEK2	>O96017 Serine/threonine-protein kinase Chk2 OS=Homo sapiens GN=CHEK2 PE=1 SV=1;>H0Y820 Serine/threonine-protein kinase Chk2 (Fragment) OS=Homo sapiens GN=CHEK2 PE=4 SV=1	10	25.2	60.914	33.241																					13284000	16800000	15229000	12265000	17955000	16989000	0.774811	1.04184	1.04184	NO
Q92820	Gamma-glutamyl hydrolase	GGH	>Q92820 Gamma-glutamyl hydrolase OS=Homo sapiens GN=GGH PE=1 SV=2	14	37.1	35.964	125.24											2438200	7686700	9735400	9003600	2731300	4680300	0.708665	0.826533	1.20987	NO	69580000	64640000	62346000	66943000	64553000	73232000	0.464416	1.04152	1.04152	NO
Q96M27	Protein PRRC1	PRRC1	>Q96M27 Protein PRRC1 OS=Homo sapiens GN=PRRC1 PE=1 SV=1	5	14.8	46.701	9.59	121330000	107570000	94948000	226340000	235990000	252970000	0.000278944	2.20875	2.20875	YES	9197100	12204000	14920000	12635000	22671000	22172000	0.1508	1.5825	1.5825	NO	35897500	37735000	34060000	45096000	33324000	33733000	0.741654	1.04142	1.04142	NO
O60906;H0Y5N2	Sphingomyelin phosphodiesterase 2	SMPD2	>O60906 Sphingomyelin phosphodiesterase 2 OS=Homo sapiens GN=SMPD2 PE=1 SV=2;>H0Y5N2 Sphingomyelin phosphodiesterase 2 (Fragment) OS=Homo sapiens GN=SMPD2 PE=4 SV=1	2	6.6	47.645	5.5694											752630	555900	359170	1316400	1145500	1230950	0.0154493	2.21434	2.21434	YES	1985500	5617100	4089000	3102300	4669100	4386800	0.902202	1.03991	1.03991	NO
F8W9I9;Q13627;F8WAP0;Q9Y463	Dual specificity tyrosine-phosphorylation-regulated kinase 1A;Dual specificity tyrosine-phosphorylation-regulated kinase 1B	DYRK1A;DYRK1B	>F8W9I9 Dual-specificity tyrosine-phosphorylation-regulated kinase 1A OS=Homo sapiens GN=DYRK1A PE=4 SV=1;>Q13627 Dual specificity tyrosine-phosphorylation-regulated kinase 1A OS=Homo sapiens GN=DYRK1A PE=1 SV=2;>F8WAP0 Dual-specificity tyrosine-phosphoryl	4	9.4	61.868	10.536																					10438000	11712000	10983000	11620000	12907000	9900100	0.68258	1.03906	1.03906	NO
C9J050;C9JEJ2;P49585;H7C1T3;C9J2E1;C9JPY0	Choline-phosphate cytidylyltransferase A	PCYT1A	>C9J050 Choline-phosphate cytidylyltransferase A (Fragment) OS=Homo sapiens GN=PCYT1A PE=4 SV=1;>C9JEJ2 Choline-phosphate cytidylyltransferase A OS=Homo sapiens GN=PCYT1A PE=4 SV=1;>P49585 Choline-phosphate cytidylyltransferase A OS=Homo sapiens GN=PCYT1A	5	23.9	33.711	12.254	17063000	17347000	16725000	22190000	22405000	25499000	0.0247776	1.37076	1.37076	NO											19843000	21401000	26550000	24979000	22209000	23111000	0.73103	1.03695	1.03695	NO
O95551	Tyrosyl-DNA phosphodiesterase 2	TDP2	>O95551 Tyrosyl-DNA phosphodiesterase 2 OS=Homo sapiens GN=TDP2 PE=1 SV=1	6	21.8	40.929	33.245																					6770400	8117500	9464600	7617300	9766100	7823700	0.797176	1.03509	1.03509	NO
H9KVB8;F6XEV2;Q9BPX6;S4R3D7;E9PQV6;S4R3V1	Calcium uptake protein 1, mitochondrial	MICU1	>H9KVB8 Calcium uptake protein 1, mitochondrial OS=Homo sapiens GN=MICU1 PE=4 SV=1;>F6XEV2 Calcium uptake protein 1, mitochondrial OS=Homo sapiens GN=MICU1 PE=4 SV=1;>Q9BPX6 Calcium uptake protein 1, mitochondrial OS=Homo sapiens GN=MICU1 PE=1 SV=1;>S4R3D7	4	12.6	54.308	5.8204																					29322000	26850000	22089000	26323000	24616000	30007000	0.754028	1.03431	1.03431	NO
O15164	Transcription intermediary factor 1-alpha	TRIM24	>O15164 Transcription intermediary factor 1-alpha OS=Homo sapiens GN=TRIM24 PE=1 SV=3	5	6.2	116.83	5.23	7154800	8010700	6298900	9556600	10946000	11238000	0.00881768	1.47876	1.47876	NO	12878000	11572000	12434000	15043000	12723000	13597000	0.145824	1.12143	1.12143	NO	10474000	10341000	8733300	11102000	9056800	10372000	0.709816	1.03325	1.03325	NO
Q59GN2;P62891	Putative 60S ribosomal protein L39-like 5;60S ribosomal protein L39	RPL39P5;RPL39	>Q59GN2 Putative 60S ribosomal protein L39-like 5 OS=Homo sapiens GN=RPL39P5 PE=5 SV=2;>P62891 60S ribosomal protein L39 OS=Homo sapiens GN=RPL39 PE=1 SV=2	1	19.6	6.3225	2.6031											54085000	46863000	55247000	56009000	49066000	59978000	0.515415	1.05671	1.05671	NO	28670000	33871000	31270500	31002000	30997000	34860000	0.635122	1.03249	1.03249	NO
F8W9R0;F8W6T6;Q04727;G8JLG4;B3KQ29;Q04724	Transducin-like enhancer protein 4;Transducin-like enhancer protein 1	TLE4;TLE1	>F8W9R0 Transducin-like enhancer protein 4 OS=Homo sapiens GN=TLE4 PE=4 SV=1;>F8W6T6 Transducin-like enhancer protein 4 OS=Homo sapiens GN=TLE4 PE=2 SV=1;>Q04727 Transducin-like enhancer protein 4 OS=Homo sapiens GN=TLE4 PE=1 SV=3;>G8JLG4 Transducin-like e	12	21.1	87.847	19.901																					26330000	28074000	25765000	23696000	32547000	26526000	0.775334	1.03243	1.03243	NO
B8ZZJ1;Q9BYI3;B8ZZA2;H7C0W7	Hyccin	FAM126A	>B8ZZJ1 Hyccin OS=Homo sapiens GN=FAM126A PE=4 SV=1;>Q9BYI3 Hyccin OS=Homo sapiens GN=FAM126A PE=1 SV=2;>B8ZZA2 Hyccin OS=Homo sapiens GN=FAM126A PE=4 SV=1;>H7C0W7 Hyccin (Fragment) OS=Homo sapiens GN=FAM126A PE=4 SV=1	5	17.9	46.919	6.3508																					7734400	6251700	6993050	7268600	6665000	7704600	0.698607	1.03141	1.03141	NO
Q8IYB7;H7C440	DIS3-like exonuclease 2	DIS3L2	>Q8IYB7 DIS3-like exonuclease 2 OS=Homo sapiens GN=DIS3L2 PE=1 SV=4;>H7C440 DIS3-like exonuclease 2 (Fragment) OS=Homo sapiens GN=DIS3L2 PE=4 SV=1	13	22.5	99.278	26.542	35649000	52677000	45093000	35190000	47341000	35477000	0.46548	0.884492	1.13059	NO											32129000	28971500	25814000	27357000	30545000	31740000	0.708073	1.03138	1.03138	NO
Q5VVQ6	Ubiquitin thioesterase OTU1	YOD1	>Q5VVQ6 Ubiquitin thioesterase OTU1 OS=Homo sapiens GN=YOD1 PE=1 SV=1	3	12.9	38.322	7.3788	9772300	7156800	7349400	3708913	4088350	2949224	0.0213466	0.442634	2.2592	YES	42925000	34617000	38856000	14951000	25257000	18222000	0.00865187	0.501985	1.99209	NO	7140700	8912400	6210500	9181200	7646400	6111600	0.859084	1.03035	1.03035	NO
Q7L2J0	7SK snRNA methylphosphate capping enzyme	MEPCE	>Q7L2J0 7SK snRNA methylphosphate capping enzyme OS=Homo sapiens GN=MEPCE PE=1 SV=1	6	15.8	74.354	26.046																					25182000	13651000	18735000	18533000	18069000	22697000	0.885169	1.03007	1.03007	NO
G3V5J8;Q9NUM3	Zinc transporter ZIP9	SLC39A9	>G3V5J8 Zinc transporter ZIP9 OS=Homo sapiens GN=SLC39A9 PE=4 SV=1;>Q9NUM3 Zinc transporter ZIP9 OS=Homo sapiens GN=SLC39A9 PE=2 SV=2	1	6.5	24.625	2.1464											764240	933780	797060	1034200	920700	977450	0.0884831	1.17525	1.17525	NO	1483100	1533900	1508500	1539000	1582900	1527200	0.141324	1.02731	1.02731	NO
Q9HAS0;J9JIC5;J3KRR1	Protein Njmu-R1	C17orf75	>Q9HAS0 Protein Njmu-R1 OS=Homo sapiens GN=C17orf75 PE=1 SV=2;>J9JIC5 Protein Njmu-R1 OS=Homo sapiens GN=C17orf75 PE=4 SV=1;>J3KRR1 Protein Njmu-R1 (Fragment) OS=Homo sapiens GN=C17orf75 PE=4 SV=1	7	20.2	44.621	3.6368	16412000	17165000	10849000	3708913	4088350	11429000	0.0619164	0.432771	2.31069	NO											10704000	12189500	13675000	12589000	12998000	11945000	0.751916	1.02635	1.02635	NO
M0QX35;Q8N7H5;F8W9Q2;B4DGJ5	RNA polymerase II-associated factor 1 homolog	PAF1	>M0QX35 Paf1, RNA polymerase II associated factor, homolog (S. cerevisiae), isoform CRA_c OS=Homo sapiens GN=PAF1 PE=4 SV=1;>Q8N7H5 RNA polymerase II-associated factor 1 homolog OS=Homo sapiens GN=PAF1 PE=1 SV=2;>F8W9Q2 RNA polymerase II-associated factor	6	19.2	55.472	13.498																					14090000	17810000	14772000	15990000	17610000	14299000	0.797745	1.02629	1.02629	NO
O75150;H3BP71;F8W8Z4	E3 ubiquitin-protein ligase BRE1B	RNF40	>O75150 E3 ubiquitin-protein ligase BRE1B OS=Homo sapiens GN=RNF40 PE=1 SV=4;>H3BP71 E3 ubiquitin-protein ligase BRE1B OS=Homo sapiens GN=RNF40 PE=4 SV=1;>F8W8Z4 E3 ubiquitin-protein ligase BRE1B OS=Homo sapiens GN=RNF40 PE=4 SV=1	19	26.6	113.65	39.193	29533000	9419300	25753000	19900000	8605200	15650000	0.398547	0.682405	1.46541	NO											47687000	41686000	51276000	45514000	46279000	52192000	0.767986	1.02372	1.02372	NO
Q9Y5B6	PAX3- and PAX7-binding protein 1	PAXBP1	>Q9Y5B6 PAX3- and PAX7-binding protein 1 OS=Homo sapiens GN=PAXBP1 PE=1 SV=2	5	7.2	104.8	6.2338																					17753000	15911000	16766000	17647000	17195000	16743000	0.563617	1.0229	1.0229	NO
P62253;I3L0Q0;I3L2Q4	Ubiquitin-conjugating enzyme E2 G1;Ubiquitin-conjugating enzyme E2 G1, N-terminally processed	UBE2G1	>P62253 Ubiquitin-conjugating enzyme E2 G1 OS=Homo sapiens GN=UBE2G1 PE=1 SV=3;>I3L0Q0 Ubiquitin-conjugating enzyme E2 G1 OS=Homo sapiens GN=UBE2G1 PE=4 SV=1;>I3L2Q4 Ubiquitin-conjugating enzyme E2 G1 OS=Homo sapiens GN=UBE2G1 PE=4 SV=1	3	23.5	19.509	10.031	23099000	23479000	19837000	16218000	12179000	15295000	0.0108729	0.657863	1.52007	NO											8493500	9014500	9837100	9503000	10673000	7759600	0.847151	1.02159	1.02159	NO
Q9UJX5;E9PCR4	Anaphase-promoting complex subunit 4	ANAPC4	>Q9UJX5 Anaphase-promoting complex subunit 4 OS=Homo sapiens GN=ANAPC4 PE=1 SV=2;>E9PCR4 Anaphase-promoting complex subunit 4 OS=Homo sapiens GN=ANAPC4 PE=4 SV=1	9	19.1	92.115	19.303																					20774000	17335000	24974000	16052000	25254000	22967000	0.916426	1.01886	1.01886	NO
Q99653;H0YKE7;F5GX29;H0YNG9;H0YLY7	Calcineurin B homologous protein 1	CHP1	>Q99653 Calcineurin B homologous protein 1 OS=Homo sapiens GN=CHP1 PE=1 SV=3;>H0YKE7 Calcineurin B homologous protein 1 OS=Homo sapiens GN=CHP1 PE=4 SV=1;>F5GX29 Calcineurin B homologous protein 1 OS=Homo sapiens GN=CHP1 PE=4 SV=1;>H0YNG9 Calcineurin B hom	4	30.3	22.456	9.2121																					19254000	16517000	17337000	17127000	16380000	20497000	0.853847	1.01687	1.01687	NO
Q15428;K7EMT0	Splicing factor 3A subunit 2	SF3A2	>Q15428 Splicing factor 3A subunit 2 OS=Homo sapiens GN=SF3A2 PE=1 SV=2;>K7EMT0 Splicing factor 3A subunit 2 (Fragment) OS=Homo sapiens GN=SF3A2 PE=4 SV=2	5	15.3	49.255	12.002																					33464000	28523000	33864000	32682000	27765000	36983000	0.877429	1.01647	1.01647	NO
O60443;H7C147	Non-syndromic hearing impairment protein 5	DFNA5	>O60443 Non-syndromic hearing impairment protein 5 OS=Homo sapiens GN=DFNA5 PE=1 SV=2;>H7C147 Non-syndromic hearing impairment protein 5 (Fragment) OS=Homo sapiens GN=DFNA5 PE=4 SV=1	5	17.1	54.554	14.114																					8395100	16062550	23730000	18782000	16300000	13818000	0.963217	1.01478	1.01478	NO
Q9UL15	BAG family molecular chaperone regulator 5	BAG5	>Q9UL15 BAG family molecular chaperone regulator 5 OS=Homo sapiens GN=BAG5 PE=1 SV=1	10	31.1	51.199	25.354	52203000	45060000	42555000	48569000	48120000	44462000	0.898051	1.00953	1.00953	NO											28422000	30766000	26802000	34920000	25689000	26574000	0.90888	1.01387	1.01387	NO
Q5JRG1;H7BYF2;Q9BVL2	Nucleoporin p58/p45	NUPL1	>Q5JRG1 Nucleoporin p58/p45 (Fragment) OS=Homo sapiens GN=NUPL1 PE=4 SV=1;>H7BYF2 Nucleoporin p58/p45 (Fragment) OS=Homo sapiens GN=NUPL1 PE=4 SV=1;>Q9BVL2 Nucleoporin p58/p45 OS=Homo sapiens GN=NUPL1 PE=1 SV=1	12	27.6	49.095	139.86	552260000	520220000	571250000	576170000	607910000	614880000	0.0561293	1.09444	1.09444	NO	23044000	28028000	26152000	52915000	67214000	62520000	0.00822171	2.36518	2.36518	YES	740310000	750710000	789640000	748810000	672420000	890080000	0.889092	1.01344	1.01344	NO
Q5NDL2	EGF domain-specific O-linked N-acetylglucosamine transferase	EOGT	>Q5NDL2 EGF domain-specific O-linked N-acetylglucosamine transferase OS=Homo sapiens GN=EOGT PE=1 SV=1	6	12.1	62.01	6.3119	8909000	8874500	8943500	9913600	11956000	14227000	0.12898	1.35057	1.35057	NO	8089300	8072800	6693700	6930700	5344000	8045400	0.416839	0.889057	1.12479	NO	24192000	21191000	20617000	22885000	14650000	29223000	0.958502	1.01148	1.01148	NO
Q9Y3C8	Ubiquitin-fold modifier-conjugating enzyme 1	UFC1	>Q9Y3C8 Ubiquitin-fold modifier-conjugating enzyme 1 OS=Homo sapiens GN=UFC1 PE=1 SV=3	3	18.6	19.458	5.274																					30194000	33672000	29585000	28168000	33488000	32781000	0.883622	1.01055	1.01055	NO
B4DNZ7;B4DIR7;Q8IVX7;Q99504;B1APR7	Eyes absent homolog 3	EYA3	>B4DNZ7 Eyes absent homolog 3 OS=Homo sapiens GN=EYA3 PE=2 SV=1;>B4DIR7 Eyes absent homolog 3 OS=Homo sapiens GN=EYA3 PE=2 SV=1;>Q8IVX7 EYA3 protein OS=Homo sapiens GN=EYA3 PE=2 SV=1;>Q99504 Eyes absent homolog 3 OS=Homo sapiens GN=EYA3 PE=1 SV=3;>B1APR7 E	5	14.6	56.805	7.5246	9117300	8619900	6540900	9721000	8594400	6515400	0.888068	1.02277	1.02277	NO											19733000	11103000	14640000	15464000	17138000	13296000	0.962551	1.00928	1.00928	NO
Q9BRP4;F5H0C4;F5H3I1	Proteasomal ATPase-associated factor 1	PAAF1	>Q9BRP4 Proteasomal ATPase-associated factor 1 OS=Homo sapiens GN=PAAF1 PE=1 SV=2;>F5H0C4 Proteasomal ATPase-associated factor 1 OS=Homo sapiens GN=PAAF1 PE=4 SV=1;>F5H3I1 Proteasomal ATPase-associated factor 1 (Fragment) OS=Homo sapiens GN=PAAF1 PE=4 SV=1	5	13.5	42.19	4.284											18978000	20398000	29368000	23392000	21124000	31370000	0.624695	1.10389	1.10389	NO	13002000	14119000	13560500	13684000	14401000	12967000	0.826143	1.00911	1.00911	NO
E5RHC5;Q8N6T3;E5RHT6;F8W1U7;F8VWH9;E7EV62	ADP-ribosylation factor GTPase-activating protein 1	ARFGAP1	>E5RHC5 ADP-ribosylation factor GTPase-activating protein 1 (Fragment) OS=Homo sapiens GN=ARFGAP1 PE=4 SV=2;>Q8N6T3 ADP-ribosylation factor GTPase-activating protein 1 OS=Homo sapiens GN=ARFGAP1 PE=1 SV=2;>E5RHT6 ADP-ribosylation factor GTPase-activating p	7	36	29.128	21.717	23474000	18224000	23812000	12372000	12614000	14471000	0.0291231	0.602305	1.66029	NO											8002500	8413750	8825000	8511800	8457700	8484750	0.793342	1.00844	1.00844	NO
O00762	Ubiquitin-conjugating enzyme E2 C	UBE2C	>O00762 Ubiquitin-conjugating enzyme E2 C OS=Homo sapiens GN=UBE2C PE=1 SV=1	3	31.3	19.652	7.6389																					12399000	12803000	8706300	10728000	10636000	12818000	0.954777	1.00807	1.00807	NO
E9PGT6;Q99627;B8ZZP3;H7C3S9	COP9 signalosome complex subunit 8	COPS8	>E9PGT6 COP9 signalosome complex subunit 8 OS=Homo sapiens GN=COPS8 PE=4 SV=1;>Q99627 COP9 signalosome complex subunit 8 OS=Homo sapiens GN=COPS8 PE=1 SV=1;>B8ZZP3 COP9 signalosome complex subunit 8 OS=Homo sapiens GN=COPS8 PE=4 SV=1;>H7C3S9 COP9 signaloso	4	36.4	19.344	20.968																					30613000	37017000	34171000	33141000	36193000	32830000	0.958266	1.00357	1.00357	NO
Q9NTZ6	RNA-binding protein 12	RBM12	>Q9NTZ6 RNA-binding protein 12 OS=Homo sapiens GN=RBM12 PE=1 SV=1	15	20	97.394	66.206																					66172000	60727000	68078000	59885000	74440000	60670000	0.999158	1.00009	1.00009	NO
O94898	Leucine-rich repeats and immunoglobulin-like domains protein 2	LRIG2	>O94898 Leucine-rich repeats and immunoglobulin-like domains protein 2 OS=Homo sapiens GN=LRIG2 PE=2 SV=3	5	6	118.96	16.185	12337000	11414000	13122000	43411000	31787000	30804000	0.0280022	2.87479	2.87479	YES											10626100	11311000	9941200	11071000	10623000	10175000	0.995127	0.999708	1.00029	NO
P12110	Collagen alpha-2(VI) chain	COL6A2	>P12110 Collagen alpha-2(VI) chain OS=Homo sapiens GN=COL6A2 PE=1 SV=4	14	19.1	108.58	107.82											9218800	1070100	1.01096e+06	10405900	7958800	12853000	0.119257	2.76266	2.76266	NO	5622200	4961450	4300700	1477436	1527125	11855000	0.998313	0.998335	1.00167	NO
Q9ULJ6	Zinc finger MIZ domain-containing protein 1	ZMIZ1	>Q9ULJ6 Zinc finger MIZ domain-containing protein 1 OS=Homo sapiens GN=ZMIZ1 PE=1 SV=3	7	8.1	115.48	7.0409	8781700	8238100	9325300	9008100	20884000	14946050	0.213162	1.70195	1.70195	NO											10733000	12657000	7481700	9947000	10613000	10160000	0.976441	0.995086	1.00494	NO
C9JXC1;P31350	Ribonucleoside-diphosphate reductase subunit M2	RRM2	>C9JXC1 Ribonucleoside-diphosphate reductase subunit M2 (Fragment) OS=Homo sapiens GN=RRM2 PE=4 SV=1;>P31350 Ribonucleoside-diphosphate reductase subunit M2 OS=Homo sapiens GN=RRM2 PE=1 SV=1	4	15.2	33.789	4.2396	44710000	47597000	51082000	3708913	4088350	2949224	0.00128717	0.0749464	13.3429	YES	13059000	19376000	15761000	16271000	21952000	19553000	0.265026	1.19877	1.19877	NO	26444000	24736000	23028000	23482000	25735000	24608500	0.920005	0.994846	1.00518	NO
P83111	Serine beta-lactamase-like protein LACTB, mitochondrial	LACTB	>P83111 Serine beta-lactamase-like protein LACTB, mitochondrial OS=Homo sapiens GN=LACTB PE=1 SV=2	5	11.7	60.693	6.1616																					24998000	20363000	22356000	14719000	34124000	18449000	0.983391	0.993724	1.00632	NO
Q9UBX1	Cathepsin F	CTSF	>Q9UBX1 Cathepsin F OS=Homo sapiens GN=CTSF PE=1 SV=1	17	45.9	53.365	131.33																					2140300	1744200	1942250	1929850	1795000	2064700	0.93343	0.993616	1.00643	NO
P62993;J3KT38;J3QRL5	Growth factor receptor-bound protein 2	GRB2	>P62993 Growth factor receptor-bound protein 2 OS=Homo sapiens GN=GRB2 PE=1 SV=1;>J3KT38 Growth factor receptor-bound protein 2 (Fragment) OS=Homo sapiens GN=GRB2 PE=4 SV=1;>J3QRL5 Growth factor receptor-bound protein 2 OS=Homo sapiens GN=GRB2 PE=4 SV=1	5	26.3	25.206	7.207																					16570000	23542000	19099000	18368000	20071000	20353000	0.952848	0.992924	1.00713	NO
Q9GZS1;E7EX70	DNA-directed RNA polymerase I subunit RPA49	POLR1E	>Q9GZS1 DNA-directed RNA polymerase I subunit RPA49 OS=Homo sapiens GN=POLR1E PE=1 SV=2;>E7EX70 DNA-directed RNA polymerase I subunit RPA49 OS=Homo sapiens GN=POLR1E PE=4 SV=1	3	10.2	53.961	5.6524											16243000	11106000	15015000	11832000	11149000	13318000	0.323829	0.856836	1.16708	NO	10830000	11239000	11034500	10948000	11450000	10446000	0.802398	0.992161	1.0079	NO
Q96CQ1;J3KQA4	Solute carrier family 25 member 36	SLC25A36	>Q96CQ1 Solute carrier family 25 member 36 OS=Homo sapiens GN=SLC25A36 PE=2 SV=1;>J3KQA4 Solute carrier family 25 member 36 OS=Homo sapiens GN=SLC25A36 PE=3 SV=1	3	10.3	34.282	3.0346																					323300000	291970000	383520000	317230000	368340000	305150000	0.939531	0.99192	1.00815	NO
Q8NC56;H0Y8H8	LEM domain-containing protein 2	LEMD2	>Q8NC56 LEM domain-containing protein 2 OS=Homo sapiens GN=LEMD2 PE=1 SV=1;>H0Y8H8 LEM domain-containing protein 2 (Fragment) OS=Homo sapiens GN=LEMD2 PE=4 SV=1	7	13.9	56.974	13.964																					73154000	79648000	77911000	67285000	86935000	74421000	0.917959	0.991019	1.00906	NO
Q9P0S9	Transmembrane protein 14C	TMEM14C	>Q9P0S9 Transmembrane protein 14C OS=Homo sapiens GN=TMEM14C PE=1 SV=1	1	8.9	11.564	1.6254											1099050	4727500	1.01096e+06	6170500	6055100	6285900	0.0859408	2.70735	2.70735	NO	18560000	21835000	34699000	17999000	24734000	31645000	0.97171	0.990465	1.00963	NO
P29317	Ephrin type-A receptor 2	EPHA2	>P29317 Ephrin type-A receptor 2 OS=Homo sapiens GN=EPHA2 PE=1 SV=2	3	3.9	108.27	5.9653																					11413000	12072000	10540000	12665000	10720000	10287000	0.898561	0.989625	1.01048	NO
Q969Q5;D6RFW3;F8W8H5	Ras-related protein Rab-24	RAB24	>Q969Q5 Ras-related protein Rab-24 OS=Homo sapiens GN=RAB24 PE=1 SV=1;>D6RFW3 Ras-related protein Rab-24 (Fragment) OS=Homo sapiens GN=RAB24 PE=4 SV=1;>F8W8H5 Ras-related protein Rab-24 OS=Homo sapiens GN=RAB24 PE=4 SV=1	2	15.3	23.124	4.8595																					15505000	15352000	15784000	16311000	17262000	12549000	0.915467	0.988872	1.01125	NO
Q9Y646;E5RJA8;E5RH35;E5RJZ7;E5RJP8	Carboxypeptidase Q	CPQ	>Q9Y646 Carboxypeptidase Q OS=Homo sapiens GN=CPQ PE=1 SV=1;>E5RJA8 Carboxypeptidase Q (Fragment) OS=Homo sapiens GN=CPQ PE=4 SV=1;>E5RH35 Carboxypeptidase Q (Fragment) OS=Homo sapiens GN=CPQ PE=4 SV=1;>E5RJZ7 Carboxypeptidase Q (Fragment) OS=Homo sapiens	12	36.7	51.887	45.975	49975000	60025000	55753000	409370000	298710000	356560000	0.010694	6.42305	6.42305	YES											5674400	7350300	6366200	6390100	8252700	4527500	0.954517	0.988624	1.01151	NO
Q9H6E4;B0QY51	Coiled-coil domain-containing protein 134	CCDC134	>Q9H6E4 Coiled-coil domain-containing protein 134 OS=Homo sapiens GN=CCDC134 PE=1 SV=1;>B0QY51 Coiled-coil domain-containing protein 134 OS=Homo sapiens GN=CCDC134 PE=4 SV=1	4	22.3	26.56	9.3146	22116500	21546000	22687000	17804000	24584000	18540000	0.489673	0.918289	1.08898	NO											30050000	36663000	28862000	24637000	32141000	37700000	0.939726	0.988522	1.01161	NO
H7C0X4;B4DS50;C9J7S5;Q92685	Dol-P-Man:Man(5)GlcNAc(2)-PP-Dol alpha-1,3-mannosyltransferase	ALG3	>H7C0X4 Dol-P-Man:Man(5)GlcNAc(2)-PP-Dol alpha-1,3-mannosyltransferase (Fragment) OS=Homo sapiens GN=ALG3 PE=4 SV=1;>B4DS50 Dol-P-Man:Man(5)GlcNAc(2)-PP-Dol alpha-1,3-mannosyltransferase OS=Homo sapiens GN=ALG3 PE=2 SV=1;>C9J7S5 Dol-P-Man:Man(5)GlcNAc(2)-P	2	6.2	36.898	4.3179																					10372000	11095000	10833000	8320700	8352000	15250000	0.961528	0.988319	1.01182	NO
Q14139	Ubiquitin conjugation factor E4 A	UBE4A	>Q14139 Ubiquitin conjugation factor E4 A OS=Homo sapiens GN=UBE4A PE=1 SV=2	9	12.2	122.56	12.21	29447000	28833000	30940000	19543000	22683000	24636000	0.0240409	0.749406	1.33439	NO											12398000	12376500	12355000	13203000	13560000	9921000	0.909702	0.988001	1.01214	NO
Q9H1B7	Interferon regulatory factor 2-binding protein-like	IRF2BPL	>Q9H1B7 Interferon regulatory factor 2-binding protein-like OS=Homo sapiens GN=IRF2BPL PE=1 SV=1	8	16.5	82.658	47.826	23187000	24527000	39412000	25658000	23003000	24330500	0.461197	0.837769	1.19365	NO											21295000	12948000	21104000	15055000	19450000	20101000	0.942606	0.986612	1.01357	NO
O43819	Protein SCO2 homolog, mitochondrial	SCO2	>O43819 Protein SCO2 homolog, mitochondrial OS=Homo sapiens GN=SCO2 PE=1 SV=3	3	13.5	29.81	6.8533																					13908000	13042000	14197000	15215000	16121000	9167800	0.931179	0.984368	1.01588	NO
Q9HC36	RNA methyltransferase-like protein 1	RNMTL1	>Q9HC36 RNA methyltransferase-like protein 1 OS=Homo sapiens GN=RNMTL1 PE=1 SV=2	3	11.7	47.019	8.5657																					8528900	9092400	9167200	10175000	8117800	8013600	0.844032	0.982003	1.01833	NO
B4DE26;Q00973	Beta-1,4 N-acetylgalactosaminyltransferase 1	B4GALNT1	>B4DE26 Beta-1,4 N-acetylgalactosaminyltransferase 1 OS=Homo sapiens GN=B4GALNT1 PE=2 SV=1;>Q00973 Beta-1,4 N-acetylgalactosaminyltransferase 1 OS=Homo sapiens GN=B4GALNT1 PE=1 SV=2	4	9.8	52.859	8.1127	7977200	9623600	13668000	9102100	9735300	9620000	0.63591	0.910089	1.09879	NO											5695700	4930100	5312900	5456700	5208300	4959900	0.714787	0.980312	1.02008	NO
Q9H330;F8WBJ7;H7C0G1	Transmembrane protein 245	TMEM245	>Q9H330 Transmembrane protein 245 OS=Homo sapiens GN=TMEM245 PE=1 SV=2;>F8WBJ7 Transmembrane protein 245 OS=Homo sapiens GN=TMEM245 PE=4 SV=1;>H7C0G1 Transmembrane protein 245 (Fragment) OS=Homo sapiens GN=TMEM245 PE=4 SV=1	2	3	100.94	2.0523	8327100	7287100	7807100	3708913	4088350	2949224	0.000756938	0.458834	2.17944	YES											13297000	10984000	12480000	12829000	12519000	10632000	0.800549	0.978755	1.02171	NO
Q99496;B3KRH1	E3 ubiquitin-protein ligase RING2	RNF2	>Q99496 E3 ubiquitin-protein ligase RING2 OS=Homo sapiens GN=RNF2 PE=1 SV=1;>B3KRH1 E3 ubiquitin-protein ligase RING2 OS=Homo sapiens GN=RNF2 PE=2 SV=1	6	25.6	37.655	11.356	20510000	11659000	13845000	15386000	15316000	14858000	0.959874	0.990133	1.00996	NO											20382000	24564000	22473000	20202000	26268000	19483000	0.855119	0.978255	1.02223	NO
S4R3I5;O95167	NADH dehydrogenase [ubiquinone] 1 alpha subcomplex subunit 3	NDUFA3	>S4R3I5 NADH dehydrogenase (Ubiquinone) 1 alpha subcomplex, 3, 9kDa, isoform CRA_b OS=Homo sapiens GN=NDUFA3 PE=4 SV=1;>O95167 NADH dehydrogenase [ubiquinone] 1 alpha subcomplex subunit 3 OS=Homo sapiens GN=NDUFA3 PE=1 SV=1	3	85.4	4.6462	4.0834																					28996000	28145000	32223000	29568000	27240000	30570000	0.698864	0.977776	1.02273	NO
A6NIH7	Protein unc-119 homolog B	UNC119B	>A6NIH7 Protein unc-119 homolog B OS=Homo sapiens GN=UNC119B PE=1 SV=1	5	30.3	28.136	27.591	22151000	29516000	30370000	23924000	20434000	22179000	0.176488	0.811061	1.23295	NO											25464500	24827000	26102000	25390000	21880000	27399000	0.758583	0.977426	1.0231	NO
Q6GMV2;C9IYN9	SET and MYND domain-containing protein 5	SMYD5	>Q6GMV2 SET and MYND domain-containing protein 5 OS=Homo sapiens GN=SMYD5 PE=1 SV=2;>C9IYN9 SET and MYND domain-containing protein 5 (Fragment) OS=Homo sapiens GN=SMYD5 PE=4 SV=1	6	20.8	47.34	17.354	64974000	61344000	57461000	63811000	58326000	56774000	0.622158	0.973512	1.02721	NO											23139000	24981000	19770000	25133000	22895000	18301000	0.847441	0.977007	1.02353	NO
Q9UJQ4	Sal-like protein 4	SALL4	>Q9UJQ4 Sal-like protein 4 OS=Homo sapiens GN=SALL4 PE=1 SV=1	2	2.9	112.23	1.6057																					1.87149e+06	1557672	9421700	4197100	4179250	4161400	0.971303	0.975635	1.02497	NO
Q9BYN8	28S ribosomal protein S26, mitochondrial	MRPS26	>Q9BYN8 28S ribosomal protein S26, mitochondrial OS=Homo sapiens GN=MRPS26 PE=1 SV=1	4	15.6	24.211	5.7197																					26492000	28807000	29254000	29620000	27385000	25466000	0.664794	0.975376	1.02525	NO
F5H3Y4;Q8IY37	Probable ATP-dependent RNA helicase DHX37	DHX37	>F5H3Y4 Probable ATP-dependent RNA helicase DHX37 OS=Homo sapiens GN=DHX37 PE=4 SV=1;>Q8IY37 Probable ATP-dependent RNA helicase DHX37 OS=Homo sapiens GN=DHX37 PE=1 SV=1	14	21	107.3	53.374																					51438000	60439000	62065000	64972000	52583000	52091000	0.803099	0.975302	1.02532	NO
O43237;B4DZP4	Cytoplasmic dynein 1 light intermediate chain 2	DYNC1LI2	>O43237 Cytoplasmic dynein 1 light intermediate chain 2 OS=Homo sapiens GN=DYNC1LI2 PE=1 SV=1;>B4DZP4 Cytoplasmic dynein 1 light intermediate chain 2 OS=Homo sapiens GN=DYNC1LI2 PE=2 SV=1	7	19.1	54.099	21.11	38871000	38988000	40659000	31746000	32598000	38733000	0.136643	0.869716	1.1498	NO											25138000	24723000	23116000	28103000	20501000	22494000	0.812538	0.974252	1.02643	NO
P48506;D6R959	Glutamate--cysteine ligase catalytic subunit	GCLC	>P48506 Glutamate--cysteine ligase catalytic subunit OS=Homo sapiens GN=GCLC PE=1 SV=2;>D6R959 Glutamate--cysteine ligase catalytic subunit (Fragment) OS=Homo sapiens GN=GCLC PE=4 SV=1	8	17.1	72.765	23.801																					20733000	19253000	20210000	19103000	16484000	23008000	0.807299	0.973404	1.02732	NO
Q15050	Ribosome biogenesis regulatory protein homolog	RRS1	>Q15050 Ribosome biogenesis regulatory protein homolog OS=Homo sapiens GN=RRS1 PE=1 SV=2	4	13.4	41.193	8.2295											8557700	6308000	5702000	4966500	1041256	1257502	0.0524889	0.353236	2.83097	NO	32030000	31527000	27114000	35275000	26219000	26710000	0.820623	0.972792	1.02797	NO
Q6P4A7;E9PGB5	Sideroflexin-4	SFXN4	>Q6P4A7 Sideroflexin-4 OS=Homo sapiens GN=SFXN4 PE=1 SV=1;>E9PGB5 Sideroflexin-4 OS=Homo sapiens GN=SFXN4 PE=4 SV=1	3	13.9	37.998	7.1924																					22722000	17871000	16319000	17473000	20721000	17159000	0.830382	0.972607	1.02816	NO
J3KTF4;J3QRG5;J3KSJ5;Q9BQA9;J3QRZ2;J3QLB7;J3QKS6	Uncharacterized protein C17orf62	C17orf62	>J3KTF4 Uncharacterized protein C17orf62 (Fragment) OS=Homo sapiens GN=C17orf62 PE=4 SV=1;>J3QRG5 Uncharacterized protein C17orf62 OS=Homo sapiens GN=C17orf62 PE=4 SV=1;>J3KSJ5 Uncharacterized protein C17orf62 OS=Homo sapiens GN=C17orf62 PE=4 SV=1;>Q9BQA9	3	43.2	9.8064	1.9049																					19180000	20050000	25980000	21258000	22816000	19346000	0.81761	0.97255	1.02822	NO
F5GXR6;Q8IUG5;F5H6I8	Unconventional myosin-XVIIIb	MYO18B	>F5GXR6 Unconventional myosin-XVIIIb OS=Homo sapiens GN=MYO18B PE=4 SV=1;>Q8IUG5 Unconventional myosin-XVIIIb OS=Homo sapiens GN=MYO18B PE=1 SV=1;>F5H6I8 Unconventional myosin-XVIIIb OS=Homo sapiens GN=MYO18B PE=4 SV=1	2	1.2	285.34	1.8967											23287000	23707000	22956000	22423000	19160000	18654000	0.106773	0.861144	1.16125	NO	26127000	12837000	22647000	20462000	21313000	18081000	0.898252	0.971515	1.02932	NO
B7Z637;A8MTG8;Q8IUR7;G5E9V7;G5E9V6;C9J8P8;C9JAA7;C9JBY2	Armadillo repeat-containing protein 8	ARMC8	>B7Z637 Armadillo repeat containing 8, isoform CRA_g OS=Homo sapiens GN=ARMC8 PE=2 SV=1;>A8MTG8 Armadillo repeat-containing protein 8 OS=Homo sapiens GN=ARMC8 PE=4 SV=3;>Q8IUR7 Armadillo repeat-containing protein 8 OS=Homo sapiens GN=ARMC8 PE=1 SV=2;>G5E9V	6	14.7	67.185	20.067																					10368000	9628300	9990100	8193200	10508000	10404000	0.739617	0.970613	1.03028	NO
H7BZN3;Q5UIP0	Telomere-associated protein RIF1	RIF1	>H7BZN3 Telomere-associated protein RIF1 (Fragment) OS=Homo sapiens GN=RIF1 PE=4 SV=1;>Q5UIP0 Telomere-associated protein RIF1 OS=Homo sapiens GN=RIF1 PE=1 SV=2	6	11.1	93.537	9.8052	16372000	21668000	16573000	3708913	4088350	11890000	0.0280369	0.360487	2.77403	YES											14696000	10802000	10621000	13930000	7290600	13806000	0.895319	0.969756	1.03119	NO
Q53TN4	Cytochrome b reductase 1	CYBRD1	>Q53TN4 Cytochrome b reductase 1 OS=Homo sapiens GN=CYBRD1 PE=1 SV=1	2	9.8	31.641	2.4588																					10384000	12617000	11500500	12427000	11122650	9818300	0.722892	0.967145	1.03397	NO
P52306	Rap1 GTPase-GDP dissociation stimulator 1	RAP1GDS1	>P52306 Rap1 GTPase-GDP dissociation stimulator 1 OS=Homo sapiens GN=RAP1GDS1 PE=1 SV=3	16	32.3	66.316	57.982																					75968000	85953000	72794000	69901000	74856000	82042000	0.645336	0.966274	1.0349	NO
Q9Y294	Histone chaperone ASF1A	ASF1A	>Q9Y294 Histone chaperone ASF1A OS=Homo sapiens GN=ASF1A PE=1 SV=1	3	16.7	22.968	15.732																					16110000	15118000	16463000	17031000	13737000	15284000	0.637377	0.965633	1.03559	NO
H7C1N3;O15155;C9JTT8;Q68DU7;Q96EA0	BET1 homolog	BET1;DKFZp781C0425	>H7C1N3 BET1 homolog (Fragment) OS=Homo sapiens GN=BET1 PE=4 SV=1;>O15155 BET1 homolog OS=Homo sapiens GN=BET1 PE=1 SV=1;>C9JTT8 BET1 homolog OS=Homo sapiens GN=BET1 PE=4 SV=1;>Q68DU7 BET1 homolog OS=Homo sapiens GN=DKFZp781C0425 PE=2 SV=1;>Q96EA0 BET1 hom	2	21.8	14.872	3.7918																					15783000	17435000	17381000	15032000	19614000	14050000	0.752946	0.962391	1.03908	NO
O14770;U3KQI2;B3KP81;H0YKE5;H0YKN2;U3KQ95	Homeobox protein Meis2	MEIS2	>O14770 Homeobox protein Meis2 OS=Homo sapiens GN=MEIS2 PE=1 SV=2;>U3KQI2 Homeobox protein Meis2 (Fragment) OS=Homo sapiens GN=MEIS2 PE=3 SV=1;>B3KP81 Homeobox protein Meis2 OS=Homo sapiens GN=MEIS2 PE=2 SV=1;>H0YKE5 Homeobox protein Meis2 (Fragment) OS=Ho	2	6.7	51.789	3.4966																					21284000	22867500	24451000	20422000	26958000	18576000	0.769359	0.961423	1.04013	NO
B7Z902;Q6PCB8;D6RDX7	Embigin	EMB	>B7Z902 Embigin OS=Homo sapiens GN=EMB PE=2 SV=1;>Q6PCB8 Embigin OS=Homo sapiens GN=EMB PE=1 SV=1;>D6RDX7 Embigin OS=Homo sapiens GN=EMB PE=4 SV=1	6	33.2	31.571	33.544	9910200	12492600	15075000	15469000	17526000	16497500	0.100341	1.32058	1.32058	NO											23742000	27963000	25511000	25260000	27112000	21819000	0.638	0.960824	1.04077	NO
O14656	Torsin-1A	TOR1A	>O14656 Torsin-1A OS=Homo sapiens GN=TOR1A PE=1 SV=1	9	33.4	37.808	13.312	24187000	29277000	27586000	16696000	19015000	22223000	0.0247656	0.714793	1.39901	NO	13722000	15208000	14465000	10697000	10216000	11178000	0.00323289	0.739509	1.35225	NO	98362000	74567000	73815000	73274000	91181000	72562000	0.765459	0.960579	1.04104	NO
E5RFU2;P34913;E5RI53;H0YAW7	Bifunctional epoxide hydrolase 2;Cytosolic epoxide hydrolase 2;Lipid-phosphate phosphatase	EPHX2	>E5RFU2 Lipid-phosphate phosphatase OS=Homo sapiens GN=EPHX2 PE=4 SV=1;>P34913 Bifunctional epoxide hydrolase 2 OS=Homo sapiens GN=EPHX2 PE=1 SV=2;>E5RI53 Lipid-phosphate phosphatase (Fragment) OS=Homo sapiens GN=EPHX2 PE=4 SV=1;>H0YAW7 Lipid-phosphate pho	4	12.4	58.855	17.841	10095000	10204000	10532000	8586500	9513000	12539000	0.962135	0.993756	1.00628	NO											11652000	10610000	8331100	10043000	9071300	10187000	0.712041	0.957775	1.04409	NO
P61960;H0Y614	Ubiquitin-fold modifier 1	UFM1	>P61960 Ubiquitin-fold modifier 1 OS=Homo sapiens GN=UFM1 PE=1 SV=1;>H0Y614 Ubiquitin-fold modifier 1 (Fragment) OS=Homo sapiens GN=UFM1 PE=4 SV=1	3	60	9.1175	6.5556											24588000	45096000	47476000	25706000	20318000	17615000	0.122456	0.54318	1.84101	NO	17645000	19648000	17262000	19460000	17074000	15700000	0.594602	0.957456	1.04443	NO
B4DR80;Q9Y6E0;H0Y630;Q5JV98	Serine/threonine-protein kinase 24;Serine/threonine-protein kinase 24 36 kDa subunit;Serine/threonine-protein kinase 24 12 kDa subunit	STK24	>B4DR80 Serine/threonine-protein kinase 24 12 kDa subunit OS=Homo sapiens GN=STK24 PE=2 SV=1;>Q9Y6E0 Serine/threonine-protein kinase 24 OS=Homo sapiens GN=STK24 PE=1 SV=1;>H0Y630 Serine/threonine-protein kinase 24 12 kDa subunit (Fragment) OS=Homo sapiens	8	21.1	45.835	23.18	49622000	64780000	55258000	40023000	44554000	44768000	0.080298	0.762378	1.31169	NO											32598000	32775000	32123000	34342000	26621000	32301000	0.603974	0.956593	1.04538	NO
Q9BVQ7;H0YCA5	Spermatogenesis-associated protein 5-like protein 1	SPATA5L1	>Q9BVQ7 Spermatogenesis-associated protein 5-like protein 1 OS=Homo sapiens GN=SPATA5L1 PE=1 SV=2;>H0YCA5 Spermatogenesis-associated protein 5-like protein 1 (Fragment) OS=Homo sapiens GN=SPATA5L1 PE=4 SV=1	4	7.3	80.709	6.9717																					12217000	13100000	12290000	13565000	10414000	11989500	0.61594	0.956431	1.04555	NO
F5GZX9;F5GY05;Q96EK7	Constitutive coactivator of peroxisome proliferator-activated receptor gamma	FAM120B	>F5GZX9 Constitutive coactivator of peroxisome proliferator-activated receptor gamma OS=Homo sapiens GN=FAM120B PE=4 SV=1;>F5GY05 Constitutive coactivator of peroxisome proliferator-activated receptor gamma OS=Homo sapiens GN=FAM120B PE=4 SV=1;>Q96EK7 Cons	10	12.5	105.19	11.069																					10857000	8567100	11505000	7992900	11719000	9855950	0.762114	0.955988	1.04604	NO
B7ZAX5;Q01415;H0YLL8;B3KUV8	N-acetylgalactosamine kinase	GALK2	>B7ZAX5 N-acetylgalactosamine kinase OS=Homo sapiens GN=GALK2 PE=2 SV=1;>Q01415 N-acetylgalactosamine kinase OS=Homo sapiens GN=GALK2 PE=1 SV=1;>H0YLL8 N-acetylgalactosamine kinase (Fragment) OS=Homo sapiens GN=GALK2 PE=4 SV=1;>B3KUV8 N-acetylgalactosamine	6	21	47.635	10.71	8312100	8322800	8918700	10881000	10179000	14229000	0.118314	1.38098	1.38098	NO											10415000	11633000	9294400	9244400	10709000	9976700	0.59203	0.95494	1.04719	NO
F2Z2W7;Q8IZ69	tRNA (uracil-5-)-methyltransferase homolog A	TRMT2A	>F2Z2W7 tRNA (uracil-5-)-methyltransferase homolog A OS=Homo sapiens GN=TRMT2A PE=4 SV=1;>Q8IZ69 tRNA (uracil-5-)-methyltransferase homolog A OS=Homo sapiens GN=TRMT2A PE=1 SV=2	8	18.8	70.834	11.611																					14765000	19171000	10359000	15980000	11439000	14876000	0.831985	0.954848	1.04729	NO
P08648	Integrin alpha-5;Integrin alpha-5 heavy chain;Integrin alpha-5 light chain	ITGA5	>P08648 Integrin alpha-5 OS=Homo sapiens GN=ITGA5 PE=1 SV=2	13	20.4	114.54	39.52	88491000	94165000	83082000	96537000	91131000	107820000	0.177775	1.11195	1.11195	NO											58908000	78312000	65879000	62764000	60415000	70215000	0.647814	0.952215	1.05018	NO
O95714	E3 ubiquitin-protein ligase HERC2	HERC2	>O95714 E3 ubiquitin-protein ligase HERC2 OS=Homo sapiens GN=HERC2 PE=1 SV=2	8	2.6	527.22	10.065																					6558900	6787300	7015700	7184400	5207000	6958000	0.646105	0.950275	1.05233	NO
B7WP74;B7WP27;Q9HCG8	Pre-mRNA-splicing factor CWC22 homolog	CWC22	>B7WP74 Pre-mRNA-splicing factor CWC22 homolog (Fragment) OS=Homo sapiens GN=CWC22 PE=4 SV=1;>B7WP27 Pre-mRNA-splicing factor CWC22 homolog OS=Homo sapiens GN=CWC22 PE=4 SV=1;>Q9HCG8 Pre-mRNA-splicing factor CWC22 homolog OS=Homo sapiens GN=CWC22 PE=1 SV=3	9	12.8	85.576	17.817																					17199000	16618000	16082000	16683000	14247000	16354000	0.377869	0.947594	1.0553	NO
Q9H0V9;F5GWW9	VIP36-like protein	LMAN2L	>Q9H0V9 VIP36-like protein OS=Homo sapiens GN=LMAN2L PE=1 SV=1;>F5GWW9 VIP36-like protein OS=Homo sapiens GN=LMAN2L PE=4 SV=1	7	22.7	39.71	7.1573	29133500	19567000	38700000	3708913	4088350	2949224	0.0432313	0.122957	8.13294	YES											91127000	109260000	84816000	79878000	101250000	88417000	0.616442	0.945099	1.05809	NO
U3KQ54;Q6P1K2;V9GYI0	Polyamine-modulated factor 1	PMF1-BGLAP;PMF1	>U3KQ54 HCG2044777 OS=Homo sapiens GN=PMF1-BGLAP PE=4 SV=1;>Q6P1K2 Polyamine-modulated factor 1 OS=Homo sapiens GN=PMF1 PE=1 SV=2;>V9GYI0 Polyamine-modulated factor 1 OS=Homo sapiens GN=PMF1 PE=4 SV=1	4	27	23.769	7.1587	27854000	23770000	23555000	20335000	19204000	22012000	0.0622532	0.818726	1.22141	NO	11574000	14470000	13696000	10067000	10677000	9635100	0.0562614	0.764446	1.30814	NO	10137050	10803000	9471100	7598000	11557000	9577500	0.6807	0.944801	1.05842	NO
O43156	TELO2-interacting protein 1 homolog	TTI1	>O43156 TELO2-interacting protein 1 homolog OS=Homo sapiens GN=TTI1 PE=1 SV=3	5	6.7	122.07	7.6497																					13299000	12733500	12168000	13290000	12001000	10712000	0.439454	0.942475	1.06104	NO
Q8IYD1	Eukaryotic peptide chain release factor GTP-binding subunit ERF3B	GSPT2	>Q8IYD1 Eukaryotic peptide chain release factor GTP-binding subunit ERF3B OS=Homo sapiens GN=GSPT2 PE=1 SV=2	5	14	68.882	35.176																					12367000	25363000	18865000	14410000	13621000	25249000	0.845189	0.941426	1.06222	NO
Q9NVG8	TBC1 domain family member 13	TBC1D13	>Q9NVG8 TBC1 domain family member 13 OS=Homo sapiens GN=TBC1D13 PE=1 SV=3	5	14	46.553	4.9329																					9196800	9526800	9361800	8805600	9310000	8301200	0.188561	0.940588	1.06316	NO
Q9NPA8;E5RHX8	Transcription and mRNA export factor ENY2	ENY2	>Q9NPA8 Transcription and mRNA export factor ENY2 OS=Homo sapiens GN=ENY2 PE=1 SV=1;>E5RHX8 Transcription and mRNA export factor ENY2 OS=Homo sapiens GN=ENY2 PE=3 SV=1	3	32.7	11.528	16.002																					31270000	33409000	30203000	28751000	24384000	36092000	0.641685	0.9404	1.06338	NO
Q86TI2	Dipeptidyl peptidase 9	DPP9	>Q86TI2 Dipeptidyl peptidase 9 OS=Homo sapiens GN=DPP9 PE=1 SV=3	9	18.1	98.262	18.848																					19466000	11523000	14261000	13837000	12649000	16047000	0.746747	0.939956	1.06388	NO
Q5T1V6;B7Z5N6	Probable ATP-dependent RNA helicase DDX59	DDX59	>Q5T1V6 Probable ATP-dependent RNA helicase DDX59 OS=Homo sapiens GN=DDX59 PE=1 SV=1;>B7Z5N6 Probable ATP-dependent RNA helicase DDX59 OS=Homo sapiens GN=DDX59 PE=2 SV=1	14	31	68.809	52.612	23061000	22970000	21219000	9154700	6867700	13398000	0.0154477	0.437478	2.28583	YES											22820000	24858000	32117000	31895000	23501000	19514000	0.742946	0.938781	1.06521	NO
Q96MX6;Q8ND98	WD repeat-containing protein 92	WDR92;DKFZp434B156	>Q96MX6 WD repeat-containing protein 92 OS=Homo sapiens GN=WDR92 PE=1 SV=1;>Q8ND98 Putative uncharacterized protein DKFZp434B156 OS=Homo sapiens GN=DKFZp434B156 PE=2 SV=1	6	32.2	39.74	27.226	36469000	37048000	33370000	32904000	24774000	28839000	0.0832048	0.809425	1.23545	NO											18201000	21064000	17984000	17627000	18282000	17789000	0.355057	0.937973	1.06613	NO
Q9HAB8;Q5VVM3	Phosphopantothenate--cysteine ligase	PPCS	>Q9HAB8 Phosphopantothenate--cysteine ligase OS=Homo sapiens GN=PPCS PE=1 SV=2;>Q5VVM3 Phosphopantothenate--cysteine ligase OS=Homo sapiens GN=PPCS PE=4 SV=1	4	10.3	34.005	3.8735																					9748600	9298950	8849300	7895600	9670800	8591800	0.391017	0.937676	1.06647	NO
H3BV55;O15305;H3BPH4;F5H0W0;B7Z419;H3BRM0	Phosphomannomutase;Phosphomannomutase 2	PMM2	>H3BV55 Phosphomannomutase 2 OS=Homo sapiens GN=PMM2 PE=4 SV=1;>O15305 Phosphomannomutase 2 OS=Homo sapiens GN=PMM2 PE=1 SV=1;>H3BPH4 Phosphomannomutase 2 (Fragment) OS=Homo sapiens GN=PMM2 PE=4 SV=1;>F5H0W0 Phosphomannomutase 2 OS=Homo sapiens GN=PMM2 PE=	8	34.2	25.256	11.951	48098000	60197000	55247000	44627000	47647000	54958000	0.309467	0.90027	1.11078	NO											31956000	29478000	33052000	29375000	27761000	31370000	0.250783	0.93671	1.06757	NO
E9PBK4;Q9H7Z3	Protein NRDE2 homolog	NRDE2	>E9PBK4 Protein NRDE2 homolog OS=Homo sapiens GN=NRDE2 PE=4 SV=1;>Q9H7Z3 Protein NRDE2 homolog OS=Homo sapiens GN=NRDE2 PE=1 SV=3	6	10.8	106.84	9.2607																					9307300	12111000	12916000	10504000	10187000	11397000	0.571796	0.934576	1.07	NO
Q6PL18	ATPase family AAA domain-containing protein 2	ATAD2	>Q6PL18 ATPase family AAA domain-containing protein 2 OS=Homo sapiens GN=ATAD2 PE=1 SV=1	4	3.9	158.55	2.8534																					10959000	9132900	11882000	10726000	10665000	8474100	0.556411	0.934046	1.07061	NO
Q06481;F5GZY0;F5H845	Amyloid-like protein 2	APLP2	>Q06481 Amyloid-like protein 2 OS=Homo sapiens GN=APLP2 PE=1 SV=2;>F5GZY0 Amyloid-like protein 2 OS=Homo sapiens GN=APLP2 PE=4 SV=1;>F5H845 Amyloid-like protein 2 OS=Homo sapiens GN=APLP2 PE=4 SV=1	22	32.8	86.955	142.09																					2345500	1475500	1544300	2181400	1337600	1486300	0.768949	0.932902	1.07192	NO
E9PB90;P52789	Hexokinase-2	HK2	>E9PB90 Hexokinase-2 OS=Homo sapiens GN=HK2 PE=3 SV=1;>P52789 Hexokinase-2 OS=Homo sapiens GN=HK2 PE=1 SV=2	19	28.5	98.972	40.587	89420000	73214000	75734000	53126000	52586000	67949000	0.0387942	0.728542	1.37261	NO											42818000	39354000	15910000	31510000	26388000	33430000	0.817802	0.931139	1.07395	NO
Q9BVG9	Phosphatidylserine synthase 2	PTDSS2	>Q9BVG9 Phosphatidylserine synthase 2 OS=Homo sapiens GN=PTDSS2 PE=1 SV=1	4	11.9	56.252	8.8152																					16601000	17256000	14125000	14252000	14709000	15612000	0.360474	0.928953	1.07648	NO
P09871;F8WCZ6	Complement C1s subcomponent;Complement C1s subcomponent heavy chain;Complement C1s subcomponent light chain	C1S	>P09871 Complement C1s subcomponent OS=Homo sapiens GN=C1S PE=1 SV=1;>F8WCZ6 Complement C1s subcomponent OS=Homo sapiens GN=C1S PE=3 SV=1	20	34.6	76.684	247.56																					2247300	2337900	3657300	2365200	2529700	2694200	0.682594	0.920728	1.0861	NO
P46976;C9JQ42;G5E9W8	Glycogenin-1	GYG1	>P46976 Glycogenin-1 OS=Homo sapiens GN=GYG1 PE=1 SV=4;>C9JQ42 Glycogenin-1 (Fragment) OS=Homo sapiens GN=GYG1 PE=4 SV=1;>G5E9W8 Glycogenin 1, isoform CRA_e OS=Homo sapiens GN=GYG1 PE=4 SV=1	5	19.7	39.383	18.639	90376000	85010000	96769000	61603000	72760000	45859000	0.0427425	0.662204	1.51011	NO	30579000	22997000	22138000	22101000	26045000	28574000	0.923962	1.01329	1.01329	NO	17797000	39460000	33692000	22168000	31722000	29765000	0.756358	0.919801	1.08719	NO
G3V4S9;Q9UN36;G3V5H8;B4DE86;G3V271;G3V5B7;G3V383;G3V5L7;G3V5S0;G3V392;G3V5G0;G3V2I9;G3V578;H0YJT9	Protein NDRG2	NDRG2	>G3V4S9 Protein NDRG2 (Fragment) OS=Homo sapiens GN=NDRG2 PE=4 SV=1;>Q9UN36 Protein NDRG2 OS=Homo sapiens GN=NDRG2 PE=1 SV=2;>G3V5H8 Protein NDRG2 (Fragment) OS=Homo sapiens GN=NDRG2 PE=4 SV=1;>B4DE86 Protein NDRG2 OS=Homo sapiens GN=NDRG2 PE=2 SV=1;>G3V27	5	28.6	33.479	14.926											19109000	19164000	22731000	19008000	25117000	18710000	0.815325	1.03001	1.03001	NO	19447000	17865000	18656000	17349000	16382000	17721000	0.0691803	0.919311	1.08777	NO
Q53FA7	Quinone oxidoreductase PIG3	TP53I3	>Q53FA7 Quinone oxidoreductase PIG3 OS=Homo sapiens GN=TP53I3 PE=1 SV=2	10	40.7	35.536	36.525																					34633000	33818000	35585000	31161000	34948000	29210000	0.22111	0.916212	1.09145	NO
Q8IYN9;H0YBP1;J3QT16;E7ESA6;Q05397;Q8N9D7;H0YB16;H0YBZ1;E9PEI4	Focal adhesion kinase 1	PTK2	>Q8IYN9 Focal adhesion kinase 1 OS=Homo sapiens GN=PTK2 PE=2 SV=1;>H0YBP1 Focal adhesion kinase 1 (Fragment) OS=Homo sapiens GN=PTK2 PE=4 SV=1;>J3QT16 Focal adhesion kinase 1 OS=Homo sapiens GN=PTK2 PE=4 SV=1;>E7ESA6 Focal adhesion kinase 1 OS=Homo sapiens	14	20.7	114.25	45.428																					36129000	17950000	18125000	19637000	20829000	25687000	0.775168	0.916196	1.09147	NO
Q99417	C-Myc-binding protein	MYCBP	>Q99417 C-Myc-binding protein OS=Homo sapiens GN=MYCBP PE=1 SV=3	3	34	11.967	7.5831																					20943000	23952000	17429000	21394000	17966000	17399000	0.464477	0.910709	1.09805	NO
Q8TC07;A8K8E1;C9JA93	TBC1 domain family member 15	TBC1D15	>Q8TC07 TBC1 domain family member 15 OS=Homo sapiens GN=TBC1D15 PE=1 SV=2;>A8K8E1 TBC1 domain family member 15 OS=Homo sapiens GN=TBC1D15 PE=2 SV=1;>C9JA93 TBC1 domain family member 15 (Fragment) OS=Homo sapiens GN=TBC1D15 PE=4 SV=1	10	17.1	79.49	11.476	15514000	4832300	19256000	3222900	10749450	18276000	0.709604	0.814305	1.22804	NO											14878000	17069000	17143000	16664000	16380000	11586000	0.475292	0.909146	1.09993	NO
O00170;E9PMH2	AH receptor-interacting protein	AIP	>O00170 AH receptor-interacting protein OS=Homo sapiens GN=AIP PE=1 SV=2;>E9PMH2 Peptidyl-prolyl cis-trans isomerase (Fragment) OS=Homo sapiens GN=AIP PE=4 SV=2	11	51.2	37.636	72.243	122170000	123770000	110800000	96731000	113750000	105700000	0.104148	0.886307	1.12828	NO											43808000	49090000	48457000	41992000	42582000	43751000	0.110311	0.907821	1.10154	NO
F8VXC8;Q8TAQ2	SWI/SNF complex subunit SMARCC2	SMARCC2	>F8VXC8 SWI/SNF complex subunit SMARCC2 OS=Homo sapiens GN=SMARCC2 PE=4 SV=1;>Q8TAQ2 SWI/SNF complex subunit SMARCC2 OS=Homo sapiens GN=SMARCC2 PE=1 SV=1	8	9.3	136.18	10.505																					17001000	22497000	19749000	20737000	16924000	15943000	0.43282	0.904755	1.10527	NO
F6U1T9;D3YTA9;H7BYZ3;P63098	Calcineurin subunit B type 1	PPP3R1;WDR92	>F6U1T9 Calcineurin subunit B type 1 OS=Homo sapiens GN=PPP3R1 PE=4 SV=1;>D3YTA9 Calcineurin subunit B type 1 OS=Homo sapiens GN=PPP3R1 PE=4 SV=1;>H7BYZ3 Uncharacterized protein OS=Homo sapiens PE=4 SV=1;>P63098 Calcineurin subunit B type 1 OS=Homo sapiens	2	17.5	18.208	5.3364	11220000	13589500	15959000	10548000	11040500	11533000	0.199532	0.812429	1.23088	NO											8753600	6774100	7763850	7939400	6084600	7012000	0.391584	0.90316	1.10722	NO
P42694;J3QS41;I6L9H4	Probable helicase with zinc finger domain	HELZ	>P42694 Probable helicase with zinc finger domain OS=Homo sapiens GN=HELZ PE=1 SV=2;>J3QS41 Probable helicase with zinc finger domain OS=Homo sapiens GN=HELZ PE=4 SV=1;>I6L9H4 HELZ protein OS=Homo sapiens GN=HELZ PE=2 SV=1	15	10.1	218.97	24.63																					11139000	6408900	8773950	7043700	6139400	10566000	0.678296	0.902258	1.10833	NO
Q8WUK0	Phosphatidylglycerophosphatase and protein-tyrosine phosphatase 1	PTPMT1	>Q8WUK0 Phosphatidylglycerophosphatase and protein-tyrosine phosphatase 1 OS=Homo sapiens GN=PTPMT1 PE=1 SV=1	4	16.4	22.843	5.9415											8591200	7128000	5958400	1.56446e+06	1041256	1257502	0.0133882	0.178212	5.61128	YES	16322000	14937000	19993000	13356000	14208000	18674000	0.496447	0.90217	1.10844	NO
P63172;Q5VTU3	Dynein light chain Tctex-type 1	DYNLT1	>P63172 Dynein light chain Tctex-type 1 OS=Homo sapiens GN=DYNLT1 PE=1 SV=1;>Q5VTU3 Dynein light chain Tctex-type 1 OS=Homo sapiens GN=DYNLT1 PE=4 SV=1	2	35.4	12.452	47.775	14431500	12309000	16554000	3708913	4088350	2949224	0.00868193	0.248218	4.02871	YES											17394000	19109000	17691000	17444000	16056000	15369000	0.0942779	0.901742	1.10896	NO
Q9H1Y0	Autophagy protein 5	ATG5	>Q9H1Y0 Autophagy protein 5 OS=Homo sapiens GN=ATG5 PE=1 SV=2	4	15.3	32.447	6.9862	17068000	15270000	15809000	3708913	10045000	2949224	0.0370677	0.34692	2.88251	YES											13313000	12054500	10796000	10832000	11428000	10236000	0.230196	0.898586	1.11286	NO
Q9UKZ1;H7C0C7	CCR4-NOT transcription complex subunit 11	CNOT11	>Q9UKZ1 CCR4-NOT transcription complex subunit 11 OS=Homo sapiens GN=CNOT11 PE=1 SV=1;>H7C0C7 CCR4-NOT transcription complex subunit 11 (Fragment) OS=Homo sapiens GN=CNOT11 PE=4 SV=1	4	12.7	55.215	15.026																					15721000	10523000	14173000	11022000	14568000	10718000	0.527892	0.898335	1.11317	NO
O75792	Ribonuclease H2 subunit A	RNASEH2A	>O75792 Ribonuclease H2 subunit A OS=Homo sapiens GN=RNASEH2A PE=1 SV=2	8	32.4	33.395	9.3363																					14463000	16079000	15271000	16049000	14932000	10135000	0.482187	0.897475	1.11424	NO
Q9NZL4;C9JNI7	Hsp70-binding protein 1	HSPBP1	>Q9NZL4 Hsp70-binding protein 1 OS=Homo sapiens GN=HSPBP1 PE=1 SV=1;>C9JNI7 Hsp70-binding protein 1 OS=Homo sapiens GN=HSPBP1 PE=4 SV=1	8	33.4	39.474	33.792																					23645000	24558000	19152000	20481000	18842000	21057000	0.298283	0.896444	1.11552	NO
Q15386	Ubiquitin-protein ligase E3C	UBE3C	>Q15386 Ubiquitin-protein ligase E3C OS=Homo sapiens GN=UBE3C PE=1 SV=3	9	12.1	123.92	14.31																					15949000	19164000	22379000	17674000	16542000	17108000	0.38352	0.892716	1.12018	NO
Q96N11	Uncharacterized protein C7orf26	C7orf26	>Q96N11 Uncharacterized protein C7orf26 OS=Homo sapiens GN=C7orf26 PE=2 SV=1	3	11.6	50.046	8.2334											13351000	11527000	13419000	9545300	9323200	8909100	0.0223061	0.725321	1.3787	NO	14369000	9531600	8499800	9508300	9639500	9770700	0.586979	0.892535	1.1204	NO
O14967	Calmegin	CLGN	>O14967 Calmegin OS=Homo sapiens GN=CLGN PE=1 SV=1	2	8.7	70.038	2.4397																					19066000	17016000	14966000	15181000	14259000	16103000	0.259099	0.89216	1.12087	NO
Q9BV20	Methylthioribose-1-phosphate isomerase	MRI1	>Q9BV20 Methylthioribose-1-phosphate isomerase OS=Homo sapiens GN=MRI1 PE=1 SV=1	7	29.3	39.149	23.472	30911000	29658000	27087000	20406000	19612000	20009000	0.0119997	0.684802	1.46028	NO											17005000	17571500	18138000	12636000	15945000	18332000	0.362107	0.889945	1.12367	NO
O14672;B4DU28	Disintegrin and metalloproteinase domain-containing protein 10	ADAM10	>O14672 Disintegrin and metalloproteinase domain-containing protein 10 OS=Homo sapiens GN=ADAM10 PE=1 SV=1;>B4DU28 Disintegrin and metalloproteinase domain-containing protein 10 OS=Homo sapiens GN=ADAM10 PE=2 SV=1	11	21.4	84.141	23.979																					36008000	46311000	40943000	30741000	40511000	38058000	0.328129	0.88681	1.12764	NO
Q6AI08;K7EIX2	HEAT repeat-containing protein 6	HEATR6	>Q6AI08 HEAT repeat-containing protein 6 OS=Homo sapiens GN=HEATR6 PE=1 SV=1;>K7EIX2 HEAT repeat-containing protein 6 OS=Homo sapiens GN=HEATR6 PE=4 SV=1	12	15.5	128.78	46.458																					12705000	10763000	8736900	11798000	10330000	6422000	0.573324	0.886511	1.12802	NO
Q709C8	Vacuolar protein sorting-associated protein 13C	VPS13C	>Q709C8 Vacuolar protein sorting-associated protein 13C OS=Homo sapiens GN=VPS13C PE=1 SV=1	15	6.6	422.39	21.928	4109415	43136000	3697344	17312000	13548000	15430000	0.916592	0.908667	1.10051	NO											22782000	22621500	22461000	16081000	23936000	19998000	0.36779	0.884336	1.13079	NO
Q9Y2D4;J3QT38	Exocyst complex component 6B	EXOC6B	>Q9Y2D4 Exocyst complex component 6B OS=Homo sapiens GN=EXOC6B PE=1 SV=3;>J3QT38 Exocyst complex component 6B OS=Homo sapiens GN=EXOC6B PE=4 SV=1	6	10.9	94.2	7.8442											33888000	33925000	25734000	17254000	17457000	19404000	0.0338644	0.578479	1.72867	NO	19096000	15745000	18974000	18081000	13643000	15862000	0.287248	0.884252	1.1309	NO
F5GWT4;F5H2M7;Q9H4A3	Serine/threonine-protein kinase WNK1	WNK1	>F5GWT4 Serine/threonine-protein kinase WNK1 OS=Homo sapiens GN=WNK1 PE=4 SV=1;>F5H2M7 Serine/threonine-protein kinase WNK1 OS=Homo sapiens GN=WNK1 PE=4 SV=1;>Q9H4A3 Serine/threonine-protein kinase WNK1 OS=Homo sapiens GN=WNK1 PE=1 SV=2	17	11.8	225.5	48.935	108490000	174750000	159800000	207110000	296190000	143470000	0.263342	1.45985	1.45985	NO											21945000	28818000	24107000	25642000	25061000	15421000	0.502847	0.883184	1.13227	NO
E7EWP2;E7EPJ7;O75962;F5H228	Triple functional domain protein	TRIO	>E7EWP2 Triple functional domain protein OS=Homo sapiens GN=TRIO PE=4 SV=2;>E7EPJ7 Triple functional domain protein (Fragment) OS=Homo sapiens GN=TRIO PE=4 SV=2;>O75962 Triple functional domain protein OS=Homo sapiens GN=TRIO PE=1 SV=2;>F5H228 Triple funct	9	6.8	262.68	13.398																					8086300	9407600	9580600	7999600	8544100	7244700	0.147389	0.878627	1.13814	NO
J3KQ34;Q9H9Q2;J3QT73;J3KQ41	COP9 signalosome complex subunit 7b	COPS7B	>J3KQ34 COP9 signalosome complex subunit 7b OS=Homo sapiens GN=COPS7B PE=4 SV=1;>Q9H9Q2 COP9 signalosome complex subunit 7b OS=Homo sapiens GN=COPS7B PE=1 SV=1;>J3QT73 COP9 signalosome complex subunit 7b (Fragment) OS=Homo sapiens GN=COPS7B PE=4 SV=1;>J3KQ	6	26.5	26.424	51.234																					76237000	65913000	69699000	69978000	63838000	52062000	0.243345	0.877408	1.13972	NO
Q8IXM3	39S ribosomal protein L41, mitochondrial	MRPL41	>Q8IXM3 39S ribosomal protein L41, mitochondrial OS=Homo sapiens GN=MRPL41 PE=1 SV=1	4	33.6	15.383	2.4362																					20585000	23243000	18685000	18016000	16871000	19861000	0.188325	0.875786	1.14183	NO
P00395	Cytochrome c oxidase subunit 1	MT-CO1	>P00395 Cytochrome c oxidase subunit 1 OS=Homo sapiens GN=MT-CO1 PE=1 SV=1	2	7.6	57.041	2.6947																					33068000	28850500	24633000	25246500	23732000	26761000	0.274275	0.87508	1.14275	NO
Q9BRX5	DNA replication complex GINS protein PSF3	GINS3	>Q9BRX5 DNA replication complex GINS protein PSF3 OS=Homo sapiens GN=GINS3 PE=1 SV=1	3	19.9	24.534	2.5235	5157650	7033200	3282100	6554300	4088350	2949224	0.700763	0.878428	1.1384	NO	1099050	1070100	1175900	1966600	1918500	2029600	4.5276e-05	1.76819	1.76819	NO	2368500	2474350	2580200	2164300	2369700	1958900	0.102927	0.874694	1.14326	NO
Q14112	Nidogen-2	NID2	>Q14112 Nidogen-2 OS=Homo sapiens GN=NID2 PE=1 SV=3	48	46.3	151.25	323.31											270670	266240	268455	284520	184730	160470	0.262839	0.781906	1.27893	NO	870310	161820	516065	473840	730060	149710	0.818866	0.874315	1.14375	NO
Q9NY97	UDP-GlcNAc:betaGal beta-1,3-N-acetylglucosaminyltransferase 2	B3GNT2	>Q9NY97 UDP-GlcNAc:betaGal beta-1,3-N-acetylglucosaminyltransferase 2 OS=Homo sapiens GN=B3GNT2 PE=1 SV=2	10	31.5	46.021	42.851	64301000	54715000	66281000	90068000	256760000	106660000	0.233396	2.44736	2.44736	NO	14564000	18077000	21590000	17989000	17489000	18557000	0.977374	0.996386	1.00363	NO	14361000	21922000	26458000	17633000	18888000	18260500	0.531037	0.873137	1.1453	NO
Q8WV22;H3BSL0;H3BR73;I3L1I3	Non-structural maintenance of chromosomes element 1 homolog	NSMCE1	>Q8WV22 Non-structural maintenance of chromosomes element 1 homolog OS=Homo sapiens GN=NSMCE1 PE=1 SV=5;>H3BSL0 Non-structural maintenance of chromosomes element 1 homolog (Fragment) OS=Homo sapiens GN=NSMCE1 PE=4 SV=1;>H3BR73 Non-structural maintenance of	2	12	30.855	5.8091											10847000	11721000	9263800	6758900	7140900	3408200	0.0342506	0.543733	1.83914	NO	10954000	10030000	10492000	10327000	8140600	9012900	0.159533	0.873062	1.14539	NO
Q9C037;H7C0Q6	Tripartite motif-containing protein 4	TRIM4	>Q9C037 Tripartite motif-containing protein 4 OS=Homo sapiens GN=TRIM4 PE=2 SV=2;>H7C0Q6 Tripartite motif-containing protein 4 (Fragment) OS=Homo sapiens GN=TRIM4 PE=4 SV=1	3	8.8	57.46	3.8013																					8670600	9490300	10310000	8184200	7433900	9105300	0.138556	0.868374	1.15158	NO
Q7LG56;H0YAV1	Ribonucleoside-diphosphate reductase subunit M2 B	RRM2B	>Q7LG56 Ribonucleoside-diphosphate reductase subunit M2 B OS=Homo sapiens GN=RRM2B PE=1 SV=1;>H0YAV1 Ribonucleoside-diphosphate reductase subunit M2 B (Fragment) OS=Homo sapiens GN=RRM2B PE=4 SV=1	5	18.5	40.736	9.1295																					16428000	18818000	25629000	16977000	12628000	23102000	0.543491	0.865823	1.15497	NO
E9PCV0;P08236	Beta-glucuronidase	GUSB	>E9PCV0 Beta-glucuronidase OS=Homo sapiens GN=GUSB PE=4 SV=1;>P08236 Beta-glucuronidase OS=Homo sapiens GN=GUSB PE=1 SV=2	6	13.7	58.345	10.638	9766300	8434300	10071000	47624000	28105000	53140000	0.047098	4.55825	4.55825	YES											11304000	9849500	10430000	9461000	7227800	10494000	0.265626	0.860665	1.16189	NO
B3KU92;Q6P2P2	Putative protein arginine N-methyltransferase 9	PRMT9	>B3KU92 Putative protein arginine N-methyltransferase 10 OS=Homo sapiens GN=PRMT10 PE=2 SV=1;>Q6P2P2 Putative protein arginine N-methyltransferase 10 OS=Homo sapiens GN=PRMT10 PE=2 SV=1	7	13.1	81.856	11.118	18826000	28312000	16919000	15956000	13175000	16460000	0.217234	0.711725	1.40504	NO											12980000	9808200	10758000	10080000	8937400	9831200	0.232087	0.859966	1.16284	NO
Q8NB90	Spermatogenesis-associated protein 5	SPATA5	>Q8NB90 Spermatogenesis-associated protein 5 OS=Homo sapiens GN=SPATA5 PE=1 SV=3	9	14.8	97.903	10.482	4109415	4055605	3697344	16370000	21450000	11290000	0.0512709	4.13998	4.13998	NO											18028000	17233000	22580000	15468000	20878000	13328000	0.389781	0.858803	1.16441	NO
Q14181	DNA polymerase alpha subunit B	POLA2	>Q14181 DNA polymerase alpha subunit B OS=Homo sapiens GN=POLA2 PE=1 SV=2	10	24.6	65.947	14.356	20144000	19007500	17871000	3708913	4088350	20321000	0.219205	0.493108	2.02795	NO											13424000	16384500	19345000	18286000	11696000	12070000	0.438012	0.855524	1.16887	NO
G5E9S8;G3V2E7;F8W6L3;G3V3H3;G3V5R9;E7EVH7;Q07866	Kinesin light chain 1	KLC1	>G5E9S8 Kinesin light chain 1 OS=Homo sapiens GN=KLC1 PE=4 SV=1;>G3V2E7 Kinesin light chain 1 OS=Homo sapiens GN=KLC1 PE=4 SV=1;>F8W6L3 Kinesin light chain 1 OS=Homo sapiens GN=KLC1 PE=4 SV=1;>G3V3H3 Kinesin light chain 1 OS=Homo sapiens GN=KLC1 PE=4 SV=1;	20	40.4	62.506	109.38																					146400000	154930000	150100000	122230000	132520000	131410000	0.007317	0.855415	1.16902	NO
Q08431;F5GZN3;F5H7N9;H0YKS8	Lactadherin;Lactadherin short form;Medin	MFGE8	>Q08431 Lactadherin OS=Homo sapiens GN=MFGE8 PE=1 SV=2;>F5GZN3 Lactadherin short form OS=Homo sapiens GN=MFGE8 PE=4 SV=1;>F5H7N9 Lactadherin short form OS=Homo sapiens GN=MFGE8 PE=4 SV=1;>H0YKS8 Lactadherin short form (Fragment) OS=Homo sapiens GN=MFGE8 PE	14	54.8	43.122	50.737																					5435200	4270200	6639200	5716100	2955400	5292800	0.511613	0.854368	1.17046	NO
P24386;B4DRL9	Rab proteins geranylgeranyltransferase component A 1	CHM	>P24386 Rab proteins geranylgeranyltransferase component A 1 OS=Homo sapiens GN=CHM PE=1 SV=3;>B4DRL9 Rab proteins geranylgeranyltransferase component A 1 OS=Homo sapiens GN=CHM PE=2 SV=1	8	21.4	73.475	71.35	30861000	31389000	21822000	17431000	30558000	25993000	0.535224	0.879984	1.13638	NO											15486000	23355000	16268000	16542000	14829000	15685500	0.396229	0.85388	1.17112	NO
Q5THR1;Q9H5Z1;Q5THQ9	Probable ATP-dependent RNA helicase DHX35	DHX35	>Q5THR1 Probable ATP-dependent RNA helicase DHX35 OS=Homo sapiens GN=DHX35 PE=4 SV=1;>Q9H5Z1 Probable ATP-dependent RNA helicase DHX35 OS=Homo sapiens GN=DHX35 PE=1 SV=2;>Q5THQ9 Probable ATP-dependent RNA helicase DHX35 (Fragment) OS=Homo sapiens GN=DHX35	8	16.8	76.046	8.5739											20425000	13891000	16404000	23212000	16771000	16277000	0.564119	1.10923	1.10923	NO	12082000	12988000	14400000	10205000	11526000	11951000	0.0910305	0.853357	1.17184	NO
Q07687;P56178	Homeobox protein DLX-2;Homeobox protein DLX-5	DLX2;DLX5	>Q07687 Homeobox protein DLX-2 OS=Homo sapiens GN=DLX2 PE=1 SV=2;>P56178 Homeobox protein DLX-5 OS=Homo sapiens GN=DLX5 PE=1 SV=2	3	9.1	34.242	2.2894																					65090000	70878000	68586000	57520000	61268000	55597000	0.0131838	0.852513	1.173	NO
Q9Y291;C9JBY7	28S ribosomal protein S33, mitochondrial	MRPS33	>Q9Y291 28S ribosomal protein S33, mitochondrial OS=Homo sapiens GN=MRPS33 PE=1 SV=1;>C9JBY7 28S ribosomal protein S33, mitochondrial OS=Homo sapiens GN=MRPS33 PE=4 SV=1	3	25.5	12.629	5.5859																					23961000	23248000	24063000	20072000	16783000	23731000	0.216359	0.850067	1.17638	NO
O60293	Zinc finger C3H1 domain-containing protein	ZFC3H1	>O60293 Zinc finger C3H1 domain-containing protein OS=Homo sapiens GN=ZFC3H1 PE=1 SV=3	10	7.4	226.35	22.876	15430000	10776000	12190000	3708913	4088350	2949224	0.0171361	0.279886	3.57289	YES											10281600	8735200	11828000	10389000	8724750	7060500	0.301244	0.848579	1.17844	NO
P16870	Carboxypeptidase E	CPE	>P16870 Carboxypeptidase E OS=Homo sapiens GN=CPE PE=1 SV=1	21	50.2	53.15	118.32																					4861500	2414000	5642700	2399900	3653900	4907900	0.62139	0.848547	1.17849	NO
Q96T51;J3KPP6	RUN and FYVE domain-containing protein 1	RUFY1	>Q96T51 RUN and FYVE domain-containing protein 1 OS=Homo sapiens GN=RUFY1 PE=1 SV=2;>J3KPP6 RUN and FYVE domain-containing protein 1 (Fragment) OS=Homo sapiens GN=RUFY1 PE=4 SV=1	5	9	79.817	8.9345	14166000	8655100	5398400	4409700	4088350	2949224	0.156956	0.405651	2.46517	NO											9045800	7210000	11229000	7907700	8118700	7175600	0.343702	0.844176	1.18459	NO
O75695	Protein XRP2	RP2	>O75695 Protein XRP2 OS=Homo sapiens GN=RP2 PE=1 SV=4	5	15.7	39.641	2.7505	9902600	12234000	11068300	3708913	4088350	2949224	0.00236912	0.323642	3.08984	YES											14487000	16937000	12222000	13249000	10835000	12755000	0.236708	0.844041	1.18478	NO
Q92692;K7EKE8	Nectin-2	PVRL2	>Q92692 Poliovirus receptor-related protein 2 OS=Homo sapiens GN=PVRL2 PE=1 SV=1;>K7EKE8 Poliovirus receptor-related protein 2 (Fragment) OS=Homo sapiens GN=PVRL2 PE=4 SV=1	7	16	57.741	30.036	43900000	51826000	58373000	141490000	147640000	149770000	0.000175462	2.84817	2.84817	YES											54382000	53911000	54853000	52526000	45722000	38918000	0.157685	0.840756	1.18941	NO
O43924;B8ZZK5;C9IZ52	Retinal rod rhodopsin-sensitive cGMP 3,5-cyclic phosphodiesterase subunit delta	PDE6D	>O43924 Retinal rod rhodopsin-sensitive cGMP 3,5-cyclic phosphodiesterase subunit delta OS=Homo sapiens GN=PDE6D PE=1 SV=1;>B8ZZK5 Phosphodiesterase 6D, cGMP-specific, rod, delta, isoform CRA_a OS=Homo sapiens GN=PDE6D PE=4 SV=1;>C9IZ52 Retinal rod rhodo	2	20.7	17.42	3.4596	21976000	20863000	21419500	16257000	14474000	18407000	0.0389256	0.764693	1.30772	NO											15846000	16255000	11289000	11538000	13941000	10847000	0.286168	0.837198	1.19446	NO
E9PCQ3;Q9Y4E8	Ubiquitin carboxyl-terminal hydrolase 15	USP15	>E9PCQ3 Ubiquitin carboxyl-terminal hydrolase OS=Homo sapiens GN=USP15 PE=3 SV=2;>Q9Y4E8 Ubiquitin carboxyl-terminal hydrolase 15 OS=Homo sapiens GN=USP15 PE=1 SV=3	10	13.6	109.77	43.464																					15382000	17304000	12943000	13857000	12113000	12214000	0.178082	0.836836	1.19498	NO
P35270	Sepiapterin reductase	SPR	>P35270 Sepiapterin reductase OS=Homo sapiens GN=SPR PE=1 SV=1	5	24.1	28.048	7.8359	17284000	18815000	18812000	13474000	4088350	2949224	0.0719703	0.373542	2.67707	NO											30507000	26562000	27547000	20048000	23022000	27693000	0.162869	0.836284	1.19577	NO
Q9H4M9;C9JC03;C9J2Z4	EH domain-containing protein 1	EHD1	>Q9H4M9 EH domain-containing protein 1 OS=Homo sapiens GN=EHD1 PE=1 SV=2;>C9JC03 EH domain-containing protein 1 (Fragment) OS=Homo sapiens GN=EHD1 PE=4 SV=1;>C9J2Z4 EH domain-containing protein 1 (Fragment) OS=Homo sapiens GN=EHD1 PE=4 SV=1	9	24.3	60.626	7.8852	27927000	18238000	27137000	25357000	29893000	28284000	0.394245	1.13959	1.13959	NO											27548000	31775000	25339000	25773000	19955000	24932000	0.149467	0.834613	1.19816	NO
Q9UPW5;Q5VZW3;B4DHX2	Cytosolic carboxypeptidase 1	AGTPBP1	>Q9UPW5 Cytosolic carboxypeptidase 1 OS=Homo sapiens GN=AGTPBP1 PE=1 SV=3;>Q5VZW3 Cytosolic carboxypeptidase 1 OS=Homo sapiens GN=AGTPBP1 PE=4 SV=1;>B4DHX2 Cytosolic carboxypeptidase 1 OS=Homo sapiens GN=AGTPBP1 PE=2 SV=1	2	1.9	138.45	2.55																					3824100	1874400	2554200	2240200	2291500	2342800	0.505861	0.833	1.20048	NO
C9J381;E7EQS0;P20839	Inosine-5-monophosphate dehydrogenase;Inosine-5-monophosphate dehydrogenase 1	IMPDH1	>C9J381 Inosine-5-monophosphate dehydrogenase OS=Homo sapiens GN=IMPDH1 PE=3 SV=1;>E7EQS0 Inosine-5-monophosphate dehydrogenase OS=Homo sapiens GN=IMPDH1 PE=3 SV=1;>P20839 Inosine-5-monophosphate dehydrogenase 1 OS=Homo sapiens GN=IMPDH1 PE=1 SV=2	4	11.3	55.277	5.4273																					14895000	14589000	14742000	11897000	12519000	12208000	0.00122342	0.82811	1.20757	NO
G3XAJ1;Q5TBB1	Ribonuclease H2 subunit B	RNASEH2B	>G3XAJ1 Deleted in leukemia 8 protein, isoform CRA_b OS=Homo sapiens GN=RNASEH2B PE=4 SV=1;>Q5TBB1 Ribonuclease H2 subunit B OS=Homo sapiens GN=RNASEH2B PE=1 SV=1	4	21	29.004	38.946	17579000	16760000	17290000	16349000	11907000	11449000	0.122847	0.769045	1.30031	NO	18929000	19465000	15098000	18305000	18176000	18771000	0.712215	1.0329	1.0329	NO	19600000	12559000	14469000	12855000	14464000	11283000	0.335053	0.827872	1.20792	NO
Q9UBI1;H0Y4E5;R4GNF2;R4GMW6;H0Y4W0;H0Y6Z9	COMM domain-containing protein 3	COMMD3;COMMD3-BMI1	>Q9UBI1 COMM domain-containing protein 3 OS=Homo sapiens GN=COMMD3 PE=1 SV=1;>H0Y4E5 COMM domain-containing protein 3 (Fragment) OS=Homo sapiens GN=COMMD3 PE=4 SV=1;>R4GNF2 COMM domain-containing protein 3 (Fragment) OS=Homo sapiens GN=COMMD3 PE=4 SV=1;>R4	4	29.2	22.151	19.289	17782000	14443000	13687000	12717000	16812000	14764500	0.770321	0.964748	1.03654	NO	47661000	31860000	42460000	40489000	45758000	33784000	0.916562	0.984014	1.01625	NO	17989000	26981000	17541000	16534000	15874000	18930000	0.349973	0.821263	1.21764	NO
Q9NV70	Exocyst complex component 1	EXOC1	>Q9NV70 Exocyst complex component 1 OS=Homo sapiens GN=EXOC1 PE=1 SV=4	6	6.7	101.98	5.5956																					17668000	14453000	15644000	13041500	11108000	14975000	0.121576	0.819104	1.22085	NO
Q9BSH5	Haloacid dehalogenase-like hydrolase domain-containing protein 3	HDHD3	>Q9BSH5 Haloacid dehalogenase-like hydrolase domain-containing protein 3 OS=Homo sapiens GN=HDHD3 PE=1 SV=1	5	31.5	28	17.26																					22506000	20359000	24737000	15165000	20746000	19288000	0.124971	0.816529	1.2247	NO
P46934;H0Y8X6	E3 ubiquitin-protein ligase NEDD4	NEDD4	>P46934 E3 ubiquitin-protein ligase NEDD4 OS=Homo sapiens GN=NEDD4 PE=1 SV=4;>H0Y8X6 E3 ubiquitin-protein ligase (Fragment) OS=Homo sapiens GN=NEDD4 PE=4 SV=1	3	3.6	149.11	5.4949																					13323000	12229000	11298000	10921000	8627200	10531000	0.0722601	0.816261	1.2251	NO
Q5TDH0;H0YII4;H0YI90	Protein DDI1 homolog 2	DDI2	>Q5TDH0 Protein DDI1 homolog 2 OS=Homo sapiens GN=DDI2 PE=1 SV=1;>H0YII4 Protein DDI1 homolog 2 (Fragment) OS=Homo sapiens GN=DDI2 PE=4 SV=1;>H0YI90 Protein DDI1 homolog 2 (Fragment) OS=Homo sapiens GN=DDI2 PE=4 SV=1	7	28.1	44.522	32.394	41307000	35819000	45480000	27198000	29358000	34641000	0.0453656	0.743822	1.34441	NO											14893000	18292000	15687000	10268000	10921000	18649000	0.384065	0.81515	1.22677	NO
O43148;K7EP06;F5H2D9	mRNA cap guanine-N7 methyltransferase	RNMT	>O43148 mRNA cap guanine-N7 methyltransferase OS=Homo sapiens GN=RNMT PE=1 SV=1;>K7EP06 mRNA cap guanine-N7 methyltransferase OS=Homo sapiens GN=RNMT PE=4 SV=1;>F5H2D9 mRNA cap guanine-N7 methyltransferase OS=Homo sapiens GN=RNMT PE=4 SV=1	8	24.4	54.843	34.875	59422000	64172000	57291000	66729000	65608000	58407000	0.379642	1.0545	1.0545	NO											46615000	54914000	52120000	37614000	45682000	41842000	0.0480294	0.814441	1.22784	NO
F5H874;H0YCB3;Q8N9N2	Activating signal cointegrator 1 complex subunit 1	ASCC1	>F5H874 Activating signal cointegrator 1 complex subunit 1 OS=Homo sapiens GN=ASCC1 PE=4 SV=1;>H0YCB3 Activating signal cointegrator 1 complex subunit 1 (Fragment) OS=Homo sapiens GN=ASCC1 PE=4 SV=1;>Q8N9N2 Activating signal cointegrator 1 complex subunit	4	13.2	43.611	4.6344	14281000	13848000	14714000	13419000	13506000	16044000	0.966337	1.00294	1.00294	NO											15506500	15111000	15902000	13863000	12942000	11071000	0.0633835	0.814196	1.22821	NO
P07225;G5E9F8	Vitamin K-dependent protein S	PROS1	>P07225 Vitamin K-dependent protein S OS=Homo sapiens GN=PROS1 PE=1 SV=1;>G5E9F8 Protein S (Alpha), isoform CRA_b OS=Homo sapiens GN=PROS1 PE=4 SV=1	19	37.7	75.122	200.91											1495200	2182400	1446900	1055000	2039000	1052100	0.470299	0.809074	1.23598	NO	1291200	1350500	1231900	925560	1175200	1050380	0.0604416	0.813491	1.22927	NO
A6NK56;F8WEB5;B4DKF0;F5GYT0;Q9Y2I2	Netrin-G1	NTNG1	>A6NK56 Netrin-G1 OS=Homo sapiens GN=NTNG1 PE=4 SV=1;>F8WEB5 Netrin-G1 OS=Homo sapiens GN=NTNG1 PE=4 SV=1;>B4DKF0 Netrin-G1 OS=Homo sapiens GN=NTNG1 PE=2 SV=1;>F5GYT0 Netrin-G1 OS=Homo sapiens GN=NTNG1 PE=4 SV=1;>Q9Y2I2 Netrin-G1 OS=Homo sapiens GN=NTNG1 P	10	28	51.941	23.271																					8328300	8246100	5985300	6077900	4798200	7448500	0.262707	0.812271	1.23112	NO
Q13356;E7EW80	Peptidyl-prolyl cis-trans isomerase-like 2	PPIL2	>Q13356 Peptidyl-prolyl cis-trans isomerase-like 2 OS=Homo sapiens GN=PPIL2 PE=1 SV=1;>E7EW80 Peptidyl-prolyl cis-trans isomerase-like 2 OS=Homo sapiens GN=PPIL2 PE=4 SV=1	7	22.5	58.823	8.0116	25860000	25526000	26194000	27372000	30779000	22523000	0.709141	1.03988	1.03988	NO											17865000	18108500	18352000	14612000	12790000	16434000	0.0773305	0.806914	1.23929	NO
Q9BUK6;B4DF47	Protein misato homolog 1	MSTO1	>Q9BUK6 Protein misato homolog 1 OS=Homo sapiens GN=MSTO1 PE=1 SV=1;>B4DF47 Protein misato homolog 1 OS=Homo sapiens GN=MSTO1 PE=2 SV=1	8	16	61.835	9.0924	12457000	10832000	11644500	9325900	9136000	8946100	0.0279722	0.784576	1.27457	NO											14013000	14969000	20922000	13649000	12004000	14567000	0.270855	0.805947	1.24078	NO
Q86TU7	Histone-lysine N-methyltransferase setd3	SETD3	>Q86TU7 Histone-lysine N-methyltransferase setd3 OS=Homo sapiens GN=SETD3 PE=1 SV=1	9	22.4	67.256	12.758	36928000	32219000	33112000	37075000	36014000	38422000	0.153829	1.09048	1.09048	NO											11422000	14816000	9424800	11462000	8619700	8657900	0.290569	0.805871	1.24089	NO
Q76M96	Coiled-coil domain-containing protein 80	CCDC80	>Q76M96 Coiled-coil domain-containing protein 80 OS=Homo sapiens GN=CCDC80 PE=1 SV=1	42	41.5	108.17	323.31											212000	187530	130000	215920	85520	215510	0.937901	0.976243	1.02434	NO	456510	435880	371810	470950	294980	252030	0.347517	0.805221	1.2419	NO
F5GWE5;Q00169;I3L471;I3L4U7;I3L4H1	Phosphatidylinositol transfer protein alpha isoform	PITPNA	>F5GWE5 Phosphatidylinositol transfer protein alpha isoform OS=Homo sapiens GN=PITPNA PE=4 SV=1;>Q00169 Phosphatidylinositol transfer protein alpha isoform OS=Homo sapiens GN=PITPNA PE=1 SV=2;>I3L471 Phosphatidylinositol transfer protein alpha isoform OS=H	6	29.6	31.802	21.881																					31330000	29218000	24206000	23931000	21896000	22107000	0.10702	0.801543	1.24759	NO
Q9UIV1;H0YBT3	CCR4-NOT transcription complex subunit 7	CNOT7	>Q9UIV1 CCR4-NOT transcription complex subunit 7 OS=Homo sapiens GN=CNOT7 PE=1 SV=3;>H0YBT3 CCR4-NOT transcription complex subunit 7 (Fragment) OS=Homo sapiens GN=CNOT7 PE=4 SV=1	6	31.9	32.745	36.508																					20350000	21767000	15144000	14138000	16208000	15275000	0.18673	0.79672	1.25515	NO
Q16539;B4E0K5;E7EX54;B5TY33	Mitogen-activated protein kinase 14	MAPK14	>Q16539 Mitogen-activated protein kinase 14 OS=Homo sapiens GN=MAPK14 PE=1 SV=3;>B4E0K5 Mitogen-activated protein kinase 14 OS=Homo sapiens GN=MAPK14 PE=1 SV=1;>E7EX54 Mitogen-activated protein kinase 14 (Fragment) OS=Homo sapiens GN=MAPK14 PE=4 SV=1;>B5TY	6	23.6	41.293	17.68																					16884000	24425000	13077000	12464000	12771000	18073000	0.400752	0.796308	1.2558	NO
R4GNB2;R4GN35;Q5VZ89	DENN domain-containing protein 4C	DENND4C	>R4GNB2 DENN domain-containing protein 4C OS=Homo sapiens GN=DENND4C PE=4 SV=1;>R4GN35 DENN domain-containing protein 4C OS=Homo sapiens GN=DENND4C PE=4 SV=1;>Q5VZ89 DENN domain-containing protein 4C OS=Homo sapiens GN=DENND4C PE=1 SV=2	6	4.8	212.71	7.8406																					9921650	9513300	10330000	7892100	5488200	10296000	0.279707	0.795442	1.25716	NO
O43155	Leucine-rich repeat transmembrane protein FLRT2	FLRT2	>O43155 Leucine-rich repeat transmembrane protein FLRT2 OS=Homo sapiens GN=FLRT2 PE=1 SV=1	13	24.4	74.048	41.094	110970000	98199000	92378000	277890000	287950000	233240000	0.00583552	2.64994	2.64994	YES	25420000	4337900	6347600	26101000	1041256	1257502	0.822444	0.786577	1.27133	NO	17258000	15970000	18136000	15713000	14055000	10815000	0.114446	0.790106	1.26565	NO
Q9NPD8	Ubiquitin-conjugating enzyme E2 T	UBE2T	>Q9NPD8 Ubiquitin-conjugating enzyme E2 T OS=Homo sapiens GN=UBE2T PE=1 SV=1	5	40.1	22.521	14.396	33457000	37411000	47117000	25066000	25768000	22258000	0.0580191	0.619502	1.6142	NO	26238000	22576000	28471000	24549000	24724000	25465000	0.671868	0.967044	1.03408	NO	13350000	17676000	15513000	12227000	10568000	13817000	0.10685	0.786695	1.27114	NO
O43314;D6RBU4	Inositol hexakisphosphate and diphosphoinositol-pentakisphosphate kinase 2	PPIP5K2	>O43314 Inositol hexakisphosphate and diphosphoinositol-pentakisphosphate kinase 2 OS=Homo sapiens GN=PPIP5K2 PE=1 SV=3;>D6RBU4 Inositol hexakisphosphate and diphosphoinositol-pentakisphosphate kinase 2 (Fragment) OS=Homo sapiens GN=PPIP5K2 PE=4 SV=1	8	7.6	140.41	10.547																					18051000	8814300	15186000	9903700	9652800	13491000	0.395505	0.785885	1.27245	NO
O43639;E7EPF5	Cytoplasmic protein NCK2	NCK2	>O43639 Cytoplasmic protein NCK2 OS=Homo sapiens GN=NCK2 PE=1 SV=2;>E7EPF5 Cytoplasmic protein NCK2 (Fragment) OS=Homo sapiens GN=NCK2 PE=4 SV=1	7	23.7	42.915	2.7961											15080000	15588000	15334000	15428000	13974000	17876000	0.745543	1.02774	1.02774	NO	14390000	17861000	18175000	11177000	15166000	13171500	0.095469	0.783614	1.27614	NO
H3BN55;P51159;H3BU81;H3BUD9;H3BS49;H3BVH7	Ras-related protein Rab-27A	RAB27A	>H3BN55 Ras-related protein Rab-27A (Fragment) OS=Homo sapiens GN=RAB27A PE=3 SV=1;>P51159 Ras-related protein Rab-27A OS=Homo sapiens GN=RAB27A PE=1 SV=3;>H3BU81 Ras-related protein Rab-27A (Fragment) OS=Homo sapiens GN=RAB27A PE=4 SV=1;>H3BUD9 Ras-relate	2	13	20.98	2.1611																					7530200	9980100	9175000	6242700	6965050	7687400	0.0977536	0.783021	1.2771	NO
Q13596;H0YK42;A6NKH4	Sorting nexin-1	SNX1	>Q13596 Sorting nexin-1 OS=Homo sapiens GN=SNX1 PE=1 SV=3;>H0YK42 Sorting nexin-1 OS=Homo sapiens GN=SNX1 PE=4 SV=1;>A6NKH4 Sorting nexin 1, isoform CRA_d OS=Homo sapiens GN=SNX1 PE=4 SV=2	5	11.1	59.069	6.618	14326000	17340000	15362000	14804000	11634000	11778000	0.0985643	0.812622	1.23058	NO	5493900	7989300	6551700	7582400	6785800	7028700	0.601701	1.06798	1.06798	NO	15124000	10230000	15754000	10546000	12693000	8874300	0.232763	0.781193	1.28009	NO
Q8NBL1;F8WEW4;B4DVA9;H7C5H0	Protein O-glucosyltransferase 1	POGLUT1	>Q8NBL1 Protein O-glucosyltransferase 1 OS=Homo sapiens GN=POGLUT1 PE=1 SV=1;>F8WEW4 Protein O-glucosyltransferase 1 OS=Homo sapiens GN=POGLUT1 PE=4 SV=1;>B4DVA9 Protein O-glucosyltransferase 1 OS=Homo sapiens GN=POGLUT1 PE=2 SV=1;>H7C5H0 Protein O-glucosy	6	15.8	46.189	9.1124																					53883000	54874000	52575000	41423000	43097000	40410000	0.000340633	0.774366	1.29138	NO
Q9Y2R4;A8MTP9	Probable ATP-dependent RNA helicase DDX52	DDX52	>Q9Y2R4 Probable ATP-dependent RNA helicase DDX52 OS=Homo sapiens GN=DDX52 PE=1 SV=3;>A8MTP9 Probable ATP-dependent RNA helicase DDX52 OS=Homo sapiens GN=DDX52 PE=4 SV=1	7	18.9	67.497	17.544											28427000	28472000	27154000	19070000	19454000	20888000	0.000417788	0.70684	1.41475	NO	35863000	33263000	29381000	28014000	23326000	24300000	0.0355372	0.767864	1.30231	NO
A6NDB9	Paralemmin-3	PALM3	>A6NDB9 Paralemmin-3 OS=Homo sapiens GN=PALM3 PE=1 SV=2	2	4.8	71.695	2.7684																					5554300	5526600	5498900	4075400	4778000	3797100	0.0458571	0.763007	1.3106	NO
P12931	Proto-oncogene tyrosine-protein kinase Src	SRC	>P12931 Proto-oncogene tyrosine-protein kinase Src OS=Homo sapiens GN=SRC PE=1 SV=3	7	18.1	59.834	24.75	26411000	24436000	24185000	27222000	20031000	27128000	0.937266	0.991324	1.00875	NO	56408000	42026000	51388000	36730000	41003000	34683000	0.0806236	0.75033	1.33275	NO	20640000	26400000	31129000	15902000	22993000	20614000	0.175333	0.761286	1.31357	NO
Q13630;E9PKL9;E9PLH9;E9PP14	GDP-L-fucose synthase	TSTA3	>Q13630 GDP-L-fucose synthase OS=Homo sapiens GN=TSTA3 PE=1 SV=1;>E9PKL9 GDP-L-fucose synthase (Fragment) OS=Homo sapiens GN=TSTA3 PE=4 SV=1;>E9PLH9 GDP-L-fucose synthase (Fragment) OS=Homo sapiens GN=TSTA3 PE=4 SV=1;>E9PP14 GDP-L-fucose synthase (Fragment	7	26.5	35.892	6.8596	21980000	42935000	42660000	41603000	46069000	43345000	0.377206	1.21791	1.21791	NO											34576000	33122000	35065000	29700000	22211000	26186000	0.0543029	0.759972	1.31584	NO
Q9Y6D5	Brefeldin A-inhibited guanine nucleotide-exchange protein 2	ARFGEF2	>Q9Y6D5 Brefeldin A-inhibited guanine nucleotide-exchange protein 2 OS=Homo sapiens GN=ARFGEF2 PE=1 SV=3	16	11.5	202.04	29.924																					18613000	15927000	17511000	11174000	14342000	13859000	0.030548	0.75647	1.32193	NO
G3V4G1;Q8NEJ9	Neuroguidin	NGDN	>G3V4G1 Neuroguidin (Fragment) OS=Homo sapiens GN=NGDN PE=4 SV=1;>Q8NEJ9 Neuroguidin OS=Homo sapiens GN=NGDN PE=1 SV=1	3	32.4	15.727	6.8984																					15450000	8252700	15143000	9995500	11746000	7503600	0.313555	0.752853	1.32828	NO
Q5QJ74	Tubulin-specific chaperone cofactor E-like protein	TBCEL	>Q5QJ74 Tubulin-specific chaperone cofactor E-like protein OS=Homo sapiens GN=TBCEL PE=2 SV=2	5	16	48.194	10.011											22482000	37605000	33370000	23008000	14931000	16805000	0.0840479	0.585767	1.70716	NO	25211000	26103000	24319000	18976000	16015000	21937000	0.0573662	0.752687	1.32857	NO
Q16762	Thiosulfate sulfurtransferase	TST	>Q16762 Thiosulfate sulfurtransferase OS=Homo sapiens GN=TST PE=1 SV=4	4	18.9	33.429	7.8499																					31393000	28536000	27040000	25092000	18323000	21707500	0.0435442	0.748801	1.33547	NO
Q14517	Protocadherin Fat 1;Protocadherin Fat 1, nuclear form	FAT1	>Q14517 Protocadherin Fat 1 OS=Homo sapiens GN=FAT1 PE=1 SV=2	82	25.7	506.27	323.31											1102200	1937900	2000000	3481900	652330	804330	0.974691	0.979854	1.02056	NO	1545100	1076400	1151200	1364100	598530	859620	0.312092	0.748072	1.33677	NO
Q08722	Leukocyte surface antigen CD47	CD47	>Q08722 Leukocyte surface antigen CD47 OS=Homo sapiens GN=CD47 PE=1 SV=1	3	8.7	35.213	2.6586																					27884500	28111000	27658000	15869000	25829000	20849000	0.133909	0.747691	1.33745	NO
Q9BSV6;E7EQB3;B0V3J0;A9C4B9	tRNA-splicing endonuclease subunit Sen34	TSEN34	>Q9BSV6 tRNA-splicing endonuclease subunit Sen34 OS=Homo sapiens GN=TSEN34 PE=1 SV=1;>E7EQB3 tRNA-splicing endonuclease subunit Sen34 OS=Homo sapiens GN=TSEN34 PE=4 SV=1;>B0V3J0 tRNA-splicing endonuclease subunit Sen34 (Fragment) OS=Homo sapiens GN=TSEN34	4	16.8	33.652	5.4041											18655000	21559000	23643000	22875000	19363000	23071000	0.81016	1.02274	1.02274	NO	22539000	24942000	22561000	17936000	16019000	18302000	0.00533818	0.746081	1.34034	NO
Q969M1;B7Z4U0	Mitochondrial import receptor subunit TOM40B	TOMM40L	>Q969M1 Mitochondrial import receptor subunit TOM40B OS=Homo sapiens GN=TOMM40L PE=2 SV=1;>B7Z4U0 Mitochondrial import receptor subunit TOM40B OS=Homo sapiens GN=TOMM40L PE=2 SV=1	3	11	33.916	4.252																					21161000	19149000	23430000	13425000	17405000	16705000	0.0361848	0.745764	1.34091	NO
E9PNW4;E9PR17;P13987	CD59 glycoprotein	CD59	>E9PNW4 CD59 glycoprotein OS=Homo sapiens GN=CD59 PE=4 SV=1;>E9PR17 CD59 glycoprotein OS=Homo sapiens GN=CD59 PE=4 SV=1;>P13987 CD59 glycoprotein OS=Homo sapiens GN=CD59 PE=1 SV=1	3	29.6	11.985	4.7419	4109415	4055605	6042900	4848500	8011400	6429950	0.213081	1.35768	1.35768	NO											34384000	36380000	28589000	36079000	3721400	33850000	0.500346	0.7413	1.34898	NO
Q96AY4	Tetratricopeptide repeat protein 28	TTC28	>Q96AY4 Tetratricopeptide repeat protein 28 OS=Homo sapiens GN=TTC28 PE=1 SV=4	9	5.2	270.88	18.308																					19194000	18180000	17166000	11013000	15920000	13466500	0.0634899	0.740732	1.35002	NO
Q17RN3	Protein FAM98C	FAM98C	>Q17RN3 Protein FAM98C OS=Homo sapiens GN=FAM98C PE=2 SV=1	5	23.8	37.329	54.542																					17320000	12649000	15605000	10215000	10745000	12600000	0.0796846	0.736385	1.35799	NO
Q9Y5P4	Collagen type IV alpha-3-binding protein	COL4A3BP	>Q9Y5P4 Collagen type IV alpha-3-binding protein OS=Homo sapiens GN=COL4A3BP PE=1 SV=1	6	13	70.834	19.628	19364000	23178000	18298000	16611000	16800000	17536000	0.151642	0.837393	1.19418	NO											13228000	14110000	15289000	10698000	9389500	11242000	0.0098908	0.734968	1.3606	NO
G3V2N2;Q9UIU6	Homeobox protein SIX4	SIX4	>G3V2N2 Homeobox protein SIX4 (Fragment) OS=Homo sapiens GN=SIX4 PE=3 SV=3;>Q9UIU6 Homeobox protein SIX4 OS=Homo sapiens GN=SIX4 PE=1 SV=2	2	8.3	52.679	15.431																					19972000	20940000	19811000	13495000	16191000	14843000	0.0099437	0.733314	1.36367	NO
Q14444;E9PLA9;G3V153;E9PP31	Caprin-1	CAPRIN1	>Q14444 Caprin-1 OS=Homo sapiens GN=CAPRIN1 PE=1 SV=2;>E9PLA9 Caprin-1 (Fragment) OS=Homo sapiens GN=CAPRIN1 PE=4 SV=1;>G3V153 Caprin-1 OS=Homo sapiens GN=CAPRIN1 PE=4 SV=1;>E9PP31 Uncharacterized protein OS=Homo sapiens GN=CAPRIN1 PE=4 SV=1	5	13.4	78.365	57.41																					49568000	41046000	37582000	37295000	25242000	31268500	0.0827523	0.731735	1.36661	NO
P10909;H0YC35;H0YLK8	Clusterin;Clusterin beta chain;Clusterin alpha chain;Clusterin	CLU	>P10909 Clusterin OS=Homo sapiens GN=CLU PE=1 SV=1;>H0YC35 Clusterin (Fragment) OS=Homo sapiens GN=CLU PE=3 SV=1;>H0YLK8 Clusterin beta chain (Fragment) OS=Homo sapiens GN=CLU PE=4 SV=1	18	34.5	52.494	283.35											752560	872010	991460	962260	1041256	1257502	0.131468	1.24655	1.24655	NO	1579000	4455300	647620	1479800	1846100	1555700	0.653343	0.730568	1.3688	NO
Q86WU2	Probable D-lactate dehydrogenase, mitochondrial	LDHD	>Q86WU2 Probable D-lactate dehydrogenase, mitochondrial OS=Homo sapiens GN=LDHD PE=1 SV=1	2	6.7	54.87	2.8217																					6192200	6111100	6395700	4624200	4515300	4504700	0.000567612	0.729675	1.37047	NO
Q14527;H7C5K0	Helicase-like transcription factor	HLTF	>Q14527 Helicase-like transcription factor OS=Homo sapiens GN=HLTF PE=1 SV=2;>H7C5K0 Helicase-like transcription factor (Fragment) OS=Homo sapiens GN=HLTF PE=4 SV=1	3	5.5	113.93	18.504																					12367000	13105000	9958700	9693500	7035800	9079400	0.0631261	0.728428	1.37282	NO
Q96DE0	U8 snoRNA-decapping enzyme	NUDT16	>Q96DE0 U8 snoRNA-decapping enzyme OS=Homo sapiens GN=NUDT16 PE=1 SV=2	4	23.6	21.273	3.3828	15611000	19110000	33244000	18482000	17570000	23003000	0.643739	0.868903	1.15088	NO	17793000	23369000	13530000	12861000	15251000	13067000	0.250959	0.752925	1.32815	NO	36524000	24695000	26137000	12632000	24128000	26864000	0.241525	0.72833	1.373	NO
Q16706	Alpha-mannosidase 2	MAN2A1	>Q16706 Alpha-mannosidase 2 OS=Homo sapiens GN=MAN2A1 PE=1 SV=2	19	22.8	131.14	41.025																					16305000	17561000	30127000	14855000	15511000	16052000	0.315349	0.725361	1.37862	NO
Q7Z2Z2	Elongation factor Tu GTP-binding domain-containing protein 1	EFTUD1	>Q7Z2Z2 Elongation factor Tu GTP-binding domain-containing protein 1 OS=Homo sapiens GN=EFTUD1 PE=1 SV=2	8	9.9	125.43	27.674	9444500	10709000	8820800	9123500	8809700	8196800	0.22565	0.901834	1.10885	NO											7547400	8545000	12473000	9343200	5745400	5320000	0.241811	0.714452	1.39967	NO
Q9H773	dCTP pyrophosphatase 1	DCTPP1	>Q9H773 dCTP pyrophosphatase 1 OS=Homo sapiens GN=DCTPP1 PE=1 SV=1	5	40	18.681	14.657	33872000	34425000	34195000	22467000	26312000	25284000	0.0130919	0.722622	1.38385	NO	20879000	20422000	21606000	18567000	25269000	16678000	0.789385	0.96196	1.03954	NO	24999000	28879000	25695000	18226000	17885000	20438000	0.00861156	0.710656	1.40715	NO
Q9H6D7;G3V541;G3V5A5;H0YIZ6;H0YJ09;G3V5Z2;G3V4X7	HAUS augmin-like complex subunit 4	HAUS4	>Q9H6D7 HAUS augmin-like complex subunit 4 OS=Homo sapiens GN=HAUS4 PE=1 SV=1;>G3V541 HAUS augmin-like complex subunit 4 (Fragment) OS=Homo sapiens GN=HAUS4 PE=4 SV=1;>G3V5A5 HAUS augmin-like complex subunit 4 (Fragment) OS=Homo sapiens GN=HAUS4 PE=4 SV=1;	6	22.3	42.399	31.039	9365700	10060000	7583500	7592500	7438750	7285000	0.16624	0.826246	1.21029	NO											10297000	11687000	13861000	6420700	9950300	8927100	0.0756755	0.705764	1.4169	NO
Q66K14	TBC1 domain family member 9B	TBC1D9B	>Q66K14 TBC1 domain family member 9B OS=Homo sapiens GN=TBC1D9B PE=1 SV=3	6	5.5	140.52	13.591	17405000	18853000	19969000	14540000	18783000	16122000	0.207756	0.879382	1.13716	NO											26358000	21704000	31012000	16105000	17198000	21684000	0.0764253	0.695387	1.43805	NO
P35237	Serpin B6	SERPINB6	>P35237 Serpin B6 OS=Homo sapiens GN=SERPINB6 PE=1 SV=3	20	61.7	42.621	306.99											1364500	889580	712300	2394900	2451100	1814500	0.0119973	2.24533	2.24533	YES	1875100	4275600	2227600	2182200	2184600	1428600	0.371145	0.691716	1.44568	NO
Q96IV0	Peptide-N(4)-(N-acetyl-beta-glucosaminyl)asparagine amidase	NGLY1	>Q96IV0 Peptide-N(4)-(N-acetyl-beta-glucosaminyl)asparagine amidase OS=Homo sapiens GN=NGLY1 PE=1 SV=1	12	24.3	74.389	26.468	48082000	42533000	27986000	35995000	40205000	49983000	0.748183	1.06393	1.06393	NO											17150000	20267000	14561000	8462200	14254000	13079000	0.0898194	0.688661	1.45209	NO
P30520	Adenylosuccinate synthetase isozyme 2	ADSS	>P30520 Adenylosuccinate synthetase isozyme 2 OS=Homo sapiens GN=ADSS PE=1 SV=3	10	32.5	50.097	39.662											43072000	42130000	37843000	22496000	23766000	15147000	0.00548205	0.499078	2.0037	YES	40765000	40745000	31080000	24379000	19730000	32599000	0.0747582	0.681304	1.46777	NO
A6NDU8	UPF0600 protein C5orf51	C5orf51	>A6NDU8 UPF0600 protein C5orf51 OS=Homo sapiens GN=C5orf51 PE=1 SV=1	9	41.2	33.62	87.528																					29552000	24807000	36093000	17310000	21004000	23200000	0.0789829	0.680073	1.47043	NO
Q12841;B4DTT5	Follistatin-related protein 1	FSTL1	>Q12841 Follistatin-related protein 1 OS=Homo sapiens GN=FSTL1 PE=1 SV=1;>B4DTT5 Follistatin-related protein 1 OS=Homo sapiens GN=FSTL1 PE=2 SV=1	17	57.1	34.985	323.31											182410	151940	184400	1.56446e+06	154240	1257502	0.195795	5.73726	5.73726	NO	610020	476610	343200	284200	334720	347840	0.176959	0.676136	1.47899	NO
P48163;B4DZ70	NADP-dependent malic enzyme	ME1	>P48163 NADP-dependent malic enzyme OS=Homo sapiens GN=ME1 PE=1 SV=1;>B4DZ70 Malic enzyme OS=Homo sapiens GN=ME1 PE=2 SV=1	11	19.2	64.149	17.505											12025000	8095900	13963000	9711200	9664800	10786000	0.530307	0.884934	1.13003	NO	11446000	11757000	13488000	6561500	10331000	7828300	0.048151	0.673757	1.48422	NO
Q15796;B7Z5N5;H3BVD1;K7EJX0;P84022	Mothers against decapentaplegic homolog 2;Mothers against decapentaplegic homolog 3	SMAD2;SMAD3	>Q15796 Mothers against decapentaplegic homolog 2 OS=Homo sapiens GN=SMAD2 PE=1 SV=1;>B7Z5N5 Mothers against decapentaplegic homolog 2 OS=Homo sapiens GN=SMAD2 PE=2 SV=1;>H3BVD1 Mothers against decapentaplegic homolog 3 (Fragment) OS=Homo sapiens GN=SMAD3	6	14.6	52.306	7.2138	11128350	8313700	13943000	19624000	4088350	2949224	0.723211	0.798608	1.25218	NO	49549000	68313000	72050000	46756000	41949000	47618000	0.116529	0.717822	1.3931	NO	25121000	17023000	23506000	13077000	16746000	14107000	0.0825788	0.669155	1.49442	NO
B7Z5C3;Q66S35;Q64EX5;Q16877;Q5XLC2;C9K0D8	6-phosphofructo-2-kinase/fructose-2,6-bisphosphatase 4;6-phosphofructo-2-kinase;Fructose-2,6-bisphosphatase	PFKFB4	>B7Z5C3 6-phosphofructo-2-kinase/fructose-2,6-bisphosphatase 4 OS=Homo sapiens GN=PFKFB4 PE=2 SV=1;>Q66S35 6-phosphofructo-2-kinase/fructose-2, 6-biphosphatase 4 isoform 1 OS=Homo sapiens GN=PFKFB4 PE=2 SV=1;>Q64EX5 6-phosphofructo-2-kinase/fructose-2, 6-b	7	21.2	52.493	9.0064	20062500	13896000	26229000	16753000	4088350	2949224	0.102612	0.395274	2.52989	NO											23014000	29143000	21664000	16417500	17332000	15503000	0.0640807	0.667188	1.49883	NO
P29590;H3BT57;H3BT29	Protein PML	PML	>P29590 Protein PML OS=Homo sapiens GN=PML PE=1 SV=3;>H3BT57 Protein PML OS=Homo sapiens GN=PML PE=4 SV=1;>H3BT29 Protein PML (Fragment) OS=Homo sapiens GN=PML PE=4 SV=1	11	12.2	97.55	22.189																					31151000	34009000	34415000	22432000	14048000	29839000	0.12957	0.666021	1.50146	NO
Q13740;F5GXJ9	CD166 antigen	ALCAM	>Q13740 CD166 antigen OS=Homo sapiens GN=ALCAM PE=1 SV=2;>F5GXJ9 CD166 antigen OS=Homo sapiens GN=ALCAM PE=4 SV=1	8	21.1	65.102	11.708	66957000	59298000	65113000	50734000	62970000	62746000	0.359677	0.922045	1.08455	NO											51128000	57736000	47839000	28981000	38936000	36290000	0.0136741	0.664997	1.50377	NO
O14920;B3KRB7;G3V105;E5RGW5	Inhibitor of nuclear factor kappa-B kinase subunit beta	IKBKB	>O14920 Inhibitor of nuclear factor kappa-B kinase subunit beta OS=Homo sapiens GN=IKBKB PE=1 SV=1;>B3KRB7 Inhibitor of kappa light polypeptide gene enhancer in B-cells, kinase beta, isoform CRA_a OS=Homo sapiens GN=IKBKB PE=2 SV=1;>G3V105 Inhibitor of kap	12	20.9	86.563	13.917	60480000	55896000	58188000	33242000	50480000	59094000	0.297179	0.81813	1.2223	NO											60941000	37999000	34516000	22508000	27640000	38087000	0.206325	0.661154	1.51251	NO
Q2TAA5	GDP-Man:Man(3)GlcNAc(2)-PP-Dol alpha-1,2-mannosyltransferase	ALG11	>Q2TAA5 GDP-Man:Man(3)GlcNAc(2)-PP-Dol alpha-1,2-mannosyltransferase OS=Homo sapiens GN=ALG11 PE=1 SV=2	3	9.3	55.65	13.711											6108800	7485400	5957400	7017550	7165500	6869600	0.412012	1.07677	1.07677	NO	25071000	15157000	24612000	16651000	13288000	12842000	0.138732	0.659793	1.51563	NO
O00273;K7ERT1	DNA fragmentation factor subunit alpha	DFFA	>O00273 DNA fragmentation factor subunit alpha OS=Homo sapiens GN=DFFA PE=1 SV=1;>K7ERT1 DNA fragmentation factor subunit alpha OS=Homo sapiens GN=DFFA PE=4 SV=1	7	26.9	36.521	17.39	11915000	11721000	9943700	14432000	16100000	12764000	0.0570746	1.28935	1.28935	NO											31494000	23297000	17071000	17598000	17618000	11955000	0.177475	0.656411	1.52344	NO
P83436	Conserved oligomeric Golgi complex subunit 7	COG7	>P83436 Conserved oligomeric Golgi complex subunit 7 OS=Homo sapiens GN=COG7 PE=1 SV=1	10	19.7	86.343	21.123	63265000	52285000	63178000	35834000	32959000	50056000	0.0421825	0.664971	1.50382	NO											33397000	46797000	40097000	37133000	22700000	19004000	0.118236	0.655386	1.52582	NO
S4R435;F6U211;P46783	40S ribosomal protein S10	RPS10-NUDT3;RPS10	>S4R435 Protein RPS10-NUDT3 (Fragment) OS=Homo sapiens GN=RPS10-NUDT3 PE=3 SV=1;>F6U211 40S ribosomal protein S10 OS=Homo sapiens GN=RPS10 PE=4 SV=1;>P46783 40S ribosomal protein S10 OS=Homo sapiens GN=RPS10 PE=1 SV=1	6	24.1	32.596	9.5811	34024000	47336000	72943000	40442000	79565000	58257000	0.645301	1.15529	1.15529	NO											88978000	115480000	96403000	62328000	61932000	71104000	0.033988	0.64935	1.54	NO
Q92783;B4DZT2;A6NMU3	Signal transducing adapter molecule 1	STAM	>Q92783 Signal transducing adapter molecule 1 OS=Homo sapiens GN=STAM PE=1 SV=3;>B4DZT2 Signal transducing adapter molecule 1 OS=Homo sapiens GN=STAM PE=2 SV=1;>A6NMU3 Signal transducing adapter molecule 1 (Fragment) OS=Homo sapiens GN=STAM PE=4 SV=2	7	18.9	59.179	35.457																					21634000	20302000	18206000	12984900	9395800	16574000	0.0575265	0.647712	1.5439	NO
A2A2Q9;Q9Y312	Protein AAR2 homolog	AAR2	>A2A2Q9 Protein AAR2 homolog OS=Homo sapiens GN=AAR2 PE=4 SV=1;>Q9Y312 Protein AAR2 homolog OS=Homo sapiens GN=AAR2 PE=1 SV=2	6	20.6	45.034	7.7966	15831000	17900000	13762000	12751000	13559000	13549000	0.161475	0.839261	1.19153	NO											9535500	9748600	9467600	15766000	1527125	879298	0.543358	0.632047	1.58216	NO
A9XU13;O60563	Cyclin-T1	CCNT1	>A9XU13 Cyclin T1b OS=Homo sapiens GN=CYCT1b PE=2 SV=1;>O60563 Cyclin-T1 OS=Homo sapiens GN=CCNT1 PE=1 SV=1	3	22.3	21.206	8.244	9207600	9040700	9374500	3708913	4088350	7087300	0.0567909	0.538851	1.8558	NO											9127100	9182500	10024000	6237800	5761700	5870200	0.00190445	0.630689	1.58557	NO
P35555	Fibrillin-1	FBN1	>P35555 Fibrillin-1 OS=Homo sapiens GN=FBN1 PE=1 SV=3	47	20.8	312.24	323.31											824710	831740	5255000	1416700	739030	4892600	0.982542	1.0198	1.0198	NO	1444400	2042600	1636200	1024400	1118100	1071250	0.0657599	0.627293	1.59415	NO
Q9H4L7	SWI/SNF-related matrix-associated actin-dependent regulator of chromatin subfamily A containing DEAD/H box 1	SMARCAD1	>Q9H4L7 SWI/SNF-related matrix-associated actin-dependent regulator of chromatin subfamily A containing DEAD/H box 1 OS=Homo sapiens GN=SMARCAD1 PE=1 SV=2	12	15.7	117.4	16.505											36232000	40241000	45642000	26962000	27404000	28283000	0.0380352	0.676813	1.47751	NO	31163000	34314000	27919000	20671000	19381000	18253000	0.0147743	0.624277	1.60185	NO
O14657	Torsin-1B	TOR1B	>O14657 Torsin-1B OS=Homo sapiens GN=TOR1B PE=1 SV=2	7	22.9	37.978	12.628	101290000	101740000	104330000	91568000	86302000	126090000	0.936007	0.988938	1.01119	NO	6648000	8178300	9708600	1.56446e+06	1041256	4202400	0.0112273	0.277487	3.60377	YES	20901000	18807000	27942000	15079000	11931000	14802000	0.0754662	0.618064	1.61796	NO
Q6UXD5;H3BN26	Seizure 6-like protein 2	SEZ6L2	>Q6UXD5 Seizure 6-like protein 2 OS=Homo sapiens GN=SEZ6L2 PE=1 SV=2;>H3BN26 Seizure 6-like protein 2 (Fragment) OS=Homo sapiens GN=SEZ6L2 PE=4 SV=2	11	16.7	97.559	44.598	98500000	108890000	63284000	277430000	340280000	274490000	0.00239246	3.29622	3.29622	YES	2295300	7802100	3030900	5716400	6570500	6143450	0.413856	1.40386	1.40386	NO	10404000	14240000	7950400	7093300	3940400	8750900	0.14297	0.606994	1.64746	NO
Q96DA6;F2Z3A7	Mitochondrial import inner membrane translocase subunit TIM14	DNAJC19	>Q96DA6 Mitochondrial import inner membrane translocase subunit TIM14 OS=Homo sapiens GN=DNAJC19 PE=1 SV=3;>F2Z3A7 Mitochondrial import inner membrane translocase subunit TIM14 OS=Homo sapiens GN=DNAJC19 PE=4 SV=1	4	34.5	12.498	3.8542																					56653000	64076000	60313000	44475000	32406000	31071000	0.0151336	0.596282	1.67706	NO
Q2NKX8;B5MDQ0	DNA excision repair protein ERCC-6-like	ERCC6L	>Q2NKX8 DNA excision repair protein ERCC-6-like OS=Homo sapiens GN=ERCC6L PE=1 SV=1;>B5MDQ0 DNA excision repair protein ERCC-6-like OS=Homo sapiens GN=ERCC6L PE=4 SV=1	6	7	141.1	4.1682											6272700	6770000	7647000	5770000	6924650	8079300	0.973301	1.00407	1.00407	NO	10332000	20597000	18690000	9829500	10299000	9242600	0.164422	0.591933	1.68938	NO
Q9NV31	U3 small nucleolar ribonucleoprotein protein IMP3	IMP3	>Q9NV31 U3 small nucleolar ribonucleoprotein protein IMP3 OS=Homo sapiens GN=IMP3 PE=1 SV=1	5	36.4	21.85	6.2814											9630600	6888100	8032000	1.56446e+06	1041256	6898100	0.0997623	0.38711	2.58325	NO	58654000	55054000	56935000	22403000	37711000	35984000	0.0312055	0.563152	1.77572	NO
Q9UMF0	Intercellular adhesion molecule 5	ICAM5	>Q9UMF0 Intercellular adhesion molecule 5 OS=Homo sapiens GN=ICAM5 PE=1 SV=3	13	22	97.115	112.77	150460000	126690000	125150000	120450000	119450000	116180000	0.198295	0.885111	1.1298	NO											26531000	20257000	29573000	15237000	10893000	15707000	0.0326259	0.547884	1.8252	NO
H3BVB1;H3BME1;H7C112;H3BPZ0;Q6PCT2	F-box/LRR-repeat protein 19	FBXL19	>H3BVB1 F-box/LRR-repeat protein 19 OS=Homo sapiens GN=FBXL19 PE=4 SV=1;>H3BME1 F-box/LRR-repeat protein 19 OS=Homo sapiens GN=FBXL19 PE=4 SV=1;>H7C112 F-box/LRR-repeat protein 19 (Fragment) OS=Homo sapiens GN=FBXL19 PE=4 SV=1;>H3BPZ0 F-box/LRR-repeat prot	4	12.8	42.27	8.2281																					9220800	7654600	10787000	1477436	1527125	12076000	0.356283	0.545165	1.83431	NO
Q9Y689	ADP-ribosylation factor-like protein 5A	ARL5A	>Q9Y689 ADP-ribosylation factor-like protein 5A OS=Homo sapiens GN=ARL5A PE=1 SV=1	2	11.2	20.728	1.7026																					11524000	11157000	10790000	1477436	15863000	879298	0.408334	0.544344	1.83707	NO
P52732	Kinesin-like protein KIF11	KIF11	>P52732 Kinesin-like protein KIF11 OS=Homo sapiens GN=KIF11 PE=1 SV=2	8	11	119.16	10.342	20594000	24001000	22297500	3708913	4088350	2949224	0.00113377	0.160653	6.22459	YES											28344000	34804000	21884000	15560000	13411000	17020000	0.0638966	0.540867	1.84888	NO
Q9P2G3	Kelch-like protein 14	KLHL14	>Q9P2G3 Kelch-like protein 14 OS=Homo sapiens GN=KLHL14 PE=1 SV=2	9	21	70.713	26.39																					53668000	108080000	72548000	1477436	1527125	122620000	0.473476	0.536179	1.86505	NO
P19021;F8WE90;H7BYD9	Peptidyl-glycine alpha-amidating monooxygenase;Peptidylglycine alpha-hydroxylating monooxygenase;Peptidyl-alpha-hydroxyglycine alpha-amidating lyase	PAM	>P19021 Peptidyl-glycine alpha-amidating monooxygenase OS=Homo sapiens GN=PAM PE=1 SV=2;>F8WE90 Peptidyl-glycine alpha-amidating monooxygenase OS=Homo sapiens GN=PAM PE=4 SV=1;>H7BYD9 Peptidyl-glycine alpha-amidating monooxygenase (Fragment) OS=Homo sapien	21	30.3	108.33	80.402																					3302500	3504400	3706300	3216800	1527125	879298	0.140694	0.534873	1.8696	NO
Q02127;I3NI32	Dihydroorotate dehydrogenase (quinone), mitochondrial	DHODH	>Q02127 Dihydroorotate dehydrogenase (quinone), mitochondrial OS=Homo sapiens GN=DHODH PE=1 SV=3;>I3NI32 Dihydroorotate dehydrogenase (quinone), mitochondrial OS=Homo sapiens GN=DHODH PE=4 SV=1	9	30.6	42.867	16.539																					96284000	104150000	85915000	45545000	47188000	59888000	0.00329622	0.532989	1.87621	NO
E7EMM4;Q13510;E7ERV9	Acid ceramidase;Acid ceramidase subunit alpha;Acid ceramidase subunit beta	ASAH1	>E7EMM4 Acid ceramidase OS=Homo sapiens GN=ASAH1 PE=4 SV=1;>Q13510 Acid ceramidase OS=Homo sapiens GN=ASAH1 PE=1 SV=5;>E7ERV9 Acid ceramidase OS=Homo sapiens GN=ASAH1 PE=4 SV=1	7	27.6	41.796	10.042	22891000	22833000	22459000	104140000	87314000	65180000	0.0307573	3.7639	3.7639	YES											20640000	23730000	22185000	1477436	1527125	32379000	0.419091	0.531644	1.88096	NO
Q9BV44;H7C3J3	THUMP domain-containing protein 3	THUMPD3	>Q9BV44 THUMP domain-containing protein 3 OS=Homo sapiens GN=THUMPD3 PE=1 SV=1;>H7C3J3 THUMP domain-containing protein 3 (Fragment) OS=Homo sapiens GN=THUMPD3 PE=4 SV=1	7	16	57.002	13.106											34449000	36031000	49790000	18286000	16302000	18280000	0.0417427	0.439578	2.27491	YES	24266000	21823000	17953000	14027000	10199000	9538800	0.0139195	0.527229	1.89671	NO
P50747	Biotin--protein ligase;Biotin--[methylmalonyl-CoA-carboxytransferase] ligase;Biotin--[propionyl-CoA-carboxylase [ATP-hydrolyzing]] ligase;Biotin--[methylcrotonoyl-CoA-carboxylase] ligase;Biotin--[acetyl-CoA-carboxylase] ligase	HLCS	>P50747 Biotin--protein ligase OS=Homo sapiens GN=HLCS PE=1 SV=1	3	4.5	80.759	2.9783	5397500	5644200	5734400	2347600	2515600	2683600	2.55296e-05	0.449854	2.22294	YES											5891900	4050300	5579500	3377600	2390300	2245000	0.0276665	0.516239	1.93709	NO
Q96EB6;E9PC49;B0QZ35	NAD-dependent protein deacetylase sirtuin-1;SirtT1 75 kDa fragment	SIRT1	>Q96EB6 NAD-dependent protein deacetylase sirtuin-1 OS=Homo sapiens GN=SIRT1 PE=1 SV=2;>E9PC49 SirtT1 75 kDa fragment OS=Homo sapiens GN=SIRT1 PE=4 SV=1;>B0QZ35 SirtT1 75 kDa fragment OS=Homo sapiens GN=SIRT1 PE=2 SV=1	8	13.4	81.68	36.244																					20656000	15160000	18911000	8478000	9391000	10304000	0.0231932	0.514792	1.94253	NO
Q9BVC3	Sister chromatid cohesion protein DCC1	DSCC1	>Q9BVC3 Sister chromatid cohesion protein DCC1 OS=Homo sapiens GN=DSCC1 PE=1 SV=2	6	22.1	44.825	26.393																					15664000	10072000	21256000	9116600	7983850	6851100	0.135401	0.509694	1.96196	NO
E9PBL8;Q8WTW3	Conserved oligomeric Golgi complex subunit 1	ADCK1;COG1	>E9PBL8 Conserved oligomeric Golgi complex subunit 1 (Fragment) OS=Homo sapiens GN=COG1 PE=4 SV=2;>Q8WTW3 Conserved oligomeric Golgi complex subunit 1 OS=Homo sapiens GN=COG1 PE=1 SV=1	6	8.9	107.16	16.453	10755000	4055605	3697344	9084400	11433000	10258700	0.210834	1.66286	1.66286	NO											7594100	7996300	7795200	1477436	9501500	879298	0.300922	0.507074	1.9721	NO
Q9UJJ9;H0YEA7	N-acetylglucosamine-1-phosphotransferase subunit gamma	GNPTG	>Q9UJJ9 N-acetylglucosamine-1-phosphotransferase subunit gamma OS=Homo sapiens GN=GNPTG PE=1 SV=1;>H0YEA7 N-acetylglucosamine-1-phosphotransferase subunit gamma (Fragment) OS=Homo sapiens GN=GNPTG PE=4 SV=1	8	33.4	33.973	86.68	411090000	521770000	429450000	187570000	178970000	257690000	0.00575302	0.458214	2.18238	YES											10206000	12958000	15710000	16709000	1527125	879298	0.330584	0.491728	2.03365	NO
H7C0E5;O75312;H7BZM7	Zinc finger protein ZPR1	ZPR1	>H7C0E5 Zinc finger protein ZPR1 (Fragment) OS=Homo sapiens GN=ZNF259 PE=4 SV=1;>O75312 Zinc finger protein ZPR1 OS=Homo sapiens GN=ZNF259 PE=1 SV=1;>H7BZM7 Zinc finger protein ZPR1 (Fragment) OS=Homo sapiens GN=ZNF259 PE=4 SV=1	4	12.4	42.542	5.6442	11786000	11984000	9440000	8228250	7682800	8773700	0.0588653	0.743293	1.34537	NO											5729100	5424850	5120600	1477436	1527125	4789900	0.119722	0.478936	2.08796	NO
O95630;C9JK83	STAM-binding protein	STAMBP	>O95630 STAM-binding protein OS=Homo sapiens GN=STAMBP PE=1 SV=1;>C9JK83 STAM-binding protein (Fragment) OS=Homo sapiens GN=STAMBP PE=4 SV=1	3	10.6	48.076	4.6332	4109415	4055605	3697344	13941500	13348000	14535000	0.000318978	3.52581	3.52581	YES											7948950	7450300	8447600	1477436	8500700	879298	0.217538	0.455298	2.19636	NO
Q9Y4G6	Talin-2	TLN2	>Q9Y4G6 Talin-2 OS=Homo sapiens GN=TLN2 PE=1 SV=4	10	5.9	271.61	20.199	26172000	13974000	24838000	16998000	14807000	15902500	0.273022	0.734142	1.36213	NO											12027000	11604000	11181000	13282000	1527125	879298	0.254283	0.450661	2.21896	NO
Q6PJI9	WD repeat-containing protein 59	WDR59	>Q6PJI9 WD repeat-containing protein 59 OS=Homo sapiens GN=WDR59 PE=1 SV=2	7	12.7	109.79	14.818	9264400	4055605	3697344	11315000	8321800	9589000	0.138069	1.71741	1.71741	NO											9898800	4194800	6003800	1477436	6333900	879298	0.190037	0.432426	2.31254	NO
Q96ST2;B4DJ84	Protein IWS1 homolog	IWS1	>Q96ST2 Protein IWS1 homolog OS=Homo sapiens GN=IWS1 PE=1 SV=2;>B4DJ84 Protein IWS1 homolog OS=Homo sapiens GN=IWS1 PE=2 SV=1	2	2.9	91.954	2.2018																					15392000	14287000	16497000	1477436	17022000	879298	0.231775	0.419671	2.38282	NO
B7Z7N6;Q15118;E9PD65;C9JKT3;B7Z207	[Pyruvate dehydrogenase (acetyl-transferring)] kinase isozyme 1, mitochondrial	PDK1	>B7Z7N6 [Pyruvate dehydrogenase (acetyl-transferring)] kinase isozyme 1, mitochondrial OS=Homo sapiens GN=PDK1 PE=2 SV=1;>Q15118 [Pyruvate dehydrogenase (acetyl-transferring)] kinase isozyme 1, mitochondrial OS=Homo sapiens GN=PDK1 PE=1 SV=1;>E9PD65 [Pyruv	6	22.8	41.303	3.2429																					15378000	14252000	13126000	1477436	1527125	14816000	0.19981	0.416797	2.39925	NO
C9JLV4;O14727	Apoptotic protease-activating factor 1	APAF1	>C9JLV4 Apoptotic protease-activating factor 1 OS=Homo sapiens GN=APAF1 PE=4 SV=1;>O14727 Apoptotic protease-activating factor 1 OS=Homo sapiens GN=APAF1 PE=1 SV=2	7	8.6	132.46	13.216																					8893550	8742300	9044800	8589700	1527125	879298	0.168277	0.412138	2.42637	NO
Q6NXE6;F5GWV0;F5H4P3	Armadillo repeat-containing protein 6	ARMC6	>Q6NXE6 Armadillo repeat-containing protein 6 OS=Homo sapiens GN=ARMC6 PE=1 SV=2;>F5GWV0 Armadillo repeat-containing protein 6 (Fragment) OS=Homo sapiens GN=ARMC6 PE=4 SV=1;>F5H4P3 Armadillo repeat-containing protein 6 (Fragment) OS=Homo sapiens GN=ARMC6 P	7	17.6	54.141	11.726																					14844000	19599000	17221500	1477436	18876000	879298	0.223851	0.410973	2.43325	NO
Q6UWY0;E9PGI0	Arylsulfatase K	ARSK	>Q6UWY0 Arylsulfatase K OS=Homo sapiens GN=ARSK PE=1 SV=1;>E9PGI0 Arylsulfatase K OS=Homo sapiens GN=ARSK PE=4 SV=1	5	9.1	61.45	6.3819	13972000	13159000	11094000	17910000	22705000	14314000	0.137786	1.43699	1.43699	NO											8513400	9201350	9889300	1477436	8962600	879298	0.169425	0.410061	2.43866	NO
Q96P47;C9J975;E9PAL8	Arf-GAP with GTPase, ANK repeat and PH domain-containing protein 3	AGAP3	>Q96P47 Arf-GAP with GTPase, ANK repeat and PH domain-containing protein 3 OS=Homo sapiens GN=AGAP3 PE=1 SV=2;>C9J975 Arf-GAP with GTPase, ANK repeat and PH domain-containing protein 3 OS=Homo sapiens GN=AGAP3 PE=4 SV=1;>E9PAL8 Arf-GAP with GTPase, ANK rep	6	9.7	95.043	7.8418																					15403000	20426000	17914500	19532000	1527125	879298	0.220831	0.408206	2.44974	NO
P36955	Pigment epithelium-derived factor	SERPINF1	>P36955 Pigment epithelium-derived factor OS=Homo sapiens GN=SERPINF1 PE=1 SV=4	15	39.2	46.312	165.09											256470	306180	282060	408230	215330	199910	0.926441	0.974855	1.02579	NO	1033000	5231400	1230000	1359400	371450	1269600	0.388382	0.400359	2.49776	NO
Q8NBM8;E7EVZ5	Prenylcysteine oxidase-like	PCYOX1L	>Q8NBM8 Prenylcysteine oxidase-like OS=Homo sapiens GN=PCYOX1L PE=1 SV=2;>E7EVZ5 Prenylcysteine oxidase-like OS=Homo sapiens GN=PCYOX1L PE=4 SV=1	5	16.4	54.646	8.3926	12494000	16001000	12958000	7653050	7039300	8266800	0.0219599	0.55386	1.80551	NO	4316000	1070100	1.01096e+06	4834300	5251100	4417500	0.125832	2.26712	2.26712	NO	65590000	77757000	74021000	11532000	61473000	13941000	0.109818	0.399994	2.50003	NO
E9PMG1;H0YDT0;J3KP76;Q96D71;F2Z3L2	RalBP1-associated Eps domain-containing protein 1	REPS1	>E9PMG1 RalBP1-associated Eps domain-containing protein 1 OS=Homo sapiens GN=REPS1 PE=4 SV=1;>H0YDT0 RalBP1-associated Eps domain-containing protein 1 (Fragment) OS=Homo sapiens GN=REPS1 PE=4 SV=1;>J3KP76 RalBP1-associated Eps domain-containing protein 1 O	5	11.1	80.435	16.124	21081000	21942000	34066000	29231000	53279000	52399000	0.118031	1.75004	1.75004	NO	13923000	10864000	15080000	14252000	12113000	16367000	0.615798	1.07186	1.07186	NO	16198000	14299000	18097000	1477436	1527125	16389000	0.184121	0.399094	2.50568	NO
F5GZU5;G3V1P5;Q96RN5	Mediator of RNA polymerase II transcription subunit 15	MED15	>F5GZU5 Mediator of RNA polymerase II transcription subunit 15 OS=Homo sapiens GN=MED15 PE=4 SV=1;>G3V1P5 Mediator of RNA polymerase II transcription subunit 15 OS=Homo sapiens GN=MED15 PE=4 SV=1;>Q96RN5 Mediator of RNA polymerase II transcription subunit	5	10.7	71.462	11.683																					10978700	8222400	13735000	1477436	10587000	879298	0.15589	0.392995	2.54456	NO
Q9NVX0;H3BP24;H3BP16;H3BQU2	HAUS augmin-like complex subunit 2	HAUS2	>Q9NVX0 HAUS augmin-like complex subunit 2 OS=Homo sapiens GN=HAUS2 PE=1 SV=1;>H3BP24 HAUS augmin-like complex subunit 2 OS=Homo sapiens GN=HAUS2 PE=4 SV=1;>H3BP16 HAUS augmin-like complex subunit 2 OS=Homo sapiens GN=HAUS2 PE=4 SV=1;>H3BQU2 HAUS augmin-li	4	18.7	26.933	4.0603											18117000	11279000	11135000	7749300	8906000	7618700	0.139018	0.5989	1.66973	NO	5658000	5549000	5440000	4111400	1527125	879298	0.0753103	0.391531	2.55407	NO
Q8TCE6;Q6NSW5;B4DMU4	Protein FAM45A;Protein FAM45B	FAM45A;FAM45B	>Q8TCE6 Protein FAM45A OS=Homo sapiens GN=FAM45A PE=2 SV=1;>Q6NSW5 Protein FAM45B OS=Homo sapiens GN=FAM45B PE=2 SV=1;>B4DMU4 Protein FAM45A OS=Homo sapiens GN=FAM45A PE=2 SV=1	9	27.2	40.513	25.539	14360000	15437000	13283000	14833000	4088350	2949224	0.200168	0.507673	1.96977	NO											13220000	15597000	10065000	1477436	12585000	879298	0.159419	0.384284	2.60224	NO
Q9H501	ESF1 homolog	ESF1	>Q9H501 ESF1 homolog OS=Homo sapiens GN=ESF1 PE=1 SV=1	4	8.3	98.795	4.0979																					11267000	10831500	10396000	10034000	1527125	879298	0.150669	0.382847	2.61201	NO
Q86UA1	Pre-mRNA-processing factor 39	PRPF39	>Q86UA1 Pre-mRNA-processing factor 39 OS=Homo sapiens GN=PRPF39 PE=1 SV=3	6	11.2	78.429	6.9312	11953000	12986000	15158000	3708913	4088350	2949224	0.00474547	0.268012	3.73117	YES											15446000	19311500	23177000	19604000	1527125	879298	0.181283	0.379919	2.63214	NO
Q96G46	tRNA-dihydrouridine(47) synthase [NAD(P)(+)]-like	DUS3L	>Q96G46 tRNA-dihydrouridine(47) synthase [NAD(P)(+)]-like OS=Homo sapiens GN=DUS3L PE=1 SV=2	5	10.8	72.593	7.3004																					26572000	8331100	17451550	6400900	7730400	5071400	0.168241	0.366781	2.72642	NO
Q8ND04	Protein SMG8	SMG8	>Q8ND04 Protein SMG8 OS=Homo sapiens GN=SMG8 PE=1 SV=1	10	15.3	109.68	20.493																					11598000	12121000	9007600	8800800	1527125	879298	0.0914967	0.34245	2.92013	NO
G3V4K3;Q9H9C1	Spermatogenesis-defective protein 39 homolog	VIPAS39	>G3V4K3 Spermatogenesis-defective protein 39 homolog OS=Homo sapiens GN=VIPAS39 PE=4 SV=1;>Q9H9C1 Spermatogenesis-defective protein 39 homolog OS=Homo sapiens GN=VIPAS39 PE=1 SV=1	6	12.9	59.718	4.2286	14381000	10334000	18428000	14156000	10836000	15894000	0.801506	0.947686	1.0552	NO	27390000	24720000	26474000	13000000	14407000	12999000	0.000502493	0.514176	1.94486	NO	13660000	11232000	9714600	1477436	1527125	8443000	0.0599672	0.330791	3.02305	NO
Q5TA95;O95801	Tetratricopeptide repeat protein 4	TTC4	>Q5TA95 Tetratricopeptide repeat domain 4, isoform CRA_a OS=Homo sapiens GN=TTC4 PE=4 SV=1;>O95801 Tetratricopeptide repeat protein 4 OS=Homo sapiens GN=TTC4 PE=1 SV=3	8	28.9	45.638	12.852																					24090000	19508000	21799000	1477436	1527125	17574000	0.100542	0.314671	3.17792	NO
Q5TAQ0;V5IRT4;Q9BRT2	Ubiquinol-cytochrome-c reductase complex assembly factor 2	UQCC2	>Q5TAQ0 Ubiquinol-cytochrome-c reductase complex assembly factor 2 OS=Homo sapiens GN=UQCC2 PE=4 SV=1;>V5IRT4 Ubiquinol-cytochrome-c reductase complex assembly factor 2 (Fragment) OS=Homo sapiens GN=UQCC2 PE=4 SV=1;>Q9BRT2 Ubiquinol-cytochrome-c reductase	2	28.7	11.909	3.9536																					25146500	25171000	25122000	20679000	1527125	879298	0.115078	0.306012	3.26784	NO
P13497	Bone morphogenetic protein 1	BMP1	>P13497 Bone morphogenetic protein 1 OS=Homo sapiens GN=BMP1 PE=1 SV=2	25	30.8	111.25	103.07											2790700	625790	369440	470370	3094300	634560	0.910046	1.10917	1.10917	NO	2589300	350320	1648400	443540	477210	460375	0.241311	0.301029	3.32194	NO
O00391	Sulfhydryl oxidase 1	QSOX1	>O00391 Sulfhydryl oxidase 1 OS=Homo sapiens GN=QSOX1 PE=1 SV=3	29	45.5	82.577	323.31											1781200	533140	481390	1601700	1404400	1363900	0.341747	1.5631	1.5631	NO	1454900	1307200	7837000	1200300	752830	760520	0.34633	0.256026	3.90585	NO
C9JL75;Q12767	Uncharacterized protein KIAA0195	KIAA0195	>C9JL75 Uncharacterized protein OS=Homo sapiens GN=KIAA0195 PE=4 SV=2;>Q12767 Uncharacterized protein KIAA0195 OS=Homo sapiens GN=KIAA0195 PE=1 SV=1	3	2.9	152.28	1.7352																					26454000	53194500	79935000	1477436	28385000	879298	0.0897697	0.192637	5.1911	NO
B4E1H2;P05155;B4E1F0;E9PGN7;H9KV48	Plasma protease C1 inhibitor	SERPING1	>B4E1H2 Plasma protease C1 inhibitor OS=Homo sapiens GN=SERPING1 PE=2 SV=1;>P05155 Plasma protease C1 inhibitor OS=Homo sapiens GN=SERPING1 PE=1 SV=2;>B4E1F0 Plasma protease C1 inhibitor OS=Homo sapiens GN=SERPING1 PE=2 SV=1;>E9PGN7 Plasma protease C1 inhi	16	33.5	49.757	323.31																					10114000	6946350	3778700	1477436	1527125	879298	0.0888419	0.186374	5.36555	NO
P52298;F8WE41;C9JQX9;B3KSB0;E9PAR5	Nuclear cap-binding protein subunit 2	NCBP2	>P52298 Nuclear cap-binding protein subunit 2 OS=Homo sapiens GN=NCBP2 PE=1 SV=1;>F8WE41 Nuclear cap-binding protein subunit 2 OS=Homo sapiens GN=NCBP2 PE=4 SV=1;>C9JQX9 Nuclear cap-binding protein subunit 2 (Fragment) OS=Homo sapiens GN=NCBP2 PE=4 SV=1;>B	2	15.4	18.001	2.3459											1099050	1070100	1.01096e+06	30377000	28603000	29490000	0.000314132	27.8198	27.8198	YES
Q5T8I0;P12074	Cytochrome c oxidase subunit 6A, mitochondrial;Cytochrome c oxidase subunit 6A1, mitochondrial	COX6A1P2;COX6A1	>Q5T8I0 Cytochrome c oxidase subunit 6A, mitochondrial OS=Homo sapiens GN=COX6A1P2 PE=3 SV=1;>P12074 Cytochrome c oxidase subunit 6A1, mitochondrial OS=Homo sapiens GN=COX6A1 PE=1 SV=4	3	52.3	12.187	3.5277											1099050	1070100	1.01096e+06	24612000	22757000	20584000	0.0028822	21.3681	21.3681	YES
Q86SZ2	Trafficking protein particle complex subunit 6B	TRAPPC6B	>Q86SZ2 Trafficking protein particle complex subunit 6B OS=Homo sapiens GN=TRAPPC6B PE=1 SV=1	3	22.8	17.983	2.3274											1099050	1070100	1.01096e+06	21779000	19817500	17856000	0.00361078	18.6951	18.6951	YES
F5H702;B4DN34;Q96GC5	39S ribosomal protein L48, mitochondrial	MRPL48	>F5H702 39S ribosomal protein L48, mitochondrial OS=Homo sapiens GN=MRPL48 PE=4 SV=1;>B4DN34 39S ribosomal protein L48, mitochondrial OS=Homo sapiens GN=MRPL48 PE=2 SV=1;>Q96GC5 39S ribosomal protein L48, mitochondrial OS=Homo sapiens GN=MRPL48 PE=1 SV=2	3	31.9	12.77	37.651											1099050	1070100	1.01096e+06	16240000	14857000	17623000	0.00273173	15.3202	15.3202	YES
P61371;D6RBJ1	Insulin gene enhancer protein ISL-1	ISL1	>P61371 Insulin gene enhancer protein ISL-1 OS=Homo sapiens GN=ISL1 PE=1 SV=1;>D6RBJ1 Insulin gene enhancer protein ISL-1 OS=Homo sapiens GN=ISL1 PE=3 SV=1	7	29.5	39.035	13.236											1099050	1070100	1.01096e+06	11985000	15230500	18476000	0.0170246	14.3679	14.3679	YES
A8MXV4	Nucleoside diphosphate-linked moiety X motif 19, mitochondrial	NUDT19	>A8MXV4 Nucleoside diphosphate-linked moiety X motif 19, mitochondrial OS=Homo sapiens GN=NUDT19 PE=1 SV=1	3	11.2	42.233	16.961											1099050	1070100	1.01096e+06	12358000	11773000	12943000	0.000839415	11.6581	11.6581	YES
P04083;Q5T3N1	Annexin A1;Annexin	ANXA1	>P04083 Annexin A1 OS=Homo sapiens GN=ANXA1 PE=1 SV=2;>Q5T3N1 Annexin (Fragment) OS=Homo sapiens GN=ANXA1 PE=3 SV=1	4	14.7	38.714	20.879											1099050	1070100	1.01096e+06	12795000	9963800	13145000	0.00838441	11.2901	11.2901	YES
Q8WVZ9	Kelch repeat and BTB domain-containing protein 7	KBTBD7	>Q8WVZ9 Kelch repeat and BTB domain-containing protein 7 OS=Homo sapiens GN=KBTBD7 PE=1 SV=1	4	9.6	77.163	2.6703											1099050	1070100	1.01096e+06	12143000	9491400	13170000	0.0106029	10.9444	10.9444	YES
F8W8Z9;Q8N4H5	Mitochondrial import receptor subunit TOM5 homolog	TOMM5	>F8W8Z9 Mitochondrial import receptor subunit TOM5 homolog OS=Homo sapiens GN=TOMM5 PE=4 SV=1;>Q8N4H5 Mitochondrial import receptor subunit TOM5 homolog OS=Homo sapiens GN=TOMM5 PE=1 SV=1	4	24.5	10.976	2.7889											1099050	1070100	1.01096e+06	13654000	9500300	10125000	0.0161773	10.4648	10.4648	YES
Q8IY21	Probable ATP-dependent RNA helicase DDX60	DDX60	>Q8IY21 Probable ATP-dependent RNA helicase DDX60 OS=Homo sapiens GN=DDX60 PE=1 SV=3	6	4.4	197.85	3.6735											1099050	1070100	1.01096e+06	10797000	10418000	10584000	6.05303e-05	9.99935	9.99935	YES
Q8WWV3;G3V1R2	Reticulon-4-interacting protein 1, mitochondrial	RTN4IP1	>Q8WWV3 Reticulon-4-interacting protein 1, mitochondrial OS=Homo sapiens GN=RTN4IP1 PE=1 SV=2;>G3V1R2 Reticulon-4-interacting protein 1, mitochondrial OS=Homo sapiens GN=RTN4IP1 PE=4 SV=1	5	18.9	43.589	11.496											1099050	1070100	1.01096e+06	10596000	10146600	9697200	0.000732772	9.57194	9.57194	YES
Q8IWA4;H7C5H5	Mitofusin-1	MFN1	>Q8IWA4 Mitofusin-1 OS=Homo sapiens GN=MFN1 PE=1 SV=2;>H7C5H5 Mitofusin-1 (Fragment) OS=Homo sapiens GN=MFN1 PE=4 SV=1	7	12.7	84.099	9.8283											1099050	1070100	1.01096e+06	9964000	9213900	9843000	0.000636468	9.12576	9.12576	YES
O95822	Malonyl-CoA decarboxylase, mitochondrial	MLYCD	>O95822 Malonyl-CoA decarboxylase, mitochondrial OS=Homo sapiens GN=MLYCD PE=1 SV=3	4	11.2	55.003	12.961											1099050	1070100	1.01096e+06	7906900	10645000	9275950	0.0090721	8.7506	8.7506	YES
H0YJ97;Q15643	Thyroid receptor-interacting protein 11	TRIP11	>H0YJ97 Thyroid receptor-interacting protein 11 (Fragment) OS=Homo sapiens GN=TRIP11 PE=4 SV=1;>Q15643 Thyroid receptor-interacting protein 11 OS=Homo sapiens GN=TRIP11 PE=1 SV=3	4	3.8	195.7	3.1707											1099050	1070100	1.01096e+06	10827000	6374000	8600500	0.0278119	8.1134	8.1134	YES
Q86Y07	Serine/threonine-protein kinase VRK2	VRK2	>Q86Y07 Serine/threonine-protein kinase VRK2 OS=Homo sapiens GN=VRK2 PE=1 SV=3	2	5.9	58.14	2.7411											1099050	1070100	1.01096e+06	7330000	9994500	7625000	0.0131747	7.84549	7.84549	YES
Q9H2E6	Semaphorin-6A	SEMA6A	>Q9H2E6 Semaphorin-6A OS=Homo sapiens GN=SEMA6A PE=1 SV=2	3	3.6	114.39	1.6452	17684000	13281000	15394000	3708913	4088350	13709000	0.113105	0.463907	2.1556	NO	1099050	1070100	1.01096e+06	8190300	8185200	8187750	1.24474e-05	7.72403	7.72403	YES
U3KPU6;Q9ULX7	Carbonic anhydrase 14	CA14	>U3KPU6 Carbonic anhydrase 14 (Fragment) OS=Homo sapiens GN=CA14 PE=4 SV=1;>Q9ULX7 Carbonic anhydrase 14 OS=Homo sapiens GN=CA14 PE=1 SV=1	3	22.3	15.357	4.8788	10996000	12819000	10526000	12028000	13694000	12188000	0.251605	1.10393	1.10393	NO	1099050	1070100	1.01096e+06	7652200	8018100	7286300	0.000880784	7.21881	7.21881	YES
Q9UKP4	A disintegrin and metalloproteinase with thrombospondin motifs 7	ADAMTS7	>Q9UKP4 A disintegrin and metalloproteinase with thrombospondin motifs 7 OS=Homo sapiens GN=ADAMTS7 PE=1 SV=2	12	10.9	184.09	18.371	67562000	33841000	35370000	9499900	10219000	11203000	0.0846152	0.226082	4.42318	NO	1099050	1070100	1.01096e+06	8804500	7351750	5899000	0.0172357	6.93538	6.93538	YES
F5H0B0			>F5H0B0 Tumor protein D52 OS=Homo sapiens GN=TPD52 PE=4 SV=1	2	16.5	31.17	4.401											1099050	1070100	1.01096e+06	7043200	7695800	6766200	0.00187749	6.76241	6.76241	YES
O60830;V9GYS0;V9GYU0	Mitochondrial import inner membrane translocase subunit Tim17-B	TIMM17B	>O60830 Mitochondrial import inner membrane translocase subunit Tim17-B OS=Homo sapiens GN=TIMM17B PE=1 SV=1;>V9GYS0 Mitochondrial import inner membrane translocase subunit Tim17-B OS=Homo sapiens GN=TIMM17B PE=4 SV=1;>V9GYU0 Mitochondrial import inner mem	4	39	18.273	21.918											1099050	1070100	1.01096e+06	6925600	6484400	6705000	0.000317583	6.32526	6.32526	YES
Q9NP92	28S ribosomal protein S30, mitochondrial	MRPS30	>Q9NP92 28S ribosomal protein S30, mitochondrial OS=Homo sapiens GN=MRPS30 PE=1 SV=2	10	27.6	50.364	12.492											1099050	9825700	1.01096e+06	18965000	23401000	23526000	0.0121526	5.52058	5.52058	YES
P11274;H0Y554	Breakpoint cluster region protein	BCR	>P11274 Breakpoint cluster region protein OS=Homo sapiens GN=BCR PE=1 SV=2;>H0Y554 Breakpoint cluster region protein (Fragment) OS=Homo sapiens GN=BCR PE=4 SV=1	2	2	142.82	1.8876											1099050	1070100	1.01096e+06	5739850	5994400	5485300	0.000719139	5.41477	5.41477	YES
Q8TCC3;B8ZZV5	39S ribosomal protein L30, mitochondrial	MRPL30	>Q8TCC3 39S ribosomal protein L30, mitochondrial OS=Homo sapiens GN=MRPL30 PE=1 SV=1;>B8ZZV5 39S ribosomal protein L30, mitochondrial OS=Homo sapiens GN=MRPL30 PE=4 SV=1	3	15.5	18.546	3.2408											1099050	1070100	1.01096e+06	6098600	5509300	5273700	0.00262542	5.3085	5.3085	YES
Q9HD33	39S ribosomal protein L47, mitochondrial	MRPL47	>Q9HD33 39S ribosomal protein L47, mitochondrial OS=Homo sapiens GN=MRPL47 PE=1 SV=2	6	23.2	29.45	9.5473											1099050	5697600	1.01096e+06	14581000	11043000	15404000	0.0059879	5.25487	5.25487	YES
P15151	Poliovirus receptor	PVR	>P15151 Poliovirus receptor OS=Homo sapiens GN=PVR PE=1 SV=2	5	14.9	45.302	137.85											1099050	1070100	1.01096e+06	4574900	5269300	5963700	0.00873391	4.97087	4.97087	YES
E7EVH9;Q08623	Pseudouridine-5-monophosphatase	HDHD1	>E7EVH9 Pseudouridine-5-monophosphatase (Fragment) OS=Homo sapiens GN=HDHD1 PE=4 SV=1;>Q08623 Pseudouridine-5-monophosphatase OS=Homo sapiens GN=HDHD1 PE=1 SV=3	2	11.5	21.466	7.4969	14504000	15680000	16860000	9333200	11027100	12721000	0.0216424	0.703199	1.42207	NO	1099050	1070100	1.01096e+06	5161300	5046500	5276100	4.14983e-05	4.86899	4.86899	YES
M0QXZ5;Q96B54	Zinc finger protein 428	ZNF428	>M0QXZ5 Zinc finger protein 428 (Fragment) OS=Homo sapiens GN=ZNF428 PE=4 SV=1;>Q96B54 Zinc finger protein 428 OS=Homo sapiens GN=ZNF428 PE=1 SV=2	3	19.3	23.568	4.9649											1099050	1070100	1.01096e+06	5091600	3931700	4511650	0.00896439	4.25613	4.25613	YES
Q99707;B1ANE3;B7ZLW7	Methionine synthase	MTR	>Q99707 Methionine synthase OS=Homo sapiens GN=MTR PE=1 SV=2;>B1ANE3 Methionine synthase (Fragment) OS=Homo sapiens GN=MTR PE=3 SV=1;>B7ZLW7 MTR protein OS=Homo sapiens GN=MTR PE=2 SV=1	2	2.4	140.53	4.8438											1099050	1070100	1.01096e+06	3955000	4078100	3095400	0.0128727	3.49941	3.49941	YES
K7EQL6;Q8NFA0	Ubiquitin carboxyl-terminal hydrolase;Ubiquitin carboxyl-terminal hydrolase 32	USP32	>K7EQL6 Ubiquitin carboxyl-terminal hydrolase OS=Homo sapiens GN=USP32 PE=3 SV=1;>Q8NFA0 Ubiquitin carboxyl-terminal hydrolase 32 OS=Homo sapiens GN=USP32 PE=1 SV=1	2	1.9	143.94	2.8902											1099050	1070100	1.01096e+06	3660150	3281300	4039000	0.00641052	3.45285	3.45285	YES
A8MW61;O43660	Pleiotropic regulator 1	PLRG1	>A8MW61 Pleiotropic regulator 1 OS=Homo sapiens GN=PLRG1 PE=4 SV=1;>O43660 Pleiotropic regulator 1 OS=Homo sapiens GN=PLRG1 PE=1 SV=1	13	34.4	57.181	72.039											8896500	3811400	2908500	16538000	21093000	11635000	0.0333057	3.15476	3.15476	YES
P04066	Tissue alpha-L-fucosidase	FUCA1	>P04066 Tissue alpha-L-fucosidase OS=Homo sapiens GN=FUCA1 PE=1 SV=4	13	33.7	53.688	51.545											2748800	1070100	1.01096e+06	5109400	5302500	4356500	0.0143425	3.05773	3.05773	YES
M0QYT0			>M0QYT0 Uncharacterized protein (Fragment) OS=Homo sapiens PE=4 SV=1	6	19.6	35.904	82.818	20176000	23022000	17155000	11411000	12185000	5616600	0.0192281	0.484029	2.06599	YES	10587000	11565000	15846000	47532000	26070000	42145000	0.0493726	3.04613	3.04613	YES
B7Z6B8;Q16698;E5RJG7;E5RFV2;E5RJD2	2,4-dienoyl-CoA reductase, mitochondrial	DECR1	>B7Z6B8 2,4-dienoyl-CoA reductase, mitochondrial OS=Homo sapiens GN=DECR1 PE=2 SV=1;>Q16698 2,4-dienoyl-CoA reductase, mitochondrial OS=Homo sapiens GN=DECR1 PE=1 SV=1;>E5RJG7 2,4-dienoyl-CoA reductase, mitochondrial (Fragment) OS=Homo sapiens GN=DECR1 PE=	12	41.7	34.994	28.445	46031000	56076000	28296000	46038000	28258000	29550000	0.428556	0.796347	1.25573	NO	20382000	17139500	13897000	45650000	63406000	39580000	0.038083	2.89071	2.89071	YES
P48960	CD97 antigen;CD97 antigen subunit alpha;CD97 antigen subunit beta	CD97	>P48960 CD97 antigen OS=Homo sapiens GN=CD97 PE=1 SV=4	11	17.8	91.868	59.118	3486600	4055605	3697344	36243000	29999000	30936000	0.00434139	8.64608	8.64608	YES	2415000	1070100	1.01096e+06	4270600	4959800	3581400	0.0107742	2.84956	2.84956	YES
Q92522	Histone H1x	H1FX	>Q92522 Histone H1x OS=Homo sapiens GN=H1FX PE=1 SV=1	6	31.5	22.487	41.255	4642700	5534600	5926100	3708913	4088350	2949224	0.0249319	0.667343	1.49848	NO	2299000	2207300	2297800	6247000	5358400	5063600	0.0110579	2.44985	2.44985	YES
Q14108	Lysosome membrane protein 2	SCARB2	>Q14108 Lysosome membrane protein 2 OS=Homo sapiens GN=SCARB2 PE=1 SV=2	11	27.8	54.29	64.797	315030000	331140000	303010000	397140000	281450000	345480000	0.536837	1.0789	1.0789	NO	10740000	10648000	4656500	20172000	19559000	20203000	0.0291817	2.30122	2.30122	YES
P10412	Histone H1.4	HIST1H1E	>P10412 Histone H1.4 OS=Homo sapiens GN=HIST1H1E PE=1 SV=2	8	24.7	21.865	41.45	363370000	414040000	381040000	200240000	178340000	190140000	0.00193779	0.490932	2.03694	YES	72124000	59476000	77314000	152500000	150160000	175960000	0.00159936	2.29099	2.29099	YES
P53634;H0YCY8	Dipeptidyl peptidase 1;Dipeptidyl peptidase 1 exclusion domain chain;Dipeptidyl peptidase 1 heavy chain;Dipeptidyl peptidase 1 light chain	CTSC	>P53634 Dipeptidyl peptidase 1 OS=Homo sapiens GN=CTSC PE=1 SV=2;>H0YCY8 Dipeptidyl peptidase 1 exclusion domain chain (Fragment) OS=Homo sapiens GN=CTSC PE=4 SV=1	16	37.6	51.853	73.141											16348000	14532000	20608000	44680000	39529000	30234000	0.0245914	2.22271	2.22271	YES
Q9UIQ6	Leucyl-cystinyl aminopeptidase;Leucyl-cystinyl aminopeptidase, pregnancy serum form	LNPEP	>Q9UIQ6 Leucyl-cystinyl aminopeptidase OS=Homo sapiens GN=LNPEP PE=1 SV=3	20	20.8	117.35	105.08	256570000	318990000	277950000	450010000	466130000	458320000	0.00781896	1.61036	1.61036	NO	24741000	20294000	20263000	44623000	43382000	46591000	0.0005204	2.06126	2.06126	YES
P53701	Cytochrome c-type heme lyase	HCCS	>P53701 Cytochrome c-type heme lyase OS=Homo sapiens GN=HCCS PE=1 SV=1	10	49.6	30.601	16.435	4169000	5485300	2299100	3708913	4088350	2949224	0.714682	0.899032	1.11231	NO	1995800	1687300	2132100	4015600	3952600	3687600	0.00043281	2.00437	2.00437	YES
B4DY91;B0FLL2;O60825;B4DI16	6-phosphofructo-2-kinase/fructose-2,6-bisphosphatase 2;6-phosphofructo-2-kinase;Fructose-2,6-bisphosphatase	PFKFB2	>B4DY91 Fructose-2,6-bisphosphatase OS=Homo sapiens GN=PFKFB2 PE=2 SV=1;>B0FLL2 6-phosphofructo-2-kinase/fructose-2, 6-bisphosphatase 2 transcript variant 3 OS=Homo sapiens GN=PFKFB2 PE=2 SV=1;>O60825 6-phosphofructo-2-kinase/fructose-2,6-bisphosphatase 2	5	21.7	43.153	11.814											43523000	52727000	46414000	14961000	20094000	21337000	0.00153605	0.395278	2.52986	YES
A8MXB7;Q9Y343	Sorting nexin-24	SNX24	>A8MXB7 Sorting nexin-24 OS=Homo sapiens GN=SNX24 PE=4 SV=1;>Q9Y343 Sorting nexin-24 OS=Homo sapiens GN=SNX24 PE=1 SV=1	2	12.9	23.728	3.2378											3128700	4266800	2641400	1.56446e+06	1041256	1257502	0.0404599	0.384902	2.59807	YES
P46108	Adapter molecule crk	CRK	>P46108 Adapter molecule crk OS=Homo sapiens GN=CRK PE=1 SV=2	3	11.5	33.83	4.2245											7907400	5127000	6724300	1.56446e+06	4630200	1257502	0.0420307	0.377159	2.65141	YES
Q13509;A8K854	Tubulin beta-3 chain	TUBB3	>Q13509 Tubulin beta-3 chain OS=Homo sapiens GN=TUBB3 PE=1 SV=2;>A8K854 HCG1983504, isoform CRA_f OS=Homo sapiens GN=TUBB3 PE=2 SV=1	3	15.3	50.432	3.7165											16047000	21311000	26575000	7486300	6108000	8864600	0.0378139	0.351288	2.84667	YES
E9PJ55;Q9NUJ3	T-complex protein 11-like protein 1	TCP11L1	>E9PJ55 T-complex protein 11-like protein 1 OS=Homo sapiens GN=TCP11L1 PE=4 SV=1;>Q9NUJ3 T-complex protein 11-like protein 1 OS=Homo sapiens GN=TCP11L1 PE=1 SV=1	4	8.9	67.238	4.4579											7969800	8317600	8830800	1.56446e+06	3980000	1257502	0.0137334	0.270798	3.69279	YES
B4DHR0;Q9H5N1	Rab GTPase-binding effector protein 2	RABEP2	>B4DHR0 Rab GTPase-binding effector protein 2 OS=Homo sapiens GN=RABEP2 PE=2 SV=1;>Q9H5N1 Rab GTPase-binding effector protein 2 OS=Homo sapiens GN=RABEP2 PE=1 SV=2	3	7	56.112	5.4542											4794450	3808700	5780200	1.56446e+06	1041256	1257502	0.0196343	0.26859	3.72315	YES
Q86XP1;F5GYP2	Diacylglycerol kinase eta	DGKH	>Q86XP1 Diacylglycerol kinase eta OS=Homo sapiens GN=DGKH PE=1 SV=1;>F5GYP2 Diacylglycerol kinase eta OS=Homo sapiens GN=DGKH PE=4 SV=1	4	5.6	134.86	5.8959											12137000	16883000	13054000	1.56446e+06	7978600	1257502	0.0217769	0.256704	3.89554	YES
F5H2H5;Q86XL3;F5H6J0;F5H417	Ankyrin repeat and LEM domain-containing protein 2	ANKLE2	>F5H2H5 Ankyrin repeat and LEM domain-containing protein 2 OS=Homo sapiens GN=ANKLE2 PE=4 SV=1;>Q86XL3 Ankyrin repeat and LEM domain-containing protein 2 OS=Homo sapiens GN=ANKLE2 PE=1 SV=4;>F5H6J0 Ankyrin repeat and LEM domain-containing protein 2 (Fragme	2	5	97.722	3.303											7240400	12214000	12747000	5894800	1041256	1257502	0.0280362	0.254447	3.93009	YES
Q10589	Bone marrow stromal antigen 2	BST2	>Q10589 Bone marrow stromal antigen 2 OS=Homo sapiens GN=BST2 PE=1 SV=1	2	13.9	19.769	5.0306	25191000	23245000	13505000	3708913	4088350	2949224	0.0410284	0.173496	5.76384	YES	5356700	6323600	4155000	1.56446e+06	1041256	1257502	0.0191254	0.243962	4.09899	YES
C9JDG0;Q9NSV4	Protein diaphanous homolog 3	DIAPH3	>C9JDG0 Protein diaphanous homolog 3 OS=Homo sapiens GN=DIAPH3 PE=4 SV=1;>Q9NSV4 Protein diaphanous homolog 3 OS=Homo sapiens GN=DIAPH3 PE=1 SV=4	2	2.2	136.88	2.1775											5130500	6358300	4964400	1.56446e+06	1041256	1257502	0.00595873	0.2348	4.25894	YES
G8JL98;Q13569;H0YH18;B4E127;F5H539;F5H0I7	G/T mismatch-specific thymine DNA glycosylase	TDG	>G8JL98 G/T mismatch-specific thymine DNA glycosylase OS=Homo sapiens GN=TDG PE=4 SV=1;>Q13569 G/T mismatch-specific thymine DNA glycosylase OS=Homo sapiens GN=TDG PE=1 SV=2;>H0YH18 G/T mismatch-specific thymine DNA glycosylase (Fragment) OS=Homo sapiens G	4	13.1	45.683	2.0456											32384000	22168000	45401000	20020000	1041256	1257502	0.048527	0.223293	4.47843	YES
Q00059;H7BYN3	Transcription factor A, mitochondrial	TFAM	>Q00059 Transcription factor A, mitochondrial OS=Homo sapiens GN=TFAM PE=1 SV=1;>H7BYN3 Transcription factor A, mitochondrial (Fragment) OS=Homo sapiens GN=TFAM PE=4 SV=1	8	25.6	29.096	19.905	11460000	8245200	5030400	3708913	4088350	2949224	0.124353	0.434454	2.30174	NO	7341500	4695200	5320700	1.56446e+06	1041256	1257502	0.0266139	0.222569	4.49299	YES
Q9NRR5	Ubiquilin-4	UBQLN4	>Q9NRR5 Ubiquilin-4 OS=Homo sapiens GN=UBQLN4 PE=1 SV=2	4	10.5	63.852	7.4535	28643000	26437000	30849000	32248000	26538000	17039000	0.531933	0.882415	1.13325	NO	6066700	5004800	6663900	1.56446e+06	1041256	1257502	0.00659051	0.217825	4.59084	YES
Q9BVV7;J3QRI1	Mitochondrial import inner membrane translocase subunit Tim21	TIMM21	>Q9BVV7 Mitochondrial import inner membrane translocase subunit Tim21 OS=Homo sapiens GN=TIMM21 PE=1 SV=1;>J3QRI1 Mitochondrial import inner membrane translocase subunit Tim21 (Fragment) OS=Homo sapiens GN=TIMM21 PE=4 SV=1	3	14.1	28.202	6.8624											12176000	10222900	8269800	1.56446e+06	3830600	1257502	0.00601267	0.216917	4.61006	YES
P51687	Sulfite oxidase, mitochondrial	SUOX	>P51687 Sulfite oxidase, mitochondrial OS=Homo sapiens GN=SUOX PE=1 SV=2	2	6.1	60.282	3.022											6235400	6146300	6190850	1.56446e+06	1041256	1257502	0.000714654	0.208007	4.80753	YES
Q8NCH0;H0YN65	Carbohydrate sulfotransferase 14	CHST14	>Q8NCH0 Carbohydrate sulfotransferase 14 OS=Homo sapiens GN=CHST14 PE=1 SV=2;>H0YN65 Carbohydrate sulfotransferase 14 OS=Homo sapiens GN=CHST14 PE=4 SV=1	18	51.6	42.996	312.22											6069100	6931800	7794500	2381700	1355905	330110	0.00219545	0.195606	5.11231	YES
Q9Y5J5	Pleckstrin homology-like domain family A member 3	PHLDA3	>Q9Y5J5 Pleckstrin homology-like domain family A member 3 OS=Homo sapiens GN=PHLDA3 PE=1 SV=1	3	21.3	13.891	2.9466											8009300	6082400	7045850	1.56446e+06	1041256	1257502	0.00611367	0.182766	5.47149	YES
Q9HCU0	Endosialin	CD248	>Q9HCU0 Endosialin OS=Homo sapiens GN=CD248 PE=1 SV=1	9	17.6	80.858	26.058	66272000	74163000	176420000	361290000	448170000	446720000	0.00275673	3.96453	3.96453	YES	11093000	12440000	13787000	3594200	1041256	1257502	0.000757136	0.157903	6.33298	YES
F5H5N2;B4DNC9;B3KQ30;Q9H1K1;B1P7G3	Iron-sulfur cluster assembly enzyme ISCU, mitochondrial	ISCU	>F5H5N2 Iron-sulfur cluster assembly enzyme ISCU, mitochondrial OS=Homo sapiens GN=ISCU PE=4 SV=1;>B4DNC9 Iron-sulfur cluster assembly enzyme ISCU, mitochondrial OS=Homo sapiens GN=ISCU PE=2 SV=1;>B3KQ30 Iron-sulfur cluster assembly enzyme ISCU, mitochondr	4	27.9	16.64	5.3716											9323600	7440700	8307200	1.56446e+06	1041256	1257502	0.00358202	0.154088	6.4898	YES
Q49AR2	UPF0489 protein C5orf22	C5orf22	>Q49AR2 UPF0489 protein C5orf22 OS=Homo sapiens GN=C5orf22 PE=1 SV=2	4	15.2	49.967	6.9483	13514000	13578000	13546000	3708913	4088350	2949224	0.00109409	0.264444	3.78151	YES	7354400	9903300	8628850	1.56446e+06	1041256	1257502	0.00783454	0.149236	6.70077	YES
Q96S99;K7EIX0;K7ELB8	Pleckstrin homology domain-containing family F member 1	PLEKHF1	>Q96S99 Pleckstrin homology domain-containing family F member 1 OS=Homo sapiens GN=PLEKHF1 PE=2 SV=3;>K7EIX0 Pleckstrin homology domain-containing family F member 1 (Fragment) OS=Homo sapiens GN=PLEKHF1 PE=4 SV=1;>K7ELB8 Pleckstrin homology domain-containi	2	11.8	31.194	4.3971											6731500	8590200	11287000	1.56446e+06	1041256	1257502	0.0277706	0.145186	6.8877	YES
Q9Y625	Glypican-6;Secreted glypican-6	GPC6	>Q9Y625 Glypican-6 OS=Homo sapiens GN=GPC6 PE=1 SV=1	12	31.2	62.735	67.163	367330000	232890000	370570000	511210000	522420000	488790000	0.0501051	1.56823	1.56823	NO	11225000	9125600	7026200	1.56446e+06	1041256	1257502	0.0216936	0.141113	7.08653	YES
A2A2G4;Q9Y672;S4R350	Dolichyl pyrophosphate Man9GlcNAc2 alpha-1,3-glucosyltransferase	ALG6	>A2A2G4 Dolichyl pyrophosphate Man9GlcNAc2 alpha-1,3-glucosyltransferase OS=Homo sapiens GN=ALG6 PE=4 SV=1;>Q9Y672 Dolichyl pyrophosphate Man9GlcNAc2 alpha-1,3-glucosyltransferase OS=Homo sapiens GN=ALG6 PE=1 SV=1;>S4R350 Dolichyl pyrophosphate Man9GlcNAc2	4	8.3	58.347	6.841											8818500	10478000	9648250	1.56446e+06	1041256	1257502	0.00155622	0.133469	7.49239	YES
Q6GYQ0;B9EK38	Ral GTPase-activating protein subunit alpha-1	RALGAPA1	>Q6GYQ0 Ral GTPase-activating protein subunit alpha-1 OS=Homo sapiens GN=RALGAPA1 PE=1 SV=1;>B9EK38 GARNL1 protein OS=Homo sapiens GN=GARNL1 PE=2 SV=1	6	3.9	229.83	2.6259											8284400	10802000	10756000	1.56446e+06	1041256	1257502	0.00752503	0.129454	7.72475	YES
Q9H5K3	Protein O-mannose kinase	POMK	>Q9H5K3 Protein O-mannose kinase OS=Homo sapiens GN=POMK PE=1 SV=1	5	26.6	40.05	18.518	24124000	30293000	29198000	26709000	43032000	31684000	0.346898	1.213	1.213	NO	9998300	10297150	10596000	1.56446e+06	1041256	1257502	2.98471e-06	0.125058	7.9963	YES
Q8IX04	Ubiquitin-conjugating enzyme E2 variant 3	UEVLD	>Q8IX04 Ubiquitin-conjugating enzyme E2 variant 3 OS=Homo sapiens GN=UEVLD PE=1 SV=2	4	11.9	52.263	4.6298	11428000	11575000	13717000	9161950	9235200	9088700	0.0527544	0.748525	1.33596	NO	10006000	12558000	9236400	1.56446e+06	1041256	1257502	0.0101184	0.121483	8.23158	YES
P52756;C9JFQ5	RNA-binding protein 5	RBM5	>P52756 RNA-binding protein 5 OS=Homo sapiens GN=RBM5 PE=1 SV=2;>C9JFQ5 RNA-binding protein 5 (Fragment) OS=Homo sapiens GN=RBM5 PE=4 SV=1	3	5.2	92.153	6.1644											11711000	10678650	9646300	1.56446e+06	1041256	1257502	0.00251619	0.12059	8.29256	YES
Q7Z650;P13995;B4DY35;B9A062;B8ZZU9	Bifunctional methylenetetrahydrofolate dehydrogenase/cyclohydrolase, mitochondrial;NAD-dependent methylenetetrahydrofolate dehydrogenase;Methenyltetrahydrofolate cyclohydrolase	MTHFD2	>Q7Z650 Bifunctional methylenetetrahydrofolate dehydrogenase/cyclohydrolase, mitochondrial OS=Homo sapiens GN=MTHFD2 PE=2 SV=1;>P13995 Bifunctional methylenetetrahydrofolate dehydrogenase/cyclohydrolase, mitochondrial OS=Homo sapiens GN=MTHFD2 PE=1 SV=2;>B	2	13.3	26.849	2.6341											10697000	10935000	11173000	1.56446e+06	1041256	1257502	1.35232e-06	0.117763	8.49163	YES
Q86U90	YrdC domain-containing protein, mitochondrial	YRDC	>Q86U90 YrdC domain-containing protein, mitochondrial OS=Homo sapiens GN=YRDC PE=1 SV=1	2	9.7	29.328	5.4155											9482700	12949000	10579000	1.56446e+06	1041256	1257502	0.00968321	0.117029	8.54487	YES
C9JXQ7;C9JHH5;Q9Y6I9;C9JUC3;C9J7N0;C9JL43	Testis-expressed sequence 264 protein	TEX264	>C9JXQ7 Testis-expressed sequence 264 protein (Fragment) OS=Homo sapiens GN=TEX264 PE=4 SV=1;>C9JHH5 Testis-expressed sequence 264 protein (Fragment) OS=Homo sapiens GN=TEX264 PE=4 SV=1;>Q9Y6I9 Testis-expressed sequence 264 protein OS=Homo sapiens GN=TEX26	5	34.7	24.129	17.409											11067800	12209000	9926600	1.56446e+06	1041256	1257502	0.0031116	0.11635	8.59475	YES
E5RH41;P29084;E5RIW4	Transcription initiation factor IIE subunit beta	GTF2E2	>E5RH41 Transcription initiation factor IIE subunit beta (Fragment) OS=Homo sapiens GN=GTF2E2 PE=4 SV=1;>P29084 Transcription initiation factor IIE subunit beta OS=Homo sapiens GN=GTF2E2 PE=1 SV=1;>E5RIW4 Transcription initiation factor IIE subunit beta (F	2	18.7	22.139	1.5953											11214000	11291000	11137000	1.56446e+06	1041256	1257502	7.87861e-05	0.114833	8.70828	YES
F2Z2I2;Q5W015;Q5VX20;Q16875;B7Z955	6-phosphofructo-2-kinase/fructose-2,6-bisphosphatase 3;6-phosphofructo-2-kinase;Fructose-2,6-bisphosphatase	PFKFB3	>F2Z2I2 6-phosphofructo-2-kinase OS=Homo sapiens GN=PFKFB3 PE=4 SV=1;>Q5W015 6-phosphofructo-2-kinase OS=Homo sapiens GN=PFKFB3 PE=4 SV=1;>Q5VX20 6-phosphofructo-2-kinase OS=Homo sapiens GN=PFKFB3 PE=4 SV=1;>Q16875 6-phosphofructo-2-kinase/fructose-2,6-bis	4	13.8	52.584	6.891											13875000	14496000	9918600	1.56446e+06	1041256	1257502	0.0144533	0.100895	9.91132	YES
E7EW52;Q96AT9;C9J6A7;C9J9T0;C9IZU8;C9JPQ7;B4E016	Ribulose-phosphate 3-epimerase	RPE	>E7EW52 Ribulose-phosphate 3-epimerase OS=Homo sapiens GN=RPE PE=3 SV=1;>Q96AT9 Ribulose-phosphate 3-epimerase OS=Homo sapiens GN=RPE PE=1 SV=1;>C9J6A7 Ribulose-phosphate 3-epimerase (Fragment) OS=Homo sapiens GN=RPE PE=4 SV=1;>C9J9T0 Ribulose-5-phosphate-	3	21.4	23.95	3.6454	23582000	24934000	22209000	19232000	22722000	20507000	0.103612	0.883153	1.13231	NO	12420000	12866000	13312000	1.56446e+06	1041256	1257502	1.96693e-05	0.100089	9.99115	YES
Q5VYS8	Terminal uridylyltransferase 7	ZCCHC6	>Q5VYS8 Terminal uridylyltransferase 7 OS=Homo sapiens GN=ZCCHC6 PE=1 SV=1	2	2.1	171.23	1.8695											13719000	14319000	11609000	1.56446e+06	1041256	1257502	0.00371428	0.0974404	10.2627	YES
Q9UER7	Death domain-associated protein 6	DAXX	>Q9UER7 Death domain-associated protein 6 OS=Homo sapiens GN=DAXX PE=1 SV=2	2	5	81.372	2.7129											17381000	12423000	14902000	1.56446e+06	1041256	1257502	0.010227	0.0864139	11.5722	YES
M0QY43		MYH14	>M0QY43 Myosin-14 (Fragment) OS=Homo sapiens GN=MYH14 PE=4 SV=1	2	1.9	113.85	8.8946											16449000	14613000	15531000	1.56446e+06	1041256	1257502	0.00065089	0.0829141	12.0607	YES
B7ZKQ9;B3KW46;B4DZ71;F8W8N0;Q8WTV0;F5H4X0	Scavenger receptor class B member 1	SCARB1	>B7ZKQ9 SCARB1 protein OS=Homo sapiens GN=SCARB1 PE=2 SV=1;>B3KW46 Scavenger receptor class B member 1 OS=Homo sapiens GN=SCARB1 PE=2 SV=1;>B4DZ71 Scavenger receptor class B member 1 OS=Homo sapiens GN=SCARB1 PE=2 SV=1;>F8W8N0 Scavenger receptor class B me	5	13.5	53.847	3.8236	13242000	4055605	3697344	37945000	44400000	53279000	0.00320287	6.45984	6.45984	YES	15674000	15540500	15407000	1.56446e+06	1041256	1257502	4.21793e-06	0.0828634	12.068	YES
Q96RR4;F5GZ00	Calcium/calmodulin-dependent protein kinase kinase 2	CAMKK2;KIF18B	>Q96RR4 Calcium/calmodulin-dependent protein kinase kinase 2 OS=Homo sapiens GN=CAMKK2 PE=1 SV=2;>F5GZ00 Calcium/calmodulin-dependent protein kinase kinase 2 OS=Homo sapiens GN=CAMKK2 PE=4 SV=1	3	4.6	64.745	2.4321											15900000	13870000	17930000	1.56446e+06	1041256	1257502	0.00571742	0.0809899	12.3472	YES
J3KQ40;O95759	TBC1 domain family member 8	TBC1D8	>J3KQ40 TBC1 domain family member 8 OS=Homo sapiens GN=TBC1D8 PE=4 SV=1;>O95759 TBC1 domain family member 8 OS=Homo sapiens GN=TBC1D8 PE=1 SV=3	7	8.4	132.42	13.812											14461000	15872000	17913000	1.56446e+06	1041256	1257502	0.00387141	0.0800733	12.4886	YES
H0YK97;H0YNU9;Q659A1;H0YN09;H0YK14;H0YMX6;H0YL35;G3V0H6	Little elongation complex subunit 2	ICE2	>H0YK97 NMDA receptor-regulated protein 2 (Fragment) OS=Homo sapiens GN=NARG2 PE=4 SV=1;>H0YNU9 NMDA receptor-regulated protein 2 OS=Homo sapiens GN=NARG2 PE=4 SV=1;>Q659A1 NMDA receptor-regulated protein 2 OS=Homo sapiens GN=NARG2 PE=1 SV=2;>H0YN09 NMDA r	2	12.4	38.598	1.8991											13988000	18496500	23005000	1.56446e+06	1041256	1257502	0.0218162	0.0696207	14.3635	YES
F8VUJ3;Q8N4A0	Polypeptide N-acetylgalactosaminyltransferase 4	POC1B-GALNT4;GALNT4	>F8VUJ3 Protein POC1B-GALNT4 OS=Homo sapiens GN=POC1B-GALNT4 PE=3 SV=1;>Q8N4A0 Polypeptide N-acetylgalactosaminyltransferase 4 OS=Homo sapiens GN=GALNT4 PE=1 SV=2	9	17.4	66.237	14.203											18858000	20240000	17476000	1.56446e+06	1041256	1257502	0.0015052	0.0682861	14.6443	YES
F5GX05;Q9Y2J2	Band 4.1-like protein 3;Band 4.1-like protein 3, N-terminally processed	EPB41L3	>F5GX05 Band 4.1-like protein 3 OS=Homo sapiens GN=EPB41L3 PE=4 SV=1;>Q9Y2J2 Band 4.1-like protein 3 OS=Homo sapiens GN=EPB41L3 PE=1 SV=2	3	4.6	98.46	8.9053											18055000	16771000	25229000	1.56446e+06	1041256	1257502	0.018896	0.064328	15.5453	YES
K7ES61;Q9BYD3;K7ELQ0	39S ribosomal protein L4, mitochondrial	MRPL4	>K7ES61 39S ribosomal protein L4, mitochondrial (Fragment) OS=Homo sapiens GN=MRPL4 PE=3 SV=1;>Q9BYD3 39S ribosomal protein L4, mitochondrial OS=Homo sapiens GN=MRPL4 PE=1 SV=1;>K7ELQ0 39S ribosomal protein L4, mitochondrial OS=Homo sapiens GN=MRPL4 PE=4 S	7	43.3	33.792	49.233											21662500	21278000	22047000	1.56446e+06	1041256	1257502	8.37243e-07	0.0594456	16.8221	YES
O15394;H9KV31	Neural cell adhesion molecule 2	NCAM2	>O15394 Neural cell adhesion molecule 2 OS=Homo sapiens GN=NCAM2 PE=1 SV=2;>H9KV31 Neural cell adhesion molecule 2 OS=Homo sapiens GN=NCAM2 PE=4 SV=1	30	45.4	93.045	148.42											3041700	3355500	3669300	19577000	9288200	12577000	0.0743131	4.11684	4.11684	NO
B4DDY8;P49590;E9PG66;C9JV49;C9JHI8;B4DQ67	Probable histidine--tRNA ligase, mitochondrial	HARS2	>B4DDY8 Histidyl-tRNA synthetase-like, isoform CRA_a OS=Homo sapiens GN=HARS2 PE=2 SV=1;>P49590 Probable histidine--tRNA ligase, mitochondrial OS=Homo sapiens GN=HARS2 PE=1 SV=1;>E9PG66 Probable histidine--tRNA ligase, mitochondrial OS=Homo sapiens GN=HARS	7	18.1	54.114	10.352											1099050	1070100	11429000	15650000	18688000	17169000	0.0592581	3.78779	3.78779	NO
P18583;H7C1M2	Protein SON	SON	>P18583 Protein SON OS=Homo sapiens GN=SON PE=1 SV=4;>H7C1M2 Protein SON (Fragment) OS=Homo sapiens GN=SON PE=4 SV=1	4	3.3	263.83	6.0438											15075000	1070100	1.01096e+06	18688000	23060000	19418000	0.0784962	3.56527	3.56527	NO
Q9NX14	NADH dehydrogenase [ubiquinone] 1 beta subcomplex subunit 11, mitochondrial	NDUFB11	>Q9NX14 NADH dehydrogenase [ubiquinone] 1 beta subcomplex subunit 11, mitochondrial OS=Homo sapiens GN=NDUFB11 PE=1 SV=1	4	30.7	17.316	21.928											1099050	1070100	21964000	21342000	31687000	26514500	0.101665	3.29603	3.29603	NO
Q9UNN8	Endothelial protein C receptor	PROCR	>Q9UNN8 Endothelial protein C receptor OS=Homo sapiens GN=PROCR PE=1 SV=1	5	26.1	26.671	50.059											1099050	1070100	1.01096e+06	3403550	2332200	4474900	0.0628925	3.21079	3.21079	NO
Q76KP1	N-acetyl-beta-glucosaminyl-glycoprotein 4-beta-N-acetylgalactosaminyltransferase 1	B4GALNT4	>Q76KP1 N-acetyl-beta-glucosaminyl-glycoprotein 4-beta-N-acetylgalactosaminyltransferase 1 OS=Homo sapiens GN=B4GALNT4 PE=1 SV=1	9	10.3	116.51	14.206	25125000	26801000	28166000	52670000	42285000	43892000	0.0200922	1.73359	1.73359	NO	1099050	1070100	13735000	16801500	20771000	12832000	0.0937802	3.16927	3.16927	NO
O75381;F5H4J2	Peroxisomal membrane protein PEX14	PEX14	>O75381 Peroxisomal membrane protein PEX14 OS=Homo sapiens GN=PEX14 PE=1 SV=1;>F5H4J2 Peroxisomal membrane protein PEX14 OS=Homo sapiens GN=PEX14 PE=4 SV=1	5	25.2	41.236	15.091											17203000	1070100	1.01096e+06	19283000	21131000	20207000	0.123508	3.14358	3.14358	NO
Q86VX2;V9GY66	COMM domain-containing protein 7	COMMD7	>Q86VX2 COMM domain-containing protein 7 OS=Homo sapiens GN=COMMD7 PE=1 SV=2;>V9GY66 COMM domain-containing protein 7 (Fragment) OS=Homo sapiens GN=COMMD7 PE=4 SV=1	2	11.5	22.54	3.1772											6155100	1070100	1.01096e+06	6943400	10211000	8577200	0.0551896	3.12422	3.12422	NO
Q3SXM5	Inactive hydroxysteroid dehydrogenase-like protein 1	HSDL1	>Q3SXM5 Inactive hydroxysteroid dehydrogenase-like protein 1 OS=Homo sapiens GN=HSDL1 PE=1 SV=3	7	25.8	37.001	9.6068	11281000	13344000	11831000	3708913	4088350	2949224	0.00103227	0.29478	3.39236	YES	1099050	8591500	1.01096e+06	12114000	8889100	10501550	0.0962182	2.94395	2.94395	NO
O75487;B4E2C0	Glypican-4;Secreted glypican-4	GPC4	>O75487 Glypican-4 OS=Homo sapiens GN=GPC4 PE=1 SV=4;>B4E2C0 Secreted glypican-4 OS=Homo sapiens GN=GPC4 PE=2 SV=1	25	55.6	62.411	323.31											597050	239380	637870	2979900	521300	809200	0.34695	2.92369	2.92369	NO
Q71F56	Mediator of RNA polymerase II transcription subunit 13-like	MED13L	>Q71F56 Mediator of RNA polymerase II transcription subunit 13-like OS=Homo sapiens GN=MED13L PE=1 SV=1	2	1.8	242.6	3.5491											5657400	1070100	1.01096e+06	8194300	6808100	7501200	0.077086	2.90802	2.90802	NO
F5H1D6;Q07864;F5H7E4	DNA polymerase;DNA polymerase epsilon catalytic subunit A	POLE	>F5H1D6 DNA polymerase OS=Homo sapiens GN=POLE PE=3 SV=1;>Q07864 DNA polymerase epsilon catalytic subunit A OS=Homo sapiens GN=POLE PE=1 SV=5;>F5H7E4 DNA polymerase epsilon catalytic subunit A OS=Homo sapiens GN=POLE PE=4 SV=1	2	1	258.35	2.8026											1099050	1070100	19695000	16750000	26873000	18806000	0.148158	2.85531	2.85531	NO
J3KND9;Q16134	Electron transfer flavoprotein-ubiquinone oxidoreductase, mitochondrial	ETFDH	>J3KND9 Electron transfer flavoprotein-ubiquinone oxidoreductase, mitochondrial OS=Homo sapiens GN=ETFDH PE=4 SV=1;>Q16134 Electron transfer flavoprotein-ubiquinone oxidoreductase, mitochondrial OS=Homo sapiens GN=ETFDH PE=1 SV=2	9	22.6	62.824	10.41											1099050	13861000	1.01096e+06	15870000	14530000	15200000	0.145681	2.85517	2.85517	NO
M0R3B2;Q9Y314;M0QX85;M0R1K2	Nitric oxide synthase-interacting protein	NOSIP	>M0R3B2 Nitric oxide synthase-interacting protein (Fragment) OS=Homo sapiens GN=NOSIP PE=4 SV=1;>Q9Y314 Nitric oxide synthase-interacting protein OS=Homo sapiens GN=NOSIP PE=1 SV=1;>M0QX85 Nitric oxide synthase-interacting protein (Fragment) OS=Homo sapien	2	13.2	26.891	2.9758											1099050	1070100	8890500	9712300	10627000	9543900	0.135175	2.702	2.702	NO
Q9Y6J9	TAF6-like RNA polymerase II p300/CBP-associated factor-associated factor 65 kDa subunit 6L	TAF6L	>Q9Y6J9 TAF6-like RNA polymerase II p300/CBP-associated factor-associated factor 65 kDa subunit 6L OS=Homo sapiens GN=TAF6L PE=1 SV=1	3	7.9	67.814	3.2073	4109415	4055605	3697344	7919600	7745000	8094200	2.7973e-05	2.00287	2.00287	YES	7433200	1070100	1.01096e+06	9781900	6786000	8283950	0.124761	2.61206	2.61206	NO
F5GZK1;Q9UBQ6;C9JEG3	Exostosin-like 2;Processed exostosin-like 2	EXTL2	>F5GZK1 Processed exostosin-like 2 OS=Homo sapiens GN=EXTL2 PE=4 SV=1;>Q9UBQ6 Exostosin-like 2 OS=Homo sapiens GN=EXTL2 PE=1 SV=1;>C9JEG3 Processed exostosin-like 2 (Fragment) OS=Homo sapiens GN=EXTL2 PE=4 SV=1	10	41.6	35.967	44.098											2526300	1070100	1.01096e+06	4578400	2322600	5121500	0.0825948	2.60941	2.60941	NO
Q5J8M5;P49366;M0R264;M0R253;M0QX43;M0R1T2;B4E3M2	Deoxyhypusine synthase	DHPS	>Q5J8M5 Deoxyhypusine synthase OS=Homo sapiens GN=DHPS PE=2 SV=1;>P49366 Deoxyhypusine synthase OS=Homo sapiens GN=DHPS PE=1 SV=1;>M0R264 Deoxyhypusine synthase (Fragment) OS=Homo sapiens GN=DHPS PE=4 SV=1;>M0R253 Deoxyhypusine synthase OS=Homo sapiens GN=	4	23.1	31.002	5.2195	12811000	22887000	23854000	12354000	17921000	11885000	0.242741	0.707953	1.41252	NO	1099050	1070100	6483100	5622200	9171400	7396800	0.112518	2.5647	2.5647	NO
P82664	28S ribosomal protein S10, mitochondrial	MRPS10	>P82664 28S ribosomal protein S10, mitochondrial OS=Homo sapiens GN=MRPS10 PE=1 SV=2	4	27.9	22.999	7.3577											1099050	10221000	1.01096e+06	12625000	8357800	10491400	0.160815	2.55244	2.55244	NO
H3BM67;H3BUP2;H3BUN4;B4DFL0;H3BQJ5;O60936	Nucleolar protein 3	NOL3	>H3BM67 Nucleolar protein 3 (Fragment) OS=Homo sapiens GN=NOL3 PE=4 SV=1;>H3BUP2 Nucleolar protein 3 (Fragment) OS=Homo sapiens GN=NOL3 PE=4 SV=1;>H3BUN4 Nucleolar protein 3 (Fragment) OS=Homo sapiens GN=NOL3 PE=4 SV=1;>B4DFL0 Nucleolar protein 3 OS=Homo s	2	27.3	15.022	4.9555											10353000	1070100	1.01096e+06	9589100	10496050	11403000	0.174233	2.53241	2.53241	NO
Q9BVA0;H3BPD8;H3BPK1	Katanin p80 WD40 repeat-containing subunit B1	KATNB1	>Q9BVA0 Katanin p80 WD40 repeat-containing subunit B1 OS=Homo sapiens GN=KATNB1 PE=1 SV=1;>H3BPD8 Katanin p80 WD40 repeat-containing subunit B1 (Fragment) OS=Homo sapiens GN=KATNB1 PE=4 SV=1;>H3BPK1 Katanin p80 WD40 repeat-containing subunit B1 (Fragment)	4	8.4	72.333	9.2618											25350000	1070100	1.01096e+06	21360000	23077500	24795000	0.226342	2.52387	2.52387	NO
Q96TA2;R4GNA5	ATP-dependent zinc metalloprotease YME1L1	YME1L1	>Q96TA2 ATP-dependent zinc metalloprotease YME1L1 OS=Homo sapiens GN=YME1L1 PE=1 SV=2;>R4GNA5 ATP-dependent zinc metalloprotease YME1L1 (Fragment) OS=Homo sapiens GN=YME1L1 PE=4 SV=1	10	18.2	86.454	14.377											30087000	1070100	1.01096e+06	26428000	26820000	26624000	0.242216	2.48296	2.48296	NO
O14548;E5RJZ1;H0YBD2	Cytochrome c oxidase subunit 7A-related protein, mitochondrial	COX7A2L	>O14548 Cytochrome c oxidase subunit 7A-related protein, mitochondrial OS=Homo sapiens GN=COX7A2L PE=1 SV=2;>E5RJZ1 Cytochrome c oxidase subunit 7A-related protein, mitochondrial OS=Homo sapiens GN=COX7A2L PE=4 SV=1;>H0YBD2 Cytochrome c oxidase subunit 7A-	4	55.3	12.615	9.1528											1099050	1070100	10773000	10239000	10122000	10383000	0.207487	2.37549	2.37549	NO
B7Z358;Q8N5N7	39S ribosomal protein L50, mitochondrial	MRPL50	>B7Z358 39S ribosomal protein L50, mitochondrial OS=Homo sapiens GN=MRPL50 PE=2 SV=1;>Q8N5N7 39S ribosomal protein L50, mitochondrial OS=Homo sapiens GN=MRPL50 PE=1 SV=2	3	32.6	15.524	7.2352											1099050	1070100	9535000	9149950	9574300	8725600	0.202657	2.34531	2.34531	NO
Q8N357;F8WCT7;B4DLH2	Solute carrier family 35 member F6	SLC35F6;C2orf18	>Q8N357 Solute carrier family 35 member F6 OS=Homo sapiens GN=SLC35F6 PE=1 SV=1;>F8WCT7 Solute carrier family 35 member F6 OS=Homo sapiens GN=SLC35F6 PE=4 SV=1;>B4DLH2 Chromosome 2 open reading frame 18, isoform CRA_c OS=Homo sapiens GN=C2orf18 PE=2 SV=1	2	7	40.214	3.885	7618500	7260000	6158000	3695800	3814100	3577500	0.0153417	0.527055	1.89733	NO	1153100	1669900	1762400	2528700	4732700	3377000	0.0777766	2.32006	2.32006	NO
C6GKU9;Q96HR3	Mediator of RNA polymerase II transcription subunit 30	MED30	>C6GKU9 Mediator of RNA polymerase II transcription subunit 30 OS=Homo sapiens GN=MED30S PE=2 SV=1;>Q96HR3 Mediator of RNA polymerase II transcription subunit 30 OS=Homo sapiens GN=MED30 PE=1 SV=1	2	14.7	16.279	3.3493											1099050	1070100	4458400	5542700	4969650	4396600	0.124088	2.24954	2.24954	NO
O60725	Protein-S-isoprenylcysteine O-methyltransferase	ICMT	>O60725 Protein-S-isoprenylcysteine O-methyltransferase OS=Homo sapiens GN=ICMT PE=1 SV=1	2	9.5	31.938	3.5847											1099050	1070100	11997000	10627000	10444000	10535500	0.251083	2.23113	2.23113	NO
Q92575	UBX domain-containing protein 4	UBXN4	>Q92575 UBX domain-containing protein 4 OS=Homo sapiens GN=UBXN4 PE=1 SV=2	3	13.6	56.777	7.2996											5993000	1070100	1.01096e+06	5979250	6361700	5596800	0.182673	2.22165	2.22165	NO
Q5XKP0;K7EIR2;K7EKR0	Protein QIL1	QIL1;C19orf70	>Q5XKP0 Protein QIL1 OS=Homo sapiens GN=QIL1 PE=1 SV=1;>K7EIR2 Protein QIL1 OS=Homo sapiens GN=C19orf70 PE=4 SV=1;>K7EKR0 Protein QIL1 OS=Homo sapiens GN=C19orf70 PE=4 SV=1	4	46.6	13.087	4.455											9998100	1070100	1.01096e+06	7599900	9174700	8387300	0.280387	2.08308	2.08308	NO
P13533;P12883	Myosin-6;Myosin-7	MYH6;MYH7	>P13533 Myosin-6 OS=Homo sapiens GN=MYH6 PE=1 SV=5;>P12883 Myosin-7 OS=Homo sapiens GN=MYH7 PE=1 SV=5	4	2.5	223.73	3.3019											1099050	1070100	11723000	12447000	9615450	6783900	0.296941	2.07645	2.07645	NO
Q92922	SWI/SNF complex subunit SMARCC1	SMARCC1	>Q92922 SWI/SNF complex subunit SMARCC1 OS=Homo sapiens GN=SMARCC1 PE=1 SV=3	2	4.2	122.87	5.5037	9709400	12662000	11185700	3708913	11563000	2949224	0.19762	0.542989	1.84166	NO	1099050	1070100	10325000	9337000	7930600	8633800	0.282967	2.07308	2.07308	NO
O00462;E9PFW2	Beta-mannosidase	MANBA	>O00462 Beta-mannosidase OS=Homo sapiens GN=MANBA PE=1 SV=3;>E9PFW2 Beta-mannosidase OS=Homo sapiens GN=MANBA PE=4 SV=1	29	39.4	100.89	104.74											3614700	1898700	2523000	6524200	8165500	1939700	0.260705	2.06926	2.06926	NO
H0YNP1;O94923	D-glucuronyl C5-epimerase	GLCE	>H0YNP1 D-glucuronyl C5-epimerase OS=Homo sapiens GN=GLCE PE=4 SV=1;>O94923 D-glucuronyl C5-epimerase OS=Homo sapiens GN=GLCE PE=1 SV=3	5	15.6	62.886	7.4904	17981000	26761000	31589000	21670000	18800000	18833000	0.288175	0.776919	1.28714	NO	11400000	1070100	1.01096e+06	7528500	10562000	9045250	0.317035	2.01288	2.01288	NO
Q9Y4K0	Lysyl oxidase homolog 2	LOXL2	>Q9Y4K0 Lysyl oxidase homolog 2 OS=Homo sapiens GN=LOXL2 PE=1 SV=1	29	45.3	86.724	218.77											1009200	913850	667910	754180	1688090	2622000	0.263839	1.95459	1.95459	NO
F5H283;Q92563	Testican-2	SPOCK2	>F5H283 Testican-2 OS=Homo sapiens GN=SPOCK2 PE=4 SV=1;>Q92563 Testican-2 OS=Homo sapiens GN=SPOCK2 PE=1 SV=1	21	47.9	46.721	140.46	5608700000	5649200000	5646500000	4318100	4446200	3808100	5.36612e-06	0.000743735	1344.56	YES	1099050	551130	1.01096e+06	4359600	537260	271690	0.592498	1.94223	1.94223	NO
D6REA1;Q9H173	Nucleotide exchange factor SIL1	SIL1	>D6REA1 Nucleotide exchange factor SIL1 OS=Homo sapiens GN=SIL1 PE=4 SV=1;>Q9H173 Nucleotide exchange factor SIL1 OS=Homo sapiens GN=SIL1 PE=1 SV=1	14	35.3	52.748	109.44											2861200	2468700	3900700	6437900	5016400	6369700	0.0105939	1.93097	1.93097	NO
P03905	NADH-ubiquinone oxidoreductase chain 4	MT-ND4	>P03905 NADH-ubiquinone oxidoreductase chain 4 OS=Homo sapiens GN=MT-ND4 PE=1 SV=1	3	6.8	51.58	4.1534											1099050	1070100	1921200	2574350	2824600	2324100	0.0308433	1.88811	1.88811	NO
O00483	Cytochrome c oxidase subunit NDUFA4	NDUFA4	>O00483 NADH dehydrogenase [ubiquinone] 1 alpha subcomplex subunit 4 OS=Homo sapiens GN=NDUFA4 PE=1 SV=1	3	32.1	9.3697	3.3703											7722600	11606000	12861000	12853000	23409000	23921000	0.10704	1.86964	1.86964	NO
J3KQE0;Q9UH99	SUN domain-containing protein 2	SUN2	>J3KQE0 SUN domain-containing protein 2 OS=Homo sapiens GN=SUN2 PE=4 SV=1;>Q9UH99 SUN domain-containing protein 2 OS=Homo sapiens GN=SUN2 PE=1 SV=3	11	25.2	79.085	64.364	3789900	5296700	6803500	5992500	4088350	2949224	0.485857	0.820012	1.21949	NO	4868700	6093300	5481000	11887000	8284400	10085700	0.0362901	1.84012	1.84012	NO
Q92504;A2AAT0	Zinc transporter SLC39A7	SLC39A7	>Q92504 Zinc transporter SLC39A7 OS=Homo sapiens GN=SLC39A7 PE=1 SV=2;>A2AAT0 Zinc transporter SLC39A7 (Fragment) OS=Homo sapiens GN=SLC39A7 PE=4 SV=1	2	3	50.117	2.6114	1021100	623410	862680	3708913	4088350	428000	0.241844	3.28067	3.28067	NO	594590	810470	646120	1373500	1222500	1143000	0.00391193	1.82285	1.82285	NO
Q6ZS17;H3BSX9	Protein FAM65A	FAM65A	>Q6ZS17 Protein FAM65A OS=Homo sapiens GN=FAM65A PE=1 SV=1;>H3BSX9 Protein FAM65A (Fragment) OS=Homo sapiens GN=FAM65A PE=4 SV=1	2	2.2	132.31	2.5072											2480300	1070100	1.01096e+06	2770150	2953400	2586900	0.11525	1.82192	1.82192	NO
P00846	ATP synthase subunit a	MT-ATP6	>P00846 ATP synthase subunit a OS=Homo sapiens GN=MT-ATP6 PE=1 SV=1	2	7.1	24.817	2.9403	69412000	72511000	75743000	14448000	4088350	2949224	0.000595068	0.0987089	10.1308	YES	15582000	10635000	15051000	28568000	22585000	22724000	0.0139113	1.79018	1.79018	NO
Q9P2B2	Prostaglandin F2 receptor negative regulator	PTGFRN	>Q9P2B2 Prostaglandin F2 receptor negative regulator OS=Homo sapiens GN=PTGFRN PE=1 SV=2	36	43.9	98.555	215.45											25473000	13220000	21821000	41913000	27822000	37666000	0.0486366	1.77481	1.77481	NO
Q96DV4;B3KN96	39S ribosomal protein L38, mitochondrial	MRPL38	>Q96DV4 39S ribosomal protein L38, mitochondrial OS=Homo sapiens GN=MRPL38 PE=1 SV=2;>B3KN96 39S ribosomal protein L38, mitochondrial OS=Homo sapiens GN=MRPL38 PE=2 SV=1	10	34.5	44.596	83.562											7134800	6300900	5210100	4394100	13686000	14789000	0.28562	1.76282	1.76282	NO
H0YHD0;B2RD65;Q5PSV4	Breast cancer metastasis-suppressor 1-like protein	BRMS1L	>H0YHD0 Breast cancer metastasis-suppressor 1-like protein (Fragment) OS=Homo sapiens GN=BRMS1L PE=4 SV=1;>B2RD65 Breast cancer metastasis-suppressor 1-like protein OS=Homo sapiens GN=BRMS1L PE=2 SV=1;>Q5PSV4 Breast cancer metastasis-suppressor 1-like prot	2	16.3	24.974	1.909											1099050	1070100	5984000	4777450	5357500	4197400	0.333731	1.75789	1.75789	NO
O75146	Huntingtin-interacting protein 1-related protein	HIP1R	>O75146 Huntingtin-interacting protein 1-related protein OS=Homo sapiens GN=HIP1R PE=1 SV=2	4	4.8	119.39	8.5362	9454300	8259050	7063800	7926300	9990000	10263000	0.324647	1.13731	1.13731	NO	6881200	6422200	6224400	10617000	10717000	11292000	0.000112527	1.67075	1.67075	NO
Q71UI9;P0C0S5;C9J0D1;C9J386	Histone H2A.V;Histone H2A.Z;Histone H2A	H2AFV;H2AFZ	>Q71UI9 Histone H2A.V OS=Homo sapiens GN=H2AFV PE=1 SV=3;>P0C0S5 Histone H2A.Z OS=Homo sapiens GN=H2AFZ PE=1 SV=2;>C9J0D1 Histone H2A OS=Homo sapiens GN=H2AFV PE=3 SV=1;>C9J386 Histone H2A OS=Homo sapiens GN=H2AFV PE=3 SV=1	4	31.2	13.509	7.6017											294650000	322600000	257830000	452780000	469950000	534970000	0.00438644	1.66579	1.66579	NO
Q9ULE4	Protein FAM184B	FAM184B	>Q9ULE4 Protein FAM184B OS=Homo sapiens GN=FAM184B PE=2 SV=3	3	1.9	121.04	3.1703											98623000	61024000	73582000	133170000	117800000	127990000	0.0337762	1.62484	1.62484	NO
I3L2Z5;P56270;H3BQI4	Myc-associated zinc finger protein	MAZ	>I3L2Z5 Myc-associated zinc finger protein (Fragment) OS=Homo sapiens GN=MAZ PE=4 SV=1;>P56270 Myc-associated zinc finger protein OS=Homo sapiens GN=MAZ PE=1 SV=1;>H3BQI4 Myc-associated zinc finger protein (Fragment) OS=Homo sapiens GN=MAZ PE=4 SV=1	3	22.3	22.187	4.5034											1141200	1070100	1.01096e+06	2196200	1322800	1565200	0.137194	1.57784	1.57784	NO
Q9BTY2	Plasma alpha-L-fucosidase	FUCA2	>Q9BTY2 Plasma alpha-L-fucosidase OS=Homo sapiens GN=FUCA2 PE=1 SV=2	18	42	54.066	129.75											8811400	3361100	659310	9281500	6302800	4600800	0.436614	1.57305	1.57305	NO
P56556;R4GN43	NADH dehydrogenase [ubiquinone] 1 alpha subcomplex subunit 6	NDUFA6	>P56556 NADH dehydrogenase [ubiquinone] 1 alpha subcomplex subunit 6 OS=Homo sapiens GN=NDUFA6 PE=1 SV=3;>R4GN43 NADH dehydrogenase [ubiquinone] 1 alpha subcomplex subunit 6 OS=Homo sapiens GN=NDUFA6 PE=4 SV=1	5	29.2	17.871	22.468											4506100	5457100	5757300	11949000	6565200	6125600	0.250654	1.56737	1.56737	NO
O75251;F5H5N1;B3KRI2;F5GXJ1	NADH dehydrogenase [ubiquinone] iron-sulfur protein 7, mitochondrial	NDUFS7	>O75251 NADH dehydrogenase [ubiquinone] iron-sulfur protein 7, mitochondrial OS=Homo sapiens GN=NDUFS7 PE=1 SV=3;>F5H5N1 NADH dehydrogenase [ubiquinone] iron-sulfur protein 7, mitochondrial OS=Homo sapiens GN=NDUFS7 PE=3 SV=1;>B3KRI2 NADH dehydrogenase [ub	4	17.8	23.563	17.027											8487400	9373000	9201300	17584000	12715000	12031000	0.0971803	1.5642	1.5642	NO
P12109	Collagen alpha-1(VI) chain	COL6A1	>P12109 Collagen alpha-1(VI) chain OS=Homo sapiens GN=COL6A1 PE=1 SV=3	24	37.8	108.53	211.42											930820	1097100	1442400	3002800	1807730	612660	0.446618	1.56273	1.56273	NO
Q9Y4W6	AFG3-like protein 2	AFG3L2	>Q9Y4W6 AFG3-like protein 2 OS=Homo sapiens GN=AFG3L2 PE=1 SV=2	23	36.8	88.583	96.858	4131600	3600100	3394900	3708913	4088350	2949224	0.769873	0.965837	1.03537	NO	2813900	14766000	9573500	10374000	17079000	14913000	0.288244	1.56025	1.56025	NO
K7ENK9;K7EKX0;J3QRU4;F8WCA0;L7N2F9;Q15836;P63027;F5GZV7;P23763	Vesicle-associated membrane protein 3;Vesicle-associated membrane protein 2;Vesicle-associated membrane protein 1	VAMP2;VAMP3;VAMP1	>K7ENK9 Vesicle-associated membrane protein 2 OS=Homo sapiens GN=VAMP2 PE=4 SV=1;>K7EKX0 Vesicle-associated membrane protein 3 OS=Homo sapiens GN=VAMP3 PE=4 SV=1;>J3QRU4 Vesicle-associated membrane protein 2 OS=Homo sapiens GN=VAMP2 PE=4 SV=2;>F8WCA0 Vesic	2	35.3	7.7752	8.9032											22346000	18982000	15618000	30942000	25772000	30100000	0.017944	1.5245	1.5245	NO
P21912	Succinate dehydrogenase [ubiquinone] iron-sulfur subunit, mitochondrial	SDHB	>P21912 Succinate dehydrogenase [ubiquinone] iron-sulfur subunit, mitochondrial OS=Homo sapiens GN=SDHB PE=1 SV=3	10	43.2	31.629	29.237	24640000	13515000	22574000	14946850	20166000	9727700	0.31056	0.738371	1.35433	NO	26853000	33442000	29475000	38760000	48921000	48192000	0.0235528	1.51357	1.51357	NO
Q6NUQ4	Transmembrane protein 214	TMEM214	>Q6NUQ4 Transmembrane protein 214 OS=Homo sapiens GN=TMEM214 PE=1 SV=2	14	23.8	77.15	19.632	7426200	13709000	10915000	3708913	4088350	2949224	0.0553882	0.335302	2.98239	NO	5391100	7747400	8504300	10262000	10296000	11738000	0.0435618	1.49223	1.49223	NO
B1ALU1;B1ALU3;O95490;H0Y5C0	Latrophilin-2	LPHN2	>B1ALU1 Latrophilin-2 OS=Homo sapiens GN=LPHN2 PE=4 SV=1;>B1ALU3 Latrophilin 2, isoform CRA_k OS=Homo sapiens GN=LPHN2 PE=4 SV=1;>O95490 Latrophilin-2 OS=Homo sapiens GN=LPHN2 PE=1 SV=2;>H0Y5C0 Latrophilin-2 (Fragment) OS=Homo sapiens GN=LPHN2 PE=4 SV=1	25	22.8	155.55	265.45											4316100	3778100	2578500	3946000	9416200	2270500	0.526744	1.46474	1.46474	NO
U3KQU8;C9JLB7;Q96HP4	Oxidoreductase NAD-binding domain-containing protein 1	OXNAD1	>U3KQU8 Oxidoreductase NAD-binding domain-containing protein 1 OS=Homo sapiens GN=OXNAD1 PE=4 SV=1;>C9JLB7 Oxidoreductase NAD-binding domain-containing protein 1 OS=Homo sapiens GN=OXNAD1 PE=4 SV=2;>Q96HP4 Oxidoreductase NAD-binding domain-containing prote	2	7.7	34.725	2.4628											1099050	1070100	5656100	3767900	4607000	2928800	0.53255	1.44452	1.44452	NO
Q9H9J2	39S ribosomal protein L44, mitochondrial	MRPL44	>Q9H9J2 39S ribosomal protein L44, mitochondrial OS=Homo sapiens GN=MRPL44 PE=1 SV=1	9	36.1	37.535	28.382											11171000	7250300	10772000	13881000	12271000	15758000	0.0598262	1.4356	1.4356	NO
Q5VT94;Q9H3K2	Growth hormone-inducible transmembrane protein	GHITM	>Q5VT94 Growth hormone-inducible transmembrane protein OS=Homo sapiens GN=GHITM PE=4 SV=1;>Q9H3K2 Growth hormone-inducible transmembrane protein OS=Homo sapiens GN=GHITM PE=1 SV=2	4	12.6	35.282	6.7096	7631950	5337200	9926700	10086250	8148500	12024000	0.231786	1.32158	1.32158	NO	6744400	5671000	7817800	9787300	9688800	9482900	0.0400699	1.43126	1.43126	NO
P33527;I3L4X2	Multidrug resistance-associated protein 1	ABCC1	>P33527 Multidrug resistance-associated protein 1 OS=Homo sapiens GN=ABCC1 PE=1 SV=3;>I3L4X2 Multidrug resistance-associated protein 1 (Fragment) OS=Homo sapiens GN=ABCC1 PE=3 SV=1	23	21.9	171.59	55.45	19424000	20719000	19821000	11507000	13979000	6443800	0.0482992	0.532483	1.87799	NO	3438800	3613100	3787400	2555800	7745100	5150450	0.412719	1.42549	1.42549	NO
Q9NP58;H7BXK9	ATP-binding cassette sub-family B member 6, mitochondrial	ABCB6	>Q9NP58 ATP-binding cassette sub-family B member 6, mitochondrial OS=Homo sapiens GN=ABCB6 PE=1 SV=1;>H7BXK9 ATP-binding cassette sub-family B member 6, mitochondrial (Fragment) OS=Homo sapiens GN=ABCB6 PE=3 SV=1	14	27.6	93.884	93.664	31524000	31677000	24934000	14916000	25304000	29414000	0.293618	0.790083	1.26569	NO	14812000	14336000	13022000	17972000	25541000	16481000	0.164231	1.42267	1.42267	NO
P11279;B4DWL3	Lysosome-associated membrane glycoprotein 1	LAMP1	>P11279 Lysosome-associated membrane glycoprotein 1 OS=Homo sapiens GN=LAMP1 PE=1 SV=3;>B4DWL3 Lysosome-associated membrane glycoprotein 1 OS=Homo sapiens GN=LAMP1 PE=2 SV=1	6	14.1	44.882	11.771	155690000	116170000	150180000	54253000	120110000	55846000	0.0785566	0.545467	1.83329	NO	9765800	8890400	9328100	13044000	15974000	10692000	0.121188	1.41901	1.41901	NO
A6NFX8;Q9UKK9;A6NJU6;A6NCQ0	ADP-sugar pyrophosphatase	NUDT5	>A6NFX8 ADP-sugar pyrophosphatase OS=Homo sapiens GN=NUDT5 PE=3 SV=1;>Q9UKK9 ADP-sugar pyrophosphatase OS=Homo sapiens GN=NUDT5 PE=1 SV=1;>A6NJU6 ADP-sugar pyrophosphatase OS=Homo sapiens GN=NUDT5 PE=3 SV=2;>A6NCQ0 ADP-sugar pyrophosphatase OS=Homo sapiens	13	62.9	25.895	48.565											20907000	21921000	12766000	28063000	28333000	21635000	0.113718	1.40359	1.40359	NO
P43307;F5H5Y2;C9J3L8;C9J5W0;E9PAL7;C9IZQ1	Translocon-associated protein subunit alpha	SSR1	>P43307 Translocon-associated protein subunit alpha OS=Homo sapiens GN=SSR1 PE=1 SV=3;>F5H5Y2 Translocon-associated protein subunit alpha OS=Homo sapiens GN=SSR1 PE=4 SV=1;>C9J3L8 Translocon-associated protein subunit alpha OS=Homo sapiens GN=SSR1 PE=4 SV=	4	21	32.235	23.775	76861000	84012000	81761000	44076000	43510000	37822000	0.000180307	0.516861	1.93476	NO	15676000	18048000	16780000	23936000	22724000	23618000	0.00325277	1.39153	1.39153	NO
Q8NB49	Phospholipid-transporting ATPase IG	ATP11C	>Q8NB49 Probable phospholipid-transporting ATPase IG OS=Homo sapiens GN=ATP11C PE=1 SV=3	6	8.7	129.48	10.189											10729000	9830800	8932600	11815000	15264000	13539500	0.0453707	1.37725	1.37725	NO
E9PH99;Q9Y4E5	Zinc finger protein 451	ZNF451	>E9PH99 Zinc finger protein 451 OS=Homo sapiens GN=ZNF451 PE=4 SV=1;>Q9Y4E5 Zinc finger protein 451 OS=Homo sapiens GN=ZNF451 PE=1 SV=2	4	4.2	119.33	5.0461											9739900	6870800	7424700	13256000	9755400	9903600	0.113925	1.36944	1.36944	NO
Q15758;M0QXM4	Neutral amino acid transporter B(0)	SLC1A5	>Q15758 Neutral amino acid transporter B(0) OS=Homo sapiens GN=SLC1A5 PE=1 SV=2;>M0QXM4 Neutral amino acid transporter B(0) OS=Homo sapiens GN=SLC1A5 PE=4 SV=1	9	26.4	56.598	69.353											4181300	6000700	7260000	6622100	9269200	7967100	0.14477	1.36787	1.36787	NO
Q9Y3C7;I3L0P8;I3L2J1	Mediator of RNA polymerase II transcription subunit 31	MED31	>Q9Y3C7 Mediator of RNA polymerase II transcription subunit 31 OS=Homo sapiens GN=MED31 PE=1 SV=1;>I3L0P8 Mediator of RNA polymerase II transcription subunit 31 OS=Homo sapiens GN=MED31 PE=4 SV=1;>I3L2J1 Mediator of RNA polymerase II transcription subunit	2	23.7	15.805	16.752											4091500	4378300	4234900	6298200	5221600	5759900	0.0320521	1.3601	1.3601	NO
Q9UPT9;A6NNY8	Ubiquitin carboxyl-terminal hydrolase 22;Ubiquitin carboxyl-terminal hydrolase 27	USP22;USP27X	>Q9UPT9 Ubiquitin carboxyl-terminal hydrolase 22 OS=Homo sapiens GN=USP22 PE=1 SV=2;>A6NNY8 Ubiquitin carboxyl-terminal hydrolase 27 OS=Homo sapiens GN=USP27X PE=2 SV=3	2	5.5	59.96	2.9229											2405100	2527200	2635700	3475400	3717100	3068100	0.030646	1.35579	1.35579	NO
Q6UX71	Plexin domain-containing protein 2	PLXDC2	>Q6UX71 Plexin domain-containing protein 2 OS=Homo sapiens GN=PLXDC2 PE=1 SV=1	12	21.6	59.582	46.533	1939200	4100800	3724400	229010000	350630000	290560000	0.0146305	89.1197	89.1197	YES	1219800	682370	951085	1.56446e+06	1041256	1257502	0.195862	1.35397	1.35397	NO
H3BPJ9;O96000;H3BV16;Q96II6	NADH dehydrogenase [ubiquinone] 1 beta subcomplex subunit 10	NDUFB10	>H3BPJ9 NADH dehydrogenase [ubiquinone] 1 beta subcomplex subunit 10 OS=Homo sapiens GN=NDUFB10 PE=4 SV=1;>O96000 NADH dehydrogenase [ubiquinone] 1 beta subcomplex subunit 10 OS=Homo sapiens GN=NDUFB10 PE=1 SV=3;>H3BV16 NADH dehydrogenase [ubiquinone] 1 be	6	39.1	19.258	14.088	10806000	14040000	11157000	7784900	5997300	6891100	0.0217622	0.57421	1.74152	NO	4505700	5758400	5724800	7639200	6064800	7669500	0.0591445	1.33677	1.33677	NO
E7ESL0;J3KQY1;Q9NWU5	39S ribosomal protein L22, mitochondrial	MRPL22	>E7ESL0 39S ribosomal protein L22, mitochondrial OS=Homo sapiens GN=MRPL22 PE=3 SV=1;>J3KQY1 39S ribosomal protein L22, mitochondrial OS=Homo sapiens GN=MRPL22 PE=3 SV=1;>Q9NWU5 39S ribosomal protein L22, mitochondrial OS=Homo sapiens GN=MRPL22 PE=1 SV=1	6	34.9	24.325	26.611											6636800	22127000	16958000	18068000	25613000	16672000	0.422177	1.32	1.32	NO
Q9HB40	Retinoid-inducible serine carboxypeptidase	SCPEP1	>Q9HB40 Retinoid-inducible serine carboxypeptidase OS=Homo sapiens GN=SCPEP1 PE=1 SV=1	10	26.1	50.83	38.529											23784000	19742000	19925000	21751000	32189000	28094000	0.167153	1.29287	1.29287	NO
E9PPW7;O00217;E9PN51;F8W9K7;E9PKH6	NADH dehydrogenase [ubiquinone] iron-sulfur protein 8, mitochondrial	NDUFS8	>E9PPW7 NADH dehydrogenase [ubiquinone] iron-sulfur protein 8, mitochondrial (Fragment) OS=Homo sapiens GN=NDUFS8 PE=3 SV=1;>O00217 NADH dehydrogenase [ubiquinone] iron-sulfur protein 8, mitochondrial OS=Homo sapiens GN=NDUFS8 PE=1 SV=1;>E9PN51 NADH dehydr	4	28.3	20.656	22.14											4702300	9125400	6198900	8002700	8565850	9129000	0.280455	1.28317	1.28317	NO
P20020;E7ERY9	Plasma membrane calcium-transporting ATPase 1;Calcium-transporting ATPase	ATP2B1	>P20020 Plasma membrane calcium-transporting ATPase 1 OS=Homo sapiens GN=ATP2B1 PE=1 SV=3;>E7ERY9 Plasma membrane calcium-transporting ATPase 1 OS=Homo sapiens GN=ATP2B1 PE=3 SV=2	9	11.8	138.75	60.182											5292000	6514100	6004600	7543600	7376800	7888500	0.0281328	1.28063	1.28063	NO
Q9HAN9	Nicotinamide mononucleotide adenylyltransferase 1	NMNAT1	>Q9HAN9 Nicotinamide mononucleotide adenylyltransferase 1 OS=Homo sapiens GN=NMNAT1 PE=1 SV=1	3	15.8	31.932	6.0474											6998800	9606000	6883900	12226000	9769700	8077700	0.222359	1.28033	1.28033	NO
H0Y6Y8;B1AL05;Q8N983;C9J5Q3;B1AL06;H0YBU8	39S ribosomal protein L43, mitochondrial	MRPL43	>H0Y6Y8 39S ribosomal protein L43, mitochondrial (Fragment) OS=Homo sapiens GN=MRPL43 PE=4 SV=1;>B1AL05 39S ribosomal protein L43, mitochondrial OS=Homo sapiens GN=MRPL43 PE=4 SV=1;>Q8N983 39S ribosomal protein L43, mitochondrial OS=Homo sapiens GN=MRPL43	5	27.8	18.657	5.729											10470000	7394700	4319400	14181000	4275700	9228350	0.620169	1.24797	1.24797	NO
Q68CQ7;C9J880	Glycosyltransferase 8 domain-containing protein 1	GLT8D1	>Q68CQ7 Glycosyltransferase 8 domain-containing protein 1 OS=Homo sapiens GN=GLT8D1 PE=1 SV=2;>C9J880 Glycosyltransferase 8 domain-containing protein 1 (Fragment) OS=Homo sapiens GN=GLT8D1 PE=4 SV=1	9	31	41.935	26.029	16900000	15838000	17962000	50905000	60244000	53916000	0.00370256	3.25572	3.25572	YES	9736600	10270000	10637000	13291000	10849000	13586000	0.102293	1.23112	1.23112	NO
Q6P1L8	39S ribosomal protein L14, mitochondrial	MRPL14	>Q6P1L8 39S ribosomal protein L14, mitochondrial OS=Homo sapiens GN=MRPL14 PE=1 SV=1	3	29.7	15.947	9.142											14449000	12357000	16521000	17881000	16227000	19113000	0.095519	1.22836	1.22836	NO
Q9UIJ7	GTP:AMP phosphotransferase AK3, mitochondrial	AK3	>Q9UIJ7 GTP:AMP phosphotransferase AK3, mitochondrial OS=Homo sapiens GN=AK3 PE=1 SV=4	6	32.2	25.565	28.635											6057900	5507800	5420800	7094400	5996300	7573400	0.103913	1.2165	1.2165	NO
Q9BUB7	Transmembrane protein 70, mitochondrial	TMEM70	>Q9BUB7 Transmembrane protein 70, mitochondrial OS=Homo sapiens GN=TMEM70 PE=1 SV=2	5	23.8	28.969	18.658	4738500	5111500	5088700	2839800	2669500	2043600	0.00304929	0.505593	1.97788	NO	2746300	3266500	2771700	3750800	3435700	3408100	0.0490708	1.20606	1.20606	NO
Q9NRY5;E7ESJ7	Protein FAM114A2	FAM114A2	>Q9NRY5 Protein FAM114A2 OS=Homo sapiens GN=FAM114A2 PE=1 SV=4;>E7ESJ7 Protein FAM114A2 OS=Homo sapiens GN=FAM114A2 PE=4 SV=1	3	9.9	55.468	8.2461	22901000	22344000	23021000	3708913	4088350	2949224	6.88155e-06	0.157421	6.3524	YES	11245000	9535350	7825700	12359000	11495500	10632000	0.175715	1.20557	1.20557	NO
P11233;H7C3P7	Ras-related protein Ral-A	RALA	>P11233 Ras-related protein Ral-A OS=Homo sapiens GN=RALA PE=1 SV=1;>H7C3P7 Ras-related protein Ral-A (Fragment) OS=Homo sapiens GN=RALA PE=4 SV=1	2	14.1	23.567	12.305											9091200	7538100	10765000	9889100	10406000	12137000	0.225455	1.1839	1.1839	NO
P78357;K7EMM9	Contactin-associated protein 1	CNTNAP1	>P78357 Contactin-associated protein 1 OS=Homo sapiens GN=CNTNAP1 PE=1 SV=1;>K7EMM9 Contactin-associated protein 1 OS=Homo sapiens GN=CNTNAP1 PE=4 SV=1	23	22.4	156.26	124.14	23594000	10929000	9356900	7058900	4640500	8224000	0.214134	0.454044	2.20243	NO	23628000	16727000	17489000	16176000	28226000	23906000	0.456253	1.1809	1.1809	NO
Q96EL2	28S ribosomal protein S24, mitochondrial	MRPS24	>Q96EL2 28S ribosomal protein S24, mitochondrial OS=Homo sapiens GN=MRPS24 PE=1 SV=1	5	33.5	19.015	9.597											19365000	21637000	13305000	23435000	20168000	20481000	0.322468	1.18003	1.18003	NO
O95182	NADH dehydrogenase [ubiquinone] 1 alpha subcomplex subunit 7	NDUFA7	>O95182 NADH dehydrogenase [ubiquinone] 1 alpha subcomplex subunit 7 OS=Homo sapiens GN=NDUFA7 PE=1 SV=3	5	40.7	12.551	16.946	3781500	2334800	3058150	3708913	4088350	2949224	0.385488	1.17135	1.17135	NO	3567800	2998600	3312300	4217400	4674600	2748000	0.421269	1.17829	1.17829	NO
Q96A35	39S ribosomal protein L24, mitochondrial	MRPL24	>Q96A35 39S ribosomal protein L24, mitochondrial OS=Homo sapiens GN=MRPL24 PE=1 SV=1	8	41.7	24.915	11.825	10377000	4055605	3697344	11251000	11074000	11428000	0.138086	1.86173	1.86173	NO	15286000	17212000	15974000	16548000	19103000	21370000	0.166647	1.17637	1.17637	NO
Q8TED1;E7ETY7	Probable glutathione peroxidase 8;Glutathione peroxidase	GPX8	>Q8TED1 Probable glutathione peroxidase 8 OS=Homo sapiens GN=GPX8 PE=1 SV=2;>E7ETY7 Glutathione peroxidase OS=Homo sapiens GN=GPX8 PE=3 SV=1	6	38.8	23.881	12.962											18275000	11760000	15017500	12972000	12261000	27239000	0.673263	1.16469	1.16469	NO
Q8IUH3	RNA-binding protein 45	RBM45	>Q8IUH3 RNA-binding protein 45 OS=Homo sapiens GN=RBM45 PE=2 SV=1	4	10.1	53.502	9.7062											5720000	6198000	5605700	6442300	7148600	6795450	0.0255276	1.16336	1.16336	NO
E7ESV4;F5H7Y6;P61224;F5H6R7;F5H004;F5GX62;F5H4H0;F5GYH7;F5H077;F5GWU8;F5H491;F5H0B7;F5H500;F5GYB5;A6NIZ1	Ras-related protein Rap-1b;Ras-related protein Rap-1b-like protein	RAP1B	>E7ESV4 Ras-related protein Rap-1b (Fragment) OS=Homo sapiens GN=RAP1B PE=4 SV=1;>F5H7Y6 Ras-related protein Rap-1b OS=Homo sapiens GN=RAP1B PE=4 SV=1;>P61224 Ras-related protein Rap-1b OS=Homo sapiens GN=RAP1B PE=1 SV=1;>F5H6R7 Ras-related protein Rap-1b	2	17.8	17.682	5.2852											18182000	12086000	15134000	14570000	20614000	17385000	0.389784	1.15786	1.15786	NO
Q9NWU1;C9JQQ2;C9J2G3	3-oxoacyl-[acyl-carrier-protein] synthase, mitochondrial	OXSM	>Q9NWU1 3-oxoacyl-[acyl-carrier-protein] synthase, mitochondrial OS=Homo sapiens GN=OXSM PE=1 SV=1;>C9JQQ2 3-oxoacyl-[acyl-carrier-protein] synthase, mitochondrial (Fragment) OS=Homo sapiens GN=OXSM PE=3 SV=1;>C9J2G3 3-oxoacyl-[acyl-carrier-protein] syntha	10	41	48.842	40.063											26308000	15599000	24819000	27722000	27255000	22231000	0.423256	1.15709	1.15709	NO
B4DQE7;Q9BY41;A6NGJ7;A6NMT1	Histone deacetylase 8	HDAC8	>B4DQE7 Histone deacetylase 8 OS=Homo sapiens GN=HDAC8 PE=2 SV=1;>Q9BY41 Histone deacetylase 8 OS=Homo sapiens GN=HDAC8 PE=1 SV=2;>A6NGJ7 Histone deacetylase 8 (Fragment) OS=Homo sapiens GN=HDAC8 PE=4 SV=2;>A6NMT1 Histone deacetylase 8 OS=Homo sapiens GN=H	3	24.2	20.141	4.2025											8784600	7369800	10855000	9647100	12029000	9424900	0.358948	1.15149	1.15149	NO
P17152	Transmembrane protein 11, mitochondrial	TMEM11	>P17152 Transmembrane protein 11, mitochondrial OS=Homo sapiens GN=TMEM11 PE=1 SV=1	4	22.4	21.541	10.761	7991200	14979000	11485100	3708913	4088350	8175300	0.0742238	0.463573	2.15716	NO	11424000	8815200	9567600	9463700	11247000	13498000	0.362283	1.14768	1.14768	NO
P09669	Cytochrome c oxidase subunit 6C	COX6C	>P09669 Cytochrome c oxidase subunit 6C OS=Homo sapiens GN=COX6C PE=1 SV=2	5	48	8.7813	2.3333											25406000	24232000	26580000	29152000	24250000	34054000	0.315466	1.14745	1.14745	NO
Q9BRJ2	39S ribosomal protein L45, mitochondrial	MRPL45	>Q9BRJ2 39S ribosomal protein L45, mitochondrial OS=Homo sapiens GN=MRPL45 PE=1 SV=2	11	45.4	35.351	47.001											30354000	19115000	32086000	36653000	32678000	24010000	0.516172	1.14452	1.14452	NO
Q12797	Aspartyl/asparaginyl beta-hydroxylase	ASPH	>Q12797 Aspartyl/asparaginyl beta-hydroxylase OS=Homo sapiens GN=ASPH PE=1 SV=3	15	28.4	85.862	70.656	35336000	42863000	38801000	41066000	42430000	40978000	0.370758	1.06388	1.06388	NO	41906000	45114000	49132000	51698000	51234000	52489000	0.0874078	1.14153	1.14153	NO
Q8NFQ8	Torsin-1A-interacting protein 2	TOR1AIP2	>Q8NFQ8 Torsin-1A-interacting protein 2 OS=Homo sapiens GN=TOR1AIP2 PE=1 SV=1	8	25.7	51.263	25.189	13353000	16744000	8762100	17084000	18650000	17198000	0.174866	1.36215	1.36215	NO	10499000	9322500	6346000	6057900	5175800	18406000	0.815827	1.13269	1.13269	NO
Q10469	Alpha-1,6-mannosyl-glycoprotein 2-beta-N-acetylglucosaminyltransferase	MGAT2	>Q10469 Alpha-1,6-mannosyl-glycoprotein 2-beta-N-acetylglucosaminyltransferase OS=Homo sapiens GN=MGAT2 PE=1 SV=1	6	16.3	51.55	9.5478											13086000	9212800	6538200	9193900	12554000	10873950	0.596276	1.13125	1.13125	NO
Q15311	RalA-binding protein 1	RALBP1	>Q15311 RalA-binding protein 1 OS=Homo sapiens GN=RALBP1 PE=1 SV=3	3	5.8	76.063	4.9436											1885700	2777300	1992700	2707500	2451200	2269500	0.469366	1.11607	1.11607	NO
Q92506	Estradiol 17-beta-dehydrogenase 8	HSD17B8	>Q92506 Estradiol 17-beta-dehydrogenase 8 OS=Homo sapiens GN=HSD17B8 PE=1 SV=2	6	31.4	26.973	12.207											7274000	10127000	8700500	10959000	9574100	8234600	0.47884	1.10215	1.10215	NO
Q5T440;G5EA38	Putative transferase CAF17, mitochondrial	IBA57	>Q5T440 Putative transferase CAF17, mitochondrial OS=Homo sapiens GN=IBA57 PE=1 SV=1;>G5EA38 Chromosome 1 open reading frame 69 OS=Homo sapiens GN=IBA57 PE=4 SV=1	5	26.4	38.155	8.3108											16752000	15482000	16117000	19791000	17730000	15669000	0.306672	1.10008	1.10008	NO
Q14344;F5H1G8	Guanine nucleotide-binding protein subunit alpha-13	GNA13	>Q14344 Guanine nucleotide-binding protein subunit alpha-13 OS=Homo sapiens GN=GNA13 PE=1 SV=2;>F5H1G8 Guanine nucleotide-binding protein subunit alpha-13 OS=Homo sapiens GN=GNA13 PE=4 SV=1	8	26.5	44.049	23.696	4884200	9281500	5511300	8749800	6132700	6386200	0.761062	1.08089	1.08089	NO	5403700	8664600	5201800	9084200	7413300	4600600	0.741926	1.09486	1.09486	NO
F5H6I0;P61769;H0YLF3	Beta-2-microglobulin;Beta-2-microglobulin form pI 5.3	B2M	>F5H6I0 Beta-2-microglobulin OS=Homo sapiens GN=B2M PE=3 SV=1;>P61769 Beta-2-microglobulin OS=Homo sapiens GN=B2M PE=1 SV=1;>H0YLF3 Beta-2-microglobulin form pI 5.3 (Fragment) OS=Homo sapiens GN=B2M PE=3 SV=1	4	39.3	13.972	34.679											1099050	7528100	1.01096e+06	1640200	7362100	1524500	0.923429	1.09221	1.09221	NO
P29992;K7EL62	Guanine nucleotide-binding protein subunit alpha-11	GNA11	>P29992 Guanine nucleotide-binding protein subunit alpha-11 OS=Homo sapiens GN=GNA11 PE=1 SV=2;>K7EL62 Guanine nucleotide-binding protein subunit alpha-11 (Fragment) OS=Homo sapiens GN=GNA11 PE=4 SV=1	7	24	42.123	16.99	5215500	6275300	10762000	7778400	5073500	10395000	0.892072	1.04467	1.04467	NO	3238100	4860300	8977500	6037200	5809000	6801300	0.789652	1.09204	1.09204	NO
Q5SSJ5;B0QZK4;Q5SWC8	Heterochromatin protein 1-binding protein 3	HP1BP3	>Q5SSJ5 Heterochromatin protein 1-binding protein 3 OS=Homo sapiens GN=HP1BP3 PE=1 SV=1;>B0QZK4 Heterochromatin protein 1-binding protein 3 (Fragment) OS=Homo sapiens GN=HP1BP3 PE=3 SV=1;>Q5SWC8 Heterochromatin protein 1-binding protein 3 (Fragment) OS=Hom	13	29.1	61.206	35.934	30222000	24543000	21133000	15699000	18444000	18311000	0.0859638	0.691112	1.44694	NO	59228000	80048000	49609000	63424000	72474000	66904000	0.662889	1.07368	1.07368	NO
O60783	28S ribosomal protein S14, mitochondrial	MRPS14	>O60783 28S ribosomal protein S14, mitochondrial OS=Homo sapiens GN=MRPS14 PE=1 SV=1	3	28.9	15.139	14.923											10183300	10984000	9382600	11414000	11608000	9756600	0.379462	1.07295	1.07295	NO
O43505	N-acetyllactosaminide beta-1,3-N-acetylglucosaminyltransferase	B3GNT1	>O43505 N-acetyllactosaminide beta-1,3-N-acetylglucosaminyltransferase OS=Homo sapiens GN=B3GNT1 PE=1 SV=1	11	38.1	47.119	126.36											1434800	6405100	3919950	4197050	1245400	7148700	0.907174	1.07069	1.07069	NO
K7ENV7;K7EKW4;Q96AB3	Isochorismatase domain-containing protein 2, mitochondrial	ISOC2	>K7ENV7 Isochorismatase domain-containing protein 2, mitochondrial (Fragment) OS=Homo sapiens GN=ISOC2 PE=4 SV=1;>K7EKW4 Isochorismatase domain-containing protein 2, mitochondrial (Fragment) OS=Homo sapiens GN=ISOC2 PE=4 SV=1;>Q96AB3 Isochorismatase domain	5	56	19.005	36.76											22632000	23740000	24349000	24017000	26661000	24732000	0.182909	1.0663	1.0663	NO
P01111	GTPase NRas	NRAS	>P01111 GTPase NRas OS=Homo sapiens GN=NRAS PE=1 SV=1	6	44.4	21.229	11.723	13060000	13781000	13420500	15358000	16114000	15736000	0.0015614	1.17253	1.17253	NO	12077000	12005000	11933000	14010000	13548000	10462000	0.609454	1.05567	1.05567	NO
P14927;B7Z2R2;E5RHG9	Cytochrome b-c1 complex subunit 7	UQCRB	>P14927 Cytochrome b-c1 complex subunit 7 OS=Homo sapiens GN=UQCRB PE=1 SV=2;>B7Z2R2 Cytochrome b-c1 complex subunit 7 OS=Homo sapiens GN=UQCRB PE=2 SV=1;>E5RHG9 Cytochrome b-c1 complex subunit 7 OS=Homo sapiens GN=UQCRB PE=4 SV=1	6	49.5	13.53	25.648											3593200	4140400	3866800	4921500	4313700	2996400	0.751293	1.05441	1.05441	NO
O00461;F8W785	Golgi integral membrane protein 4	GOLIM4	>O00461 Golgi integral membrane protein 4 OS=Homo sapiens GN=GOLIM4 PE=1 SV=1;>F8W785 Golgi integral membrane protein 4 OS=Homo sapiens GN=GOLIM4 PE=4 SV=1	8	13.1	81.879	15.804	17209000	17865000	18164000	14945000	16701000	16974000	0.121562	0.913257	1.09498	NO	15131000	18818000	10856000	14324000	17920000	14892000	0.781766	1.05203	1.05203	NO
P14210	Hepatocyte growth factor;Hepatocyte growth factor alpha chain;Hepatocyte growth factor beta chain	HGF	>P14210 Hepatocyte growth factor OS=Homo sapiens GN=HGF PE=1 SV=2	42	62	83.133	323.31											3225300	1698500	417190	1399700	2307300	1905800	0.923605	1.05089	1.05089	NO
Q8IWJ2;B8ZZW2	GRIP and coiled-coil domain-containing protein 2	GCC2	>Q8IWJ2 GRIP and coiled-coil domain-containing protein 2 OS=Homo sapiens GN=GCC2 PE=1 SV=4;>B8ZZW2 GRIP and coiled-coil domain-containing protein 2 (Fragment) OS=Homo sapiens GN=GCC2 PE=4 SV=1	5	3.9	195.91	3.1302											5879700	6410500	5348900	6215000	6089500	6152250	0.468105	1.04635	1.04635	NO
O14949	Cytochrome b-c1 complex subunit 8	UQCRQ	>O14949 Cytochrome b-c1 complex subunit 8 OS=Homo sapiens GN=UQCRQ PE=1 SV=4	4	42.7	9.9062	7.6071	5984900	6729800	6357350	3708913	4088350	2949224	0.00394093	0.563468	1.77472	NO	6938200	5217100	6077650	6349700	3956500	8742900	0.866947	1.04476	1.04476	NO
Q7Z2W9;F5H7V8;H3BUY0	39S ribosomal protein L21, mitochondrial	MRPL21	>Q7Z2W9 39S ribosomal protein L21, mitochondrial OS=Homo sapiens GN=MRPL21 PE=1 SV=2;>F5H7V8 39S ribosomal protein L21, mitochondrial OS=Homo sapiens GN=MRPL21 PE=4 SV=1;>H3BUY0 39S ribosomal protein L21, mitochondrial OS=Homo sapiens GN=MRPL21 PE=4 SV=1	7	43.9	22.814	34.571											11853000	16372000	14112500	22455000	10802000	10899000	0.893312	1.04295	1.04295	NO
P36542;B4DL14	ATP synthase subunit gamma, mitochondrial;ATP synthase subunit gamma	ATP5C1	>P36542 ATP synthase subunit gamma, mitochondrial OS=Homo sapiens GN=ATP5C1 PE=1 SV=1;>B4DL14 ATP synthase subunit gamma OS=Homo sapiens GN=ATP5C1 PE=2 SV=1	9	31.5	32.996	27.907	107990000	126670000	101580000	71473000	55878000	46154000	0.00676019	0.516015	1.93793	NO	120440000	136500000	157330000	147360000	136930000	147480000	0.647255	1.04224	1.04224	NO
Q9Y276;C9J8G3;C9JAS4	Mitochondrial chaperone BCS1	BCS1L	>Q9Y276 Mitochondrial chaperone BCS1 OS=Homo sapiens GN=BCS1L PE=1 SV=1;>C9J8G3 Mitochondrial chaperone BCS1 (Fragment) OS=Homo sapiens GN=BCS1L PE=4 SV=1;>C9JAS4 Mitochondrial chaperone BCS1 (Fragment) OS=Homo sapiens GN=BCS1L PE=4 SV=1	8	25.3	47.534	73.232											7326600	8938600	9434800	8975000	8827100	8901050	0.651985	1.03903	1.03903	NO
O75616	GTPase Era, mitochondrial	ERAL1	>O75616 GTPase Era, mitochondrial OS=Homo sapiens GN=ERAL1 PE=1 SV=2	5	17.2	48.349	8.1068											5595100	7802400	4990400	6934100	5143900	7016100	0.834751	1.03841	1.03841	NO
Q9HCN8	Stromal cell-derived factor 2-like protein 1	SDF2L1	>Q9HCN8 Stromal cell-derived factor 2-like protein 1 OS=Homo sapiens GN=SDF2L1 PE=1 SV=2	5	40.3	23.598	9.4068											8498500	10062000	9280250	9228900	9220800	10439000	0.595684	1.03764	1.03764	NO
O94830;B3KXB5	Phospholipase DDHD2	DDHD2	>O94830 Phospholipase DDHD2 OS=Homo sapiens GN=DDHD2 PE=1 SV=2;>B3KXB5 Phospholipase DDHD2 OS=Homo sapiens GN=DDHD2 PE=2 SV=1	4	9.4	81.031	5.3201											8332000	9838900	8103300	8509500	9610300	9110300	0.645903	1.03638	1.03638	NO
O76075;J3KT26	DNA fragmentation factor subunit beta	DFFB	>O76075 DNA fragmentation factor subunit beta OS=Homo sapiens GN=DFFB PE=1 SV=1;>J3KT26 DNA fragmentation factor subunit beta (Fragment) OS=Homo sapiens GN=DFFB PE=4 SV=1	2	8.9	39.109	3.5146											5921400	4474800	5198100	4839600	5381050	5922500	0.744818	1.0352	1.0352	NO
Q86Y39;K7EQ77;K7EK78;K7EP35;K7EMT4	NADH dehydrogenase [ubiquinone] 1 alpha subcomplex subunit 11	NDUFA11	>Q86Y39 NADH dehydrogenase [ubiquinone] 1 alpha subcomplex subunit 11 OS=Homo sapiens GN=NDUFA11 PE=1 SV=3;>K7EQ77 NADH dehydrogenase [ubiquinone] 1 alpha subcomplex subunit 11 OS=Homo sapiens GN=NDUFA11 PE=4 SV=1;>K7EK78 Uncharacterized protein OS=Homo sa	6	57.4	14.852	25.682											6060000	5690200	5320400	6111500	5609600	5860550	0.549795	1.02994	1.02994	NO
P10301	Ras-related protein R-Ras	RRAS	>P10301 Ras-related protein R-Ras OS=Homo sapiens GN=RRAS PE=1 SV=1	7	42.2	23.48	38.25											5237800	9637700	8795900	7883900	8492800	7920800	0.891825	1.02645	1.02645	NO
Q99614	Tetratricopeptide repeat protein 1	TTC1	>Q99614 Tetratricopeptide repeat protein 1 OS=Homo sapiens GN=TTC1 PE=1 SV=1	3	14.7	33.526	3.2797											4942200	3040200	3536100	3777700	4795400	3247400	0.897092	1.02622	1.02622	NO
O43292;E9PLV6;E9PPZ9;E9PLG8;E9PM11;E9PQ31	Glycosylphosphatidylinositol anchor attachment 1 protein	GPAA1	>O43292 Glycosylphosphatidylinositol anchor attachment 1 protein OS=Homo sapiens GN=GPAA1 PE=1 SV=3;>E9PLV6 Glycosylphosphatidylinositol anchor attachment 1 protein OS=Homo sapiens GN=GPAA1 PE=4 SV=1;>E9PPZ9 Glycosylphosphatidylinositol anchor attachment 1	4	6.3	67.622	5.5425	6503600	8736300	10969000	3708913	4088350	2949224	0.0494588	0.410032	2.43883	YES	12829000	9983300	14774000	11137000	14139000	13265000	0.858189	1.0254	1.0254	NO
C9JA28;Q9UNL2;B4E2P2	Translocon-associated protein subunit gamma	SSR3	>C9JA28 Translocon-associated protein subunit gamma OS=Homo sapiens GN=SSR3 PE=4 SV=1;>Q9UNL2 Translocon-associated protein subunit gamma OS=Homo sapiens GN=SSR3 PE=1 SV=1;>B4E2P2 Translocon-associated protein subunit gamma OS=Homo sapiens GN=SSR3 PE=2 SV=	1	8	20.161	7.5982											14194500	11052000	17337000	12704000	14532500	16361000	0.88167	1.02381	1.02381	NO
Q15006;H0YAS9	ER membrane protein complex subunit 2	EMC2	>Q15006 ER membrane protein complex subunit 2 OS=Homo sapiens GN=EMC2 PE=1 SV=1;>H0YAS9 ER membrane protein complex subunit 2 (Fragment) OS=Homo sapiens GN=EMC2 PE=4 SV=1	3	11.8	34.833	7.9602											17633000	9653800	10230000	12672000	12900000	12786000	0.923066	1.02242	1.02242	NO
J3QLS3;Q9Y2R9;J3QQS1;J3KSI8;J3QKW2	28S ribosomal protein S7, mitochondrial	MRPS7	>J3QLS3 28S ribosomal protein S7, mitochondrial OS=Homo sapiens GN=MRPS7 PE=4 SV=1;>Q9Y2R9 28S ribosomal protein S7, mitochondrial OS=Homo sapiens GN=MRPS7 PE=1 SV=2;>J3QQS1 28S ribosomal protein S7, mitochondrial (Fragment) OS=Homo sapiens GN=MRPS7 PE=4 S	8	35.4	31.704	35.846	4100150	5325900	2874400	3708913	4088350	2949224	0.557731	0.873666	1.1446	NO	22521000	29417000	31417000	26798000	32009000	26365000	0.862362	1.0218	1.0218	NO
Q9Y6N7	Roundabout homolog 1	ROBO1	>Q9Y6N7 Roundabout homolog 1 OS=Homo sapiens GN=ROBO1 PE=1 SV=1	30	24.7	180.93	154.21											10847000	3855300	2830900	10570000	5952900	1335800	0.97782	1.01856	1.01856	NO
Q562E7	WD repeat-containing protein 81	WDR81	>Q562E7 WD repeat-containing protein 81 OS=Homo sapiens GN=WDR81 PE=1 SV=2	4	2.9	211.69	4.2414											10219850	9417700	11022000	11612000	8407300	11148000	0.888257	1.01656	1.01656	NO
P49768;E7ES96;G3V3Z0;G3V499;G3V2G7	Presenilin-1;Presenilin-1 NTF subunit;Presenilin-1 CTF subunit;Presenilin-1 CTF12;Presenilin	PSEN1	>P49768 Presenilin-1 OS=Homo sapiens GN=PSEN1 PE=1 SV=1;>E7ES96 Presenilin-1 OS=Homo sapiens GN=PSEN1 PE=4 SV=1;>G3V3Z0 Presenilin-1 (Fragment) OS=Homo sapiens GN=PSEN1 PE=4 SV=1;>G3V499 Presenilin-1 (Fragment) OS=Homo sapiens GN=PSEN1 PE=4 SV=1;>G3V2G7 Pr	4	13.5	52.667	7.0304											7225300	6380800	6384300	5708500	8294800	6109100	0.965478	1.0061	1.0061	NO
P11234;Q6ZS74;B4E040;C9J6B1;C9JQB3	Ras-related protein Ral-B	RALB	>P11234 Ras-related protein Ral-B OS=Homo sapiens GN=RALB PE=1 SV=1;>Q6ZS74 Ras-related protein Ral-B OS=Homo sapiens GN=RALB PE=2 SV=1;>B4E040 Ras-related protein Ral-B OS=Homo sapiens GN=RALB PE=2 SV=1;>C9J6B1 Ras-related protein Ral-B (Fragment) OS=Homo	6	36.4	23.408	18.008											8836150	10482000	7190300	8877150	7870000	9884300	0.972749	1.00464	1.00464	NO
P56385	ATP synthase subunit e, mitochondrial	ATP5I	>P56385 ATP synthase subunit e, mitochondrial OS=Homo sapiens GN=ATP5I PE=1 SV=2	3	31.9	7.9331	6.7201											5618950	4356100	6881800	5291700	5950200	5620950	0.998097	1.00036	1.00036	NO
Q8WXX5	DnaJ homolog subfamily C member 9	DNAJC9	>Q8WXX5 DnaJ homolog subfamily C member 9 OS=Homo sapiens GN=DNAJC9 PE=1 SV=1	7	29.6	29.909	27.407											28440000	25761000	23731000	27603000	22582000	27209000	0.936502	0.993097	1.00695	NO
B4DF77;Q6VY07	Phosphofurin acidic cluster sorting protein 1	PACS1	>B4DF77 Phosphofurin acidic cluster sorting protein 1 OS=Homo sapiens GN=PACS1 PE=2 SV=1;>Q6VY07 Phosphofurin acidic cluster sorting protein 1 OS=Homo sapiens GN=PACS1 PE=1 SV=2	3	7.6	54.46	2.7806	11680000	4055605	3697344	13610000	13585500	13561000	0.112036	2.09729	2.09729	NO	8788500	11202250	13616000	11300000	11017500	10735000	0.907008	0.983508	1.01677	NO
Q8WWC4	Uncharacterized protein C2orf47, mitochondrial	C2orf47	>Q8WWC4 Uncharacterized protein C2orf47, mitochondrial OS=Homo sapiens GN=C2orf47 PE=1 SV=1	3	12	32.544	5.2794											20129000	12080000	17155000	13512000	17121000	17722000	0.908163	0.97956	1.02087	NO
Q86UL3	Glycerol-3-phosphate acyltransferase 4	AGPAT6	>Q86UL3 Glycerol-3-phosphate acyltransferase 4 OS=Homo sapiens GN=AGPAT6 PE=1 SV=1	2	5.9	52.07	3.2336											7687300	8278800	8149300	7736000	8173400	7602400	0.464319	0.97497	1.02567	NO
P49406;S4R3W9	39S ribosomal protein L19, mitochondrial	MRPL19	>P49406 39S ribosomal protein L19, mitochondrial OS=Homo sapiens GN=MRPL19 PE=1 SV=2;>S4R3W9 39S ribosomal protein L19, mitochondrial (Fragment) OS=Homo sapiens GN=MRPL19 PE=4 SV=1	9	31.5	33.535	16.201											6527900	7077200	17946000	9214300	11701000	9805500	0.948023	0.973684	1.02703	NO
Q5HY57;P50402	Emerin	EMD	>Q5HY57 Emerin OS=Homo sapiens GN=EMD PE=4 SV=1;>P50402 Emerin OS=Homo sapiens GN=EMD PE=1 SV=1	4	31.1	24.938	4.2935											2404000	2935000	3466000	3341300	2864500	2349600	0.852502	0.971652	1.02917	NO
P42575	Caspase-2;Caspase-2 subunit p18;Caspase-2 subunit p13;Caspase-2 subunit p12	CASP2	>P42575 Caspase-2 OS=Homo sapiens GN=CASP2 PE=1 SV=2	2	5.3	50.685	2.6433											10857500	11368000	10347000	10491750	9648500	11335000	0.562417	0.966314	1.03486	NO
P10645;G5E968	Chromogranin-A;Vasostatin-1;Vasostatin-2;EA-92;ES-43;Pancreastatin;SS-18;WA-8;WE-14;LF-19;AL-11;GV-19;GR-44;ER-37	CHGA	>P10645 Chromogranin-A OS=Homo sapiens GN=CHGA PE=1 SV=7;>G5E968 Chromogranin A (Parathyroid secretory protein 1), isoform CRA_b OS=Homo sapiens GN=CHGA PE=4 SV=1	8	37	50.688	32.496	34611000	45626000	39836000	19679000	14830000	15476000	0.00804061	0.416288	2.40218	YES	17366000	19341000	19922000	17577000	20253000	16784000	0.635825	0.964418	1.0369	NO
M0R0F9;Q15642;M0R2H7	Cdc42-interacting protein 4	TRIP10	>M0R0F9 Cdc42-interacting protein 4 OS=Homo sapiens GN=TRIP10 PE=4 SV=1;>Q15642 Cdc42-interacting protein 4 OS=Homo sapiens GN=TRIP10 PE=1 SV=3;>M0R2H7 Cdc42-interacting protein 4 OS=Homo sapiens GN=TRIP10 PE=4 SV=1	4	16	49.712	11.477	29784000	24625000	11844000	10169000	12375000	11630000	0.181113	0.515811	1.9387	NO	5945600	5578500	5964200	6005700	4977100	5847600	0.574952	0.962381	1.03909	NO
H0Y714;Q96G21;E7ENR5;B8ZZ47;B9A008	U3 small nucleolar ribonucleoprotein protein IMP4	IMP4	>H0Y714 U3 small nucleolar ribonucleoprotein protein IMP4 (Fragment) OS=Homo sapiens GN=IMP4 PE=4 SV=1;>Q96G21 U3 small nucleolar ribonucleoprotein protein IMP4 OS=Homo sapiens GN=IMP4 PE=1 SV=1;>E7ENR5 U3 small nucleolar ribonucleoprotein protein IMP4 (Fr	7	30	31.835	39.629											9064700	8507500	6733700	6822700	8878600	7628700	0.742682	0.959849	1.04183	NO
Q96HY6	DDRGK domain-containing protein 1	DDRGK1	>Q96HY6 DDRGK domain-containing protein 1 OS=Homo sapiens GN=DDRGK1 PE=1 SV=2	5	30.6	35.61	12.871	7717750	6594800	8840700	18254000	18700000	19146000	0.00115561	2.42299	2.42299	YES	10504000	7692400	12712000	7953100	10082000	11618000	0.828549	0.959386	1.04233	NO
Q9NZJ7;Q5TDC2;H0Y8C3	Mitochondrial carrier homolog 1	MTCH1	>Q9NZJ7 Mitochondrial carrier homolog 1 OS=Homo sapiens GN=MTCH1 PE=1 SV=1;>Q5TDC2 Mitochondrial carrier homolog 1 OS=Homo sapiens GN=MTCH1 PE=3 SV=1;>H0Y8C3 Mitochondrial carrier homolog 1 (Fragment) OS=Homo sapiens GN=MTCH1 PE=3 SV=1	8	24.4	41.544	11.115	16511000	19897000	19061000	26640000	23635000	20630000	0.0774286	1.27828	1.27828	NO	14070000	8260300	7138200	9240400	9409800	9579200	0.865353	0.957952	1.04389	NO
Q8IYB5;E7ETU6	Stromal membrane-associated protein 1	SMAP1	>Q8IYB5 Stromal membrane-associated protein 1 OS=Homo sapiens GN=SMAP1 PE=1 SV=2;>E7ETU6 Stromal membrane-associated protein 1 OS=Homo sapiens GN=SMAP1 PE=4 SV=1	2	5.4	50.386	5.2854											18012000	15556000	17438000	16096000	17835000	14726000	0.539915	0.953947	1.04828	NO
K7EMR7;O75298;Q7RTN0	Reticulon;Reticulon-2	RTN2	>K7EMR7 Reticulon OS=Homo sapiens GN=RTN2 PE=4 SV=1;>O75298 Reticulon-2 OS=Homo sapiens GN=RTN2 PE=1 SV=1;>Q7RTN0 Reticulon OS=Homo sapiens GN=RTN2 PE=2 SV=1	6	26.2	29.519	74.237											25027000	28524000	32778000	27206000	30208000	24812000	0.645805	0.952473	1.0499	NO
P82914	28S ribosomal protein S15, mitochondrial	MRPS15	>P82914 28S ribosomal protein S15, mitochondrial OS=Homo sapiens GN=MRPS15 PE=1 SV=1	6	22.2	29.842	9.7379											12481000	13130000	9770300	11062000	10062000	12558000	0.678526	0.951972	1.05045	NO
O15118;K7EQ23;B4DET3	Niemann-Pick C1 protein	NPC1	>O15118 Niemann-Pick C1 protein OS=Homo sapiens GN=NPC1 PE=1 SV=2;>K7EQ23 Niemann-Pick C1 protein (Fragment) OS=Homo sapiens GN=NPC1 PE=4 SV=1;>B4DET3 Niemann-Pick C1 protein OS=Homo sapiens GN=NPC1 PE=2 SV=1	6	6.7	142.17	10.586	35421000	38085000	52250000	24290000	20205000	22701000	0.0583075	0.534336	1.87148	NO	13530000	14298000	17168000	14191500	16829000	11554000	0.692177	0.946184	1.05688	NO
E9PIF2;Q13206	Probable ATP-dependent RNA helicase DDX10	DDX10	>E9PIF2 Probable ATP-dependent RNA helicase DDX10 OS=Homo sapiens GN=DDX10 PE=4 SV=1;>Q13206 Probable ATP-dependent RNA helicase DDX10 OS=Homo sapiens GN=DDX10 PE=1 SV=2	5	7.2	96.454	5.0123											16253000	13138000	10023000	14178000	10681000	12429500	0.752881	0.946072	1.057	NO
Q9Y3D9;J3QLR8	28S ribosomal protein S23, mitochondrial	MRPS23	>Q9Y3D9 28S ribosomal protein S23, mitochondrial OS=Homo sapiens GN=MRPS23 PE=1 SV=2;>J3QLR8 28S ribosomal protein S23, mitochondrial OS=Homo sapiens GN=MRPS23 PE=4 SV=1	6	38.4	21.77	6.6079											12046500	10418000	13675000	9826300	11520000	12719000	0.61279	0.942606	1.06089	NO
Q9UBV2	Protein sel-1 homolog 1	SEL1L	>Q9UBV2 Protein sel-1 homolog 1 OS=Homo sapiens GN=SEL1L PE=1 SV=3	15	30.7	88.754	92.787	5672200	6465000	6325100	9473300	6072700	7773000	0.237031	1.26306	1.26306	NO	12170000	10605000	6779700	9849400	9239900	8752700	0.757729	0.94205	1.06151	NO
B4DWB0;Q8TB37	Iron-sulfur protein NUBPL	NUBPL	>B4DWB0 Iron-sulfur protein NUBPL OS=Homo sapiens GN=NUBPL PE=2 SV=1;>Q8TB37 Iron-sulfur protein NUBPL OS=Homo sapiens GN=NUBPL PE=1 SV=3	3	19.3	24.415	2.7663											7728000	8118400	7722500	7399300	7325800	7362550	0.0603442	0.937152	1.06706	NO
Q504Q3	PAB-dependent poly(A)-specific ribonuclease subunit PAN2	PAN2	>Q504Q3 PAB-dependent poly(A)-specific ribonuclease subunit 2 OS=Homo sapiens GN=PAN2 PE=1 SV=3	4	5.6	135.37	2.9417											8130700	8545400	8960100	8001350	8322200	7680500	0.151219	0.936334	1.06799	NO
B1ALB4;E9PCE5;E9PD50;Q92540	Protein SMG7	SMG7	>B1ALB4 Protein SMG7 (Fragment) OS=Homo sapiens GN=SMG7 PE=4 SV=1;>E9PCE5 Protein SMG7 OS=Homo sapiens GN=SMG7 PE=4 SV=1;>E9PD50 Protein SMG7 OS=Homo sapiens GN=SMG7 PE=4 SV=1;>Q92540 Protein SMG7 OS=Homo sapiens GN=SMG7 PE=1 SV=2	4	5.5	84.942	4.8663											7308200	8796000	5801300	6785900	7130700	6573600	0.642267	0.935391	1.06907	NO
P55011;G3XAL9	Solute carrier family 12 member 2	SLC12A2	>P55011 Solute carrier family 12 member 2 OS=Homo sapiens GN=SLC12A2 PE=1 SV=1;>G3XAL9 Solute carrier family 12 (Sodium/potassium/chloride transporters), member 2, isoform CRA_a OS=Homo sapiens GN=SLC12A2 PE=4 SV=1	8	8.9	131.45	15.573											6039200	8357000	6953300	8030400	5990900	5940300	0.656191	0.934991	1.06953	NO
O60488;D6RF95	Long-chain-fatty-acid--CoA ligase 4	ACSL4	>O60488 Long-chain-fatty-acid--CoA ligase 4 OS=Homo sapiens GN=ACSL4 PE=1 SV=2;>D6RF95 Long-chain-fatty-acid--CoA ligase 4 (Fragment) OS=Homo sapiens GN=ACSL4 PE=4 SV=1	6	12.9	79.187	5.4362											8027300	10132000	9079650	11106000	7988300	6365500	0.724416	0.934684	1.06988	NO
Q9BQP7;Q5QPE7;Q5QPE8	Mitochondrial genome maintenance exonuclease 1	MGME1	>Q9BQP7 Mitochondrial genome maintenance exonuclease 1 OS=Homo sapiens GN=MGME1 PE=1 SV=1;>Q5QPE7 Mitochondrial genome maintenance exonuclease 1 OS=Homo sapiens GN=MGME1 PE=4 SV=1;>Q5QPE8 Mitochondrial genome maintenance exonuclease 1 OS=Homo sapiens GN=MG	5	20.3	39.42	11.641	7960900	7628100	8293700	3708913	4088350	2949224	0.00110483	0.44997	2.22237	YES	5886700	6038450	6190200	5132900	6340400	5434200	0.383405	0.933325	1.07144	NO
Q9UDY8	Mucosa-associated lymphoid tissue lymphoma translocation protein 1	MALT1	>Q9UDY8 Mucosa-associated lymphoid tissue lymphoma translocation protein 1 OS=Homo sapiens GN=MALT1 PE=1 SV=1	4	6.3	92.271	4.9325											11707000	10595000	11151000	10247000	9881000	11069000	0.189753	0.932562	1.07231	NO
H7C3P4;F6S8M0;B4DYH8;P15586;F5H4C6;H0YFA9	N-acetylglucosamine-6-sulfatase	GNS	>H7C3P4 Glucosamine (N-acetyl)-6-sulfatase (Sanfilippo disease IIID), isoform CRA_b OS=Homo sapiens GN=GNS PE=4 SV=1;>F6S8M0 N-acetylglucosamine-6-sulfatase OS=Homo sapiens GN=GNS PE=4 SV=1;>B4DYH8 N-acetylglucosamine-6-sulfatase OS=Homo sapiens GN=GNS PE=	5	11.9	56.374	9.5608	22558000	29217000	24148000	52365000	55094000	58093000	0.000399621	2.18053	2.18053	YES	28415000	24964500	21514000	19003000	26936000	23516000	0.583762	0.927384	1.0783	NO
Q9H4B0;E5RGZ1	Probable tRNA N6-adenosine threonylcarbamoyltransferase, mitochondrial	OSGEPL1	>Q9H4B0 Probable tRNA N6-adenosine threonylcarbamoyltransferase, mitochondrial OS=Homo sapiens GN=OSGEPL1 PE=2 SV=2;>E5RGZ1 Probable tRNA N6-adenosine threonylcarbamoyltransferase, mitochondrial (Fragment) OS=Homo sapiens GN=OSGEPL1 PE=4 SV=1	4	15.9	45.122	12.855											23343000	18950000	33871000	22719000	22046000	25544000	0.706131	0.923126	1.08328	NO
Q9BTZ2;E2QRI3;J3QST2;F5GWZ1;H7BYG2;H0YN69;D3YTE6;Q6PKH6	Dehydrogenase/reductase SDR family member 4;Dehydrogenase/reductase SDR family member 4-like 2	DHRS4;DHRS4L2	>Q9BTZ2 Dehydrogenase/reductase SDR family member 4 OS=Homo sapiens GN=DHRS4 PE=1 SV=3;>E2QRI3 Dehydrogenase/reductase SDR family member 4 OS=Homo sapiens GN=DHRS4 PE=4 SV=1;>J3QST2 Dehydrogenase/reductase SDR family member 4 OS=Homo sapiens GN=DHRS4 PE=4	6	29.5	29.537	11.322											11163000	14966000	10336000	13861000	10221000	9482800	0.648682	0.920466	1.08641	NO
Q96I59;H0YEL9;E9PRK2	Probable asparagine--tRNA ligase, mitochondrial	NARS2	>Q96I59 Probable asparagine--tRNA ligase, mitochondrial OS=Homo sapiens GN=NARS2 PE=1 SV=3;>H0YEL9 Probable asparagine--tRNA ligase, mitochondrial (Fragment) OS=Homo sapiens GN=NARS2 PE=4 SV=1;>E9PRK2 Probable asparagine--tRNA ligase, mitochondrial (Fragme	6	21.6	54.089	5.2078											10634000	13970000	15688000	12805000	11301000	12960000	0.552626	0.919934	1.08703	NO
Q7Z434	Mitochondrial antiviral-signaling protein	MAVS	>Q7Z434 Mitochondrial antiviral-signaling protein OS=Homo sapiens GN=MAVS PE=1 SV=2	5	16.9	56.527	42.712	14184000	13381000	13782500	15217000	16741000	22184000	0.179847	1.30944	1.30944	NO	1099050	27366000	1.01096e+06	9017650	8685800	9349500	0.935027	0.917796	1.08957	NO
G5E9E7;G3V1L9;Q07157;H0Y3R8	Tight junction protein ZO-1	TJP1	>G5E9E7 Tight junction protein 1 (Zona occludens 1), isoform CRA_e OS=Homo sapiens GN=TJP1 PE=4 SV=1;>G3V1L9 Tight junction protein 1 (Zona occludens 1), isoform CRA_a OS=Homo sapiens GN=TJP1 PE=4 SV=1;>Q07157 Tight junction protein ZO-1 OS=Homo sapiens GN	2	2.6	189.67	35.522											12355000	13078000	11632000	12161000	9732200	12123000	0.343202	0.917745	1.08963	NO
Q9NS87;D6RCT7;C9JKA9	Kinesin-like protein KIF15	KIF15	>Q9NS87 Kinesin-like protein KIF15 OS=Homo sapiens GN=KIF15 PE=1 SV=1;>D6RCT7 Kinesin-like protein KIF15 (Fragment) OS=Homo sapiens GN=KIF15 PE=3 SV=1;>C9JKA9 Kinesin-like protein KIF15 OS=Homo sapiens GN=KIF15 PE=4 SV=1	9	8.6	160.16	10.735											17670000	35451000	34539000	15567000	32332000	31988000	0.762328	0.911328	1.0973	NO
O75529	TAF5-like RNA polymerase II p300/CBP-associated factor-associated factor 65 kDa subunit 5L	TAF5L	>O75529 TAF5-like RNA polymerase II p300/CBP-associated factor-associated factor 65 kDa subunit 5L OS=Homo sapiens GN=TAF5L PE=1 SV=1	3	5.8	66.155	2.6633											4965800	6878600	7118800	5720600	5771900	5746250	0.487605	0.909063	1.10003	NO
Q8WW59	SPRY domain-containing protein 4	SPRYD4	>Q8WW59 SPRY domain-containing protein 4 OS=Homo sapiens GN=SPRYD4 PE=1 SV=2	8	45.4	23.128	13.198	8302400	9223100	11302000	6189200	4088350	2949224	0.0162321	0.458825	2.17948	YES	7810500	6123300	12466000	8629300	8968900	6312600	0.717954	0.905719	1.1041	NO
Q8TB36	Ganglioside-induced differentiation-associated protein 1	GDAP1	>Q8TB36 Ganglioside-induced differentiation-associated protein 1 OS=Homo sapiens GN=GDAP1 PE=1 SV=3	6	17.3	41.345	12.665											12571000	11420000	11609000	10795000	10397000	10913000	0.0649477	0.901826	1.10886	NO
E9PHG5;Q6UW02;C9J8K7	Cytochrome P450 20A1	CYP20A1	>E9PHG5 Cytochrome P450 20A1 OS=Homo sapiens GN=CYP20A1 PE=4 SV=1;>Q6UW02 Cytochrome P450 20A1 OS=Homo sapiens GN=CYP20A1 PE=2 SV=1;>C9J8K7 Cytochrome P450 20A1 (Fragment) OS=Homo sapiens GN=CYP20A1 PE=4 SV=1	5	17.7	53.448	12.801											22436000	21970000	14720000	18118000	19053000	15999000	0.518486	0.899266	1.11202	NO
Q9UPR3;Q5SZX1	Protein SMG5	SMG5	>Q9UPR3 Protein SMG5 OS=Homo sapiens GN=SMG5 PE=1 SV=3;>Q5SZX1 Protein SMG5 OS=Homo sapiens GN=SMG5 PE=4 SV=1	3	4.9	113.93	5.9658											8466700	12184000	8384000	9561400	8215400	8325700	0.524618	0.89901	1.11233	NO
K7ENL9;Q96DM3	Uncharacterized protein C18orf8	C18orf8	>K7ENL9 Uncharacterized protein C18orf8 OS=Homo sapiens GN=C18orf8 PE=4 SV=1;>Q96DM3 Uncharacterized protein C18orf8 OS=Homo sapiens GN=C18orf8 PE=2 SV=2	6	13.6	69.389	4.4603											10204000	10156000	8841600	7763300	9984500	8297400	0.27055	0.89191	1.12119	NO
Q9UJX6	Anaphase-promoting complex subunit 2	ANAPC2	>Q9UJX6 Anaphase-promoting complex subunit 2 OS=Homo sapiens GN=ANAPC2 PE=1 SV=1	5	7.5	93.827	6.5205											16146000	14877000	16182000	12401000	14363000	15319000	0.175293	0.891495	1.12171	NO
Q96ER9	Coiled-coil domain-containing protein 51	CCDC51	>Q96ER9 Coiled-coil domain-containing protein 51 OS=Homo sapiens GN=CCDC51 PE=1 SV=2	7	22.6	45.811	19.984											11736000	10068000	9799600	11634000	7066800	9350400	0.477902	0.887595	1.12664	NO
Q9C040	Tripartite motif-containing protein 2	TRIM2	>Q9C040 Tripartite motif-containing protein 2 OS=Homo sapiens GN=TRIM2 PE=1 SV=1	4	9.3	81.529	9.9376	4109415	4055605	3697344	10649050	12975000	8323100	0.0368874	2.69315	2.69315	YES	13501000	12225000	12638000	10571000	9529100	13944000	0.394495	0.887397	1.12689	NO
E9PHY8;Q8NDA8	Maestro heat-like repeat-containing protein family member 1	MROH1	>E9PHY8 Maestro heat-like repeat-containing protein family member 1 OS=Homo sapiens GN=MROH1 PE=4 SV=1;>Q8NDA8 Maestro heat-like repeat-containing protein family member 1 OS=Homo sapiens GN=MROH1 PE=2 SV=3	6	5.5	180.28	6.9821											7261000	10316000	8633000	8591500	8024000	6607000	0.408819	0.886017	1.12865	NO
Q13217	DnaJ homolog subfamily C member 3	DNAJC3	>Q13217 DnaJ homolog subfamily C member 3 OS=Homo sapiens GN=DNAJC3 PE=1 SV=1	8	22	57.579	52.039	41845000	40111000	32579000	29985000	30023000	35161000	0.139227	0.830916	1.20349	NO	12557000	18312000	14771000	16351000	11255000	12802000	0.482873	0.885364	1.12948	NO
Q9H2W6	39S ribosomal protein L46, mitochondrial	MRPL46	>Q9H2W6 39S ribosomal protein L46, mitochondrial OS=Homo sapiens GN=MRPL46 PE=1 SV=1	5	24.4	31.705	10.651											10180000	14561000	15833000	11062000	12544000	12310000	0.463329	0.885197	1.12969	NO
O94804;H0YB71	Serine/threonine-protein kinase 10	STK10	>O94804 Serine/threonine-protein kinase 10 OS=Homo sapiens GN=STK10 PE=1 SV=1;>H0YB71 Serine/threonine-protein kinase 10 (Fragment) OS=Homo sapiens GN=STK10 PE=4 SV=1	3	4.6	112.13	12.635											8285200	7223300	7044300	7181400	6457700	6307800	0.148054	0.884453	1.13064	NO
O95140	Mitofusin-2	MFN2	>O95140 Mitofusin-2 OS=Homo sapiens GN=MFN2 PE=1 SV=3	11	18.6	86.401	22.81											14834000	11484000	22115000	15277000	14944000	12557000	0.614088	0.883241	1.13219	NO
J3KN00;Q9P0J0;B4DF76;B4DEZ3;K7EJE1;E7ENQ6	NADH dehydrogenase [ubiquinone] 1 alpha subcomplex subunit 13	NDUFA13	>J3KN00 NADH dehydrogenase (Ubiquinone) 1 alpha subcomplex, 13 OS=Homo sapiens GN=NDUFA13 PE=4 SV=1;>Q9P0J0 NADH dehydrogenase [ubiquinone] 1 alpha subcomplex subunit 13 OS=Homo sapiens GN=NDUFA13 PE=1 SV=3;>B4DF76 NADH dehydrogenase [ubiquinone] 1 alpha s	7	32.6	25.821	28.916											11379500	10643000	12116000	10039400	9237800	10841000	0.100446	0.882236	1.13348	NO
Q9H5X1;H0YKV4	MIP18 family protein FAM96A	FAM96A	>Q9H5X1 MIP18 family protein FAM96A OS=Homo sapiens GN=FAM96A PE=1 SV=1;>H0YKV4 Family with sequence similarity 96, member A, isoform CRA_a OS=Homo sapiens GN=FAM96A PE=4 SV=1	2	12.5	18.355	3.2182	7827800	9589900	7582700	3303100	4088350	2949224	0.00611145	0.41362	2.41768	YES	6676800	5192800	8351100	5031200	5925450	6819700	0.490987	0.879116	1.13751	NO
H0Y6N5;E9PHI4;A4D2Q0;H0Y742;O94901;E7EP45;H7C2K3	SUN domain-containing protein 1	SUN1;UNC84A	>H0Y6N5 SUN domain-containing protein 1 (Fragment) OS=Homo sapiens GN=SUN1 PE=4 SV=1;>E9PHI4 SUN domain-containing protein 1 OS=Homo sapiens GN=SUN1 PE=4 SV=1;>A4D2Q0 SUN domain-containing protein 1 OS=Homo sapiens GN=UNC84A PE=4 SV=1;>H0Y742 SUN domain-co	19	38.8	70.932	72.994	21748000	20564000	24678000	3708913	5366700	2949224	0.000692376	0.179502	5.57097	YES	21436000	27246000	20141000	16391000	23884000	20151000	0.414102	0.877991	1.13896	NO
Q92859	Neogenin	NEO1	>Q92859 Neogenin OS=Homo sapiens GN=NEO1 PE=1 SV=2	42	43.5	160.01	323.31											2545700	2299600	2002200	2500800	1697800	1797700	0.403981	0.875692	1.14195	NO
O14777	Kinetochore protein NDC80 homolog	NDC80	>O14777 Kinetochore protein NDC80 homolog OS=Homo sapiens GN=NDC80 PE=1 SV=1	4	7.3	73.912	5.5827											39916000	37709000	40494000	25156000	35896000	42294000	0.429166	0.874931	1.14295	NO
B4DWI1;Q9UJ83;B4DXI5;E9PEN4;C9J306	2-hydroxyacyl-CoA lyase 1	HACL1	>B4DWI1 2-hydroxyacyl-CoA lyase 1 OS=Homo sapiens GN=HACL1 PE=2 SV=1;>Q9UJ83 2-hydroxyacyl-CoA lyase 1 OS=Homo sapiens GN=HACL1 PE=1 SV=2;>B4DXI5 2-hydroxyacyl-CoA lyase 1 OS=Homo sapiens GN=HACL1 PE=2 SV=1;>E9PEN4 2-hydroxyacyl-CoA lyase 1 OS=Homo sapiens	9	22.9	61.064	21.248											19439000	14982000	20102000	16772000	20431000	10449000	0.539269	0.87398	1.14419	NO
E7EW84;Q8TAG9;F2Z3K0;F2Z2Q3	Exocyst complex component 6	EXOC6	>E7EW84 Exocyst complex component 6 OS=Homo sapiens GN=EXOC6 PE=4 SV=1;>Q8TAG9 Exocyst complex component 6 OS=Homo sapiens GN=EXOC6 PE=1 SV=3;>F2Z3K0 Exocyst complex component 6 OS=Homo sapiens GN=EXOC6 PE=4 SV=1;>F2Z2Q3 Exocyst complex component 6 OS=Homo	3	6.4	81.851	2.6108											4258600	4904500	4581550	4049900	3574300	4349300	0.116389	0.871139	1.14792	NO
Q96BN8	Ubiquitin thioesterase otulin	OTULIN	>Q96BN8 Ubiquitin thioesterase otulin OS=Homo sapiens GN=FAM105B PE=1 SV=3	3	12.2	40.262	3.3782											12429000	15083000	12277000	13270000	14255000	7031800	0.532576	0.868501	1.15141	NO
J3KNN3;P15735;H3BP07;H3BTW6	Phosphorylase b kinase gamma catalytic chain, liver/testis isoform	PHKG2	>J3KNN3 Phosphorylase b kinase gamma catalytic chain, liver/testis isoform OS=Homo sapiens GN=PHKG2 PE=4 SV=1;>P15735 Phosphorylase b kinase gamma catalytic chain, liver/testis isoform OS=Homo sapiens GN=PHKG2 PE=1 SV=1;>H3BP07 Phosphorylase b kinase gamma	3	10.7	46.886	2.1511											20356500	18285000	22428000	16756000	17639500	18523000	0.137687	0.866529	1.15403	NO
P51809	Vesicle-associated membrane protein 7	VAMP7	>P51809 Vesicle-associated membrane protein 7 OS=Homo sapiens GN=VAMP7 PE=1 SV=3	6	28.6	24.935	7.6852											16761000	15827000	17486000	15091000	14437000	13841000	0.0233471	0.866098	1.1546	NO
H0YH87;V9GY86;Q99700;Q24JQ7;F8WB06;F8VQP2;F8VVY6	Ataxin-2	ATXN2	>H0YH87 Ataxin-2 (Fragment) OS=Homo sapiens GN=ATXN2 PE=4 SV=1;>V9GY86 Ataxin-2 OS=Homo sapiens GN=ATXN2 PE=4 SV=1;>Q99700 Ataxin-2 OS=Homo sapiens GN=ATXN2 PE=1 SV=2;>Q24JQ7 ATXN2 protein OS=Homo sapiens GN=ATXN2 PE=2 SV=1;>F8WB06 Ataxin-2 OS=Homo sapiens	4	6.2	98.004	8.1316											16843000	12585000	16010000	13161000	12983000	13072000	0.25229	0.863066	1.15866	NO
F5GXF5;E7ETD6;Q12830	Nucleosome-remodeling factor subunit BPTF	BPTF	>F5GXF5 Nucleosome-remodeling factor subunit BPTF (Fragment) OS=Homo sapiens GN=BPTF PE=4 SV=2;>E7ETD6 Nucleosome-remodeling factor subunit BPTF OS=Homo sapiens GN=BPTF PE=4 SV=3;>Q12830 Nucleosome-remodeling factor subunit BPTF OS=Homo sapiens GN=BPTF PE=	15	9.7	271.53	62.979	67733000	4055605	3697344	93187000	52661000	58840000	0.172996	2.7116	2.7116	NO	72123000	53463000	62782000	54488000	55508000	52406000	0.247345	0.862153	1.15989	NO
P61604;B8ZZL8;B8ZZ54	10 kDa heat shock protein, mitochondrial	HSPE1	>P61604 10 kDa heat shock protein, mitochondrial OS=Homo sapiens GN=HSPE1 PE=1 SV=2;>B8ZZL8 10 kDa heat shock protein, mitochondrial OS=Homo sapiens GN=HSPE1 PE=3 SV=1;>B8ZZ54 10 kDa heat shock protein, mitochondrial OS=Homo sapiens GN=HSPE1 PE=3 SV=1	3	31.4	10.932	22.072	5196900	5197900	6491000	3708913	4088350	2949224	0.0222233	0.636422	1.57129	NO	10530000	10440000	9417200	7836800	8037300	10256000	0.200981	0.859905	1.16292	NO
P82921	28S ribosomal protein S21, mitochondrial	MRPS21	>P82921 28S ribosomal protein S21, mitochondrial OS=Homo sapiens GN=MRPS21 PE=1 SV=2	3	39.1	10.741	15.293											24111500	24933000	23290000	22315000	21013000	18752000	0.0636093	0.858235	1.16518	NO
F2Z3M0;E9PPN1;H0YCV5;Q8WW01	tRNA-splicing endonuclease subunit Sen15	TSEN15	>F2Z3M0 tRNA-splicing endonuclease subunit Sen15 OS=Homo sapiens GN=TSEN15 PE=4 SV=1;>E9PPN1 tRNA-splicing endonuclease subunit Sen15 OS=Homo sapiens GN=TSEN15 PE=4 SV=1;>H0YCV5 tRNA-splicing endonuclease subunit Sen15 (Fragment) OS=Homo sapiens GN=TSEN15	2	34.5	12.791	11.084	15033000	4055605	3697344	12761000	13758000	13259500	0.266911	1.74575	1.74575	NO	20955000	28030000	22218000	18001000	20904000	21798000	0.249408	0.852534	1.17297	NO
P82663;E7EPW2;B4DFJ5;B4DQG6	28S ribosomal protein S25, mitochondrial	MRPS25	>P82663 28S ribosomal protein S25, mitochondrial OS=Homo sapiens GN=MRPS25 PE=1 SV=1;>E7EPW2 28S ribosomal protein S25, mitochondrial OS=Homo sapiens GN=MRPS25 PE=4 SV=1;>B4DFJ5 28S ribosomal protein S25, mitochondrial OS=Homo sapiens GN=MRPS25 PE=2 SV=1;>	11	65.3	20.116	16.315	14179000	4055605	3697344	20461000	17586000	19023500	0.0690154	2.60216	2.60216	NO	9298100	16195000	9529300	10984000	9519300	9203400	0.518569	0.84822	1.17894	NO
E9PC15;Q53H12;E9PG39	Acylglycerol kinase, mitochondrial	AGK	>E9PC15 Acylglycerol kinase, mitochondrial OS=Homo sapiens GN=AGK PE=4 SV=1;>Q53H12 Acylglycerol kinase, mitochondrial OS=Homo sapiens GN=AGK PE=1 SV=2;>E9PG39 Acylglycerol kinase, mitochondrial OS=Homo sapiens GN=AGK PE=4 SV=1	13	47.5	43.796	162.47											55759000	60220000	47602000	44521000	56571000	37609000	0.290151	0.847904	1.17938	NO
Q8WY22	BRI3-binding protein	BRI3BP	>Q8WY22 BRI3-binding protein OS=Homo sapiens GN=BRI3BP PE=1 SV=1	3	17.1	27.835	15.251	7405700	8410100	10090000	3708913	4088350	11648000	0.497559	0.750614	1.33224	NO	6235050	7423900	5046200	2209600	7576100	6064400	0.625927	0.847366	1.18013	NO
Q99766;Q8WXQ4	ATP synthase subunit s, mitochondrial	ATP5S	>Q99766 ATP synthase subunit s, mitochondrial OS=Homo sapiens GN=ATP5S PE=1 SV=3;>Q8WXQ4 ATP synthase coupling factor B-like 1 OS=Homo sapiens GN=ATP5S PE=2 SV=1	2	17.7	24.866	7.1065											15464000	12297000	17784000	12489000	13191000	12840000	0.277837	0.845757	1.18237	NO
Q8TAE8	Growth arrest and DNA damage-inducible proteins-interacting protein 1	GADD45GIP1	>Q8TAE8 Growth arrest and DNA damage-inducible proteins-interacting protein 1 OS=Homo sapiens GN=GADD45GIP1 PE=1 SV=1	3	17.1	25.384	6.0504											3525400	3914700	3136100	3052500	2540400	3345600	0.168864	0.845152	1.18322	NO
O14773	Tripeptidyl-peptidase 1	TPP1	>O14773 Tripeptidyl-peptidase 1 OS=Homo sapiens GN=TPP1 PE=1 SV=2	8	21.8	61.247	38.118											11642000	11820000	11050000	12090000	9697500	7305000	0.320253	0.842968	1.18629	NO
Q10472;F5GY99;K7EJV8	Polypeptide N-acetylgalactosaminyltransferase 1;Polypeptide N-acetylgalactosaminyltransferase 1 soluble form	GALNT1	>Q10472 Polypeptide N-acetylgalactosaminyltransferase 1 OS=Homo sapiens GN=GALNT1 PE=1 SV=1;>F5GY99 Polypeptide N-acetylgalactosaminyltransferase 1 soluble form OS=Homo sapiens GN=GALNT1 PE=3 SV=1;>K7EJV8 Polypeptide N-acetylgalactosaminyltransferase 1 sol	14	34.2	64.218	21.729	121730000	143380000	95488000	159990000	158080000	163020000	0.0995917	1.33414	1.33414	NO	39505000	31035000	33390000	25661000	32970000	28660000	0.169934	0.839902	1.19062	NO
Q9H939	Proline-serine-threonine phosphatase-interacting protein 2	PSTPIP2	>Q9H939 Proline-serine-threonine phosphatase-interacting protein 2 OS=Homo sapiens GN=PSTPIP2 PE=1 SV=4	2	9	38.858	2.0394											7330400	5612000	7655000	5753550	4778800	6728300	0.260607	0.838001	1.19332	NO
[truncated: 1,082 more rows]

## Sheet: Q.Prot_in_Cond_Media_z-score
									Ac4GalNAz - CTL Conditionned Media			Ac4GalNAz - GALNT3 KD Conditionned Media							Ac4GalNAz - CTL Conditionned Media			Ac4GalNAz - GALNT3 KD Conditionned Media
[truncated: 3,044 more rows]

## Sheet: Variants_in_Cond_Media_z-score
									Ac4GalNAz - CTL Conditionned Media			Ac4GalNAz - GALNT3 KD Conditionned Media							Ac4GalNAz - CTL Conditionned Media			Ac4GalNAz - GALNT3 KD Conditionned Media
[truncated: 1,373 more rows]

[truncated: 5 more sheets: Q.Prot_in_soluble_z-score, Variants_in_soluble_z-score, Q.Prot_in_insoluble_z-score, Variants_in_insoluble_z-score, Total_Variants]
