# Supplementary material for: Proteomic dataset for altered glycoprotein expression upon GALNT3 knockdown in ovarian cancer cells
Source: Data Brief. 2016 May 30;8:342–9. doi: 10.1016/j.dib.2016.05.060 (PMC4908283; doi:10.1016/j.dib.2016.05.060)
Supplement: Supplementary file 2 — Supplementary material [file mmc2.zip › Supplementary Tables/Supplementary Table 5..xls]

## Sheet: Notes
Supplementary Table 5
GO Enrichment Analysis
http://amigo.geneontology.org
This service connects to the analysis tool from the PANTHER Classification System, which is maintained up to date with GO annotations.
The list of supported gene IDs is available from the PANTHER website.
GO terms are over-represented using annotations for that protein set.
The sheets display the lists significant shared GO terms used to describe the set of Uniprot Accession IDS entered.
Sheets
GO_Cond. Media Fraction: GO analysis of the cellular components of differentially regulated proteins identified between the control and GALNT3 KD A2780s EOC cells in that fraction.
GO_Soluble Fraction: GO analysis of the cellular components of differentially regulated proteins identified between the control and GALNT3 KD A2780s EOC cells in that fraction.
GO_Insoluble Fraction: GO analysis of the cellular components of differentially regulated proteins identified between the control and GALNT3 KD A2780s EOC cells in that fraction.
Background Frequency and Sample Frequency
Background frequency (Total Frequency) is the number of proteins annotated to a GO term in the entire background set, while upload frequency (GalNAz labeling Frequency) is the number of proteins annotated to that GO term in the input list.
Overrepresented data set
The symbols + and - indicate over or underrepresentation of a term.
p-value
p-value is the probability or chance of seeing at least x number of proteins out of the total n proteins in the list annotated to a particular GO term, given the proportion of proteins in the whole human proteome that are annotated to that GO Term.
The GO terms shared by the proteins in the input list (GalNAz labeling) are compared to the background distribution of annotation.
The closer the p-value is to zero, the more significant the particular GO term associated with the group of proteins is.
Bonferroni correction test was used for this data set
Column Headers
GO cellular component complete
Homo sapiens - REFLIST (20814)	Background gene list of Homo sapiens
upload_1 (#):	The number of genes annotated to Cellular Component ontology from our gene list
upload_1 (over/under):	The symbols + and - indicate over or underrepresentation of a term.
upload_1 (fold Enrichment)	The Fold Enrichment is defined as the ratio of the two proportions. upload / background information
upload_1 (p-value)	p-value is the probability or chance of seeing at least x number of genes out of the total n genes in the list annotated to a particular GO term, given the proportion of genes in the whole genome that are annotated to that GO Term.
upload frequency	The number of proteins annotated to that GO term in the input list, in %
Total frequency	The number of proteins annotated to a GO term in the entire background set, in %
-log10 p-val	The negative log base 10 of the p-value of the genes in the upload list
Notes:
Gene list from conditioned media fraction:	324 out of the 327 differentially regualted proteins were recognized by the Amigo server in the conditioned media fraction
Gene list from soluble fraction:	117 out of the 118 differentially regualted proteins were recognized by the Amigo server in the soluble fraction
Gene list from insoluble fraction:	All 144 differentially regulated proteins were recognized by the Amigo server in the insoluble fraction
Sources:
Ashburner et al. Gene ontology: tool for the unification of biology (2000) Nat Genet 25(1):25-9. Online at Nature Genetics.
The Gene Ontology Consortium. Gene Ontology Consortium: going forward. (2015) Nucl Acids Res 43 Database issue D1049–D1056. Online at Nucleic Acids Research.

## Sheet: GO_Cond. Media Fraction
Analysis Type:	PANTHER Overrepresentation Test (release 20150430)
Annotation Version and Release Date:	GO Ontology database Released 2015-08-06
Analyzed List:	upload_1 (Homo sapiens)
Reference List:	Homo sapiens (all genes in database)
Bonferroni correction:	TRUE
GO cellular component complete	Homo sapiens - REFLIST (20814)	upload_1 (324)	upload_1 (over/under)	upload_1 (fold Enrichment)	upload_1 (P-value)	upload frequency	Total frequency	-log10 p-val
membrane-bounded organelle (GO:0043227)	11630	275	+	1.52	6.77e-26	84.8765	55.8759	25.1694
cytoplasm (GO:0005737)	10339	255	+	1.58	5.54e-24	78.7037	49.6733	23.2565
intracellular organelle part (GO:0044446)	7703	213	+	1.78	1.29e-22	65.7407	37.0087	21.8894
mitochondrion (GO:0005739)	1653	81	+	3.15	1.57e-17	25	7.94177	16.8041
membrane (GO:0016020)	8862	213	+	1.54	4.63e-14	65.7407	42.5771	13.3344
endoplasmic reticulum (GO:0005783)	1564	67	+	2.75	4.48e-11	20.679	7.51417	10.3487
extracellular membrane-bounded organelle (GO:0065010)	2718	91	+	2.15	8.09e-10	28.0864	13.0585	9.09205
cell part (GO:0044464)	15682	294	+	1.2	1.36e-09	90.7407	75.3435	8.86646
extracellular region part (GO:0044421)	3692	110	+	1.91	2.3e-09	33.9506	17.7381	8.63827
membrane part (GO:0044425)	6589	162	+	1.58	6.52e-09	50	31.6566	8.18575
extracellular region (GO:0005576)	4416	116	+	1.69	1.42e-06	35.8025	21.2165	5.84771
integral component of membrane (GO:0016021)	5418	134	+	1.59	1.72e-06	41.358	26.0306	5.76447
Unclassified (UNCLASSIFIED)	3113	6	-	< 0.2	0	1.85185	14.9563
Analysis Type:	PANTHER Overrepresentation Test (release 20150430)
Annotation Version and Release Date:	GO Ontology database Released 2015-08-06
Analyzed List:	upload_1 (Homo sapiens)
Reference List:	Homo sapiens (all genes in database)
Bonferroni correction:	TRUE

## Sheet: GO_Soluble Fraction
Analysis Type:	PANTHER Overrepresentation Test (release 20150430)
Annotation Version and Release Date:	GO Ontology database Released 2015-08-06
Analyzed List:	upload_1 (Homo sapiens)
Reference List:	Homo sapiens (all genes in database)
Bonferroni correction:	TRUE
GO cellular component complete	Homo sapiens - REFLIST (20814)	upload_1 (117)	upload_1 (over/under)	upload_1 (fold Enrichment)	upload_1 (P-value)	upload frequency	Total frequency	-log10 p-val
membrane-bounded organelle (GO:0043227)	11630	100	+	1.53	8.62e-09	85.4701	55.8759	8.06449
organelle (GO:0043226)	12530	103	+	1.46	3.39e-08	88.0342	60.1999	7.4698
cytoplasm (GO:0005737)	10339	91	+	1.57	4.67e-07	77.7778	49.6733	6.33068
intracellular (GO:0005622)	13632	104	+	1.36	7.18e-06	88.8889	65.4944	5.14388
intracellular part (GO:0044424)	13276	102	+	1.37	1.45e-05	87.1795	63.784	4.83863
mitochondrion (GO:0005739)	1653	28	+	3.01	0.000126	23.9316	7.94177	3.89963
intracellular organelle part (GO:0044446)	7703	69	+	1.59	0.00138	58.9744	37.0087	2.86012
organelle part (GO:0044422)	7910	70	+	1.57	0.0017	59.8291	38.0033	2.76955
extracellular membrane-bounded organelle (GO:0065010)	2718	35	+	2.29	0.00171	29.9145	13.0585	2.767
intracellular membrane-bounded organelle (GO:0043231)	10467	84	+	1.43	0.00214	71.7949	50.2883	2.66959
cell (GO:0005623)	15728	108	+	1.22	0.00291	92.3077	75.5645	2.53611
cell part (GO:0044464)	15682	107	+	1.21	0.00842	91.453	75.3435	2.07469
Unclassified (UNCLASSIFIED)	3113	3	-	< 0.2	0	2.5641	14.9563

## Sheet: GO_Insoluble Fraction
Analysis Type:	PANTHER Overrepresentation Test (release 20150430)
Annotation Version and Release Date:	GO Ontology database Released 2015-08-06
Analyzed List:	upload_1 (Homo sapiens)
Reference List:	Homo sapiens (all genes in database)
Bonferroni correction:	TRUE
GO cellular component complete	Homo sapiens - REFLIST (20814)	upload_1 (144)	upload_1 (over/under)	upload_1 (fold Enrichment)	upload_1 (p-value)	upload frequency	Total frequency	-log10 p-val
membrane-bounded organelle (GO:0043227)	11630	115	+	1.43	1.56e-06	79.8611	55.8759	5.80688
intracellular part (GO:0044424)	13276	124	+	1.35	2.27e-06	86.1111	63.784	5.64397
intracellular (GO:0005622)	13632	125	+	1.33	7.02e-06	86.8056	65.4944	5.15366
organelle (GO:0043226)	12530	118	+	1.36	2e-05	81.9444	60.1999	4.69897
intracellular membrane-bounded organelle (GO:0043231)	10467	104	+	1.44	8.14e-05	72.2222	50.2883	4.08938
intracellular organelle (GO:0043229)	11489	108	+	1.36	0.000832	75	55.1984	3.07988
intracellular organelle lumen (GO:0070013)	4018	52	+	1.87	0.00213	36.1111	19.3043	2.67162
organelle lumen (GO:0043233)	4073	52	+	1.85	0.00323	36.1111	19.5686	2.4908
cytoplasm (GO:0005737)	10339	99	+	1.38	0.00327	68.75	49.6733	2.48545
extracellular membrane-bounded organelle (GO:0065010)	2718	39	+	2.07	0.00669	27.0833	13.0585	2.17457
organelle part (GO:0044422)	7910	81	+	1.48	0.00813	56.25	38.0033	2.08991
nuclear lumen (GO:0031981)	3379	44	+	1.88	0.0169	30.5556	16.2343	1.77211
cytoplasmic part (GO:0044444)	7772	79	+	1.47	0.0172	54.8611	37.3403	1.76447
Unclassified (UNCLASSIFIED)	3113	5	-	0.23	0	3.47222	14.9563
